# Supplementary material for: A Temperature-Responsive Network Links Cell Shape and Virulence Traits in a Primary Fungal Pathogen
Source: PLoS Biol. 2013 Jul 23;11(7):e1001614. doi: 10.1371/journal.pbio.1001614 (PMC3720256; doi:10.1371/journal.pbio.1001614)
Supplement: Table S1 — Whole-genome transcriptional profiling results of ryp T-DNA mutants. Normalized expression ratios were analyzed with BAGEL using default parameters. Relative expression ratios and posterior probabilities for each pairwise comparison are listed for each gene. Phase-specific (YPS and FPS) genes were identified using the criteria of p value <0.01 and >2-fold change in gene expression levels in the WT_37 (wild-type yeast cells) versus WT_RT (wild-type filamentous cells) comparison. These genes are shown also as a heatmap in Figure 1A. (TXT) [file pbio.1001614.s008.txt]

Table S1. Whole-genome transcriptional profiling results of ryp T-DNA mutants
YPS/FPS	Gene Name	WT_37/WT_RT	ryp1_37/wt_37	ryp2_37/wt_37	ryp3_37/wt_37	ryp1_RT/wt_37	ryp2_RT/wt_37	ryp3_RT/wt_37	P(WT_37>WT_RT)	P(WT_37>ryp1_37)	P(WT_37>ryp1_RT)	P(WT_37>ryp2_37)	P(WT_37>ryp2_RT)	P(WT_37>ryp3_37)	P(WT_37>ryp3_RT)	P(WT_RT>WT_37)	P(WT_RT>ryp1_37)	P(WT_RT>ryp1_RT)	P(WT_RT>ryp2_37)	P(WT_RT>ryp2_RT)	P(WT_RT>ryp3_37)	P(WT_RT>ryp3_RT)	P(ryp1_37>WT_37)	P(ryp1_37>WT_RT)	P(ryp1_37>ryp1_RT)	P(ryp1_37>ryp2_37)	P(ryp1_37>ryp2_RT)	P(ryp1_37>ryp3_37)	P(ryp1_37>ryp3_RT)	P(ryp1_RT>WT_37)	P(ryp1_RT>WT_RT)	P(ryp1_RT>ryp1_37)	P(ryp1_RT>ryp2_37)	P(ryp1_RT>ryp2_RT)	P(ryp1_RT>ryp3_37)	P(ryp1_RT>ryp3_RT)	P(ryp2_37>WT_37)	P(ryp2_37>WT_RT)	P(ryp2_37>ryp1_37)	P(ryp2_37>ryp1_RT)	P(ryp2_37>ryp2_RT)	P(ryp2_37>ryp3_37)	P(ryp2_37>ryp3_RT)	P(ryp2_RT>WT_37)	P(ryp2_RT>WT_RT)	P(ryp2_RT>ryp1_37)	P(ryp2_RT>ryp1_RT)	P(ryp2_RT>ryp2_37)	P(ryp2_RT>ryp3_37)
	HISTO_AAD.Contig1.eannot.1030.final_new	1.50139	0.756898607	0.825535004	0.916424114	0.97724109	0.722890122	0.927234096	0.9867	0.9241	0.5535	0.8726	0.9535	0.6751	0.6671	0.0133	0.274	0.0336	0.1294	0.3348	0.0667	0.0457	0.0759	0.726	0.113	0.3251	0.5746	0.1879	0.1579	0.4465	0.9664	0.887	0.8016	0.9274	0.6238	0.6046	0.1274	0.8706	0.6749	0.1984	0.7576	0.2994	0.2645	0.0465	0.6652	0.4254	0.0726	0.2424	0.1314
	HISTO_AAD.Contig1.eannot.1032.final_new	0.963164359	1.93306987	1.147477953	1.549165807	1.731792785	1.139720054	0.973387583	0.4166	0.0026	0.0046	0.2146	0.2349	0.0074	0.5652	0.5834	0.0065	0.0156	0.3103	0.3289	0.0284	0.6187	0.9974	0.9935	0.672	0.9836	0.9877	0.8482	0.9969	0.9954	0.9844	0.328	0.9655	0.9745	0.7058	0.9945	0.7854	0.6897	0.0164	0.0345	0.5251	0.0638	0.8096	0.7651	0.6711	0.0123	0.0255	0.4749	0.0562
	HISTO_AAD.Contig1.Fgenesh_histo.1.final_new	1.36872	1.109291893	0.954483021	1.006305161	0.763757379	0.860000584	0.997077562	0.9783	0.2418	0.9598	0.6131	0.8088	0.4885	0.4978	0.0217	0.0096	0.4032	0.0543	0.1857	0.0329	0.031	0.7582	0.9904	0.9832	0.8243	0.9179	0.7188	0.7418	0.0402	0.5968	0.0168	0.0936	0.2673	0.0636	0.056	0.3869	0.9457	0.1757	0.9064	0.7207	0.3835	0.394	0.1912	0.8143	0.0821	0.7327	0.2793	0.2101
	HISTO_AAE.Contig19.Fgenesh_Aspergillus.1.final_new	0.681124888	3.216000088	3.620379223	2.516283594	0.609591653	1.0794478	0.552641905	0.2498	0.0318	0.8168	0.0342	0.4549	0.084	0.8442	0.7502	0.1277	0.9094	0.1232	0.6701	0.2387	0.9158	0.9682	0.8723	0.9905	0.4428	0.9312	0.6402	0.9893	0.1832	0.0906	0.0095	0.0114	0.1965	0.0307	0.55	0.9658	0.8768	0.5572	0.9886	0.9448	0.6975	0.9896	0.5451	0.3299	0.0688	0.8035	0.0552	0.1426
	HISTO_AAE.Contig19.Fgenesh_Aspergillus.2.final_new	0.845096214	1.260510752	1.650869251	2.829525219	0.715138773	1.253237791	1.289781382	0.367	0.4177	0.7448	0.3101	0.3483	0.0919	0.3124	0.633	0.4763	0.8237	0.3735	0.4614	0.1342	0.4412	0.5823	0.5237	0.7233	0.4337	0.5156	0.2621	0.4861	0.2552	0.1763	0.2767	0.2079	0.1842	0.0546	0.1465	0.6899	0.6265	0.5663	0.7921	0.6199	0.2995	0.6033	0.6517	0.5386	0.4844	0.8158	0.3801	0.1506
	HISTO_AAG.Contig6.eannot.1025.final_new	0.816985466	0.709909629	0.728637045	0.856988705	1.135500451	1.085395029	1.492954147	0.195	0.9105	0.2945	0.8777	0.369	0.7454	0.0665	0.805	0.9749	0.6191	0.9643	0.6685	0.9228	0.2347	0.0895	0.0251	0.0404	0.4566	0.0639	0.2419	0.0085	0.7055	0.3809	0.9596	0.9423	0.5686	0.8733	0.1642	0.1223	0.0357	0.5434	0.0577	0.0808	0.2773	0.0099	0.631	0.3315	0.9361	0.4314	0.9192	0.8171
	HISTO_AAG.Contig6.eannot.1028.final_new	0.725103542	0.97258143	0.988328959	0.797747162	1.07020175	1.249288011	0.977248251	0.0419	0.5604	0.3486	0.5174	0.1132	0.8877	0.5594	0.9581	0.9476	0.88	0.9467	0.6839	0.9949	0.9628	0.4396	0.0524	0.3238	0.4578	0.1214	0.8416	0.4954	0.6514	0.12	0.6762	0.6566	0.2342	0.9224	0.6892	0.4826	0.0533	0.5422	0.3434	0.126	0.861	0.5364	0.8868	0.3161	0.8786	0.7658	0.874	0.985
	HISTO_AAG.Contig6.eannot.1029.final_new	1.116280513	0.845181474	0.794022598	0.952501568	0.924329646	0.905670115	0.838908695	0.7984	0.8673	0.6999	0.9466	0.7657	0.6307	0.8826	0.2016	0.6377	0.4203	0.7725	0.4759	0.3542	0.669	0.1327	0.3623	0.3097	0.6421	0.3586	0.2585	0.5262	0.3001	0.5797	0.6903	0.8173	0.5564	0.4416	0.7212	0.0534	0.2275	0.3579	0.1827	0.2146	0.1533	0.376	0.2343	0.5241	0.6414	0.4436	0.7854	0.3822
	HISTO_AAG.Contig6.eannot.1030.final_new	0.707761555	0.646689149	0.896973312	0.469690849	0.745526195	0.810568983	0.543887913	0.1559	0.9095	0.8112	0.6146	0.7043	0.9557	0.9292	0.8441	0.9772	0.9536	0.8698	0.8982	0.9892	0.9849	0.0905	0.0228	0.3602	0.2082	0.3012	0.771	0.6616	0.1888	0.0464	0.6398	0.3233	0.4197	0.8372	0.7584	0.3854	0.1302	0.7918	0.6767	0.5891	0.9045	0.852	0.2957	0.1018	0.6988	0.5803	0.4109	0.8602
	HISTO_AAG.Contig6.eannot.1031.final_new	0.817861188	0.767706403	0.883559175	0.632315095	0.912329512	0.981568015	0.917223631	0.091	0.9553	0.7284	0.7978	0.5437	0.9968	0.7266	0.909	0.9968	0.955	0.9743	0.8937	0.9998	0.9612	0.0447	0.0032	0.1603	0.1879	0.0846	0.8687	0.1476	0.2716	0.045	0.8397	0.5674	0.3353	0.9766	0.4856	0.2022	0.0257	0.8121	0.4326	0.2689	0.9689	0.4198	0.4563	0.1063	0.9154	0.6647	0.7311	0.9907
	HISTO_AAG.Contig6.eannot.1040.final_new	1.128541331	0.62904846	0.519161526	0.458684036	1.154801275	0.556603903	1.945714744	0.6324	0.9169	0.3332	0.9646	0.954	0.9873	0.0796	0.3676	0.8454	0.2271	0.9372	0.9085	0.9715	0.0505	0.0831	0.1546	0.0491	0.7112	0.6384	0.8161	0.0072	0.6668	0.7729	0.9509	0.9817	0.9773	0.9928	0.1401	0.0354	0.0628	0.2888	0.0183	0.4237	0.637	0.0033	0.046	0.0915	0.3616	0.0227	0.5763	0.7046
	HISTO_AAG.Contig6.fgenesh_plus.9.final_new	1.080540387	1.205702611	1.066057352	1.087148333	0.911540826	1.163945541	0.90402835	0.6642	0.1444	0.7089	0.3562	0.1952	0.3254	0.7029	0.3358	0.0878	0.535	0.2398	0.1221	0.233	0.5546	0.8556	0.9122	0.9192	0.7365	0.5761	0.7036	0.9113	0.2911	0.465	0.0808	0.205	0.109	0.1853	0.5167	0.6438	0.7602	0.2635	0.795	0.3159	0.4661	0.7923	0.8048	0.8779	0.4239	0.891	0.6841	0.636
	HISTO_AAG.Contig6.genewise.11.final_new	0.85727956	0.815617317	0.867543166	0.706474129	1.027036765	1.085017097	0.978918812	0.1507	0.92	0.4222	0.8471	0.3051	0.9906	0.5662	0.8493	0.9845	0.7893	0.9608	0.6601	0.9991	0.8536	0.08	0.0155	0.0743	0.3551	0.05	0.8122	0.1271	0.5778	0.2107	0.9257	0.8553	0.3677	0.9877	0.6244	0.1529	0.0392	0.6449	0.1447	0.0963	0.8867	0.2249	0.6949	0.3399	0.95	0.6323	0.9037	0.9936
	HISTO_AAK.Contig20.eannot.1007.final_new	0.919290068	0.854378797	0.763523989	0.523779594	0.915901948	0.941179552	0.764309658	0.3211	0.8227	0.7003	0.9488	0.6375	0.9992	0.9325	0.6789	0.8932	0.7963	0.963	0.7597	0.9995	0.9569	0.1773	0.1068	0.3682	0.7383	0.2963	0.9904	0.7288	0.2997	0.2037	0.6318	0.8276	0.4472	0.9934	0.8268	0.0512	0.037	0.2617	0.1724	0.1317	0.9707	0.5018	0.3625	0.2403	0.7037	0.5528	0.8683	0.9969
	HISTO_AAK.Contig20.eannot.1008.final_new	0.742229067	0.772875719	0.865337368	0.749041227	1.153119008	0.921440556	1.082716623	0.0456	0.9403	0.1744	0.8131	0.687	0.9417	0.3259	0.9544	0.9964	0.809	0.9872	0.9742	0.9956	0.8682	0.0597	0.0036	0.0142	0.2503	0.1529	0.5627	0.0378	0.8256	0.191	0.9858	0.9494	0.8843	0.985	0.6262	0.1869	0.0128	0.7497	0.0506	0.3528	0.7817	0.1102	0.313	0.0258	0.8471	0.1157	0.6472	0.861
	HISTO_AAK.Contig20.eannot.1010.final_new	0.811898008	0.821018819	0.841418233	0.639881238	0.976861894	1.01244569	0.877968249	0.0755	0.9052	0.5665	0.8867	0.471	0.9989	0.8139	0.9245	0.9916	0.9292	0.99	0.8921	1	0.981	0.0948	0.0084	0.1299	0.444	0.0906	0.9288	0.3358	0.4335	0.0708	0.8701	0.8358	0.4071	0.9952	0.7546	0.1133	0.01	0.556	0.1642	0.1112	0.9473	0.3846	0.529	0.1079	0.9094	0.5929	0.8888	0.9969
	HISTO_AAK.Contig20-snap.2.final_new	0.8289116	0.845216983	0.961102128	0.651992489	1.02517995	1.06686835	0.938706186	0.2356	0.7359	0.463	0.5653	0.4035	0.9493	0.5907	0.7644	0.8844	0.7218	0.787	0.6581	0.9826	0.7769	0.2641	0.1156	0.252	0.3311	0.2402	0.8125	0.3832	0.537	0.2782	0.748	0.5953	0.4468	0.9417	0.6028	0.4347	0.213	0.6689	0.4047	0.3664	0.9099	0.5246	0.5965	0.3419	0.7598	0.5532	0.6336	0.9404
	HISTO_AAN.Contig10.eannot.1027.final_new	1.750938271	0.445202897	0.497135291	0.349422852	0.532296908	0.311550744	0.316741179	0.9898	0.9999	0.9977	0.9978	1	1	1	0.0102	0.841	0.5996	0.712	0.9904	0.9728	0.9889	0.0001	0.159	0.2046	0.3033	0.9316	0.852	0.9262	0.0023	0.4004	0.7954	0.6204	0.9838	0.9651	0.9822	0.0022	0.288	0.6967	0.3796	0.9747	0.9315	0.9714	0	0.0096	0.0684	0.0162	0.0253	0.3246
	HISTO_AAN.Contig10.eannot.1031.final_new	0.853670299	1.012614147	0.916212046	0.843191649	1.024604332	1.047328347	0.921760247	0.0601	0.4576	0.4204	0.8066	0.336	0.9564	0.8031	0.9399	0.9035	0.8964	0.9868	0.8506	0.9971	0.9844	0.5424	0.0965	0.4661	0.8065	0.384	0.9497	0.8008	0.5796	0.1036	0.5339	0.8419	0.4222	0.9606	0.8342	0.1934	0.0132	0.1935	0.1581	0.1141	0.7903	0.4888	0.664	0.1494	0.616	0.5778	0.8859	0.9709
	HISTO_AAN.Contig10.Fgenesh_Neurospora.2.final_new	0.747122103	2.942356685	2.14960239	1.983582806	0.813941185	1.095369489	1.627361447	0.2169	0.0432	0.6695	0.0765	0.4209	0.096	0.1357	0.7831	0.1062	0.8533	0.1948	0.675	0.2393	0.3311	0.9568	0.8938	0.9668	0.6768	0.9249	0.7054	0.814	0.3305	0.1467	0.0332	0.0552	0.2799	0.063	0.0802	0.9235	0.8052	0.3232	0.9448	0.8744	0.5476	0.684	0.5791	0.325	0.0751	0.7201	0.1256	0.1545
	HISTO_AAR.Contig2.Fgenesh_histo.1.final_new	1.069305187	0.846519811	0.850216462	0.658939503	0.909362871	0.732048841	0.899070236	0.752	0.954	0.8052	0.9385	0.9984	0.9998	0.8529	0.248	0.8305	0.5969	0.8004	0.984	0.9987	0.6376	0.046	0.1695	0.257	0.4842	0.9097	0.9882	0.2735	0.1948	0.4031	0.743	0.7134	0.9658	0.9964	0.5335	0.0615	0.1996	0.5158	0.2866	0.9105	0.988	0.3018	0.0016	0.016	0.0903	0.0342	0.0895	0.8326
	HISTO_AAR.Contig2.Fgenesh_histo.2.final_new	0.686369937	0.884493556	0.992495241	0.726501315	1.108219636	1.115499179	1.375027244	0.0068	0.778	0.2512	0.5288	0.2287	0.977	0.0405	0.9932	0.9951	0.9563	0.9869	0.9544	1	0.6316	0.222	0.0049	0.0927	0.2436	0.0846	0.8721	0.0118	0.7488	0.0437	0.9073	0.7506	0.4818	0.9914	0.1148	0.4712	0.0131	0.7564	0.2494	0.2256	0.9644	0.0389	0.7713	0.0456	0.9154	0.5182	0.7744	0.9929
	HISTO_AAR.Contig2.Fgenesh_Neurospora.2.final_new	0.79846557	0.776298742	0.747328199	0.65767407	1.139130949	0.964288298	1.056165366	0.113	0.8825	0.2505	0.9384	0.5679	0.9721	0.3826	0.887	0.9836	0.6803	0.9939	0.8912	0.9966	0.8023	0.1175	0.0164	0.0507	0.5736	0.1838	0.7651	0.0846	0.7495	0.3197	0.9493	0.9699	0.7773	0.9896	0.6396	0.0616	0.0061	0.4264	0.0301	0.1288	0.7223	0.0466	0.4321	0.1088	0.8162	0.2227	0.8712	0.9406
	HISTO_AAS.Contig1.eannot.1005.final_new	0.907883976	0.886743052	1.117104299	1.099433421	0.923869577	1.178552486	0.847612874	0.319	0.7156	0.654	0.2868	0.2277	0.3437	0.7889	0.681	0.8212	0.7816	0.4834	0.3855	0.5048	0.8757	0.2844	0.1788	0.4406	0.1661	0.1245	0.2048	0.5755	0.346	0.2184	0.5594	0.1983	0.1587	0.242	0.6439	0.7132	0.5166	0.8339	0.8017	0.4024	0.5411	0.8939	0.7723	0.6145	0.8755	0.8413	0.5976	0.6158
	HISTO_AAS.Contig1.Fgenesh_histo.1.final_new	0.751437574	1.053065763	0.910305684	0.686313535	1.256351832	1.05270888	0.935912042	0.0593	0.3885	0.1049	0.7119	0.3983	0.964	0.641	0.9407	0.8816	0.6214	0.9725	0.8691	0.9995	0.9638	0.6115	0.1184	0.1837	0.7923	0.5053	0.979	0.7337	0.8951	0.3786	0.8163	0.9537	0.8041	0.9969	0.9381	0.2881	0.0275	0.2077	0.0463	0.2366	0.9159	0.4363	0.6017	0.1309	0.4947	0.1959	0.7634	0.9691
	HISTO_AAS.Contig1-snap.3.final_new	0.815002668	0.697658679	0.83001073	0.55025174	0.915635403	0.918133546	0.84279858	0.0902	0.9856	0.7235	0.8792	0.7124	0.9997	0.8703	0.9098	0.9972	0.9629	0.9885	0.9606	1	0.9875	0.0144	0.0028	0.067	0.1818	0.057	0.8922	0.1452	0.2765	0.0371	0.933	0.7174	0.4846	0.9959	0.6916	0.1208	0.0115	0.8182	0.2826	0.272	0.9841	0.4572	0.2876	0.0394	0.943	0.5154	0.728	0.997
	HISTO_AAZ.Contig1.Fgenesh_Aspergillus.2.final_new	0.722940011	0.839350804	0.855596405	0.785570639	1.020841189	0.839154412	0.808022247	0.0559	0.8181	0.4564	0.811	0.8197	0.8936	0.8561	0.9441	0.9829	0.9213	0.9823	0.9849	0.9871	0.987	0.1819	0.0171	0.1676	0.4736	0.4895	0.6141	0.5619	0.5436	0.0787	0.8324	0.8121	0.8328	0.8971	0.8601	0.189	0.0177	0.5264	0.1879	0.5249	0.6437	0.5976	0.1803	0.0151	0.5105	0.1672	0.4751	0.6285
	HISTO_AAZ.Contig1.Fgenesh_histo.1.final_new	0.665599991	0.940201113	1.010927452	0.8631479	1.378965086	1.133425402	1.078477407	0.0159	0.6157	0.0456	0.4756	0.2563	0.7791	0.3486	0.9841	0.9824	0.6728	0.9676	0.9113	0.9963	0.937	0.3843	0.0176	0.0401	0.3698	0.196	0.6507	0.2584	0.9544	0.3272	0.9599	0.9237	0.816	0.9841	0.8686	0.5244	0.0324	0.6302	0.0763	0.295	0.7571	0.3842	0.7437	0.0887	0.804	0.184	0.705	0.8995
	HISTO_ABB.Contig1.eannot.1003.final_new	0.580395904	1.009746729	0.981105785	0.721979958	1.340117538	1.103178156	1.035044907	0.0068	0.4886	0.0721	0.5458	0.3152	0.9316	0.448	0.9932	0.9874	0.8728	0.9913	0.9698	0.9995	0.977	0.5114	0.0126	0.0932	0.5525	0.3531	0.9145	0.4655	0.9279	0.1272	0.9068	0.9278	0.7992	0.9937	0.8624	0.4542	0.0087	0.4475	0.0722	0.2883	0.9058	0.4138	0.6848	0.0302	0.6469	0.2008	0.7117	0.9533
	HISTO_ABB.Contig1-snap.2.final_new	1.640887426	0.664665873	0.760406332	0.74927795	0.653961902	0.666484776	0.551182838	0.9953	0.9921	0.9914	0.9452	0.993	0.9487	0.9995	0.0047	0.3239	0.354	0.1142	0.3063	0.1495	0.7002	0.0079	0.6761	0.5394	0.2239	0.4913	0.2658	0.8454	0.0086	0.646	0.4606	0.2007	0.4619	0.2361	0.8164	0.0548	0.8858	0.7761	0.7993	0.7735	0.5241	0.9596	0.007	0.6937	0.5087	0.5381	0.2265	0.2601
	HISTO_ABC.Contig3.Fgenesh_Aspergillus.1.final_new	0.52398209	5.755738916	2.441444809	1.831201545	1.378363463	1.351820698	1.688340588	0.1107	0.0443	0.2678	0.144	0.3107	0.1397	0.1353	0.8893	0.1477	0.7052	0.4119	0.6929	0.5174	0.5793	0.9557	0.8523	0.9117	0.7964	0.9133	0.8603	0.8759	0.7322	0.2948	0.0883	0.276	0.51	0.3135	0.3557	0.856	0.5881	0.2036	0.724	0.7323	0.6086	0.6499	0.6893	0.3071	0.0867	0.49	0.2677	0.3124
	HISTO_AE.Contig41f.Fgenesh_Aspergillus.2.final_new	0.840827673	1.980779744	1.639787232	1.197461017	1.065071197	1.314058121	0.904853223	0.2907	0.1005	0.424	0.1058	0.2254	0.2999	0.6244	0.7093	0.1845	0.6252	0.2265	0.3988	0.5014	0.7918	0.8995	0.8155	0.863	0.617	0.7467	0.7853	0.9185	0.576	0.3748	0.137	0.1654	0.2972	0.3805	0.6726	0.8942	0.7735	0.383	0.8346	0.6884	0.739	0.9159	0.7746	0.6012	0.2533	0.7028	0.3116	0.5876
	HISTO_AL.Contig313.eannot.1013.final_new	1.030762286	1.173924905	0.91722306	0.735558906	0.856220834	0.747218034	0.881219039	0.6303	0.0497	0.9404	0.8119	0.9979	0.9985	0.9061	0.3697	0.0443	0.8707	0.6999	0.9916	0.9932	0.8154	0.9503	0.9557	0.9977	0.9857	0.9998	1	0.9941	0.0596	0.1293	0.0023	0.2537	0.8974	0.912	0.3898	0.1881	0.3001	0.0143	0.7463	0.9757	0.9763	0.6449	0.0021	0.0084	0.0002	0.1026	0.0243	0.5544
	HISTO_AL.Contig317.eannot.1452.final_new	0.938110138	0.681006174	0.888711831	0.645148804	0.83411934	0.879570073	0.883176455	0.3561	0.9786	0.8524	0.74	0.7766	0.9902	0.7581	0.6439	0.982	0.8964	0.8135	0.8437	0.9928	0.8326	0.0214	0.018	0.165	0.1136	0.0917	0.6035	0.1024	0.1476	0.1036	0.835	0.3775	0.3799	0.907	0.3719	0.26	0.1865	0.8864	0.6225	0.5049	0.9335	0.5048	0.2234	0.1563	0.9083	0.6201	0.4951	0.9545
	HISTO_AL.Contig317.eannot.1454.final_new	0.97756356	0.861785801	0.797241953	0.704708777	0.960098403	0.787595717	0.692976681	0.4409	0.836	0.6215	0.9436	0.9534	0.9881	0.9874	0.5591	0.8632	0.6659	0.9522	0.9584	0.9889	0.9912	0.164	0.1368	0.2466	0.6849	0.723	0.8891	0.9075	0.3785	0.3341	0.7534	0.9008	0.9116	0.9716	0.9768	0.0564	0.0478	0.3151	0.0992	0.5375	0.7944	0.8153	0.0466	0.0416	0.277	0.0884	0.4625	0.7612
	HISTO_AL.Contig317.eannot.1456.final_new	1.050131343	1.524990286	1.285400881	0.809533061	0.862937957	1.250072858	0.936419273	0.6176	0.017	0.809	0.0758	0.0884	0.8945	0.6539	0.3824	0.0091	0.7109	0.0466	0.057	0.8147	0.5401	0.983	0.9909	0.9972	0.813	0.84	0.999	0.9918	0.191	0.2891	0.0028	0.0181	0.0192	0.6422	0.3162	0.9242	0.9534	0.187	0.9819	0.5543	0.9925	0.9605	0.9116	0.943	0.16	0.9808	0.4457	0.9911
	HISTO_AL.Contig317.eannot.1457.final_new	0.916282654	1.397816643	1.495504088	1.247305488	1.560189721	1.646639555	0.867099638	0.406	0.1506	0.066	0.0988	0.0678	0.2226	0.6667	0.594	0.2344	0.1393	0.1769	0.1122	0.3358	0.73	0.8494	0.7656	0.3538	0.4048	0.3012	0.6386	0.9276	0.934	0.8607	0.6462	0.5536	0.4272	0.7747	0.9735	0.9012	0.8231	0.5952	0.4464	0.3857	0.7301	0.9529	0.9322	0.8878	0.6988	0.5728	0.6143	0.8033
	HISTO_AL.Contig317.eannot.1460.final_new	0.521406337	1.34035	1.46283	1.45594	1.68746	1.95677	1.94952	0.0025	0.106	0.0091	0.0451	0.001	0.0479	0.0018	0.9975	0.9382	0.7184	0.8949	0.451	0.8953	0.4676	0.894	0.0618	0.1466	0.356	0.0467	0.3593	0.0468	0.9909	0.2816	0.8534	0.7541	0.2422	0.7621	0.2482	0.9549	0.1051	0.644	0.2459	0.081	0.5139	0.091	0.999	0.549	0.9533	0.7578	0.919	0.9225
	HISTO_AL.Contig317.eannot.1462.final_new	0.53232912	0.986940541	0.844554993	0.764157936	1.441446398	2.165486043	1.572980904	0.0031	0.5183	0.0385	0.7864	0.0007	0.8823	0.0218	0.9969	0.9964	0.8845	0.9996	0.279	0.9998	0.7978	0.4817	0.0036	0.0408	0.7582	0.0013	0.8803	0.0208	0.9615	0.1155	0.9592	0.9922	0.0422	0.9976	0.3429	0.2136	0.0004	0.2418	0.0078	0.0004	0.6735	0.0037	0.9993	0.721	0.9987	0.9578	0.9996	0.9999
	HISTO_AL.Contig317.eannot.1464.final_new	0.763420092	1.1081779	0.885575698	0.872402422	2.12105456	1.833728822	1.389824298	0.0363	0.2824	0	0.7819	0	0.8151	0.0126	0.9637	0.8106	0.0064	0.9904	0.0289	0.9855	0.3504	0.7176	0.1894	0.0013	0.8771	0.0074	0.893	0.1146	1	0.9936	0.9987	1	0.8016	0.9996	0.9901	0.2181	0.0096	0.1229	0	0	0.5381	0.0036	1	0.9711	0.9926	0.1984	1	1
	HISTO_AL.Contig317.eannot.1467.final_new	1.452826254	0.607843941	0.710215068	0.512675912	0.84878624	0.6140627	0.587465074	0.9805	0.996	0.8221	0.9715	0.9964	1	0.9975	0.0195	0.7386	0.1433	0.4334	0.7372	0.947	0.8204	0.004	0.2614	0.0469	0.2121	0.4815	0.8167	0.5762	0.1779	0.8567	0.9531	0.8164	0.9551	0.9968	0.972	0.0285	0.5666	0.7879	0.1836	0.7925	0.9601	0.8595	0.0036	0.2628	0.5185	0.0449	0.2075	0.8508
	HISTO_AL.Contig317.eannot.1472.final_new	1.095780979	1.228889163	1.095918283	0.823757156	0.992017793	0.886725153	1.484097368	0.7421	0.0749	0.5175	0.2578	0.7929	0.9022	0.0061	0.2579	0.0238	0.3123	0.1079	0.5734	0.7487	0.0001	0.9251	0.9762	0.8975	0.7765	0.9811	0.9912	0.1202	0.4825	0.6877	0.1025	0.2668	0.7593	0.865	0.0127	0.7422	0.8921	0.2235	0.7332	0.9234	0.9667	0.0293	0.2071	0.4266	0.0189	0.2407	0.0766	0.6857
	HISTO_AL.Contig317.eannot.1477.final_new	0.583684378	1.211288703	1.059864849	0.851078316	1.203875811	1.292992221	1.206658837	0.0042	0.1615	0.1569	0.3736	0.0885	0.7632	0.161	0.9958	0.9623	0.9667	0.9945	0.9332	0.9983	0.9633	0.8385	0.0377	0.5029	0.7476	0.3518	0.9365	0.5012	0.8431	0.0333	0.4971	0.7491	0.3436	0.9402	0.4999	0.6264	0.0055	0.2524	0.2509	0.1336	0.8423	0.2486	0.9115	0.0668	0.6482	0.6564	0.8664	0.9717
	HISTO_AL.Contig317.eannot.1479.final_new	0.892107701	0.695442891	0.682580632	0.524348104	0.944513484	0.915071338	0.800595659	0.1042	0.9999	0.7126	0.9999	0.8335	1	0.989	0.8958	1	0.9443	1	0.9742	1	0.9985	0.0001	0	0.0072	0.5794	0.0066	0.9955	0.0938	0.2874	0.0557	0.9928	0.9961	0.6266	1	0.9212	0.0001	0	0.4206	0.0039	0.0055	0.9894	0.0573	0.1665	0.0258	0.9934	0.3734	0.9945	1
	HISTO_AL.Contig317.eannot.1482.final_new	1.430685704	0.550245741	0.531641393	0.499982501	0.737379192	0.570665027	0.613003545	0.9991	1	0.999	1	1	1	0.9999	0.0009	0.9933	0.2816	0.9965	0.9839	0.9999	0.9049	0	0.0067	0.002	0.6452	0.3487	0.8466	0.1407	0.001	0.7184	0.998	0.9995	0.9966	1	0.9633	0	0.0035	0.3548	0.0005	0.2229	0.7466	0.0797	0	0.0161	0.6513	0.0034	0.7771	0.9195
	HISTO_AL.Contig317.eannot.1483.final_new	1.015240115	0.988258527	0.798370075	0.808129593	0.715507187	0.848233771	0.887858559	0.556	0.5304	0.9936	0.9696	0.9029	0.9603	0.8594	0.444	0.4809	0.9901	0.9583	0.8803	0.9441	0.8036	0.4696	0.5191	0.9889	0.9543	0.8855	0.9417	0.8058	0.0064	0.0099	0.0111	0.2003	0.0958	0.1909	0.0529	0.0304	0.0417	0.0457	0.7997	0.3104	0.4748	0.207	0.0971	0.1197	0.1145	0.9042	0.6896	0.6616
YPS	HISTO_AL.Contig317.eannot.1487.final_new	2.046921245	0.428553174	0.425331804	0.336259915	0.513162894	0.50605436	0.43423933	0.9993	0.9997	0.9991	1	0.9966	1	0.9993	0.0007	0.7321	0.4045	0.7395	0.4282	0.9585	0.6882	0.0003	0.2679	0.1966	0.5128	0.2215	0.8659	0.4756	0.0009	0.5955	0.8034	0.8191	0.5187	0.9749	0.768	0	0.2605	0.4872	0.1809	0.2206	0.8625	0.4701	0.0034	0.5718	0.7785	0.4813	0.7794	0.9651
FPS	HISTO_AL.Contig317.eannot.1489.final_new	0.340271469	1.40571	1.36159	1.03265	2.01553	2.2415	1.71979	0	0.0235	0.0003	0.0361	0.0002	0.4277	0.0016	1	1	0.9778	0.9999	0.9117	1	0.9952	0.9765	0	0.0266	0.5643	0.0056	0.9575	0.1159	0.9997	0.0222	0.9734	0.9845	0.2826	0.9996	0.8038	0.9639	0.0001	0.4357	0.0155	0.0079	0.9411	0.0899	0.9998	0.0883	0.9944	0.7174	0.9921	0.9999
	HISTO_AL.Contig317.eannot.1491.final_new	1.747993262	0.694244378	0.838723599	0.442835535	0.537237452	0.645977098	0.418986806	0.9928	0.8744	0.9898	0.7727	0.9526	0.9892	0.9992	0.0072	0.2802	0.5934	0.0821	0.3349	0.7818	0.8719	0.1256	0.7198	0.7573	0.2925	0.5901	0.8666	0.9246	0.0102	0.4066	0.2427	0.0784	0.2864	0.6999	0.7909	0.2273	0.9179	0.7075	0.9216	0.8276	0.9597	0.9862	0.0474	0.6651	0.4099	0.7136	0.1724	0.8538
	HISTO_AL.Contig317.eannot.1493.final_new	0.916278181	1.070900074	0.981751356	0.802490932	1.187116811	1.687774853	0.850223092	0.3496	0.3783	0.2484	0.5442	0.0362	0.8263	0.755	0.6504	0.5221	0.3851	0.6703	0.0806	0.8717	0.8269	0.6217	0.4779	0.3632	0.6561	0.0671	0.8638	0.8148	0.7516	0.6149	0.6368	0.771	0.1211	0.9246	0.8805	0.4558	0.3297	0.3439	0.229	0.0318	0.7912	0.7213	0.9638	0.9194	0.9329	0.8789	0.9682	0.9918
	HISTO_AL.Contig317.eannot.1495.final_new	0.774385822	0.624254796	0.645479459	0.638637626	1.225780475	1.058436491	1.512413307	0.0173	0.9994	0.0441	0.9997	0.318	0.9997	0.0015	0.9827	1	0.6561	1	0.9434	1	0.1085	0.0006	0	0	0.3819	0	0.4249	0	0.9559	0.3439	1	1	0.8817	1	0.0519	0.0003	0	0.6181	0	0.0001	0.5343	0	0.682	0.0566	1	0.1183	0.9999	1
YPS	HISTO_AL.Contig317.eannot.1496.final_new	2.044920835	0.563544051	0.446144464	0.513785921	0.438932893	0.342592466	0.443064558	1	1	1	1	1	1	1	0	0.1076	0.8282	0.7921	0.9984	0.3257	0.8122	0	0.8924	0.9873	0.9758	0.9999	0.7896	0.9774	0	0.1718	0.0127	0.4422	0.9811	0.0864	0.4668	0	0.2079	0.0242	0.5578	0.9852	0.1079	0.5241	0	0.0016	0.0001	0.0189	0.0148	0.0007
	HISTO_AL.Contig317.eannot.1502.final_new	0.812214055	0.85812555	0.992695883	0.746079353	0.981333095	1.018189415	1.028425623	0.0538	0.8808	0.5664	0.5194	0.44	0.9826	0.421	0.9462	0.9903	0.945	0.9334	0.9129	0.9988	0.9039	0.1192	0.0097	0.1767	0.1616	0.1101	0.8375	0.1121	0.4336	0.055	0.8233	0.462	0.3883	0.9721	0.3683	0.4806	0.0666	0.8384	0.538	0.4333	0.9728	0.4099	0.56	0.0871	0.8899	0.6117	0.5667	0.9859
	HISTO_AL.Contig317.eannot.1503.final_new	1.21598733	0.877958415	0.674859461	0.679765689	0.839100007	0.827640894	0.8201702	0.8877	0.7664	0.8688	0.9904	0.8917	0.9899	0.9005	0.1123	0.368	0.4522	0.8814	0.4941	0.8715	0.5137	0.2336	0.632	0.5888	0.9127	0.6205	0.8993	0.6428	0.1312	0.5478	0.4112	0.9028	0.546	0.8969	0.5609	0.0096	0.1186	0.0873	0.0972	0.1171	0.4815	0.1287	0.1083	0.5059	0.3795	0.454	0.8829	0.8696
	HISTO_AL.Contig317.eannot.1504.final_new	0.994541683	0.640987511	0.658334489	0.630111782	0.886113597	0.784684503	0.751836776	0.4892	0.996	0.7825	0.9945	0.9355	0.9976	0.9501	0.5108	0.9899	0.7756	0.9904	0.9321	0.9976	0.9459	0.004	0.0101	0.0366	0.4471	0.133	0.5409	0.1888	0.2175	0.2244	0.9634	0.9543	0.7661	0.9733	0.8259	0.0055	0.0096	0.5529	0.0457	0.1618	0.589	0.2177	0.0645	0.0679	0.867	0.2339	0.8382	0.896
	HISTO_AL.Contig317.eannot.1508.final_new	1.551765024	0.511106565	0.636813511	0.452222516	0.700438607	0.300827878	0.407020119	0.9519	0.9966	0.9307	0.9568	0.9995	0.9981	0.9989	0.0481	0.7844	0.3842	0.5136	0.9666	0.8759	0.9358	0.0034	0.2156	0.1186	0.2163	0.8987	0.6695	0.7921	0.0693	0.6158	0.8814	0.631	0.9829	0.9338	0.9692	0.0432	0.4864	0.7837	0.369	0.9612	0.8756	0.9337	0.0005	0.0334	0.1013	0.0171	0.0388	0.1658
	HISTO_AL.Contig317.eannot.1520.final_new	1.088486066	0.591452525	0.712144062	0.49608096	0.923494394	0.802068658	0.678231967	0.7231	0.9981	0.6838	0.9844	0.9227	1	0.993	0.2769	0.9942	0.4937	0.95	0.8083	0.9999	0.969	0.0019	0.0058	0.0121	0.1406	0.0495	0.8249	0.2216	0.3162	0.5063	0.9879	0.9279	0.7747	0.998	0.9504	0.0156	0.05	0.8594	0.0721	0.2325	0.9764	0.6137	0.0773	0.1917	0.9505	0.2253	0.7675	0.9924
	HISTO_AL.Contig317.eannot.1523.final_new	1.144857132	0.693336457	0.650800159	0.681804278	0.878157194	0.804922652	0.967420944	0.8581	0.9937	0.835	0.9995	0.9561	0.9976	0.6065	0.1419	0.9259	0.4969	0.9776	0.704	0.955	0.2247	0.0063	0.0741	0.0872	0.6669	0.1732	0.5445	0.0171	0.165	0.5031	0.9128	0.9712	0.7068	0.9477	0.2606	0.0005	0.0224	0.3331	0.0288	0.0582	0.3639	0.0019	0.0439	0.296	0.8268	0.2932	0.9418	0.882
	HISTO_AL.Contig317.eannot.1525.final_new	1.234576565	0.626207844	0.611107427	0.473664267	0.78353543	0.662736832	0.655887647	0.8983	0.9949	0.9268	0.9987	0.995	1	0.9938	0.1017	0.9295	0.586	0.9564	0.8935	0.9991	0.8926	0.0051	0.0705	0.1087	0.5669	0.3795	0.9448	0.4011	0.0732	0.414	0.8913	0.9321	0.8442	0.9973	0.8544	0.0013	0.0436	0.4331	0.0679	0.3045	0.9255	0.3329	0.005	0.1065	0.6205	0.1558	0.6955	0.976
	HISTO_AL.Contig317.eannot.1528.final_new	1.449310319	0.672472436	0.861114	0.541782817	0.777782401	0.6194456	0.520074891	0.9776	0.9835	0.9212	0.779	0.9946	0.9994	0.9992	0.0224	0.5571	0.2653	0.1349	0.7127	0.8974	0.9176	0.0165	0.4429	0.2131	0.1063	0.6654	0.8679	0.9062	0.0788	0.7347	0.7869	0.2999	0.8808	0.9689	0.9777	0.221	0.8651	0.8937	0.7001	0.9427	0.987	0.9884	0.0054	0.2873	0.3346	0.1192	0.0573	0.7506
YPS	HISTO_AL.Contig317.eannot.1530.final_new	2.1354533	0.403899086	0.423460236	0.386583989	0.45219889	0.489589293	0.433356786	0.9992	0.9996	0.9986	0.9992	0.9962	0.9991	0.9987	0.0008	0.7274	0.555	0.6648	0.4437	0.7637	0.6164	0.0004	0.2726	0.3362	0.4314	0.2453	0.5554	0.3943	0.0014	0.445	0.6638	0.6017	0.379	0.7059	0.567	0.0008	0.3352	0.5686	0.3983	0.3027	0.6263	0.4622	0.0038	0.5563	0.7547	0.621	0.6973	0.7814
	HISTO_AL.Contig317.eannot.1531.final_new	0.848147646	1.92222	1.35532	1.15813	1.20604	1.3569	1.64741	0.2833	0.0268	0.2495	0.1336	0.1275	0.3016	0.0356	0.7167	0.0563	0.455	0.2952	0.2883	0.5165	0.1062	0.9732	0.9437	0.9311	0.8758	0.8758	0.9469	0.6825	0.7505	0.545	0.0689	0.321	0.324	0.5664	0.1217	0.8664	0.7048	0.1242	0.679	0.5002	0.7264	0.2298	0.8725	0.7117	0.1242	0.676	0.4998	0.7421
	HISTO_AL.Contig317.eannot.1534.final_new	0.802806612	1.1547	1.47663	1.25159	1.42254	1.41684	1.15824	0.128	0.2569	0.0518	0.0343	0.0462	0.1533	0.226	0.872	0.6287	0.263	0.2024	0.2638	0.4787	0.6292	0.7431	0.3713	0.2014	0.1531	0.1971	0.3767	0.4981	0.9482	0.737	0.7986	0.4225	0.5089	0.6934	0.8287	0.9657	0.7976	0.8469	0.5775	0.5948	0.7521	0.8698	0.9538	0.7362	0.8029	0.4911	0.4052	0.6989
	HISTO_AL.Contig317.eannot.1536.final_new	0.47415977	0.907534991	0.652178308	0.505466622	1.91300414	1.663333957	0.78898285	0.0198	0.6097	0.024	0.893	0.0418	0.979	0.7572	0.9802	0.9774	0.5971	0.9983	0.7299	0.9998	0.9924	0.3903	0.0226	0.0293	0.7967	0.0504	0.9444	0.6482	0.976	0.4029	0.9707	0.9974	0.6565	0.9997	0.9906	0.107	0.0017	0.2033	0.0026	0.0035	0.7633	0.3201	0.9582	0.2701	0.9496	0.3435	0.9965	0.9991
	HISTO_AL.Contig317.eannot.1537.final_new	0.514673909	1.031112963	0.931291294	1.029366193	2.0620359	1.674698883	0.73086593	0.0289	0.4525	0.0243	0.5964	0.0353	0.4606	0.8335	0.9711	0.9691	0.4358	0.9836	0.6888	0.9708	0.9962	0.5475	0.0309	0.0293	0.6425	0.0498	0.5124	0.8526	0.9757	0.5642	0.9707	0.9847	0.7297	0.9692	0.9945	0.4036	0.0164	0.3575	0.0153	0.0258	0.3742	0.7718	0.9647	0.3112	0.9502	0.2703	0.9742	0.9494
	HISTO_AL.Contig317.eannot.1538.final_new	1.218727608	0.635186814	0.601226866	0.520299484	0.607725407	0.663293392	0.76660926	0.8836	0.9957	0.9985	0.9989	0.9959	0.9998	0.9327	0.1164	0.9194	0.9527	0.9646	0.893	0.9945	0.6588	0.0043	0.0806	0.6092	0.6271	0.4084	0.869	0.152	0.0015	0.0473	0.3908	0.5178	0.299	0.8109	0.1042	0.0011	0.0354	0.3729	0.4822	0.2798	0.8012	0.1007	0.0041	0.107	0.5916	0.701	0.7202	0.9237
	HISTO_AL.Contig317.eannot.1539.final_new	0.897923493	0.676635587	0.78655684	0.647052353	1.015742784	1.028586773	0.982354882	0.1576	0.9992	0.4394	0.9796	0.3938	0.9988	0.5722	0.8424	0.9997	0.7697	0.9968	0.7429	1	0.844	0.0008	0.0003	0.0019	0.1309	0.0011	0.6498	0.0016	0.5606	0.2303	0.9981	0.9774	0.4596	0.9996	0.5981	0.0204	0.0032	0.8691	0.0226	0.0161	0.9372	0.0427	0.6062	0.2571	0.9989	0.5404	0.9839	0.9996
	HISTO_AL.Contig317.eannot.1541.final_new	1.356274098	0.678889238	0.847091308	0.751358644	0.70025102	0.62754942	0.883671164	0.9988	0.9992	0.9999	0.953	0.9999	0.9963	0.9075	0.0012	0.7806	0.6721	0.1038	0.9317	0.4004	0.0428	0.0008	0.2194	0.3929	0.0248	0.7709	0.1617	0.009	0.0001	0.3279	0.6071	0.0388	0.8528	0.2448	0.0193	0.047	0.8962	0.9752	0.9612	0.9953	0.8616	0.3413	0.0001	0.0683	0.2291	0.1472	0.0047	0.0428
	HISTO_AL.Contig317.eannot.1549.final_new	1.136935328	0.527031443	0.555169651	0.659759041	1.109648892	0.754977812	0.752221438	0.7602	0.9981	0.2922	0.9992	0.9334	0.9708	0.9402	0.2398	0.9857	0.1351	0.9882	0.7806	0.898	0.7925	0.0019	0.0143	0.0007	0.4185	0.0604	0.1849	0.0599	0.7078	0.8649	0.9993	0.9992	0.9659	0.9827	0.9657	0.0008	0.0118	0.5815	0.0008	0.0555	0.22	0.0602	0.0666	0.2194	0.9396	0.0341	0.9445	0.7219
	HISTO_AL.Contig317.eannot.1552.final_new	1.531690141	0.570006877	0.537989979	0.491207388	0.582115139	0.549567737	0.644301994	0.9991	1	1	1	0.9998	1	0.9986	0.0009	0.8667	0.8171	0.9426	0.9214	0.9884	0.5403	0	0.1333	0.4267	0.6684	0.6194	0.8918	0.1776	0	0.1829	0.5733	0.7443	0.6806	0.9128	0.2311	0	0.0574	0.3316	0.2557	0.4239	0.7742	0.0888	0.0002	0.0786	0.3806	0.3194	0.5761	0.8177
	HISTO_AL.Contig317.eannot.1556.final_new	0.898907854	0.738834558	0.808519396	0.663918046	1.340138493	0.805704384	0.715783324	0.3034	0.8894	0.0909	0.8458	0.8451	0.9528	0.942	0.6966	0.9404	0.2054	0.92	0.9177	0.9764	0.9685	0.1106	0.0596	0.0163	0.3595	0.3677	0.6442	0.5373	0.9091	0.7946	0.9837	0.9792	0.9778	0.9958	0.994	0.1542	0.08	0.6405	0.0208	0.5052	0.775	0.6943	0.1549	0.0823	0.6323	0.0222	0.4948	0.78
	HISTO_AL.Contig317.eannot.1559.final_new	0.859502888	0.770336025	0.864451214	0.673936192	0.952952514	0.90494804	0.936178243	0.1241	0.9653	0.6306	0.8556	0.7646	0.9962	0.6844	0.8759	0.997	0.9123	0.9753	0.9548	0.9999	0.9353	0.0347	0.003	0.07	0.2072	0.1275	0.7988	0.0944	0.3694	0.0877	0.93	0.7478	0.6268	0.9896	0.5511	0.1444	0.0247	0.7928	0.2522	0.3742	0.9548	0.2947	0.2354	0.0452	0.8725	0.3732	0.6258	0.9764
YPS	HISTO_AL.Contig317.eannot.1560.final_new	29.7183838	0.031545144	0.037647868	0.049417046	0.04363419	0.079366321	0.079930033	1	1	1	1	1	1	1	0	0.5574	0.2974	0.4082	0.0324	0.2212	0.0269	0	0.4426	0.2619	0.3566	0.0182	0.1896	0.0228	0	0.7026	0.7381	0.6143	0.0982	0.3871	0.0978	0	0.5918	0.6434	0.3857	0.0615	0.2959	0.0507	0	0.9676	0.9818	0.9018	0.9385	0.8325
	HISTO_AL.Contig317.eannot.1564.final_new	0.911415628	1.632554545	1.392287805	1.405481726	0.954007308	1.125156219	1.521508095	0.3869	0.1168	0.53	0.1827	0.3671	0.1696	0.1324	0.6131	0.146	0.665	0.2307	0.4658	0.2136	0.1679	0.8832	0.854	0.914	0.6735	0.835	0.6463	0.5665	0.47	0.335	0.086	0.1281	0.2962	0.1226	0.0932	0.8173	0.7693	0.3265	0.8719	0.7485	0.4864	0.3996	0.6329	0.5342	0.165	0.7038	0.2515	0.2288
YPS	HISTO_AL.Contig317.eannot.1566.final_new	2.521993336	0.569916124	0.466561071	0.385168653	0.404697793	0.368573383	0.359984161	1	0.9972	1	1	1	1	1	0	0.0214	0.4507	0.1702	0.6646	0.5717	0.6949	0.0028	0.9786	0.9689	0.8625	0.993	0.9832	0.9919	0	0.5493	0.0311	0.2112	0.7098	0.6122	0.7365	0	0.8298	0.1375	0.7888	0.9066	0.8625	0.9173	0	0.3354	0.007	0.2902	0.0934	0.4002
FPS	HISTO_AL.Contig317.eannot.1568.final_new	0.383809226	0.969951301	0.893330309	0.878422922	0.708862913	1.091039264	0.880414827	0	0.5794	0.9831	0.7624	0.288	0.7749	0.7835	1	1	1	1	1	1	1	0.4206	0	0.9629	0.6871	0.245	0.6974	0.7174	0.0169	0	0.0371	0.0852	0.0064	0.0975	0.0928	0.2376	0	0.3129	0.9148	0.1289	0.5324	0.5332	0.712	0	0.755	0.9936	0.8711	0.873
	HISTO_AL.Contig317.eannot.1569.final_new	1.107599521	0.969070333	0.820670486	0.710863415	0.90725365	1.117470179	0.913232012	0.7364	0.5736	0.7306	0.8924	0.2551	0.9795	0.7141	0.2636	0.3583	0.4916	0.6983	0.1258	0.9067	0.4783	0.4264	0.6417	0.6393	0.8069	0.2438	0.9413	0.6209	0.2694	0.5084	0.3607	0.7256	0.1319	0.9173	0.479	0.1076	0.3017	0.1931	0.2744	0.0508	0.7953	0.2706	0.7449	0.8742	0.7562	0.8681	0.9492	0.9903
	HISTO_AL.Contig317.eannot.1570.final_new	1.299799812	0.831296037	0.779046691	0.608753881	0.814999696	0.773580082	0.894089	0.9793	0.9182	0.9353	0.969	0.9688	1	0.8008	0.0207	0.2761	0.3336	0.4646	0.476	0.9487	0.1305	0.0818	0.7239	0.5718	0.6849	0.6853	0.9852	0.3029	0.0647	0.6664	0.4282	0.6191	0.6377	0.9784	0.2551	0.031	0.5354	0.3151	0.3809	0.5129	0.9597	0.1577	0.0312	0.524	0.3147	0.3623	0.4871	0.9533
	HISTO_AL.Contig317.eannot.1574.final_new	0.544140693	3.67708	1.97163	2.14935	3.18866	2.48053	2.33988	0.043	0.0013	0.0033	0.0407	0.0087	0.0335	0.0615	0.957	0.0317	0.0742	0.4229	0.1834	0.3532	0.3279	0.9987	0.9683	0.6555	0.946	0.8592	0.9121	0.8025	0.9967	0.9258	0.3445	0.896	0.7493	0.8365	0.7179	0.9593	0.5771	0.054	0.104	0.256	0.4096	0.3769	0.9913	0.8166	0.1408	0.2507	0.744	0.6447
	HISTO_AL.Contig317.eannot.1576.final_new	1.458637542	0.669628706	0.713773774	0.582696252	0.800012819	0.745122832	0.708144928	0.9997	0.9998	0.9845	0.9979	0.9961	0.9999	0.9993	0.0003	0.5689	0.0988	0.3661	0.2346	0.8982	0.3899	0.0002	0.4311	0.0635	0.2811	0.184	0.8716	0.3125	0.0155	0.9012	0.9365	0.8282	0.7425	0.9936	0.8456	0.0021	0.6339	0.7189	0.1718	0.3559	0.9477	0.5284	0.0039	0.7654	0.816	0.2575	0.6441	0.9684
	HISTO_AL.Contig317.eannot.1584.final_new	0.935678884	0.653945252	0.73650584	0.700257654	0.807086151	0.885683831	0.893014557	0.2849	0.9999	0.9531	0.9945	0.8477	0.9983	0.8263	0.7151	1	0.9789	0.9956	0.9302	0.9994	0.9086	0.0001	0	0.0546	0.1729	0.0116	0.2938	0.0106	0.0469	0.0211	0.9454	0.768	0.2494	0.8666	0.2244	0.0055	0.0044	0.8271	0.232	0.084	0.6665	0.0708	0.1523	0.0698	0.9884	0.7506	0.916	0.9625
	HISTO_AL.Contig317.eannot.1586.final_new	0.648621514	1.000985	1.046642089	0.938095104	1.240930966	1.105582604	1.436204842	0.0202	0.4923	0.138	0.4073	0.3078	0.6107	0.0548	0.9798	0.9523	0.8361	0.9475	0.9352	0.979	0.6168	0.5077	0.0477	0.1883	0.4276	0.3351	0.6078	0.0899	0.862	0.1639	0.8117	0.7719	0.7033	0.8828	0.2741	0.5927	0.0525	0.5724	0.2281	0.3998	0.6829	0.1048	0.6922	0.0648	0.6649	0.2967	0.6002	0.7699
	HISTO_AL.Contig317.eannot.1587.final_new	0.604743148	0.972279596	1.009575316	0.905895568	1.638031308	2.083731927	2.876318078	0.0114	0.5543	0.0078	0.4877	0.0009	0.6751	0.0001	0.9886	0.9897	0.5142	0.9867	0.1329	0.9937	0.0157	0.4457	0.0103	0.0083	0.4313	0.0002	0.6142	0	0.9922	0.4858	0.9917	0.9856	0.1145	0.9938	0.017	0.5123	0.0133	0.5687	0.0144	0.0005	0.6769	0.0003	0.9991	0.8671	0.9998	0.8855	0.9995	0.9998
	HISTO_AL.Contig317.Fgenesh_Aspergillus.102.final_new	0.600900148	1.19558	1.68484	1.34038	1.30643	1.5612	1.79862	0.0236	0.2434	0.161	0.0281	0.039	0.1319	0.0097	0.9764	0.8984	0.8265	0.484	0.6028	0.798	0.3613	0.7566	0.1016	0.3632	0.1126	0.1519	0.3396	0.0582	0.839	0.1735	0.6368	0.19	0.2443	0.4596	0.1128	0.9719	0.516	0.8874	0.81	0.6122	0.7871	0.4052	0.961	0.3972	0.8481	0.7557	0.3878	0.7232
	HISTO_AL.Contig317.Fgenesh_Aspergillus.11.final_new	0.543510753	1.09102	1.63643	1.41515	1.02405	1.2127	1.80521	0.0008	0.3017	0.4374	0.0061	0.1177	0.0352	0.0011	0.9992	0.9947	0.9971	0.7302	0.9866	0.9149	0.5542	0.6983	0.0053	0.6297	0.0214	0.2766	0.0986	0.0069	0.5626	0.0029	0.3703	0.0097	0.186	0.0592	0.0035	0.9939	0.2698	0.9786	0.9903	0.9436	0.7693	0.3053	0.8823	0.0134	0.7234	0.814	0.0564	0.2218
	HISTO_AL.Contig317.Fgenesh_Aspergillus.12.final_new	0.889291903	1.291797335	1.129810568	0.906371794	1.079235022	1.31901568	1.160246533	0.2001	0.0543	0.306	0.1958	0.0389	0.7583	0.1442	0.7999	0.2036	0.6064	0.4947	0.1671	0.9229	0.4222	0.9457	0.7964	0.8483	0.7891	0.4421	0.9817	0.7276	0.694	0.3936	0.1517	0.3838	0.1174	0.8592	0.3104	0.8042	0.5053	0.2109	0.6162	0.1711	0.9259	0.4349	0.9611	0.8329	0.5579	0.8826	0.8289	0.9874
	HISTO_AL.Contig317.Fgenesh_Aspergillus.137.final_new	0.612168935	0.997720869	0.8995231	1.160663133	1.13265792	1.011301993	0.780524356	0.0115	0.4977	0.2786	0.7234	0.4849	0.2222	0.8339	0.9885	0.9778	0.948	0.996	0.9885	0.9355	0.9965	0.5023	0.0222	0.2921	0.6833	0.481	0.2537	0.8136	0.7214	0.052	0.7079	0.8463	0.696	0.4578	0.9084	0.2766	0.004	0.3167	0.1537	0.2805	0.1164	0.6934	0.5151	0.0115	0.519	0.304	0.7195	0.268
YPS	HISTO_AL.Contig317.Fgenesh_Aspergillus.15.final_new	2.026838111	0.418897051	0.365524417	0.347999179	0.441746677	0.390994477	0.389397161	0.9999	1	1	1	1	1	1	0.0001	0.8018	0.704	0.9419	0.8795	0.957	0.8937	0	0.1982	0.4012	0.7579	0.648	0.8269	0.6543	0	0.296	0.5988	0.8211	0.7319	0.8673	0.7331	0	0.0581	0.2421	0.1789	0.3659	0.605	0.3691	0	0.1205	0.352	0.2681	0.6341	0.7339
	HISTO_AL.Contig317.Fgenesh_Aspergillus.154.final_new	1.017589682	1.043126941	1.16622568	1.53009538	0.792192154	0.878065784	1.436371126	0.5386	0.4193	0.8694	0.216	0.7412	0.0608	0.0356	0.4614	0.3853	0.8331	0.2066	0.699	0.0614	0.0363	0.5807	0.6147	0.8983	0.2895	0.7898	0.0796	0.0608	0.1306	0.1669	0.1017	0.0388	0.3257	0.0127	0.0035	0.784	0.7934	0.7105	0.9612	0.9031	0.1623	0.1617	0.2588	0.301	0.2102	0.6743	0.0969	0.0206
	HISTO_AL.Contig317.Fgenesh_Aspergillus.162.final_new	0.777739737	0.586698376	0.680531249	0.966378209	1.138663718	0.900283447	0.536832047	0.0555	0.9993	0.1824	0.9904	0.7709	0.588	0.9999	0.9445	0.9997	0.7688	0.9998	0.9812	0.9497	1	0.0007	0.0003	0.0005	0.1933	0.0072	0.0021	0.7088	0.8176	0.2312	0.9995	0.9971	0.9373	0.8519	1	0.0096	0.0002	0.8067	0.0029	0.0581	0.021	0.9191	0.2291	0.0188	0.9928	0.0627	0.9419	0.3241
FPS	HISTO_AL.Contig317.Fgenesh_Aspergillus.167.final_new	0.399799913	1.0911734	0.900122417	1.167746814	1.157827465	1.454453806	2.12374883	0.0016	0.3845	0.3235	0.6084	0.1283	0.3128	0.0443	0.9984	0.9969	0.9927	0.9992	0.9614	0.9926	0.6502	0.6155	0.0031	0.4266	0.731	0.1869	0.4143	0.0721	0.6765	0.0073	0.5734	0.781	0.2403	0.4799	0.0897	0.3916	0.0008	0.269	0.219	0.0739	0.2037	0.0293	0.8717	0.0386	0.8131	0.7597	0.9261	0.7513
	HISTO_AL.Contig317.Fgenesh_Aspergillus.168.final_new	0.576057433	0.891000624	0.974472993	0.725405139	1.489546912	0.983845228	0.741023111	0	0.7705	0.0045	0.57	0.5374	0.9836	0.9706	1	0.9995	0.8367	0.9999	0.9999	1	1	0.2295	0.0005	0.0048	0.2825	0.2579	0.8914	0.8396	0.9955	0.1633	0.9952	0.9875	0.9914	1	0.9999	0.43	0.0001	0.7175	0.0125	0.468	0.9709	0.9477	0.4626	0.0001	0.7421	0.0086	0.532	0.975
	HISTO_AL.Contig317.Fgenesh_Aspergillus.171.final_new	0.97239924	1.241933944	1.047411137	1.139221388	0.868017881	1.311852784	2.407221909	0.4434	0.1958	0.6809	0.4282	0.1469	0.3294	0.0028	0.5566	0.2422	0.7082	0.4739	0.1919	0.3796	0.0029	0.8042	0.7578	0.8867	0.7431	0.4225	0.6069	0.0119	0.3191	0.2918	0.1133	0.2671	0.0879	0.2265	0.0012	0.5718	0.5261	0.2569	0.7329	0.198	0.4019	0.0034	0.8531	0.8081	0.5775	0.9121	0.802	0.6625
	HISTO_AL.Contig317.Fgenesh_Aspergillus.172.final_new	1.020731052	0.673381594	0.712912365	0.611931439	0.924450945	0.885391361	1.089898848	0.5666	0.9987	0.7374	0.9948	0.8365	0.9994	0.2362	0.4334	0.9945	0.6634	0.9872	0.7686	0.998	0.2105	0.0013	0.0055	0.0164	0.3212	0.0222	0.7326	0.0003	0.2626	0.3366	0.9836	0.9651	0.62	0.9961	0.1134	0.0052	0.0128	0.6788	0.0349	0.0562	0.8734	0.0023	0.1635	0.2314	0.9778	0.38	0.9438	0.9952
	HISTO_AL.Contig317.Fgenesh_Aspergillus.181.final_new	0.981256914	1.441616258	0.730402041	0.72270523	1.458946729	0.895901539	0.909987064	0.4684	0.1163	0.06	0.9027	0.695	0.9058	0.6597	0.5316	0.136	0.0779	0.9009	0.6983	0.9089	0.6734	0.8837	0.864	0.4848	0.9797	0.9345	0.9802	0.9229	0.94	0.9221	0.5152	0.9924	0.9703	0.9935	0.9636	0.0973	0.0991	0.0203	0.0076	0.2126	0.5179	0.1928	0.305	0.3017	0.0655	0.0297	0.7874	0.7956
	HISTO_AL.Contig317.Fgenesh_Aspergillus.21.final_new	0.917793014	1.070794272	0.803900868	0.668185675	0.846417523	0.765339873	0.704541658	0.3206	0.3547	0.8192	0.8894	0.8962	0.9792	0.9773	0.6794	0.5421	0.8831	0.9341	0.9385	0.9887	0.9806	0.6453	0.4579	0.8845	0.9375	0.9339	0.9878	0.9848	0.1808	0.1169	0.1155	0.6246	0.6798	0.8874	0.8504	0.1106	0.0659	0.0625	0.3754	0.5797	0.8212	0.7574	0.1038	0.0615	0.0661	0.3202	0.4203	0.7474
	HISTO_AL.Contig317.Fgenesh_Aspergillus.23.final_new	1.124899938	0.72912704	1.074826086	0.665061651	1.05275269	1.022891422	0.830149905	0.7561	0.9367	0.3974	0.3499	0.4517	0.9717	0.8526	0.2439	0.809	0.2041	0.1798	0.2395	0.9047	0.6409	0.0633	0.191	0.0622	0.0536	0.066	0.6584	0.2864	0.6026	0.7959	0.9378	0.4643	0.5563	0.974	0.8702	0.6501	0.8202	0.9464	0.5357	0.5988	0.975	0.8861	0.5483	0.7605	0.934	0.4437	0.4012	0.9722
FPS	HISTO_AL.Contig317.Fgenesh_Aspergillus.3.final_new	0.468642689	1.223392368	1.316077803	0.988855597	1.538481316	1.288409624	1.149188644	0	0.0825	0.0046	0.0242	0.0383	0.5332	0.1539	1	0.9993	0.9724	0.9985	0.9986	1	1	0.9175	0.0007	0.0746	0.3058	0.3554	0.9182	0.6688	0.9954	0.0276	0.9254	0.8398	0.862	0.996	0.9697	0.9758	0.0015	0.6942	0.1602	0.5575	0.9742	0.8358	0.9617	0.0014	0.6446	0.138	0.4425	0.9592
	HISTO_AL.Contig317.Fgenesh_Aspergillus.42.final_new	1.215640238	1.009594258	0.890795925	0.85356051	0.844724722	0.781928078	0.875923653	0.9011	0.4767	0.8538	0.7724	0.9332	0.8398	0.7898	0.0989	0.1284	0.4263	0.3008	0.6137	0.4017	0.346	0.5233	0.8716	0.8363	0.7626	0.9138	0.8122	0.7815	0.1462	0.5737	0.1637	0.3785	0.6719	0.4744	0.4109	0.2276	0.6992	0.2374	0.6215	0.7842	0.5972	0.5346	0.0668	0.3863	0.0862	0.3281	0.2158	0.3056
	HISTO_AL.Contig317.Fgenesh_Aspergillus.57.final_new	0.621066335	1.05257602	1.009614508	0.759439837	1.371920471	0.86948267	0.960698988	0.1298	0.4388	0.2842	0.4915	0.6128	0.7644	0.5503	0.8702	0.8463	0.6164	0.8719	0.8682	0.9385	0.8848	0.5612	0.1537	0.3174	0.5447	0.6468	0.7861	0.6003	0.7158	0.3836	0.6826	0.7075	0.7651	0.8495	0.7357	0.5085	0.1281	0.4553	0.2925	0.6155	0.7552	0.5532	0.3872	0.1318	0.3532	0.2349	0.3845	0.5969
	HISTO_AL.Contig317.Fgenesh_Aspergillus.72.final_new	0.659417471	1.20623	1.22949	1.14324	1.57546	1.40654	1.13852	0.0057	0.1415	0.0095	0.096	0.0208	0.2	0.2237	0.9943	0.8811	0.4215	0.8935	0.6712	0.949	0.9447	0.8585	0.1189	0.102	0.4646	0.2155	0.6133	0.6177	0.9905	0.5785	0.898	0.9026	0.729	0.9517	0.9506	0.904	0.1065	0.5354	0.0974	0.2171	0.6695	0.6803	0.9792	0.3288	0.7845	0.271	0.7829	0.8785
	HISTO_AL.Contig317.Fgenesh_Aspergillus.84.final_new	0.676393201	1.1122	1.25386	1.18138	1.18804	1.18939	1.24036	0.0115	0.2882	0.1581	0.0891	0.1525	0.1913	0.1248	0.9885	0.928	0.8808	0.8073	0.8864	0.885	0.8236	0.7118	0.072	0.3686	0.2578	0.3617	0.3888	0.2755	0.8419	0.1192	0.6314	0.3773	0.4957	0.5105	0.4126	0.9109	0.1927	0.7422	0.6227	0.6192	0.6279	0.525	0.8475	0.1136	0.6383	0.5043	0.3808	0.5192
	HISTO_AL.Contig317.Fgenesh_Aspergillus.99.final_new	0.796743035	1.002910223	0.845995059	0.993299719	1.063551149	1.144732835	1.243739637	0.0565	0.4926	0.3319	0.8702	0.1764	0.5156	0.0714	0.9435	0.9204	0.8617	0.9941	0.7308	0.9241	0.5256	0.5074	0.0796	0.353	0.8516	0.1919	0.5289	0.0945	0.6681	0.1383	0.647	0.9296	0.3106	0.673	0.1579	0.1298	0.0059	0.1484	0.0704	0.0308	0.1661	0.0101	0.8236	0.2692	0.8081	0.6894	0.9692	0.8179
	HISTO_AL.Contig317.Fgenesh_histo.10.final_new	0.957324303	1.108569391	1.219700311	1.119031311	0.979348265	1.451082316	1.324976308	0.3815	0.2541	0.5509	0.0965	0.0102	0.2182	0.0373	0.6185	0.3596	0.6673	0.1754	0.0283	0.3364	0.0689	0.7459	0.6404	0.7742	0.2809	0.0585	0.4718	0.1513	0.4491	0.3327	0.2258	0.0892	0.0136	0.1975	0.035	0.9035	0.8246	0.7191	0.9108	0.1393	0.6991	0.3098	0.9898	0.9717	0.9415	0.9864	0.8607	0.9416
	HISTO_AL.Contig317.Fgenesh_histo.101.final_new	1.201193404	0.629129861	0.771569814	0.602130337	0.825592948	0.915478965	0.764380378	0.9384	1	0.9411	0.9822	0.7758	1	0.9835	0.0616	0.9872	0.5208	0.7246	0.2294	0.9898	0.7619	0	0.0128	0.017	0.0584	0.0022	0.6392	0.0698	0.0589	0.4792	0.983	0.6925	0.2123	0.9822	0.7433	0.0178	0.2754	0.9416	0.3075	0.0941	0.9525	0.5273	0.2242	0.7706	0.9978	0.7877	0.9059	0.9976
	HISTO_AL.Contig317.Fgenesh_histo.106.final_new	0.790764449	0.767665912	0.909937435	1.119379726	1.106720915	0.975112271	1.0847887	0.0868	0.9167	0.3048	0.7238	0.5586	0.2707	0.308	0.9132	0.9911	0.7515	0.9607	0.9096	0.736	0.7988	0.0833	0.0089	0.0503	0.2037	0.1407	0.047	0.0432	0.6952	0.2485	0.9497	0.8491	0.7291	0.4645	0.5383	0.2762	0.0393	0.7963	0.1509	0.3641	0.1352	0.145	0.4414	0.0904	0.8593	0.2709	0.6359	0.2599
	HISTO_AL.Contig317.Fgenesh_histo.110.final_new	0.786973377	1.021522279	0.939258057	1.263229573	0.724411959	0.751410792	0.821244105	0.1221	0.4579	0.9554	0.6154	0.9217	0.1421	0.8414	0.8779	0.8354	0.9944	0.9066	0.9862	0.5061	0.9759	0.5421	0.1646	0.9518	0.6446	0.914	0.1667	0.8452	0.0446	0.0056	0.0482	0.0963	0.4183	0.0093	0.2818	0.3846	0.0934	0.3554	0.9037	0.8374	0.1131	0.746	0.0783	0.0138	0.086	0.5817	0.1626	0.0217
	HISTO_AL.Contig317.Fgenesh_histo.115.final_new	0.645295004	0.868055556	0.994774306	0.955564236	0.998246528	1.275868056	1.151927083	0.0006	0.8628	0.5056	0.5185	0.0337	0.6314	0.1577	0.9994	0.9999	0.9984	0.9982	0.9146	0.9972	0.9675	0.1372	0.0001	0.1694	0.1747	0.009	0.2838	0.0485	0.4944	0.0016	0.8306	0.5014	0.0464	0.6206	0.1574	0.4815	0.0018	0.8253	0.4986	0.0399	0.6075	0.1594	0.9663	0.0854	0.991	0.9536	0.9601	0.9647
	HISTO_AL.Contig317.Fgenesh_histo.116.final_new	0.974459677	0.620055061	0.885531635	0.672716337	1.101025571	1.387137578	1.052128029	0.4558	0.991	0.3062	0.7335	0.0522	0.9774	0.4151	0.5442	0.9905	0.3623	0.7555	0.0794	0.9758	0.4605	0.009	0.0095	0.0039	0.0405	0.0001	0.3298	0.0169	0.6938	0.6377	0.9961	0.8512	0.1348	0.9891	0.583	0.2665	0.2445	0.9595	0.1488	0.0238	0.9093	0.2397	0.9478	0.9206	0.9999	0.8652	0.9762	0.9989
YPS	HISTO_AL.Contig317.Fgenesh_histo.118.final_new	4.82917499	0.142315257	0.154298786	0.103413258	0.207708631	0.202452135	0.159002021	1	1	1	1	1	1	1	0	0.9534	0.4943	0.9162	0.5345	0.9979	0.8763	0	0.0466	0.0462	0.354	0.0542	0.9282	0.3231	0	0.5057	0.9538	0.9102	0.5309	0.9972	0.8676	0	0.0838	0.646	0.0898	0.1064	0.9609	0.4482	0	0.4655	0.9458	0.4691	0.8936	0.9976
	HISTO_AL.Contig317.Fgenesh_histo.120.final_new	1.18558579	0.914245227	0.796089608	0.95459901	1.000429888	0.932228892	1.02727403	0.9041	0.7608	0.4965	0.9385	0.7081	0.6293	0.4047	0.0959	0.2746	0.1295	0.6677	0.2292	0.1752	0.0619	0.2392	0.7254	0.2579	0.8309	0.4419	0.3737	0.1851	0.5035	0.8705	0.7421	0.9248	0.6943	0.6183	0.4235	0.0615	0.3323	0.1691	0.0752	0.1504	0.1158	0.0373	0.2919	0.7708	0.5581	0.3057	0.8496	0.4256
	HISTO_AL.Contig317.Fgenesh_histo.121.final_new	0.691893132	1.433981829	0.699157779	0.60287814	1.89922289	1.097027208	0.930916194	0.1192	0.1546	0.0229	0.8384	0.3599	0.9475	0.5953	0.8808	0.5066	0.2082	0.9637	0.8097	0.9908	0.9024	0.8454	0.4934	0.2306	0.9552	0.7762	0.99	0.8772	0.9771	0.7918	0.7694	0.9921	0.9535	0.9993	0.9793	0.1616	0.0363	0.0448	0.0079	0.1073	0.6467	0.2325	0.6401	0.1903	0.2238	0.0465	0.8927	0.9664
	HISTO_AL.Contig317.Fgenesh_histo.123.final_new	1.310863904	1.584698782	1.153319406	0.951458299	0.979422688	0.682724343	0.758650117	0.9582	0.0009	0.5469	0.1856	0.9912	0.6058	0.9577	0.0418	0	0.0827	0.0098	0.749	0.1142	0.5023	0.9991	1	0.9952	0.9692	1	0.9955	1	0.4531	0.9173	0.0048	0.1842	0.9793	0.5552	0.9195	0.8144	0.9902	0.0308	0.8158	0.9975	0.8376	0.9864	0.0088	0.251	0	0.0207	0.0025	0.0387
	HISTO_AL.Contig317.Fgenesh_histo.124.final_new	0.948483013	0.865106885	0.742517282	0.936997409	0.884390059	0.982253837	0.939158134	0.3602	0.8465	0.8292	0.98	0.5574	0.6917	0.6821	0.6398	0.8949	0.8769	0.9835	0.6882	0.7764	0.7711	0.1535	0.1051	0.4515	0.8293	0.2014	0.3065	0.3041	0.1708	0.1231	0.5485	0.8764	0.2302	0.3413	0.349	0.02	0.0165	0.1707	0.1236	0.0379	0.0775	0.0713	0.4426	0.3118	0.7986	0.7698	0.9621	0.6199
	HISTO_AL.Contig317.Fgenesh_histo.127.final_new	1.728746381	0.632226777	0.636014496	0.528273181	0.672618545	0.623473291	0.575638154	1	0.9994	0.9986	0.9998	0.9997	1	1	0	0.2435	0.1218	0.2278	0.3002	0.7633	0.504	0.0006	0.7565	0.3078	0.4858	0.5279	0.9239	0.7577	0.0014	0.8782	0.6922	0.676	0.7079	0.9663	0.8847	0.0002	0.7722	0.5142	0.324	0.5605	0.9241	0.7775	0.0003	0.6998	0.4721	0.2921	0.4395	0.8909
	HISTO_AL.Contig317.Fgenesh_histo.13.final_new	1.068730154	0.728231345	0.738368325	0.786628216	0.918947851	0.909735725	1.035071622	0.7142	0.9937	0.7586	0.9909	0.7809	0.9779	0.3809	0.2858	0.9746	0.5464	0.9656	0.5968	0.9165	0.2119	0.0063	0.0254	0.0417	0.4776	0.0586	0.274	0.0092	0.2414	0.4536	0.9583	0.9507	0.5376	0.8916	0.1895	0.0091	0.0344	0.5224	0.0493	0.062	0.3176	0.0102	0.2191	0.4032	0.9414	0.4624	0.938	0.8592
	HISTO_AL.Contig317.Fgenesh_histo.131.final_new	1.04330437	0.841033529	0.8096722	0.796984212	1.000438341	1.031026595	1.01159612	0.6454	0.9315	0.4992	0.9589	0.3968	0.9632	0.4558	0.3546	0.8448	0.3793	0.8965	0.2838	0.9138	0.3354	0.0685	0.1552	0.1037	0.6109	0.0562	0.6465	0.0791	0.5008	0.6207	0.8963	0.9336	0.412	0.9483	0.4661	0.0411	0.1035	0.3891	0.0664	0.0344	0.5388	0.0457	0.6032	0.7162	0.9438	0.588	0.9656	0.9774
	HISTO_AL.Contig317.Fgenesh_histo.133.final_new	1.33263	0.845373434	0.922611678	0.761539212	0.825547977	0.755926251	0.761171518	0.9776	0.9123	0.924	0.723	0.9858	0.9851	0.983	0.0224	0.1989	0.2611	0.092	0.4751	0.4727	0.4654	0.0877	0.8011	0.5694	0.2653	0.8124	0.7899	0.7923	0.076	0.7389	0.4306	0.2359	0.7412	0.7164	0.721	0.277	0.908	0.7347	0.7641	0.9149	0.9032	0.9061	0.0142	0.5249	0.1876	0.2588	0.0851	0.4793
FPS	HISTO_AL.Contig317.Fgenesh_histo.135.final_new	0.22060648	1.479201061	0.664436917	0.219247761	3.36494886	8.079867574	1.404229289	0	0.0758	0.0004	0.9233	0	1	0.0975	1	0.999	0.7977	1	0.0468	1	0.9991	0.9242	0.001	0.0048	0.9956	0	1	0.5847	0.9996	0.2023	0.9952	1	0.0017	1	0.9973	0.0767	0	0.0044	0	0	1	0.0038	1	0.9532	1	0.9983	1	1
	HISTO_AL.Contig317.Fgenesh_histo.138.final_new	1.104570569	0.968501079	0.802016726	0.497220537	0.741117155	0.64774411	0.633752325	0.6991	0.5439	0.9201	0.8453	0.9728	0.9988	0.9768	0.3009	0.3768	0.8184	0.7199	0.9339	0.9935	0.9399	0.4561	0.6232	0.8533	0.7751	0.9437	0.9908	0.9425	0.0799	0.1816	0.1467	0.3617	0.7161	0.9503	0.7476	0.1547	0.2801	0.2249	0.6383	0.8329	0.98	0.8452	0.0272	0.0661	0.0563	0.2839	0.1671	0.8658
	HISTO_AL.Contig317.Fgenesh_histo.139.final_new	1.29039	1.042072552	1.252683297	1.1952123	0.987344911	1.187795938	0.892458869	0.9448	0.3945	0.5338	0.078	0.1425	0.1123	0.7609	0.0552	0.0461	0.0747	0.0039	0.0132	0.0052	0.2024	0.6055	0.9539	0.618	0.1517	0.2428	0.2143	0.8026	0.4662	0.9253	0.382	0.0803	0.1497	0.1264	0.7225	0.922	0.9961	0.8483	0.9197	0.6171	0.6183	0.9715	0.8575	0.9868	0.7572	0.8503	0.3829	0.4913
	HISTO_AL.Contig317.Fgenesh_histo.14.final_new	1.050399364	0.815643424	0.720762278	0.741340041	0.946483401	0.879005636	1.019395713	0.642	0.912	0.6453	0.9889	0.8358	0.9866	0.4298	0.358	0.8347	0.514	0.9668	0.7092	0.9585	0.3079	0.088	0.1653	0.1968	0.774	0.313	0.7293	0.0835	0.3547	0.486	0.8032	0.947	0.6861	0.9333	0.3166	0.0111	0.0332	0.226	0.053	0.0991	0.4214	0.0118	0.1642	0.2908	0.687	0.3139	0.9009	0.8796
	HISTO_AL.Contig317.Fgenesh_histo.141.final_new	0.811064393	0.937453127	0.977116769	0.973516949	1.225860582	1.123443828	1.097420129	0.0614	0.6655	0.0907	0.5629	0.196	0.5644	0.2523	0.9386	0.9649	0.5228	0.9488	0.7454	0.9403	0.7965	0.3345	0.0351	0.0525	0.4036	0.1196	0.4052	0.1551	0.9093	0.4772	0.9475	0.9211	0.7207	0.924	0.7532	0.4371	0.0512	0.5964	0.0789	0.164	0.5036	0.2148	0.804	0.2546	0.8804	0.2793	0.836	0.8275
	HISTO_AL.Contig317.Fgenesh_histo.144.final_new	1.325264575	0.730609621	0.787180724	0.973471565	0.74253317	0.849560173	0.763903501	0.8688	0.9303	0.9171	0.8829	0.7777	0.5511	0.8953	0.1312	0.5499	0.5235	0.4392	0.3264	0.1813	0.4836	0.0697	0.4501	0.4699	0.371	0.2572	0.122	0.42	0.0829	0.4765	0.5301	0.4128	0.2847	0.1397	0.4523	0.1171	0.5608	0.629	0.5872	0.3697	0.1906	0.5414	0.2223	0.6736	0.7428	0.7153	0.6303	0.2905
	HISTO_AL.Contig317.Fgenesh_histo.145.final_new	1.057662852	0.744114371	1.017504642	0.742666172	0.95523951	1.057838841	0.898752321	0.626	0.9445	0.6057	0.4544	0.3666	0.924	0.7391	0.374	0.8912	0.4911	0.3565	0.2601	0.8666	0.614	0.0555	0.1088	0.1167	0.0613	0.0369	0.4958	0.1676	0.3943	0.5089	0.8833	0.3683	0.2943	0.8668	0.6226	0.5456	0.6435	0.9387	0.6317	0.4171	0.9202	0.7516	0.6334	0.7399	0.9631	0.7057	0.5829	0.9527
	HISTO_AL.Contig317.Fgenesh_histo.147.final_new	0.735679262	0.742541262	0.858403939	0.6573023	1.135785509	1.045708802	1.098470458	0.0156	0.9689	0.2002	0.8721	0.3672	0.9966	0.244	0.9844	0.9993	0.8685	0.9979	0.9552	0.9998	0.9167	0.0311	0.0007	0.0123	0.2004	0.0278	0.7492	0.0132	0.7998	0.1315	0.9877	0.9595	0.6937	0.9977	0.5797	0.1279	0.0021	0.7996	0.0405	0.09	0.9426	0.0535	0.6328	0.0448	0.9722	0.3063	0.91	0.9979
	HISTO_AL.Contig317.Fgenesh_histo.150.final_new	1.359835948	0.947724658	0.836216087	0.738959964	0.701399994	0.898935275	0.927096485	0.9859	0.6685	0.9955	0.9214	0.8066	0.9881	0.7256	0.0141	0.0501	0.6387	0.1944	0.086	0.4837	0.0642	0.3315	0.9499	0.9783	0.8125	0.6423	0.9548	0.5751	0.0045	0.3613	0.0217	0.104	0.0357	0.3522	0.0205	0.0786	0.8056	0.1875	0.896	0.292	0.7951	0.2306	0.1934	0.914	0.3577	0.9643	0.708	0.9092
YPS	HISTO_AL.Contig317.Fgenesh_histo.151.final_new	2.1493084	0.644626754	0.568611751	0.591489471	0.428181172	0.513175135	0.478830723	1	1	1	1	1	1	1	0	0.0021	0.807	0.0256	0.1593	0.0101	0.3811	0	0.9979	1	0.9072	0.9904	0.8056	0.9986	0	0.193	0	0.0041	0.0342	0.0019	0.129	0	0.9744	0.0928	0.9959	0.8511	0.3452	0.9605	0	0.8407	0.0096	0.9658	0.1489	0.0756
FPS	HISTO_AL.Contig317.Fgenesh_histo.153.final_new	0.298029532	1.431492982	1.270974054	0.850701829	5.38596342	6.866643981	2.999566142	0.0002	0.0919	0	0.2139	0	0.7238	0.0005	0.9998	0.9921	0.0723	0.9961	0.0132	0.9999	0.6438	0.9081	0.0079	0	0.6474	0	0.9534	0.0089	1	0.9277	1	1	0.1738	1	0.9823	0.7861	0.0039	0.3526	0	0	0.886	0.0053	1	0.9868	1	0.8262	1	1
	HISTO_AL.Contig317.Fgenesh_histo.154.final_new	0.681241606	0.900891879	1.084376467	0.78235018	1.254029103	1.358159912	1.105601627	0.0282	0.6812	0.133	0.3408	0.0632	0.8836	0.2974	0.9718	0.9825	0.7726	0.9178	0.6496	0.9963	0.9022	0.3188	0.0175	0.0828	0.2091	0.0474	0.7201	0.1842	0.867	0.2274	0.9172	0.7492	0.36	0.9754	0.7185	0.6592	0.0822	0.7909	0.2508	0.159	0.9237	0.4646	0.9368	0.3504	0.9526	0.64	0.841	0.9876
	HISTO_AL.Contig317.Fgenesh_histo.155.final_new	0.752656324	0.777750185	0.778189552	0.636764219	0.896060977	1.016708693	0.893475714	0.0455	0.9357	0.7222	0.9333	0.4667	0.9957	0.7514	0.9545	0.9985	0.972	0.9976	0.9247	0.9998	0.9805	0.0643	0.0015	0.2368	0.4962	0.0766	0.8593	0.2385	0.2778	0.028	0.7632	0.7669	0.2645	0.9556	0.5069	0.0667	0.0024	0.5038	0.2331	0.0763	0.8604	0.2274	0.5333	0.0753	0.9234	0.7355	0.9237	0.9925
FPS	HISTO_AL.Contig317.Fgenesh_histo.156.final_new	0.339832705	2.029567927	2.287426417	1.233253819	1.909266669	2.735581547	2.880804894	0.0004	0.0055	0.0065	0.0005	0.0004	0.2194	0	0.9996	0.9121	0.9405	0.8331	0.6064	0.9981	0.5241	0.9945	0.0879	0.589	0.3171	0.1287	0.9608	0.0977	0.9935	0.0595	0.411	0.243	0.0821	0.9441	0.0624	0.9995	0.1669	0.6829	0.757	0.2442	0.987	0.1894	0.9996	0.3936	0.8713	0.9179	0.7558	0.9974
	HISTO_AL.Contig317.Fgenesh_histo.16.final_new	0.897489381	0.709563287	0.733843168	0.649194674	0.742178827	0.864246902	0.835052617	0.1794	0.9957	0.9919	0.9949	0.888	0.9999	0.9312	0.8206	0.999	0.9981	0.9979	0.9687	1	0.978	0.0043	0.001	0.3741	0.4202	0.075	0.7395	0.1141	0.0081	0.0019	0.6259	0.5332	0.1246	0.8403	0.1812	0.0051	0.0021	0.5798	0.4668	0.1082	0.8195	0.1618	0.112	0.0313	0.925	0.8754	0.8918	0.9796
	HISTO_AL.Contig317.Fgenesh_histo.161.final_new	1.185995261	0.781853595	0.63814092	0.559694183	0.796220945	0.780185707	0.746923081	0.9404	0.9839	0.9859	1	0.9884	1	0.9947	0.0596	0.7404	0.7055	0.9925	0.7643	0.9993	0.864	0.0161	0.2596	0.4444	0.9453	0.5162	0.9935	0.6527	0.0141	0.2945	0.5556	0.9676	0.5679	0.9987	0.7296	0	0.0075	0.0547	0.0324	0.0473	0.8768	0.0922	0.0116	0.2357	0.4838	0.4321	0.9527	0.9964
	HISTO_AL.Contig317.Fgenesh_histo.162.final_new	1.060248546	0.773443949	0.7403137	0.682253894	1.057084183	0.860943011	0.8401138	0.7033	0.9748	0.3294	0.9936	0.9054	0.9985	0.933	0.2967	0.923	0.1981	0.9619	0.7753	0.9877	0.83	0.0252	0.077	0.0241	0.633	0.2197	0.817	0.2666	0.6706	0.8019	0.9759	0.9894	0.9334	0.9963	0.9494	0.0064	0.0381	0.367	0.0106	0.1127	0.7316	0.1578	0.0946	0.2247	0.7803	0.0666	0.8873	0.9531
	HISTO_AL.Contig317.Fgenesh_histo.163.final_new	1.769110764	0.688025449	0.716812196	0.89954123	0.541002586	0.544129581	0.61302085	1	0.9947	0.9999	0.9863	0.9999	0.7659	0.9987	0	0.1051	0.6079	0.0657	0.5904	0.0041	0.2999	0.0053	0.8949	0.9322	0.3964	0.931	0.0626	0.7808	0.0001	0.3921	0.0678	0.0386	0.486	0.0035	0.2052	0.0137	0.9343	0.6036	0.9614	0.9566	0.091	0.8466	0.0001	0.4096	0.069	0.514	0.0434	0.0019
	HISTO_AL.Contig317.Fgenesh_histo.165.final_new	0.962116692	1.030235423	1.083435984	1.185866017	0.861408058	0.986208857	1.029253418	0.3734	0.4098	0.8898	0.239	0.5344	0.0836	0.3982	0.6266	0.5295	0.9193	0.3698	0.6632	0.173	0.5229	0.5902	0.4705	0.9124	0.3393	0.6258	0.15	0.4907	0.1102	0.0807	0.0876	0.0435	0.1542	0.0119	0.0853	0.761	0.6302	0.6607	0.9565	0.7776	0.2469	0.6467	0.4656	0.3368	0.3742	0.8458	0.2224	0.0929
	HISTO_AL.Contig317.Fgenesh_histo.169.final_new	1.389905674	0.907938403	1.00798033	0.71062599	0.823928198	0.815102224	0.865776963	0.9827	0.7604	0.9248	0.4859	0.9332	0.9898	0.8655	0.0173	0.088	0.2019	0.0209	0.2228	0.5391	0.1211	0.2396	0.912	0.7255	0.2443	0.7656	0.9391	0.6126	0.0752	0.7981	0.2745	0.088	0.535	0.847	0.3613	0.5141	0.9791	0.7557	0.912	0.9319	0.9887	0.8596	0.0668	0.7772	0.2344	0.465	0.0681	0.8227
	HISTO_AL.Contig317.Fgenesh_histo.171.final_new	1.082376897	1.250890122	1.08654788	1.104498033	0.830791237	0.837313618	1.087403019	0.6774	0.0922	0.8653	0.3036	0.8669	0.2868	0.3063	0.3226	0.0503	0.7225	0.1916	0.718	0.1797	0.1923	0.9078	0.9497	0.9849	0.7889	0.9883	0.7503	0.7914	0.1347	0.2775	0.0151	0.0755	0.4736	0.0755	0.0749	0.6964	0.8084	0.2111	0.9245	0.9319	0.4617	0.5022	0.1331	0.282	0.0117	0.5264	0.0681	0.0746
	HISTO_AL.Contig317.Fgenesh_histo.176.final_new	1.266531422	0.621020456	0.478218822	0.431737918	0.646937683	0.528758063	0.772659765	0.86	0.9777	0.9659	0.9982	0.9918	0.9995	0.8757	0.14	0.8376	0.8003	0.983	0.9355	0.991	0.5371	0.0223	0.1624	0.4402	0.8644	0.7271	0.922	0.1848	0.0341	0.1997	0.5598	0.8895	0.7701	0.9471	0.2275	0.0018	0.017	0.1356	0.1105	0.3355	0.6709	0.0239	0.0082	0.0645	0.2729	0.2299	0.6645	0.7858
FPS	HISTO_AL.Contig317.Fgenesh_histo.177.final_new	0.326937349	2.15352	1.74995	1.62399	2.80764	4.00793	4.48864	0	0.0035	0	0.0139	0	0.0268	0	1	0.9251	0.6409	0.9848	0.1368	0.9907	0.057	0.9965	0.0749	0.151	0.7859	0.0113	0.8588	0.0021	1	0.3591	0.849	0.967	0.0721	0.9814	0.0328	0.9861	0.0152	0.2141	0.033	0.0029	0.632	0.0004	1	0.8632	0.9887	0.9279	0.9971	0.9995
	HISTO_AL.Contig317.Fgenesh_histo.181.final_new	0.883644312	0.785697561	0.757125103	0.600387851	1.047268535	0.917302577	1.19848222	0.1373	0.9729	0.3426	0.9894	0.7718	0.9999	0.0745	0.8627	0.9973	0.7395	0.9979	0.9502	1	0.3419	0.0271	0.0027	0.0175	0.6139	0.1127	0.9622	0.0017	0.6574	0.2605	0.9825	0.9886	0.8443	0.9994	0.1538	0.0106	0.0021	0.3861	0.0114	0.0703	0.9463	0.0009	0.2282	0.0498	0.8873	0.1557	0.9297	0.999
	HISTO_AL.Contig317.Fgenesh_histo.2.final_new	0.972850371	0.538439173	0.544636607	0.564483475	0.817356048	0.966374474	0.826164913	0.427	1	0.9231	0.9996	0.59	0.9998	0.8987	0.573	0.9999	0.9213	0.9998	0.649	0.9999	0.9101	0	0.0001	0.0054	0.4795	0.0004	0.3842	0.0049	0.0769	0.0787	0.9946	0.9925	0.1394	0.9884	0.4764	0.0004	0.0002	0.5205	0.0075	0.0008	0.4115	0.0074	0.41	0.351	0.9996	0.8606	0.9992	0.9986
YPS	HISTO_AL.Contig317.Fgenesh_histo.22.final_new	2.012565809	0.562683839	0.580657939	0.448815192	0.650703198	0.438308403	0.392190699	1	1	0.9997	1	1	1	1	0	0.1949	0.0252	0.135	0.8311	0.7801	0.9583	0	0.8051	0.1405	0.4014	0.9572	0.9482	0.9931	0.0003	0.9748	0.8595	0.79	0.9975	0.9967	0.9999	0	0.865	0.5986	0.21	0.9794	0.9652	0.9972	0	0.1689	0.0428	0.0025	0.0206	0.4312
	HISTO_AL.Contig317.Fgenesh_histo.24.final_new	0.642186906	1.045523811	0.87076915	1.131146542	1.459644204	1.589885146	1.581499639	0.0051	0.4134	0.0229	0.8017	0.0038	0.2316	0.0058	0.9949	0.9797	0.6299	0.9993	0.4603	0.9517	0.4712	0.5866	0.0203	0.0503	0.8187	0.0177	0.3408	0.0155	0.9771	0.3701	0.9497	0.9962	0.3245	0.9101	0.345	0.1983	0.0007	0.1813	0.0038	0.001	0.0768	0.0015	0.9962	0.5397	0.9823	0.6755	0.999	0.9628
	HISTO_AL.Contig317.Fgenesh_histo.28.final_new	0.971468718	1.018361894	0.817933695	0.900974888	0.900713393	0.969184379	1.100839237	0.4222	0.4353	0.7766	0.93	0.5873	0.7679	0.2402	0.5778	0.5259	0.8113	0.9401	0.6483	0.8027	0.3283	0.5647	0.4741	0.8019	0.9396	0.6344	0.7911	0.3017	0.2234	0.1887	0.1981	0.7379	0.3064	0.4997	0.0949	0.07	0.0599	0.0604	0.2621	0.1197	0.271	0.0247	0.4127	0.3517	0.3656	0.6936	0.8803	0.6868
	HISTO_AL.Contig317.Fgenesh_histo.31.final_new	1.503523663	0.757918926	0.702242674	0.570219706	0.842294336	0.747637865	0.734357448	0.9983	0.9884	0.9259	0.9981	0.9928	1	0.9951	0.0017	0.1589	0.0448	0.3465	0.1943	0.8709	0.2345	0.0116	0.8411	0.1983	0.7311	0.5376	0.9847	0.6043	0.0741	0.9552	0.8017	0.9273	0.8357	0.9979	0.8625	0.0019	0.6535	0.2689	0.0727	0.3092	0.9476	0.3677	0.0072	0.8057	0.4624	0.1643	0.6908	0.9836
	HISTO_AL.Contig317.Fgenesh_histo.32.final_new	0.951386603	0.910340558	0.932379903	1.013518557	1.06965926	1.380740835	1.216606432	0.337	0.8035	0.2922	0.7518	0.0032	0.4699	0.0448	0.663	0.8725	0.4581	0.8387	0.0143	0.6294	0.1181	0.1965	0.1275	0.1065	0.4243	0.001	0.1944	0.0128	0.7078	0.5419	0.8935	0.8609	0.0235	0.6716	0.1469	0.2482	0.1613	0.5757	0.1391	0.0018	0.2498	0.0202	0.9968	0.9857	0.999	0.9765	0.9982	0.993
YPS	HISTO_AL.Contig317.Fgenesh_histo.35.final_new	3.133793231	0.23714402	0.263227793	0.240971308	0.26630918	0.227408656	0.241246472	1	1	1	1	1	1	1	0	0.8912	0.782	0.8033	0.9413	0.8922	0.8954	0	0.1088	0.305	0.3235	0.5863	0.4739	0.4656	0	0.218	0.695	0.5312	0.7703	0.6778	0.6749	0	0.1967	0.6765	0.4688	0.7679	0.6579	0.6595	0	0.0587	0.4137	0.2297	0.2321	0.3897
	HISTO_AL.Contig317.Fgenesh_histo.36.final_new	1.89425263	0.574596662	0.502459806	0.487502093	0.48510858	0.501800368	0.44387456	1	0.9998	1	1	1	0.9999	1	0	0.288	0.6933	0.623	0.635	0.7016	0.8606	0.0002	0.712	0.8523	0.7987	0.8109	0.8421	0.9397	0	0.3067	0.1477	0.4103	0.4285	0.4883	0.7089	0	0.377	0.2013	0.5897	0.5098	0.5784	0.783	0	0.365	0.1891	0.5715	0.4902	0.5739
	HISTO_AL.Contig317.Fgenesh_histo.44.final_new	0.752151152	1.21856	1.40415	1.45423	1.23421	1.0886	1.11121	0.1378	0.2123	0.2131	0.0936	0.3662	0.1388	0.3493	0.8622	0.6371	0.6141	0.4234	0.7756	0.3963	0.752	0.7877	0.3629	0.4833	0.2926	0.6744	0.2955	0.6408	0.7869	0.3859	0.5167	0.3127	0.682	0.3159	0.664	0.9064	0.5766	0.7074	0.6873	0.8392	0.4643	0.8123	0.6338	0.2244	0.3256	0.318	0.1608	0.2039
	HISTO_AL.Contig317.Fgenesh_histo.46.final_new	1.318936575	0.768354684	0.689831198	0.734877176	0.892648469	0.914902423	0.909914944	0.9908	0.9882	0.8499	0.9982	0.7975	0.9965	0.8177	0.0092	0.4474	0.0827	0.7859	0.0552	0.5983	0.0637	0.0118	0.5526	0.1038	0.8141	0.0642	0.6489	0.0693	0.1501	0.9173	0.8962	0.9811	0.4107	0.9459	0.4384	0.0018	0.2141	0.1859	0.0189	0.0119	0.2836	0.0094	0.2025	0.9448	0.9358	0.5893	0.9881	0.9713
	HISTO_AL.Contig317.Fgenesh_histo.47.final_new	0.656204721	0.709723756	0.912574047	0.593563399	1.142437409	1.076629035	1.25081615	0.0152	0.9469	0.2259	0.6986	0.3659	0.997	0.116	0.9848	0.9987	0.9293	0.9922	0.9471	1	0.817	0.0531	0.0013	0.014	0.1182	0.0405	0.8071	0.0122	0.7741	0.0707	0.986	0.874	0.6184	0.9993	0.3283	0.3014	0.0078	0.8818	0.126	0.2282	0.9794	0.069	0.6341	0.0529	0.9595	0.3816	0.7718	0.9953
	HISTO_AL.Contig317.Fgenesh_histo.48.final_new	0.958860071	1.156905597	0.914040765	0.784125914	0.89638848	0.778211555	0.745611248	0.4446	0.294	0.6634	0.6352	0.8009	0.8197	0.8535	0.5554	0.3567	0.6886	0.6727	0.8232	0.8334	0.8596	0.706	0.6433	0.806	0.7865	0.8983	0.9038	0.9205	0.3366	0.3114	0.194	0.4693	0.671	0.6698	0.7206	0.3648	0.3273	0.2135	0.5307	0.6965	0.6985	0.7473	0.1991	0.1768	0.1017	0.329	0.3035	0.501
	HISTO_AL.Contig317.Fgenesh_histo.49.final_new	0.699815926	1.348969708	1.174601326	1.303380602	1.20945559	1.436178163	1.20921294	0.0095	0.0274	0.1187	0.1396	0.0079	0.0483	0.1059	0.9905	0.6276	0.8299	0.8957	0.4956	0.7177	0.8506	0.9726	0.3724	0.7356	0.8078	0.3615	0.5992	0.7544	0.8813	0.1701	0.2644	0.5811	0.1664	0.3501	0.5118	0.8604	0.1043	0.1922	0.4189	0.0965	0.2598	0.4252	0.9921	0.5044	0.6385	0.8336	0.9035	0.7387
	HISTO_AL.Contig317.Fgenesh_histo.50.final_new	1.552868959	0.675632988	0.587521443	0.481518205	0.438736964	0.739508702	0.932175653	0.9941	0.9903	1	0.9986	0.9669	1	0.6768	0.0059	0.4064	0.9803	0.6993	0.2257	0.9336	0.024	0.0097	0.5936	0.9868	0.7672	0.315	0.95	0.0373	0	0.0197	0.0132	0.0508	0.0043	0.31	0	0.0014	0.3007	0.2328	0.9492	0.1023	0.8636	0.0058	0.0331	0.7743	0.685	0.9957	0.8977	0.984
	HISTO_AL.Contig317.Fgenesh_histo.52.final_new	0.749316326	1.002279415	1.184777804	0.631416773	1.005613295	1.026235367	0.879317312	0.0621	0.5048	0.4852	0.1983	0.4524	0.9917	0.7541	0.9379	0.9069	0.9205	0.7224	0.9096	0.9994	0.9709	0.4952	0.0931	0.4901	0.2243	0.4605	0.983	0.7233	0.5148	0.0795	0.5099	0.2111	0.4676	0.9872	0.7435	0.8017	0.2776	0.7757	0.7889	0.7509	0.9965	0.9088	0.5476	0.0904	0.5395	0.5324	0.2491	0.9912
	HISTO_AL.Contig317.Fgenesh_histo.53.final_new	0.951436604	0.905062003	0.904262938	0.753835136	0.996931891	1.246225171	1.060879726	0.4031	0.6667	0.4973	0.6804	0.1844	0.8846	0.4056	0.5969	0.7311	0.5815	0.7438	0.2546	0.8977	0.4965	0.3333	0.2689	0.3483	0.5008	0.1089	0.7653	0.2803	0.5027	0.4185	0.6517	0.6653	0.202	0.8627	0.4145	0.3196	0.2562	0.4992	0.3347	0.0978	0.7778	0.2729	0.8156	0.7454	0.8911	0.798	0.9022	0.9644
	HISTO_AL.Contig317.Fgenesh_histo.54.final_new	0.760942351	1.84655	2.13257	1.60694	2.27436	2.43281	2.40277	0.2641	0.0394	0.0089	0.0152	0.0049	0.0666	0.0038	0.7359	0.2334	0.1044	0.1392	0.0804	0.3158	0.0758	0.9606	0.7666	0.2686	0.3331	0.2106	0.6577	0.2114	0.9911	0.8956	0.7314	0.5777	0.4204	0.8362	0.4324	0.9848	0.8608	0.6669	0.4223	0.3545	0.7867	0.3599	0.9951	0.9196	0.7894	0.5796	0.6455	0.8814
	HISTO_AL.Contig317.Fgenesh_histo.57.final_new	0.502145808	0.953783332	1.483030129	0.666138197	0.901311626	2.347677509	2.357702889	0.0089	0.5809	0.6679	0.0746	0.0015	0.9311	0.0011	0.9911	0.9915	0.9949	0.8328	0.2858	0.9993	0.2789	0.4191	0.0085	0.5735	0.0583	0.002	0.888	0.0012	0.3321	0.0051	0.4265	0.0435	0.001	0.8483	0.0017	0.9254	0.1672	0.9417	0.9565	0.0585	0.9955	0.062	0.9985	0.7142	0.998	0.999	0.9415	1
	HISTO_AL.Contig317.Fgenesh_histo.6.final_new	0.510853746	0.706740567	0.717762123	0.70515397	0.936994493	0.889022868	0.979917215	0.0151	0.8952	0.603	0.8776	0.6799	0.9122	0.5321	0.9849	0.9977	0.9863	0.9978	0.9921	0.9987	0.9851	0.1048	0.0023	0.1597	0.4835	0.2109	0.5013	0.1247	0.397	0.0137	0.8403	0.8144	0.5708	0.845	0.4319	0.1224	0.0022	0.5165	0.1856	0.2331	0.5119	0.1434	0.3201	0.0079	0.7891	0.4292	0.7669	0.7899
	HISTO_AL.Contig317.Fgenesh_histo.65.final_new	0.89289685	2.014042612	1.68462922	1.645849474	1.062285556	0.691754289	1.117452961	0.2955	0.001	0.3854	0.0088	0.9523	0.0268	0.2896	0.7045	0.0069	0.5954	0.0369	0.9785	0.0585	0.4933	0.999	0.9931	0.9921	0.775	1	0.7688	0.9911	0.6146	0.4046	0.0079	0.0327	0.9623	0.0556	0.4175	0.9912	0.9631	0.225	0.9673	0.9997	0.5415	0.9607	0.0477	0.0215	0	0.0377	0.0003	0.0011
	HISTO_AL.Contig317.Fgenesh_histo.68.final_new	0.80206087	0.796042786	1.005947483	0.962021626	1.083893204	1.14016754	1.197368336	0.103	0.8791	0.3333	0.4906	0.2116	0.591	0.1811	0.897	0.9825	0.7555	0.8749	0.6849	0.9	0.5835	0.1209	0.0175	0.0752	0.1449	0.046	0.1859	0.0343	0.6667	0.2445	0.9248	0.6583	0.3986	0.7236	0.334	0.5094	0.1251	0.8551	0.3417	0.2434	0.5833	0.2032	0.7884	0.3151	0.954	0.6014	0.7566	0.8132
	HISTO_AL.Contig317.Fgenesh_histo.69.final_new	0.833004267	1.363891606	1.052168587	1.064990018	1.029556102	1.1949621	1.09839573	0.2549	0.1261	0.4582	0.4321	0.2827	0.42	0.386	0.7451	0.3371	0.6865	0.6726	0.5011	0.6416	0.5971	0.8739	0.6629	0.8266	0.8099	0.6608	0.7852	0.7371	0.5418	0.3135	0.1734	0.4735	0.325	0.4661	0.4302	0.5679	0.3274	0.1901	0.5265	0.3477	0.4781	0.45	0.7173	0.4989	0.3392	0.675	0.6523	0.6327
	HISTO_AL.Contig317.Fgenesh_histo.7.final_new	0.654474594	0.994993063	0.861779229	0.864640336	1.255155594	1.391230535	1.701729591	0.007	0.5123	0.1092	0.8051	0.0381	0.7944	0.0061	0.993	0.9814	0.845	0.9985	0.6911	0.9982	0.2932	0.4877	0.0186	0.1343	0.7579	0.0579	0.7489	0.0079	0.8908	0.155	0.8657	0.968	0.2947	0.9662	0.0738	0.1949	0.0015	0.2421	0.032	0.0112	0.4923	0.0022	0.9619	0.3089	0.9421	0.7053	0.9888	0.9909
	HISTO_AL.Contig317.Fgenesh_histo.70.final_new	0.746118283	0.909787227	0.994447089	0.881414494	0.997364571	1.044388034	1.109780175	0.0468	0.7065	0.5008	0.5144	0.3777	0.7802	0.2731	0.9532	0.9722	0.933	0.9468	0.9123	0.9802	0.8306	0.2935	0.0278	0.3147	0.3103	0.2244	0.5654	0.163	0.4992	0.067	0.6853	0.509	0.3896	0.75	0.3038	0.4856	0.0532	0.6897	0.491	0.376	0.7489	0.2823	0.6223	0.0877	0.7756	0.6104	0.624	0.8484
	HISTO_AL.Contig317.Fgenesh_histo.71.final_new	0.76074509	0.804652094	1.00872768	1.126679478	1.02729602	1.125046041	1.189831051	0.0697	0.8789	0.4478	0.4776	0.2471	0.2505	0.1731	0.9303	0.9855	0.8809	0.9053	0.7891	0.7981	0.7031	0.1211	0.0145	0.1136	0.1246	0.0476	0.0466	0.0329	0.5522	0.1191	0.8864	0.5507	0.3307	0.3295	0.2359	0.5224	0.0947	0.8754	0.4493	0.2771	0.2817	0.202	0.7529	0.2109	0.9524	0.6693	0.7229	0.4882
YPS	HISTO_AL.Contig317.Fgenesh_histo.75.final_new	2.380245909	0.327162244	0.283510871	0.208459277	0.635185841	0.479543891	0.368172438	0.9998	0.9966	0.927	0.9999	0.9877	1	0.9998	0.0002	0.7546	0.0966	0.8869	0.3259	0.985	0.6897	0.0034	0.2454	0.0521	0.6445	0.1694	0.8848	0.3687	0.073	0.9034	0.9479	0.9807	0.78	0.9987	0.9445	0.0001	0.1131	0.3555	0.0193	0.0859	0.8264	0.2177	0.0123	0.6741	0.8306	0.22	0.9141	0.9868
	HISTO_AL.Contig317.Fgenesh_histo.83.final_new	1.24988	1.065454284	0.948427049	0.814542196	1.112586808	0.940722309	0.96479662	0.9412	0.3518	0.2493	0.6553	0.683	0.9321	0.6082	0.0588	0.0563	0.0271	0.1442	0.1408	0.4606	0.1158	0.6482	0.9437	0.397	0.7481	0.7737	0.9376	0.7276	0.7507	0.9729	0.603	0.8327	0.8522	0.9713	0.8102	0.3447	0.8558	0.2519	0.1673	0.5219	0.8344	0.4448	0.317	0.8592	0.2263	0.1478	0.4781	0.8334
	HISTO_AL.Contig317.Fgenesh_histo.86.final_new	1.579460372	0.553694572	0.53896779	0.476903561	0.53367416	0.501330561	0.482817165	1	1	1	1	1	1	1	0	0.8621	0.9082	0.8971	0.9725	0.9872	0.9835	0	0.1379	0.6298	0.5866	0.8159	0.8927	0.8766	0	0.0918	0.3702	0.4604	0.7069	0.815	0.7895	0	0.1029	0.4134	0.5396	0.7288	0.8464	0.8239	0	0.0275	0.1841	0.2931	0.2712	0.6415
	HISTO_AL.Contig317.Fgenesh_histo.87.final_new	1.069807435	1.008949316	0.961865781	0.675420111	0.780333117	0.751127952	0.799575836	0.7012	0.4734	0.9658	0.6159	0.9881	0.9984	0.9585	0.2988	0.2824	0.9063	0.4178	0.9465	0.9914	0.8775	0.5266	0.7176	0.9608	0.6288	0.9726	0.9956	0.9443	0.0342	0.0937	0.0392	0.0706	0.6061	0.8403	0.4338	0.3841	0.5822	0.3712	0.9294	0.9699	0.99	0.9091	0.0119	0.0535	0.0274	0.3939	0.0301	0.7784
	HISTO_AL.Contig317.Fgenesh_histo.90.final_new	0.831362825	0.832037397	0.782960793	0.658392863	1.113348915	1.205556836	1.191164368	0.1011	0.9066	0.2294	0.9528	0.0827	0.9979	0.1062	0.8989	0.9878	0.6952	0.9964	0.5012	0.9999	0.5323	0.0934	0.0122	0.0284	0.6682	0.0116	0.9416	0.0104	0.7706	0.3048	0.9716	0.9878	0.2904	0.9985	0.3337	0.0472	0.0036	0.3318	0.0122	0.0021	0.8693	0.0047	0.9173	0.4988	0.9884	0.7096	0.9979	0.9996
	HISTO_AL.Contig317.Fgenesh_histo.92.final_new	0.841292178	1.165165524	0.919066963	0.945627998	1.072918773	0.945287944	1.045797107	0.1633	0.1729	0.3216	0.705	0.6317	0.6357	0.3963	0.8367	0.5383	0.7157	0.912	0.8733	0.8794	0.7451	0.8271	0.4617	0.6928	0.9125	0.8701	0.8667	0.7254	0.6784	0.2843	0.3072	0.8077	0.7472	0.7535	0.5522	0.295	0.088	0.0875	0.1923	0.4417	0.4383	0.2364	0.3683	0.1267	0.1299	0.2528	0.5583	0.5048
	HISTO_AL.Contig317.Fgenesh_histo.94.final_new	0.758242093	0.841505108	0.670367093	0.720195479	1.103223125	0.834238329	0.901502963	0.1493	0.7655	0.3499	0.9418	0.7484	0.9119	0.668	0.8507	0.9526	0.7232	0.99	0.9344	0.9855	0.9075	0.2345	0.0474	0.1464	0.8142	0.5047	0.737	0.4052	0.6501	0.2768	0.8536	0.9659	0.8328	0.9476	0.7765	0.0582	0.01	0.1858	0.0341	0.2223	0.3907	0.1301	0.2516	0.0656	0.4953	0.1672	0.7777	0.7082
	HISTO_AL.Contig317.Fgenesh_histo.95.final_new	0.863765709	0.844595766	0.905408175	0.788133857	1.266160685	1.106437477	1.145584086	0.1065	0.8939	0.0454	0.8246	0.1964	0.9735	0.1195	0.8935	0.9832	0.2462	0.9749	0.6326	0.997	0.5346	0.1061	0.0168	0.0069	0.3152	0.0334	0.6766	0.0192	0.9546	0.7538	0.9931	0.9909	0.8333	0.9979	0.7636	0.1754	0.0251	0.6848	0.0091	0.0547	0.8393	0.0288	0.8036	0.3674	0.9666	0.1667	0.9453	0.9888
	HISTO_AL.Contig317.Fgenesh_histo.96.final_new	0.967764363	0.752391951	0.67290868	0.671424831	0.948448002	0.838958754	0.935408931	0.3955	0.9844	0.6663	0.9975	0.9315	0.9984	0.7275	0.6045	0.9903	0.7507	0.9994	0.9596	0.9995	0.7878	0.0156	0.0097	0.058	0.8045	0.2054	0.815	0.0484	0.3337	0.2493	0.942	0.9901	0.8245	0.9893	0.533	0.0025	0.0006	0.1955	0.0099	0.045	0.5001	0.007	0.0685	0.0404	0.7946	0.1755	0.955	0.9649
	HISTO_AL.Contig317.Fgenesh_histo.97.final_new	1.550701141	0.579203199	0.443512234	0.366851315	0.611819949	0.587923255	0.557280164	0.9699	0.9857	0.9737	0.9987	0.9848	0.9997	0.9745	0.0301	0.6671	0.5871	0.9292	0.6485	0.9768	0.6974	0.0143	0.3329	0.4348	0.8578	0.4762	0.9411	0.5596	0.0263	0.4129	0.5652	0.8814	0.5416	0.9561	0.6132	0.0013	0.0708	0.1422	0.1186	0.1365	0.7489	0.2236	0.0152	0.3515	0.5238	0.4584	0.8635	0.9529
	HISTO_AL.Contig317.Fgenesh_Neurospora.10.final_new	0.581310167	0.724555026	0.784220589	0.538546463	1.430449417	1.812537362	1.360158333	0.0066	0.9308	0.0502	0.8673	0.0052	0.9959	0.1269	0.9934	0.9987	0.7831	0.9977	0.4184	1	0.7903	0.0692	0.0013	0.0045	0.3611	0.0003	0.9002	0.0183	0.9498	0.2169	0.9955	0.9923	0.1601	1	0.5713	0.1327	0.0023	0.6389	0.0077	0.0008	0.9445	0.029	0.9948	0.5816	0.9997	0.8399	0.9992	1
	HISTO_AL.Contig317.Fgenesh_Neurospora.100.final_new	1.901318483	0.501295233	0.405817166	0.307656336	0.603554046	0.577135596	0.393055581	0.9987	0.9991	0.9919	1	0.9934	1	0.9997	0.0013	0.5834	0.2629	0.8683	0.3369	0.9789	0.8772	0.0009	0.4166	0.2003	0.8068	0.2756	0.9641	0.82158	0.0081	0.7371	0.7997	0.9556	0.5932	0.995	0.9554	0	0.1317	0.1932	0.0444	0.0665	0.8553	0.5464	0.0066	0.6631	0.7244	0.4068	0.9335	0.9903
	HISTO_AL.Contig317.Fgenesh_Neurospora.102.final_new	0.896409679	0.719334022	0.920335503	0.698382546	1.064090566	1.067659301	0.924742297	0.2265	0.9687	0.3678	0.7048	0.3273	0.9867	0.7108	0.7735	0.9887	0.6135	0.8686	0.5977	0.9941	0.8774	0.0313	0.0113	0.03	0.0956	0.0172	0.5729	0.0926	0.6322	0.3865	0.97	0.7831	0.4769	0.9853	0.7801	0.2952	0.1314	0.9044	0.2169	0.1964	0.9419	0.5016	0.6727	0.4023	0.9828	0.5231	0.8036	0.9891
	HISTO_AL.Contig317.Fgenesh_Neurospora.121.final_new	0.807363848	0.819693626	0.799513896	0.820117369	0.999824107	1.095549906	0.942267102	0.0506	0.9365	0.5093	0.9556	0.2418	0.9355	0.6775	0.9494	0.9959	0.9374	0.9984	0.8041	0.9967	0.972	0.0635	0.0041	0.1022	0.5771	0.0253	0.5039	0.1766	0.4907	0.0626	0.8978	0.9405	0.2538	0.9174	0.6644	0.0444	0.0016	0.4229	0.0595	0.0133	0.4359	0.1235	0.7582	0.1959	0.9747	0.7462	0.9867	0.9754
	HISTO_AL.Contig317.Fgenesh_Neurospora.122.final_new	0.911690389	0.735514909	0.72695633	0.581030516	0.955493062	0.902398494	0.867519232	0.2317	0.9842	0.6441	0.9879	0.7894	0.9998	0.8724	0.7683	0.9963	0.8362	0.9983	0.9179	0.9999	0.9567	0.0158	0.0037	0.0447	0.5344	0.0858	0.9374	0.125	0.3559	0.1638	0.9553	0.9691	0.6606	0.9992	0.7677	0.0121	0.0017	0.4656	0.0309	0.0694	0.936	0.1044	0.2106	0.0821	0.9142	0.3394	0.9306	0.9989
	HISTO_AL.Contig317.Fgenesh_Neurospora.129.final_new	0.649144103	1.10348	1.10053	1.15868	1.47718	1.38447	1.46449	0.0036	0.267	0.0078	0.2636	0.0229	0.1903	0.0098	0.9964	0.9716	0.6006	0.9802	0.7448	0.9576	0.6258	0.733	0.0284	0.0422	0.5074	0.0837	0.3878	0.0478	0.9922	0.3994	0.9578	0.9709	0.6677	0.9308	0.5224	0.7364	0.0198	0.4926	0.0291	0.0785	0.3803	0.0396	0.9771	0.2552	0.9163	0.3323	0.9215	0.8703
	HISTO_AL.Contig317.Fgenesh_Neurospora.156.final_new	1.044730851	0.974527124	0.871290952	1.017177296	0.689574326	0.893743492	0.756849197	0.5805	0.547	0.9404	0.7383	0.6877	0.4697	0.8784	0.4195	0.469	0.898	0.6447	0.6066	0.4065	0.816	0.453	0.531	0.9086	0.6801	0.6263	0.4298	0.8237	0.0596	0.102	0.0914	0.1783	0.1617	0.0705	0.3553	0.2617	0.3553	0.3199	0.8217	0.4494	0.264	0.7013	0.3123	0.3934	0.3737	0.8383	0.5506	0.3124
	HISTO_AL.Contig317.Fgenesh_Neurospora.165.final_new	0.755287917	1.078836586	1.053390664	0.750395834	1.112289233	1.267688706	0.907641281	0.097	0.3542	0.2856	0.3856	0.1298	0.9094	0.6948	0.903	0.8054	0.7725	0.8435	0.5699	0.9866	0.9443	0.6458	0.1946	0.4464	0.5419	0.251	0.9295	0.7878	0.7144	0.2275	0.5536	0.607	0.2719	0.9571	0.8393	0.6144	0.1565	0.4581	0.393	0.2	0.9268	0.773	0.8702	0.4301	0.749	0.7281	0.8	0.9822
	HISTO_AL.Contig317.Fgenesh_Neurospora.17.final_new	1.33471	0.846730751	0.773831019	0.812079028	0.844475579	0.91611661	0.860351687	0.9687	0.8768	0.8774	0.9593	0.7285	0.9104	0.8554	0.0313	0.2398	0.2362	0.4164	0.1136	0.309	0.2084	0.1232	0.7602	0.503	0.7079	0.301	0.6025	0.4524	0.1226	0.7638	0.497	0.7116	0.2961	0.5963	0.4531	0.0407	0.5836	0.2921	0.2884	0.1439	0.3878	0.2472	0.2715	0.8864	0.699	0.7039	0.8561	0.7765
	HISTO_AL.Contig317.Fgenesh_Neurospora.171.final_new	0.900416684	1.222972566	0.873213747	0.774472415	1.213521254	0.753693096	1.020651191	0.3065	0.1429	0.1526	0.759	0.9206	0.9075	0.4649	0.6935	0.3324	0.3507	0.859	0.9518	0.9474	0.6525	0.8571	0.6676	0.5133	0.9392	0.9864	0.9807	0.7999	0.8474	0.6493	0.4867	0.9425	0.9823	0.9812	0.7979	0.241	0.141	0.0608	0.0575	0.756	0.7194	0.2369	0.0794	0.0482	0.0136	0.0177	0.244	0.4587
	HISTO_AL.Contig317.Fgenesh_Neurospora.32.final_new	1.022550887	0.783153389	0.890572268	1.011833974	0.908549681	0.906833024	0.994031879	0.5699	0.9142	0.7135	0.7687	0.7182	0.4766	0.5213	0.4301	0.869	0.6406	0.6902	0.6513	0.4218	0.4579	0.0858	0.131	0.2244	0.2443	0.2262	0.105	0.109	0.2865	0.3594	0.7756	0.5564	0.5105	0.3018	0.315	0.2313	0.3098	0.7557	0.4436	0.4629	0.2531	0.2645	0.2818	0.3487	0.7738	0.4895	0.5371	0.2827
	HISTO_AL.Contig317.Fgenesh_Neurospora.66.final_new	1.035350575	0.665956313	0.819918753	0.82607219	0.830061268	1.010915024	0.915896377	0.5662	0.9723	0.8439	0.8603	0.4898	0.8428	0.6894	0.4338	0.9429	0.7582	0.7776	0.4097	0.7695	0.5939	0.0277	0.0571	0.1506	0.1709	0.0361	0.1659	0.0754	0.1561	0.2418	0.8494	0.523	0.1678	0.5122	0.3068	0.1397	0.2224	0.8291	0.477	0.1493	0.4918	0.2935	0.5102	0.5903	0.9639	0.8322	0.8507	0.8379
	HISTO_AL.Contig317.Fgenesh_Neurospora.72.final_new	0.827433006	0.969497769	0.7083658	0.851073174	0.944457038	0.975547213	1.035779557	0.1461	0.5563	0.6169	0.9778	0.5473	0.8186	0.4116	0.8539	0.8571	0.8971	0.9943	0.87	0.9605	0.79	0.4437	0.1429	0.5526	0.9493	0.4803	0.7513	0.3737	0.3831	0.1029	0.4474	0.9352	0.4301	0.7112	0.3199	0.0222	0.0057	0.0507	0.0648	0.0381	0.1544	0.027	0.4527	0.13	0.5197	0.5699	0.9619	0.7722
	HISTO_AL.Contig317.Fgenesh_Neurospora.77.final_new	0.992165727	1.463936831	0.980571767	1.070987173	0.977552199	0.942058612	1.047759121	0.4934	0.0511	0.541	0.5418	0.6264	0.3809	0.411	0.5066	0.0689	0.5496	0.5412	0.6221	0.3954	0.427	0.9489	0.9311	0.9372	0.9512	0.9618	0.8819	0.9189	0.459	0.4504	0.0628	0.4945	0.5623	0.3584	0.3842	0.4582	0.4588	0.0488	0.5055	0.5769	0.3564	0.3681	0.3736	0.3779	0.0382	0.4377	0.4231	0.2872
	HISTO_AL.Contig317.Fgenesh_Neurospora.78.final_new	1.33444	0.920138785	0.933320344	1.140201133	0.818852852	1.013608705	0.989283894	0.9228	0.6966	0.8737	0.6471	0.4702	0.2228	0.5269	0.0772	0.1579	0.3382	0.1352	0.0744	0.0286	0.096	0.3034	0.8421	0.7381	0.4571	0.2799	0.1282	0.3372	0.1263	0.6618	0.2619	0.2283	0.1286	0.0552	0.1551	0.3529	0.8648	0.5429	0.7717	0.3237	0.1563	0.3797	0.5298	0.9256	0.7201	0.8714	0.6763	0.2693
	HISTO_AL.Contig317.Fgenesh_Neurospora.87.final_new	0.86409063	0.803531381	1.113313142	0.677548089	1.064421272	1.106049827	0.893347155	0.2157	0.8903	0.3624	0.3085	0.2856	0.9752	0.7294	0.7843	0.9699	0.6721	0.5697	0.5846	0.9942	0.9031	0.1097	0.0301	0.0715	0.0768	0.0481	0.8073	0.2925	0.6376	0.3279	0.9285	0.4171	0.4062	0.9852	0.8215	0.6915	0.4303	0.9232	0.5829	0.5053	0.9802	0.8276	0.7144	0.4154	0.9519	0.5938	0.4947	0.9938
	HISTO_AL.Contig317.Fgenesh_Neurospora.91.final_new	0.84216019	0.881438214	0.755741906	0.601561654	1.13137505	1.03209933	0.990958528	0.2509	0.7204	0.307	0.9135	0.4517	0.9851	0.5084	0.7491	0.8677	0.5845	0.9511	0.6969	0.9918	0.7507	0.2796	0.1323	0.1752	0.7472	0.2825	0.9389	0.3212	0.693	0.4155	0.8248	0.9364	0.6299	0.9854	0.6872	0.0865	0.0489	0.2528	0.0636	0.1279	0.8397	0.1311	0.5483	0.3031	0.7175	0.3701	0.8721	0.9728
	HISTO_AL.Contig317.fgenesh_plus.28.final_new	1.149505763	0.667779623	0.726733112	0.553709856	0.865149502	0.929280177	0.793848283	0.9237	1	0.927	0.9993	0.7732	1	0.9881	0.0763	0.9927	0.5198	0.9538	0.266	0.9999	0.8189	0	0.0073	0.0134	0.2149	0.0035	0.943	0.0586	0.073	0.4802	0.9866	0.9451	0.2653	0.9999	0.8046	0.0007	0.0462	0.7851	0.0549	0.0191	0.9899	0.2088	0.2268	0.734	0.9965	0.7347	0.9809	1
	HISTO_AL.Contig317.fgenesh_plus.3.final_new	0.927768179	0.627057533	0.78147045	0.628506035	1.085398965	1.13405863	1.015093275	0.2232	1	0.2224	0.9907	0.1006	1	0.4426	0.7768	0.9999	0.4754	0.9968	0.3307	1	0.7118	0	0.0001	0	0.0226	0	0.4913	0	0.7776	0.5246	1	0.9956	0.3466	1	0.7364	0.0093	0.0032	0.9774	0.0044	0.0013	0.9669	0.0113	0.8994	0.6693	1	0.6534	0.9987	1
	HISTO_AL.Contig317.fgenesh_plus.31.final_new	1.134745385	0.932600358	0.949455832	0.999910975	1.061160446	0.893926242	0.94130259	0.7611	0.6328	0.3804	0.6196	0.737	0.5036	0.6325	0.2389	0.3888	0.1798	0.3553	0.4634	0.2654	0.3651	0.3672	0.6112	0.2665	0.4615	0.5765	0.3653	0.4751	0.6196	0.8202	0.7335	0.7129	0.8107	0.603	0.7216	0.3804	0.6447	0.5385	0.2871	0.628	0.39	0.5127	0.263	0.5366	0.4235	0.1893	0.372	0.2847
	HISTO_AL.Contig317.fgenesh_plus.34.final_new	1.158951354	0.957650816	0.973236493	0.847145569	0.958114413	0.96991773	0.948710024	0.882	0.6276	0.6279	0.5896	0.5916	0.9087	0.6739	0.118	0.2196	0.2158	0.1705	0.1707	0.5677	0.2272	0.3724	0.7804	0.4989	0.4494	0.4686	0.8211	0.5377	0.3721	0.7842	0.5011	0.4506	0.459	0.8277	0.5335	0.4104	0.8295	0.5506	0.5494	0.5098	0.8529	0.5815	0.4084	0.8293	0.5314	0.541	0.4902	0.8593
	HISTO_AL.Contig317.fgenesh_plus.47.final_new	0.995673409	1.282292726	1.248065867	1.178145283	0.9208287	0.788637314	0.805246015	0.4912	0.1694	0.6175	0.1857	0.8275	0.2491	0.8184	0.5088	0.2029	0.612	0.2117	0.8099	0.2887	0.7922	0.8306	0.7971	0.8586	0.5284	0.9514	0.609	0.9426	0.3825	0.388	0.1414	0.1359	0.7118	0.198	0.6992	0.8143	0.7883	0.4716	0.8641	0.9529	0.5889	0.9459	0.1725	0.1901	0.0486	0.2882	0.0471	0.0801
	HISTO_AL.Contig317.fgenesh_plus.51.final_new	1.479196369	0.753069543	0.852069776	0.629972848	0.901333653	0.912282581	0.977371375	0.9955	0.9791	0.7816	0.8674	0.7423	0.9991	0.5686	0.0045	0.2466	0.037	0.0735	0.0284	0.6791	0.0148	0.0209	0.7534	0.1121	0.2033	0.0918	0.884	0.0337	0.2184	0.963	0.8879	0.6376	0.4598	0.9884	0.2946	0.1326	0.9265	0.7967	0.3624	0.3207	0.9791	0.1871	0.2577	0.9716	0.9082	0.5402	0.6793	0.9886
	HISTO_AL.Contig317.genewise.28.final_new	1.145880505	0.866041547	0.825887551	0.82437093	0.785609601	0.855527281	0.907726746	0.9112	0.9231	0.9888	0.9702	0.9328	0.9665	0.8382	0.0888	0.5297	0.8122	0.6844	0.5792	0.6915	0.3411	0.0769	0.4703	0.7874	0.6558	0.5383	0.6624	0.3273	0.0112	0.1878	0.2126	0.3258	0.2377	0.3507	0.101	0.0298	0.3156	0.3442	0.6742	0.39	0.5167	0.1963	0.0672	0.4208	0.4617	0.7623	0.61	0.629
YPS	HISTO_AL.Contig317.genewise.76.final_new	2.836930742	0.355975189	0.286083002	0.293806407	0.361319572	0.331590213	0.280545043	1	1	1	1	1	1	1	0	0.4761	0.4411	0.8749	0.6301	0.8295	0.89	0	0.5239	0.4787	0.8748	0.6532	0.8441	0.8896	0	0.5589	0.5213	0.9032	0.6861	0.8694	0.9108	0	0.1251	0.1252	0.0968	0.2041	0.4398	0.5474	0	0.3699	0.3468	0.3139	0.7959	0.7407
	HISTO_AL.Contig317-snap.106.final_new	1.322076729	0.752874312	0.919323776	0.806429192	0.773414422	0.770670432	0.837206777	0.9581	0.955	0.9423	0.7094	0.9484	0.9224	0.8765	0.0419	0.5052	0.4387	0.1374	0.4595	0.3593	0.2671	0.045	0.4948	0.4397	0.1465	0.448	0.3497	0.2753	0.0577	0.5613	0.5603	0.1703	0.5111	0.4083	0.3195	0.2906	0.8626	0.8535	0.8297	0.8375	0.7726	0.6915	0.0516	0.5405	0.552	0.4889	0.1625	0.3948
FPS	HISTO_AL.Contig317-snap.118.final_new	0.496958613	1.00857	1.16489	1.23673	1.19896	1.37766	1.16178	0.0019	0.4848	0.195	0.2467	0.0499	0.1502	0.2226	0.9981	0.9968	0.9814	0.987	0.9539	0.9806	0.99	0.5152	0.0032	0.2292	0.2716	0.0827	0.1931	0.2667	0.805	0.0186	0.7708	0.5556	0.2611	0.4413	0.5439	0.7533	0.013	0.7284	0.4444	0.2319	0.3949	0.498	0.9501	0.0461	0.9173	0.7389	0.7681	0.6974
	HISTO_AL.Contig317-snap.120.final_new	0.817014678	0.768409163	0.910618646	0.914337747	1.00452593	1.010004687	1.125773212	0.0157	0.9969	0.4915	0.8483	0.4569	0.848	0.0967	0.9843	0.9998	0.9749	0.9988	0.9765	0.9966	0.805	0.0031	0.0002	0.006	0.0417	0.0052	0.0458	0.0009	0.5085	0.0251	0.994	0.8391	0.472	0.831	0.1232	0.1517	0.0012	0.9583	0.1609	0.1349	0.482	0.0185	0.5431	0.0235	0.9948	0.528	0.8651	0.8506
	HISTO_AL.Contig317-snap.13.final_new	0.634612213	0.918869136	1.007077455	0.764303948	1.222572953	1.195577737	1.345969825	0.0033	0.6757	0.114	0.4766	0.1596	0.9479	0.0418	0.9967	0.9965	0.9258	0.9935	0.9264	0.9999	0.8098	0.3243	0.0035	0.0669	0.3096	0.0957	0.853	0.0249	0.886	0.0742	0.9331	0.8573	0.5423	0.9939	0.3021	0.5234	0.0065	0.6904	0.1427	0.1858	0.9456	0.0517	0.8404	0.0736	0.9043	0.4577	0.8142	0.989
FPS	HISTO_AL.Contig317-snap.131.final_new	0.207636022	1.20234	3.24385	1.13642	1.84901	7.74031	2.93219	0.0001	0.297	0.0386	0.0036	0	0.3708	0.0108	0.9999	0.999	0.994	0.8168	0.0895	0.9992	0.8523	0.703	0.001	0.1065	0.0123	0	0.5502	0.0308	0.9614	0.006	0.8935	0.0866	0.0001	0.8922	0.1555	0.9964	0.1832	0.9877	0.9134	0.0199	0.9882	0.5775	1	0.9105	1	0.9999	0.9801	1
	HISTO_AL.Contig317-snap.133.final_new	1.064822169	0.730649605	0.805453374	0.507384989	0.814190543	1.148653654	1.354814322	0.6505	0.9691	0.8972	0.9085	0.1848	0.9998	0.0284	0.3495	0.9299	0.798	0.8152	0.1105	0.9997	0.0163	0.0309	0.0701	0.2465	0.2834	0.0061	0.974	0.0013	0.1028	0.202	0.7535	0.5383	0.028	0.9945	0.0021	0.0915	0.1848	0.7166	0.4617	0.0203	0.9922	0.0025	0.8152	0.8895	0.9939	0.972	0.9797	1
	HISTO_AL.Contig317-snap.135.final_new	0.847905202	0.74430814	0.939672969	0.742577934	1.025745177	1.077309789	0.942472487	0.1314	0.9716	0.4158	0.6643	0.2919	0.963	0.6744	0.8686	0.9963	0.8095	0.9192	0.7088	0.9926	0.9163	0.0284	0.0037	0.02	0.0683	0.017	0.5056	0.0726	0.5842	0.1905	0.98	0.7234	0.3813	0.9665	0.7138	0.3357	0.0808	0.9317	0.2766	0.1904	0.9128	0.4959	0.7081	0.2912	0.983	0.6187	0.8096	0.9799
	HISTO_AL.Contig317-snap.142.final_new	0.627847305	1.458538772	1.359225178	0.87888136	1.386215625	1.412063526	1.612843972	0.056	0.0922	0.1219	0.1402	0.1515	0.6677	0.0622	0.944	0.6214	0.6819	0.6968	0.6353	0.9643	0.4795	0.9078	0.3786	0.5683	0.5881	0.5325	0.9369	0.3783	0.8781	0.3181	0.4317	0.5256	0.4668	0.9249	0.321	0.8598	0.3032	0.4119	0.4744	0.4542	0.9123	0.3005	0.8485	0.3647	0.4675	0.5332	0.5458	0.8983
	HISTO_AL.Contig317-snap.15.final_new	1.428595479	0.820350948	0.743730465	0.644085678	0.631919777	0.568452832	0.561157781	0.9956	0.9364	0.9989	0.9896	0.9999	0.999	1	0.0044	0.1325	0.7669	0.3124	0.9324	0.7161	0.946	0.0636	0.8675	0.9617	0.7508	0.9946	0.9404	0.9961	0.0011	0.2331	0.0383	0.1115	0.7663	0.4352	0.7969	0.0104	0.6876	0.2492	0.8885	0.9721	0.8345	0.9787	0.0001	0.0676	0.0054	0.2337	0.0279	0.1779
	HISTO_AL.Contig317-snap.16.final_new	0.971816399	0.937323386	0.905278626	0.828456781	1.011295193	1.031431155	0.997327585	0.3424	0.8184	0.4386	0.9112	0.3375	0.9955	0.5184	0.6576	0.8813	0.5927	0.9456	0.4947	0.9962	0.6581	0.1816	0.1187	0.1705	0.6772	0.1139	0.9369	0.2118	0.5614	0.4073	0.8295	0.9213	0.3983	0.9935	0.5668	0.0888	0.0544	0.3228	0.0787	0.0491	0.8695	0.123	0.6625	0.5053	0.8861	0.6017	0.9509	0.9968
	HISTO_AL.Contig317-snap.18.final_new	1.131941946	0.708535773	0.797389216	0.611138612	0.736422028	0.844917466	0.753497241	0.8654	0.9989	0.9943	0.9791	0.9384	1	0.9945	0.1346	0.9646	0.9337	0.8148	0.6532	0.9971	0.9081	0.0011	0.0354	0.3652	0.1562	0.0684	0.8943	0.3014	0.0057	0.0663	0.6348	0.2435	0.1275	0.9386	0.4195	0.0209	0.1852	0.8438	0.7565	0.3132	0.9858	0.7051	0.0616	0.3468	0.9316	0.8725	0.6868	0.9957
	HISTO_AL.Contig317-snap.21.final_new	0.940698866	0.878135258	0.751184994	0.841575085	1.275609774	1.372572733	1.150950625	0.3495	0.7916	0.0644	0.9499	0.0361	0.8455	0.2131	0.6505	0.8594	0.1439	0.967	0.0831	0.9033	0.3287	0.2084	0.1406	0.0249	0.8036	0.009	0.5869	0.0781	0.9356	0.8561	0.9751	0.9972	0.3444	0.9875	0.7165	0.0501	0.033	0.1964	0.0028	0.0016	0.2658	0.0172	0.9639	0.9169	0.991	0.6556	0.9984	0.994
	HISTO_AL.Contig317-snap.27.final_new	0.569141723	0.771696099	0.638711363	0.450383502	1.047596528	0.730121198	0.789878081	0.1242	0.7992	0.442	0.9196	0.8449	0.9908	0.7591	0.8758	0.9541	0.8542	0.982	0.9692	0.9989	0.9529	0.2008	0.0459	0.1692	0.7141	0.5605	0.9486	0.4712	0.558	0.1458	0.8308	0.9294	0.8689	0.9903	0.7897	0.0804	0.018	0.2859	0.0706	0.3301	0.839	0.2812	0.1551	0.0308	0.4395	0.1311	0.6699	0.9254
	HISTO_AL.Contig317-snap.44.final_new	1.128797592	1.538185154	1.039427971	0.687922095	0.699694405	0.613680974	0.475264841	0.7193	0.0209	0.9627	0.4263	0.988	0.953	0.9989	0.2807	0.0145	0.8607	0.2463	0.9454	0.857	0.9906	0.9791	0.9855	0.9996	0.9613	1	0.9989	1	0.0373	0.1393	0.0004	0.0344	0.728	0.5223	0.9452	0.5737	0.7537	0.0387	0.9656	0.9893	0.9563	0.9993	0.012	0.0546	0	0.272	0.0107	0.2997
	HISTO_AL.Contig317-snap.45.final_new	0.918928303	0.854963362	0.840599954	0.572475384	1.521261736	1.631795283	0.995528967	0.2511	0.8675	0.0013	0.9165	0.0006	1	0.5175	0.7489	0.9381	0.0145	0.9619	0.0037	1	0.7507	0.1325	0.0619	0.0006	0.5379	0.0002	0.9945	0.1601	0.9987	0.9855	0.9994	0.9997	0.3198	1	0.9952	0.0835	0.0381	0.4621	0.0003	0	0.9936	0.1169	0.9994	0.9963	0.9998	0.6802	1	1
	HISTO_AL.Contig317-snap.55.final_new	0.791518049	0.946667412	1.044136212	0.798990077	1.014669458	1.12885313	0.933236389	0.0748	0.6229	0.4647	0.4028	0.214	0.9096	0.6661	0.9252	0.9398	0.8769	0.8627	0.7438	0.9917	0.9437	0.3771	0.0602	0.3622	0.3034	0.1611	0.8229	0.5195	0.5353	0.1231	0.6378	0.4425	0.2668	0.8933	0.6636	0.5972	0.1373	0.6966	0.5575	0.3194	0.9293	0.7206	0.786	0.2562	0.8389	0.7332	0.6806	0.9733
	HISTO_AL.Contig317-snap.73.final_new	0.887758347	0.78853217	0.778633759	0.651211253	0.968826517	0.928028132	0.874550664	0.1213	0.9827	0.6191	0.9914	0.7633	1	0.8995	0.8787	0.9985	0.9201	0.999	0.9523	1	0.9863	0.0173	0.0015	0.0343	0.5215	0.0768	0.9466	0.1954	0.3809	0.0799	0.9657	0.9647	0.6551	0.9981	0.8234	0.0086	0.001	0.4785	0.0353	0.0655	0.9323	0.1602	0.2367	0.0477	0.9232	0.3449	0.9345	0.997
	HISTO_AL.Contig317-snap.78.final_new	1.282059771	0.789987404	0.861310945	0.765654234	0.52703422	0.648736962	0.540015073	0.9117	0.8943	0.9988	0.7821	0.9629	0.9177	0.9978	0.0883	0.4832	0.9588	0.312	0.7729	0.5392	0.9525	0.1057	0.5168	0.9592	0.3397	0.7973	0.5609	0.9581	0.0012	0.0412	0.0408	0.018	0.1979	0.0478	0.4551	0.2179	0.688	0.6603	0.982	0.8664	0.707	0.9819	0.0371	0.2271	0.2027	0.8021	0.1336	0.235
	HISTO_AL.Contig317-snap.79.final_new	1.44989	1.42305968	1.831249267	1.432894909	2.639579554	1.975094662	1.370676396	0.8016	0.1968	0.0084	0.0712	0.0329	0.3896	0.2382	0.1984	0.0684	0.0019	0.0174	0.0122	0.2837	0.0901	0.8032	0.9316	0.076	0.2782	0.2189	0.5063	0.5415	0.9916	0.9981	0.924	0.8007	0.775	0.7503	0.9233	0.9288	0.9826	0.7218	0.1993	0.4261	0.615	0.7267	0.9671	0.9878	0.7811	0.225	0.5739	0.6288
	HISTO_AL.Contig317-snap.82.final_new	0.791456042	0.82586815	0.810440486	0.687507305	0.896880779	0.944635037	0.894309502	0.0535	0.91	0.7693	0.9291	0.6475	0.992	0.7853	0.9465	0.9942	0.9792	0.9972	0.9584	1	0.9844	0.09	0.0058	0.317	0.5563	0.1827	0.8793	0.3025	0.2307	0.0208	0.683	0.726	0.3743	0.9349	0.514	0.0709	0.0028	0.4437	0.274	0.155	0.8496	0.2543	0.3525	0.0416	0.8173	0.6257	0.845	0.9749
	HISTO_AL.Contig317-snap.92.final_new	1.044290496	1.162092752	0.830216295	0.72355261	1.022442674	0.677616957	0.889534884	0.5966	0.2052	0.4426	0.8397	0.9773	0.9494	0.7252	0.4034	0.1613	0.3679	0.7603	0.9571	0.9104	0.64	0.7948	0.8387	0.7315	0.9459	0.9928	0.9859	0.8955	0.5574	0.6321	0.2685	0.8383	0.9784	0.9495	0.7482	0.1603	0.2397	0.0541	0.1617	0.8503	0.751	0.3687	0.0227	0.0429	0.0072	0.0216	0.1497	0.3666
	HISTO_AL.Contig317-snap.95.final_new	1.696525658	0.573944768	0.498397652	0.717199205	0.526970789	0.630139103	0.538573486	0.9698	0.9764	0.9885	0.9938	0.9426	0.8902	0.9816	0.0302	0.539	0.6479	0.7238	0.4092	0.2391	0.6311	0.0236	0.461	0.6176	0.6975	0.3711	0.2106	0.5887	0.0115	0.3521	0.3824	0.5762	0.28	0.1397	0.4779	0.0062	0.2762	0.3025	0.4238	0.2242	0.0947	0.4016	0.0574	0.5908	0.6289	0.72	0.7758	0.331
YPS	HISTO_AL.Contig320.eannot.1080.final_new	2.06315421	0.600590718	0.451440661	0.301570012	0.516015375	0.423017062	0.36092881	0.9998	0.9956	0.9996	1	0.9999	1	1	0.0002	0.1237	0.364	0.6475	0.7707	0.9887	0.9232	0.0044	0.8763	0.7889	0.9328	0.9636	0.9983	0.9876	0.0004	0.636	0.2111	0.7563	0.8594	0.9949	0.9587	0	0.3525	0.0672	0.2437	0.6278	0.9706	0.8535	0.0001	0.2293	0.0364	0.1406	0.3722	0.9507
	HISTO_AL.Contig320.eannot.1082.final_new	1.096382784	1.017773102	0.838218995	0.897208346	0.822550075	0.832830043	0.864240166	0.7126	0.4566	0.8527	0.8471	0.8393	0.7295	0.7952	0.2874	0.2746	0.7078	0.6653	0.6673	0.5335	0.6113	0.5434	0.7254	0.8674	0.8518	0.8472	0.7454	0.807	0.1473	0.2922	0.1326	0.4683	0.4787	0.3243	0.4037	0.1529	0.3347	0.1482	0.5317	0.5209	0.3556	0.4313	0.1607	0.3327	0.1528	0.5213	0.4791	0.3532
	HISTO_AL.Contig320.eannot.1084.final_new	1.144422194	0.671721666	0.839113912	0.601308447	0.791111459	0.746145613	0.64256422	0.7843	0.9854	0.9067	0.8278	0.9572	0.9963	0.9896	0.2157	0.9265	0.7051	0.5794	0.8019	0.977	0.9449	0.0146	0.0735	0.1885	0.1206	0.2925	0.7199	0.5829	0.0933	0.2949	0.8115	0.3796	0.632	0.9245	0.8588	0.1722	0.4206	0.8794	0.6204	0.726	0.9535	0.902	0.0428	0.1981	0.7075	0.368	0.274	0.8708
	HISTO_AL.Contig320.eannot.1088.final_new	1.621720414	0.454041814	0.631485387	0.489149457	0.686454339	0.34517395	0.508448132	0.9632	0.9995	0.9486	0.9593	0.9995	0.9975	0.9961	0.0368	0.8676	0.346	0.4758	0.9463	0.7911	0.7547	0.0005	0.1324	0.0582	0.127	0.7898	0.3883	0.326	0.0514	0.654	0.9418	0.6187	0.9774	0.9058	0.8772	0.0407	0.5242	0.873	0.3813	0.9478	0.8088	0.7732	0.0005	0.0537	0.2102	0.0226	0.0522	0.1541
	HISTO_AL.Contig320.eannot.1089.final_new	1.202392143	0.712763861	0.986048167	0.70574663	0.915392781	0.696669993	0.635618807	0.8571	0.9691	0.6973	0.5319	0.9851	0.9687	0.9931	0.1429	0.7714	0.3125	0.1954	0.8097	0.7831	0.9151	0.0309	0.2286	0.1043	0.0545	0.5418	0.5096	0.7167	0.3027	0.6875	0.8957	0.3515	0.923	0.8951	0.9678	0.4681	0.8046	0.9455	0.6485	0.9617	0.9429	0.9854	0.0149	0.1903	0.4582	0.077	0.0383	0.4755
	HISTO_AL.Contig320.eannot.1093.final_new	0.903928316	0.829945306	0.714931614	0.707558851	0.890703384	0.779503435	1.055932527	0.2814	0.8409	0.7384	0.9674	0.907	0.9689	0.3825	0.7186	0.9317	0.8796	0.9929	0.9641	0.9904	0.6067	0.1591	0.0683	0.357	0.7708	0.6256	0.7847	0.108	0.2616	0.1204	0.643	0.8766	0.7533	0.8869	0.1751	0.0326	0.0071	0.2292	0.1234	0.3244	0.5071	0.0239	0.093	0.0359	0.3744	0.2467	0.6756	0.6798
	HISTO_AL.Contig320.eannot.1101.final_new	0.851934989	0.745905348	0.762720435	0.532291462	1.044222775	0.818350216	0.772456046	0.048	0.9958	0.3332	0.998	0.9841	1	0.9974	0.952	1	0.8746	0.9999	0.9996	1	0.9993	0.0042	0	0.0036	0.4175	0.1778	0.9972	0.3757	0.6668	0.1254	0.9964	0.9958	0.9873	1	0.9958	0.002	0.0001	0.5825	0.0042	0.2227	0.9992	0.4394	0.0159	0.0004	0.8222	0.0127	0.7773	1
	HISTO_AL.Contig320.eannot.1105.final_new	1.368909835	0.751455917	0.852081572	0.678034428	0.676384051	0.744665021	0.731597281	0.989	0.9824	0.9967	0.8951	0.9899	0.9969	0.9914	0.011	0.417	0.7071	0.1296	0.4382	0.6982	0.4987	0.0176	0.583	0.7699	0.1755	0.5226	0.7746	0.58	0.0033	0.2929	0.2301	0.0542	0.2494	0.513	0.2857	0.1049	0.8704	0.8245	0.9458	0.8346	0.9491	0.8725	0.0101	0.5618	0.4774	0.7506	0.1654	0.7486
	HISTO_AL.Contig320.Fgenesh_Aspergillus.34.final_new	0.937322876	0.693285691	0.725323123	0.671213613	0.829067642	0.840305033	0.760818706	0.2491	0.9987	0.9544	0.9987	0.9664	0.9992	0.9926	0.7509	0.9995	0.9855	0.9994	0.9859	0.9995	0.9969	0.0013	0.0005	0.068	0.346	0.0484	0.6067	0.2148	0.0456	0.0145	0.932	0.8826	0.4559	0.9549	0.7541	0.0013	0.0006	0.654	0.1174	0.0846	0.7578	0.3188	0.0336	0.0141	0.9516	0.5441	0.9154	0.9682
	HISTO_AL.Contig320.Fgenesh_Aspergillus.50.final_new	0.72091234	0.818926443	0.792585782	0.764084892	0.939584284	0.941429481	0.839474344	0.0708	0.8041	0.6084	0.8693	0.613	0.8384	0.8001	0.9292	0.9752	0.934	0.9861	0.9374	0.9775	0.9804	0.1959	0.0248	0.3038	0.5559	0.3012	0.5873	0.4659	0.3916	0.066	0.6962	0.7538	0.5032	0.755	0.6779	0.1307	0.0139	0.4441	0.2462	0.2424	0.5522	0.4112	0.387	0.0626	0.6988	0.4968	0.7576	0.7551
	HISTO_AL.Contig320.Fgenesh_Aspergillus.59.final_new	1.567405454	0.74258329	0.611997062	0.592388986	0.736463912	0.795483626	0.969491967	1	0.9961	0.998	1	0.9881	1	0.6161	0	0.091	0.0901	0.6534	0.0249	0.7556	0	0.0039	0.909	0.5225	0.9436	0.2537	0.9694	0.0118	0.002	0.9099	0.4775	0.9532	0.2318	0.9721	0.0064	0	0.3466	0.0564	0.0468	0.0097	0.6163	0	0.0119	0.9751	0.7463	0.7682	0.9903	0.9935
	HISTO_AL.Contig320.Fgenesh_Aspergillus.71.final_new	1.166888664	0.781573605	0.852386518	0.683522327	1.069739783	1.116219301	0.868934594	0.8691	0.9451	0.3265	0.8797	0.2077	0.9923	0.8453	0.1309	0.7387	0.0756	0.5266	0.0359	0.9372	0.4724	0.0549	0.2613	0.0267	0.2793	0.0117	0.7964	0.233	0.6735	0.9244	0.9733	0.9369	0.3848	0.9964	0.9118	0.1203	0.4734	0.7207	0.0631	0.0333	0.9365	0.4479	0.7923	0.9641	0.9883	0.6152	0.9667	0.9981
	HISTO_AL.Contig320.Fgenesh_histo.1.final_new	0.939108485	1.060458447	0.892515115	0.72060127	1.008142794	0.959646329	1.001679001	0.2948	0.3094	0.4644	0.8345	0.641	0.9892	0.4937	0.7052	0.5142	0.6734	0.9125	0.7967	0.9944	0.672	0.6906	0.4858	0.656	0.914	0.7927	0.9946	0.6612	0.5356	0.3266	0.344	0.8317	0.6692	0.9872	0.531	0.1655	0.0875	0.086	0.1683	0.2822	0.923	0.1842	0.359	0.2033	0.2073	0.3308	0.7178	0.9739
	HISTO_AL.Contig320.Fgenesh_histo.12.final_new	0.795592466	0.796910672	0.833372923	0.659830819	0.989376724	0.942548531	0.876664423	0.0418	0.9623	0.5342	0.9281	0.7002	0.9995	0.8748	0.9582	0.9985	0.9585	0.9973	0.9804	1	0.9957	0.0377	0.0015	0.056	0.3814	0.1138	0.9204	0.2461	0.4658	0.0415	0.944	0.9032	0.6495	0.9974	0.8263	0.0719	0.0027	0.6186	0.0968	0.1707	0.9455	0.3501	0.2998	0.0196	0.8862	0.3505	0.8293	0.9921
	HISTO_AL.Contig320.Fgenesh_histo.13.final_new	0.615638448	1.61526	1.56153	1.56705	1.38735	1.87636	1.83282	0.0475	0.0386	0.1295	0.0488	0.0228	0.067	0.0208	0.9525	0.5136	0.6862	0.5524	0.3386	0.55	0.3509	0.9614	0.4864	0.6802	0.5462	0.3094	0.5369	0.3355	0.8705	0.3138	0.3198	0.3493	0.1907	0.3534	0.1967	0.9512	0.4476	0.4538	0.6507	0.2855	0.4948	0.294	0.9772	0.6614	0.6906	0.8093	0.7145	0.708
	HISTO_AL.Contig320.Fgenesh_histo.15.final_new	0.867277234	0.705712686	0.690831388	0.528267599	0.948102991	0.860996947	0.947273611	0.0742	0.999	0.7105	0.9993	0.9354	1	0.7013	0.9258	0.9997	0.961	1	0.9954	1	0.9571	0.001	0.0003	0.0087	0.5891	0.041	0.9916	0.0077	0.2895	0.039	0.9913	0.9935	0.8033	0.9999	0.4808	0.0007	0	0.4109	0.0065	0.03	0.9847	0.0062	0.0646	0.0046	0.959	0.1967	0.97	0.9997
	HISTO_AL.Contig320.Fgenesh_histo.17.final_new	0.672002365	1.69124	1.42708	1.37706	1.20409	1.35827	1.70476	0.0466	0.0181	0.2134	0.0701	0.1127	0.1305	0.0199	0.9534	0.3126	0.7907	0.5687	0.6295	0.6034	0.3003	0.9819	0.6874	0.9067	0.7546	0.7967	0.7658	0.4885	0.7866	0.2093	0.0933	0.2405	0.3191	0.3262	0.0895	0.9299	0.4313	0.2454	0.7595	0.5795	0.5505	0.2459	0.8873	0.3705	0.2033	0.6809	0.4205	0.483
	HISTO_AL.Contig320.Fgenesh_histo.30.final_new	0.862302671	0.690842269	0.936557971	0.688240719	1.099175488	1.217566656	0.966799268	0.2223	0.9424	0.3353	0.6372	0.1464	0.9686	0.5733	0.7777	0.9777	0.5995	0.8341	0.4114	0.991	0.7965	0.0576	0.0223	0.0388	0.1196	0.0147	0.5035	0.0951	0.6647	0.4005	0.9612	0.7565	0.3184	0.9741	0.7074	0.3628	0.1659	0.8804	0.2435	0.1059	0.9161	0.4426	0.8536	0.5886	0.9853	0.6816	0.8941	0.9945
	HISTO_AL.Contig320.Fgenesh_histo.4.final_new	0.826801157	0.763882515	0.83754653	0.637397379	1.032908827	1.040092295	1.006960379	0.0834	0.9809	0.3975	0.9104	0.3796	0.9993	0.4833	0.9166	0.997	0.8558	0.9915	0.8586	0.9996	0.8776	0.0191	0.003	0.0182	0.2399	0.0234	0.8812	0.0297	0.6025	0.1442	0.9818	0.933	0.4885	0.9982	0.564	0.0896	0.0085	0.7601	0.067	0.0716	0.9653	0.1033	0.6204	0.1414	0.9766	0.5115	0.9284	0.998
	HISTO_AL.Contig320.Fgenesh_Neurospora.13.final_new	1.55491	0.837025937	0.829533542	0.67278492	0.745181393	0.701313902	0.93451711	0.9956	0.8654	0.9688	0.8825	0.9776	0.9906	0.6703	0.0044	0.0569	0.1936	0.0578	0.3142	0.3893	0.0152	0.1346	0.9431	0.7628	0.5155	0.8441	0.8917	0.2544	0.0312	0.8064	0.2372	0.2447	0.624	0.707	0.0825	0.1175	0.9422	0.4845	0.7553	0.8198	0.8858	0.2334	0.0224	0.6858	0.1559	0.376	0.1802	0.5881
	HISTO_AL.Contig320.fgenesh_plus.11.final_new	1.111713609	0.797546424	0.755979415	0.671844347	0.773581737	0.756268308	0.729246728	0.75	0.9153	0.9396	0.952	0.9253	0.9889	0.9694	0.25	0.7502	0.8002	0.8377	0.8122	0.9439	0.8796	0.0847	0.2498	0.5712	0.6199	0.6104	0.8271	0.6927	0.0604	0.1998	0.4288	0.5461	0.549	0.7891	0.63	0.048	0.1623	0.3801	0.4539	0.4942	0.7302	0.5706	0.0747	0.1878	0.3896	0.451	0.5058	0.7256
	HISTO_AL.Contig320.fgenesh_plus.12.final_new	1.095317746	0.686110991	0.731284928	0.541524065	0.850382316	0.707636572	0.61509011	0.7579	0.9954	0.8957	0.9853	0.997	1	0.9998	0.2421	0.9768	0.6998	0.9388	0.972	1	0.9975	0.0046	0.0232	0.0642	0.3237	0.4159	0.9497	0.7962	0.1043	0.3002	0.9358	0.8443	0.9156	0.9983	0.9865	0.0147	0.0612	0.6763	0.1557	0.5995	0.9737	0.8851	0.003	0.028	0.5841	0.0844	0.4005	0.9656
	HISTO_AL.Contig320.fgenesh_plus.17.final_new	0.997468264	0.673947497	0.799902287	0.595812629	0.878150359	0.993160071	0.888845196	0.487	0.9893	0.7949	0.9118	0.5231	0.9994	0.7713	0.513	0.9872	0.7809	0.906	0.5327	0.9984	0.7616	0.0107	0.0128	0.0712	0.1619	0.0161	0.756	0.0514	0.2051	0.2191	0.9288	0.7085	0.2328	0.9909	0.4641	0.0882	0.094	0.8381	0.2915	0.1092	0.9574	0.2575	0.4769	0.4673	0.9839	0.7672	0.8908	0.9984
	HISTO_AL.Contig320.fgenesh_plus.4.final_new	0.834881798	0.908649947	1.049277871	0.824326221	1.038718885	1.15496132	0.890994448	0.1544	0.6706	0.4111	0.3861	0.1971	0.8117	0.7418	0.8456	0.8883	0.7558	0.7358	0.5651	0.9429	0.9312	0.3294	0.1117	0.2795	0.2653	0.1421	0.6459	0.5198	0.5889	0.2442	0.7205	0.4771	0.3041	0.8372	0.7745	0.6139	0.2642	0.7347	0.5229	0.3217	0.8508	0.7781	0.8029	0.4349	0.8579	0.6959	0.6783	0.9209
	HISTO_AL.Contig320.fgenesh_plus.5.final_new	0.584449942	0.799475878	0.794123486	0.80128648	0.920333532	0.839666468	0.796585269	0.0111	0.8752	0.6562	0.9062	0.8372	0.8773	0.9012	0.9889	0.9985	0.99	0.999	0.9995	0.9991	0.9989	0.1248	0.0015	0.2471	0.515	0.4049	0.5108	0.4986	0.3438	0.01	0.7529	0.7612	0.6666	0.739	0.7489	0.0938	0.001	0.485	0.2388	0.3833	0.4821	0.4854	0.1628	0.0005	0.5951	0.3334	0.6167	0.5836
FPS	HISTO_AL.Contig320-snap.10.final_new	0.282763847	1.84303	5.54612	2.84837	3.20966	2.39696	2.55855	0.0006	0.1031	0.0009	0	0.0057	0.0014	0.0029	0.9994	0.8816	0.6026	0.1331	0.8644	0.7183	0.8216	0.8969	0.1184	0.148	0.0232	0.2987	0.2001	0.2604	0.9991	0.3974	0.852	0.0741	0.8056	0.6286	0.7553	1	0.8669	0.9768	0.9259	0.985	0.9525	0.983	0.9943	0.1356	0.7013	0.1944	0.015	0.3265
	HISTO_AQ.Contig96.Fgenesh_histo.1.final_new	0.610364544	1.941211863	1.719680698	2.351637435	0.835864752	1.222811448	1.369253587	0.1607	0.1605	0.6444	0.2274	0.3525	0.0823	0.2217	0.8393	0.4189	0.8955	0.4769	0.6957	0.2866	0.6472	0.8395	0.5811	0.8736	0.5643	0.7226	0.4233	0.6766	0.3556	0.1045	0.1264	0.1727	0.2486	0.0462	0.1641	0.7726	0.5231	0.4357	0.8273	0.6596	0.3597	0.6038	0.6475	0.3043	0.2774	0.7514	0.3404	0.157
	HISTO_AQ.Contig96.Fgenesh_histo.2.final_new	0.651460456	2.050045277	1.637171744	2.382010617	0.95466516	1.232423092	1.329896736	0.1305	0.1127	0.5495	0.2154	0.3142	0.0395	0.2321	0.8695	0.3313	0.8725	0.464	0.6843	0.1975	0.6348	0.8873	0.6687	0.8954	0.6268	0.7737	0.4232	0.7474	0.4505	0.1275	0.1046	0.1962	0.2734	0.0327	0.2005	0.7846	0.536	0.3732	0.8038	0.669	0.3068	0.6197	0.6858	0.3157	0.2263	0.7266	0.331	0.102
	HISTO_AS.Contig189.eannot.1034.final_new	1.024887048	0.750523536	0.778094196	0.666924544	1.285523736	0.963612597	0.937669232	0.5712	0.9665	0.0666	0.9532	0.6005	0.9879	0.6797	0.4288	0.9453	0.0593	0.9233	0.5294	0.9817	0.5947	0.0335	0.0547	0.0021	0.4102	0.0608	0.7402	0.0815	0.9334	0.9407	0.9979	0.9969	0.9491	0.9984	0.9564	0.0468	0.0767	0.5898	0.0031	0.0964	0.8126	0.1237	0.3995	0.4706	0.9392	0.0509	0.9036	0.9811
	HISTO_AS.Contig189.Fgenesh_Aspergillus.16.final_new	0.952788485	1.078943158	0.985143876	0.773592668	1.074463465	1.220266801	0.958646645	0.3957	0.3361	0.3271	0.5312	0.1583	0.933	0.5935	0.6043	0.4492	0.4551	0.6326	0.2366	0.9476	0.6933	0.6639	0.5508	0.5083	0.684	0.2751	0.9546	0.7335	0.6729	0.5449	0.4917	0.6862	0.2696	0.9656	0.7429	0.4688	0.3674	0.316	0.3138	0.1429	0.9175	0.5642	0.8417	0.7634	0.7249	0.7304	0.8571	0.9871
	HISTO_AS.Contig189.Fgenesh_Aspergillus.22.final_new	0.918081266	4.055720561	2.895595064	2.087136582	1.296071951	1.39639406	0.975963188	0.4219	0.0376	0.2996	0.0545	0.2305	0.0914	0.5313	0.5781	0.054	0.3833	0.0775	0.3092	0.1403	0.6052	0.9624	0.946	0.9243	0.6465	0.9168	0.8005	0.963	0.7004	0.6167	0.0757	0.1288	0.4325	0.2208	0.713	0.9455	0.9225	0.3535	0.8712	0.8573	0.6839	0.9469	0.7695	0.6908	0.0832	0.5675	0.1427	0.2526
	HISTO_AS.Contig189.Fgenesh_Aspergillus.31.final_new	2.978197642	2.295375205	0.708189937	1.294517297	0.368527364	0.354412666	0.972799106	0.9696	0.1915	0.9632	0.6225	0.9591	0.372	0.517	0.0304	0.0284	0.438	0.2531	0.4618	0.0328	0.0337	0.8085	0.9716	0.9671	0.8137	0.9658	0.7179	0.8154	0.0368	0.562	0.0329	0.2722	0.5232	0.0444	0.0448	0.3775	0.7469	0.1863	0.7278	0.7528	0.3228	0.3954	0.0409	0.5382	0.0342	0.4768	0.2472	0.0417
	HISTO_AS.Contig189.Fgenesh_histo.2.final_new	0.735998924	1.122085915	1.026193387	0.702612313	1.041292526	0.909159254	1.06130995	0.0215	0.2059	0.4094	0.4306	0.725	0.9864	0.3376	0.9785	0.8813	0.9424	0.9639	0.9874	1	0.9312	0.7941	0.1187	0.679	0.7198	0.9032	0.9989	0.6336	0.5906	0.0576	0.321	0.5346	0.7631	0.9836	0.4442	0.5694	0.0361	0.2802	0.4654	0.768	0.9876	0.4075	0.275	0.0126	0.0968	0.2369	0.232	0.9313
	HISTO_AS.Contig189.Fgenesh_histo.3.final_new	1.376544049	0.853045553	0.760688918	0.54850122	0.658552505	0.665715931	0.900869374	0.9759	0.8398	0.9944	0.9526	0.9891	0.9998	0.7176	0.0241	0.1871	0.7058	0.3814	0.6896	0.9471	0.129	0.1602	0.8129	0.9189	0.7386	0.9184	0.9911	0.3927	0.0056	0.2942	0.0811	0.2033	0.4826	0.8508	0.0566	0.0474	0.6186	0.2614	0.7967	0.7887	0.966	0.1906	0.0109	0.3104	0.0816	0.5174	0.2113	0.8579
	HISTO_AS.Contig189.Fgenesh_histo.4.final_new	0.887329071	0.732167278	0.724069675	0.719786943	0.959555172	0.95557475	0.932951846	0.1572	0.9901	0.6263	0.9938	0.6347	0.9937	0.7102	0.8428	0.9982	0.8782	0.9983	0.8775	0.9981	0.921	0.0099	0.0018	0.0287	0.5266	0.0386	0.5391	0.037	0.3737	0.1218	0.9713	0.9722	0.5154	0.9799	0.5827	0.0062	0.0017	0.4734	0.0278	0.0331	0.5212	0.0394	0.3653	0.1225	0.9614	0.4846	0.9669	0.9686
	HISTO_AS.Contig189.Fgenesh_histo.5.final_new	1.27458344	1.400339283	1.11863751	1.077573828	0.744042083	0.982604296	0.889785046	0.8649	0.103	0.8866	0.2991	0.5322	0.3738	0.7056	0.1351	0.0268	0.5911	0.0774	0.1732	0.1152	0.3048	0.897	0.9732	0.9837	0.7899	0.9007	0.8147	0.9436	0.1134	0.4089	0.0163	0.063	0.1396	0.0878	0.2443	0.7009	0.9226	0.2101	0.937	0.7166	0.5612	0.831	0.4678	0.8268	0.0993	0.8604	0.2834	0.3585
	HISTO_AS.Contig189.genewise.1.final_new	1.5318545	1.183167658	1.023679119	1.646200387	0.705664356	0.534827653	1.246813608	0.838	0.4322	0.7794	0.4977	0.9146	0.23	0.2875	0.162	0.2387	0.4376	0.308	0.6742	0.084	0.0774	0.5678	0.7613	0.7255	0.5458	0.8408	0.3798	0.4697	0.2206	0.5624	0.2745	0.3426	0.7185	0.1073	0.1154	0.5023	0.692	0.4542	0.6574	0.7814	0.3249	0.4081	0.0854	0.3258	0.1592	0.2815	0.2186	0.0508
FPS	HISTO_AS.Contig189-snap.3.final_new	0.457452356	1.65323	1.29851	1.18599	3.5989	2.85375	2.02195	0.0001	0.0174	0	0.0972	0	0.2144	0.0014	0.9999	0.8755	0.011	0.9899	0.1156	0.9936	0.632	0.9826	0.1245	0.0012	0.8599	0.0169	0.9241	0.1992	1	0.989	0.9988	0.9999	0.8578	1	0.9947	0.9028	0.0101	0.1401	0.0001	0.0004	0.6643	0.0178	1	0.8844	0.9831	0.1422	0.9996	0.9999
	HISTO_AZ.Contig47.eannot.1549.final_new	1.04382142	0.647001775	0.666535166	0.547921187	0.891484209	1.013593925	0.844395862	0.6727	0.9994	0.8889	0.9992	0.4499	0.9999	0.9603	0.3273	0.999	0.7602	0.9981	0.3093	0.9999	0.8739	0.0006	0.001	0.0061	0.3889	0	0.9085	0.0135	0.1111	0.2398	0.9939	0.9936	0.1102	0.9998	0.7041	0.0008	0.0019	0.6111	0.0064	0.0002	0.956	0.0189	0.5501	0.6907	1	0.8898	0.9998	1
	HISTO_AZ.Contig47.eannot.1550.final_new	1.629718503	0.558821337	0.465948485	0.498494986	0.7118295	0.706797256	0.765129347	1	0.9998	0.9975	1	0.9964	1	0.9857	0	0.7639	0.1349	0.9783	0.1422	0.9475	0.0495	0.0002	0.2361	0.0389	0.9019	0.0492	0.7962	0.0101	0.0025	0.8651	0.9611	0.9951	0.535	0.9926	0.2847	0	0.0217	0.0981	0.0049	0.0032	0.3028	0	0.0036	0.8578	0.9508	0.465	0.9968	0.9925
YPS	HISTO_AZ.Contig47.eannot.1551.final_new	2.772598801	0.227991609	0.278099245	0.196415804	0.372763806	0.319470306	0.288416967	1	1	0.9995	1	1	1	0.9999	0	0.9469	0.4525	0.8302	0.6676	0.9787	0.7853	0	0.0531	0.0398	0.2435	0.1184	0.7069	0.2237	0.0005	0.5475	0.9602	0.8615	0.705	0.9875	0.823	0	0.1698	0.7565	0.1385	0.3111	0.8876	0.4536	0	0.3324	0.8816	0.295	0.6889	0.9517
	HISTO_AZ.Contig47.eannot.1555.final_new	0.979448902	0.787048041	0.870910129	0.903716386	0.900520361	1.174841374	1.013972538	0.4511	0.8932	0.6787	0.7782	0.1676	0.6973	0.4737	0.5489	0.8948	0.7073	0.7861	0.2268	0.7263	0.5204	0.1068	0.1052	0.2835	0.3046	0.032	0.2725	0.1096	0.3213	0.2927	0.7165	0.5546	0.1293	0.4985	0.3065	0.2218	0.2139	0.6954	0.4454	0.0672	0.4397	0.2213	0.8324	0.7732	0.968	0.8707	0.9328	0.8914
	HISTO_AZ.Contig47.eannot.1556.final_new	1.17333022	0.737077194	0.948161361	0.773348763	0.830170044	0.947586441	0.842309705	0.8541	0.9643	0.8671	0.6358	0.6468	0.9511	0.8844	0.1459	0.7902	0.5582	0.2583	0.2661	0.7323	0.5339	0.0357	0.2098	0.2685	0.0907	0.0804	0.3958	0.2333	0.1329	0.4418	0.7315	0.2331	0.2154	0.6529	0.4704	0.3642	0.7417	0.9093	0.7669	0.4996	0.8837	0.7672	0.3532	0.7339	0.9196	0.7846	0.5004	0.8843
	HISTO_AZ.Contig47.eannot.1557.final_new	1.31577	0.992126283	0.820386542	1.001155217	0.924508083	0.826869438	0.830585893	0.8976	0.5051	0.6411	0.8361	0.7926	0.5009	0.81	0.1024	0.1426	0.2173	0.3709	0.3728	0.1271	0.3552	0.4949	0.8574	0.6094	0.7828	0.7626	0.486	0.7726	0.3589	0.7827	0.3906	0.6836	0.658	0.3788	0.6638	0.1639	0.6291	0.2172	0.3164	0.4924	0.2012	0.4883	0.2074	0.6272	0.2374	0.342	0.5076	0.2332
	HISTO_AZ.Contig47.eannot.1562.final_new	1.111506748	0.317273854	0.299338836	0.292291684	0.486814722	0.402324888	0.387719073	0.6955	1	0.9999	1	1	1	1	0.3045	1	0.996	1	0.9989	1	0.9997	0	0	0.0132	0.6177	0.0971	0.6659	0.1452	0.0001	0.004	0.9868	0.9947	0.8506	0.9956	0.8824	0	0	0.3823	0.0053	0.0534	0.5635	0.0837	0	0.0011	0.9029	0.1494	0.9466	0.9564
	HISTO_AZ.Contig47.eannot.1566.final_new	1.81021	0.939669983	1.094199016	0.890753007	0.64970915	0.970953646	0.72763381	0.9724	0.5721	0.9221	0.3958	0.5288	0.6525	0.8762	0.0276	0.083	0.3137	0.0342	0.1161	0.0849	0.2014	0.4279	0.917	0.8409	0.3599	0.4802	0.571	0.7706	0.0779	0.6863	0.1591	0.0812	0.1935	0.1782	0.3682	0.6042	0.9658	0.6401	0.9188	0.5985	0.7158	0.8721	0.4712	0.8839	0.5198	0.8065	0.4015	0.5729
	HISTO_AZ.Contig47.eannot.1570.final_new	0.767150303	1.604016468	1.499371823	1.007518797	1.455496067	2.135676595	1.528780177	0.0885	0.0082	0.0221	0.0138	0.0004	0.4875	0.0183	0.9115	0.1682	0.2896	0.2417	0.0139	0.8824	0.2288	0.9918	0.8318	0.688	0.6315	0.0794	0.9866	0.586	0.9779	0.7104	0.312	0.4522	0.0314	0.9636	0.4086	0.9862	0.7583	0.3685	0.5478	0.0345	0.9726	0.4632	0.9996	0.9861	0.9206	0.9686	0.9655	0.9992
YPS	HISTO_AZ.Contig47.eannot.1575.final_new	2.189814979	0.471376834	0.404653515	0.431502276	0.568161861	0.511223065	0.604742539	1	0.9998	1	1	1	1	0.9983	0	0.4347	0.0786	0.7835	0.2423	0.6389	0.0387	0.0002	0.5653	0.1262	0.8101	0.3162	0.6902	0.0767	0	0.9214	0.8738	0.9885	0.753	0.9516	0.3524	0	0.2165	0.1899	0.0115	0.0705	0.3428	0.0062	0	0.7577	0.6838	0.247	0.9295	0.845
	HISTO_AZ.Contig47.eannot.1577.final_new	1.234726758	0.901603047	0.718731733	0.640014171	1.590216397	0.804168512	0.590440764	0.8483	0.6848	0.0262	0.9385	0.8574	0.9746	0.9908	0.1517	0.3105	0.0046	0.7042	0.5143	0.8457	0.93	0.3152	0.6895	0.0154	0.8433	0.7048	0.9238	0.9699	0.9738	0.9954	0.9846	0.9986	0.9961	0.999	0.9995	0.0615	0.2958	0.1567	0.0014	0.2917	0.69	0.8203	0.1426	0.4857	0.2952	0.0039	0.7083	0.8453
	HISTO_AZ.Contig47.eannot.1582.final_new	1.431705004	0.62627625	0.716302869	0.765944987	0.702484472	0.746181603	0.775977521	0.9975	1	0.9968	0.9928	0.9866	0.9822	0.9823	0.0025	0.8005	0.4755	0.4242	0.3069	0.2369	0.2023	0	0.1995	0.1803	0.1461	0.0926	0.0525	0.0454	0.0032	0.5245	0.8197	0.4303	0.3346	0.2568	0.2247	0.0072	0.5758	0.8539	0.5697	0.3721	0.304	0.2665	0.0134	0.6931	0.9074	0.6654	0.6279	0.4133
	HISTO_AZ.Contig47.eannot.1591.final_new	1.583935273	0.448670751	0.452802228	0.424612223	0.653902823	0.633708266	0.578398278	0.9982	1	0.9969	1	0.9972	1	0.9997	0.0018	0.977	0.4182	0.9744	0.4956	0.9905	0.7083	0	0.023	0.0076	0.4911	0.0191	0.6493	0.0525	0.0031	0.5818	0.9924	0.9889	0.5827	0.9977	0.7871	0	0.0256	0.5089	0.0111	0.0185	0.6571	0.0562	0.0028	0.5044	0.9809	0.4173	0.9815	0.9934
	HISTO_AZ.Contig47.eannot.1592.final_new	0.865709429	0.516694396	0.941391355	0.553452035	1.020435263	0.908855109	0.857170168	0.136	1	0.4333	0.6765	0.766	0.9998	0.8744	0.864	1	0.8187	0.9328	0.9598	1	0.9786	0	0	0	0.0001	0	0.319	0.0009	0.5667	0.1813	1	0.7386	0.8006	1	0.8996	0.3235	0.0672	0.9999	0.2614	0.5937	0.9999	0.7476	0.234	0.0402	1	0.1994	0.4063	0.9995
	HISTO_AZ.Contig47.eannot.1593.final_new	0.941840148	0.706138026	1.19342998	0.899568006	1.174897965	1.238915244	0.831336796	0.3278	0.9821	0.1961	0.1074	0.0559	0.7398	0.8982	0.6722	0.9916	0.3051	0.2256	0.156	0.8363	0.9403	0.0179	0.0084	0.0069	0.0015	0.0007	0.0924	0.1531	0.8039	0.6949	0.9931	0.4656	0.3819	0.8981	0.9547	0.8926	0.7744	0.9985	0.5344	0.4149	0.9435	0.9884	0.9441	0.844	0.9993	0.6181	0.5851	0.9663
	HISTO_AZ.Contig47.eannot.1595.final_new	1.003778463	0.785226067	0.887553952	0.789372391	1.040791056	1.023646784	0.884362839	0.5129	0.9069	0.4243	0.766	0.4375	0.9239	0.7618	0.4871	0.901	0.411	0.741	0.4388	0.8994	0.7414	0.0931	0.099	0.0826	0.2515	0.0851	0.4751	0.2704	0.5757	0.589	0.9174	0.7937	0.5312	0.9235	0.7932	0.234	0.259	0.7485	0.2063	0.206	0.7472	0.5072	0.5625	0.5612	0.9149	0.4688	0.794	0.9292
	HISTO_AZ.Contig47.eannot.1597.final_new	0.549128398	1.227388735	1.066575184	0.874034192	2.081302661	2.262210258	1.036989127	0.0024	0.1687	0.0008	0.3678	0	0.7193	0.4289	0.9976	0.9622	0.2596	0.9896	0.152	0.9991	0.9916	0.8313	0.0378	0.0118	0.7319	0.0035	0.9205	0.7662	0.9992	0.7404	0.9882	0.9978	0.3364	0.9997	0.9979	0.6322	0.0104	0.2681	0.0022	0	0.8023	0.5527	1	0.848	0.9965	0.6636	1	1
	HISTO_AZ.Contig47.eannot.1598.final_new	1.251855236	0.564875745	0.735000387	0.552981121	0.864127009	0.827425652	0.733313795	0.963	1	0.8907	0.9933	0.9395	1	0.9929	0.037	0.9962	0.2685	0.7525	0.3828	0.996	0.7579	0	0.0038	0.0006	0.0276	0.0025	0.5658	0.0227	0.1093	0.7315	0.9994	0.9079	0.6322	0.9996	0.9076	0.0067	0.2475	0.9724	0.0921	0.1714	0.9775	0.5088	0.0605	0.6172	0.9975	0.3678	0.8286	0.9983
	HISTO_AZ.Contig47.eannot.1600.final_new	0.62031661	1.39268	1.57413	1.06838	1.21673	2.2207	2.07085	0.0052	0.0261	0.1324	0.0085	0	0.3462	0.0002	0.9948	0.794	0.9459	0.5523	0.0617	0.9835	0.0914	0.9739	0.206	0.777	0.2623	0.0142	0.9142	0.0211	0.8676	0.0541	0.223	0.0935	0.0024	0.7475	0.0033	0.9915	0.4477	0.7377	0.9065	0.0472	0.9693	0.0774	1	0.9383	0.9858	0.9976	0.9528	0.9987
	HISTO_AZ.Contig47.eannot.1601.final_new	1.045015539	1.06120814	1.029367089	0.640922929	1.240910111	1.008338407	0.86935427	0.597	0.3884	0.1595	0.4381	0.4839	0.9603	0.7491	0.403	0.322	0.1263	0.3719	0.4038	0.9262	0.676	0.6116	0.678	0.2741	0.5567	0.5875	0.9726	0.805	0.8405	0.8737	0.7259	0.8016	0.8045	0.9916	0.9299	0.5619	0.6281	0.4433	0.1984	0.5358	0.9653	0.7779	0.5161	0.5962	0.4125	0.1955	0.4642	0.9533
	HISTO_AZ.Contig47.eannot.1606.final_new	1.305528618	0.393018421	0.602316451	0.620466041	0.517153289	0.506856206	0.398237705	0.8584	0.9997	0.9938	0.9791	0.9942	0.9571	0.9986	0.1416	0.9902	0.9351	0.8324	0.9435	0.7749	0.9863	0.0003	0.0098	0.1601	0.0653	0.175	0.061	0.474	0.0062	0.0649	0.8399	0.2724	0.5345	0.2563	0.83	0.0209	0.1676	0.9347	0.7276	0.7418	0.4539	0.9237	0.0058	0.0565	0.825	0.4655	0.2582	0.2314
	HISTO_AZ.Contig47.eannot.1608.final_new	1.107296679	0.811945642	0.875346516	0.542490574	0.943271761	0.724132693	0.563045542	0.7306	0.9003	0.6509	0.8003	0.9838	1	0.9996	0.2694	0.7243	0.395	0.5662	0.903	0.9981	0.9955	0.0997	0.2757	0.1938	0.321	0.7432	0.9876	0.9773	0.3491	0.605	0.8062	0.6785	0.9478	0.9994	0.9981	0.1997	0.4338	0.679	0.3215	0.8862	0.9985	0.9926	0.0162	0.097	0.2568	0.0522	0.1138	0.9645
	HISTO_AZ.Contig47.eannot.1610.final_new	0.607965699	2.334386005	1.846206389	0.889017023	1.286838347	1.416458941	0.887083182	0.0485	0.0043	0.1887	0.0144	0.1248	0.648	0.6566	0.9515	0.1226	0.8091	0.339	0.7005	0.9694	0.9768	0.9957	0.8774	0.9766	0.8026	0.9592	0.9979	0.9988	0.8113	0.1909	0.0234	0.0914	0.3747	0.8747	0.8864	0.9856	0.661	0.1974	0.9086	0.8399	0.9885	0.9898	0.8752	0.2995	0.0408	0.6253	0.1601	0.924
	HISTO_AZ.Contig47.eannot.1612.final_new	0.867666638	1.0864208	1.117517792	0.771063528	1.34725617	1.331511053	1.054306004	0.1853	0.3039	0.0439	0.2352	0.0283	0.9441	0.3613	0.8147	0.6244	0.2016	0.5776	0.1994	0.983	0.707	0.6961	0.3756	0.1312	0.4441	0.1268	0.9646	0.5664	0.9561	0.7984	0.8688	0.841	0.5211	0.9975	0.9187	0.7648	0.4224	0.5559	0.159	0.1493	0.9804	0.6381	0.9717	0.8006	0.8732	0.4789	0.8507	0.9986
	HISTO_AZ.Contig47.eannot.1615.final_new	1.559346067	0.626662404	0.793129077	0.548129264	0.691285952	0.415211696	0.452082494	0.959	0.9597	0.9249	0.8185	0.9984	0.9867	0.9991	0.041	0.5322	0.4065	0.2317	0.9152	0.711	0.8969	0.0403	0.4678	0.3747	0.2157	0.8959	0.6705	0.8716	0.0751	0.5935	0.6253	0.3152	0.9352	0.7823	0.9275	0.1815	0.7683	0.7843	0.6848	0.978	0.8934	0.9731	0.0016	0.0848	0.1041	0.0648	0.022	0.186
	HISTO_AZ.Contig47.eannot.1623.final_new	0.769844428	1.038478003	0.90551728	0.807682678	1.244259395	1.146869018	1.371816721	0.0127	0.3818	0.0494	0.7792	0.1221	0.9625	0.0032	0.9873	0.9683	0.633	0.9946	0.8525	1	0.3307	0.6182	0.0317	0.0874	0.8337	0.2123	0.9743	0.0139	0.9506	0.367	0.9126	0.9847	0.7356	0.9987	0.2429	0.2208	0.0054	0.1663	0.0153	0.0433	0.8078	0.0023	0.8779	0.1475	0.7877	0.2644	0.9567	0.995
	HISTO_AZ.Contig47.eannot.1624.final_new	0.980411131	1.128625297	0.932637799	0.632687149	0.973768791	0.886072025	0.821240573	0.45	0.2967	0.5427	0.6353	0.739	0.9863	0.8408	0.55	0.3359	0.5844	0.6675	0.7656	0.9868	0.8641	0.7033	0.6641	0.7271	0.7807	0.849	0.9888	0.9087	0.4573	0.4156	0.2729	0.578	0.6695	0.9694	0.7765	0.3647	0.3325	0.2193	0.422	0.6039	0.964	0.7417	0.261	0.2344	0.151	0.3305	0.3961	0.9439
YPS	HISTO_AZ.Contig47.eannot.1627.final_new	5.505622145	0.148366341	0.17274364	0.224396896	0.102065395	0.205774044	0.246574685	1	1	1	1	1	1	1	0	0.9081	0.999	0.6336	0.2061	0.0864	0.0233	0	0.0919	0.99	0.1586	0.0215	0.0052	0.0017	0	0.001	0.01	0.0006	0.0001	0	0	0	0.3664	0.8414	0.9994	0.1318	0.0459	0.0136	0	0.7939	0.9785	0.9999	0.8682	0.2835
	HISTO_AZ.Contig47.eannot.1628.final_new	1.822272689	0.436721506	0.598704296	0.329695691	0.597824008	0.458155023	0.389126636	0.9956	0.9996	0.9932	0.9834	0.9996	1	1	0.0044	0.8438	0.3511	0.3581	0.7788	0.9832	0.9251	0.0004	0.1562	0.083	0.1066	0.4171	0.9021	0.6876	0.0068	0.6489	0.917	0.5007	0.872	0.9937	0.9676	0.0166	0.6419	0.8934	0.4993	0.8513	0.9895	0.948	0.0004	0.2212	0.5829	0.128	0.1487	0.9258
	HISTO_AZ.Contig47.eannot.1629.final_new	1.289440709	0.765106848	0.683576121	0.73304772	0.467198027	0.5341148	0.739775371	0.9059	0.9066	0.9994	0.9684	0.9947	0.9055	0.9266	0.0941	0.5261	0.982	0.7164	0.9382	0.5897	0.5946	0.0934	0.4739	0.9789	0.6822	0.9276	0.5696	0.5573	0.0006	0.018	0.0211	0.0517	0.2872	0.0484	0.0327	0.0316	0.2836	0.3178	0.9483	0.848	0.3857	0.3648	0.0053	0.0618	0.0724	0.7128	0.152	0.1198
	HISTO_AZ.Contig47.eannot.1632.final_new	1.442483056	0.483072893	0.661317247	0.405653953	0.734487587	0.20087945	0.468804426	0.9406	0.9988	0.9287	0.948	0.9997	0.9993	0.9981	0.0594	0.9158	0.4128	0.5688	0.9953	0.9711	0.9303	0.0012	0.0842	0.0401	0.1293	0.9753	0.745	0.5522	0.0713	0.5872	0.9599	0.6468	0.997	0.9881	0.9686	0.052	0.4312	0.8707	0.3532	0.9924	0.9535	0.8944	0.0003	0.0047	0.0247	0.003	0.0076	0.0546
	HISTO_AZ.Contig47.eannot.1635.final_new	1.692290413	0.468736683	0.480518936	0.360768204	0.670725658	0.39397369	0.34931081	0.9958	1	0.9855	0.9995	1	1	0.9999	0.0042	0.8633	0.2588	0.8437	0.9662	0.9807	0.992	0	0.1367	0.0486	0.4498	0.779	0.8789	0.9116	0.0145	0.7412	0.9514	0.9441	0.9898	0.9946	0.9986	0.0005	0.1563	0.5502	0.0559	0.8117	0.8979	0.9313	0	0.0338	0.221	0.0102	0.1883	0.6543
	HISTO_AZ.Contig47.eannot.1637.final_new	0.864160588	0.860023628	0.90959384	0.814763515	1.144457571	1.097429421	1.012710311	0.1812	0.7849	0.2319	0.714	0.2964	0.8862	0.4738	0.8188	0.9311	0.5265	0.9101	0.6198	0.9688	0.7846	0.2151	0.0689	0.0838	0.3842	0.1013	0.6153	0.1984	0.7681	0.4735	0.9162	0.8864	0.586	0.9606	0.7424	0.286	0.0899	0.6158	0.1136	0.1466	0.7236	0.2681	0.7036	0.3802	0.8987	0.414	0.8534	0.9456
	HISTO_AZ.Contig47.eannot.1643.final_new	0.567629514	0.856547687	0.961561434	0.493624835	1.958930414	0.861493807	0.922426857	0.0009	0.8175	0.0003	0.5837	0.8353	1	0.7018	0.9991	0.9999	0.2952	0.9994	0.9996	1	0.9996	0.1825	0.0001	0.0001	0.2627	0.4838	0.9974	0.3362	0.9997	0.7048	0.9999	0.9999	1	1	0.9999	0.4163	0.0006	0.7373	0.0001	0.747	0.9998	0.6086	0.1647	0.0004	0.5162	0	0.253	0.9996
	HISTO_AZ.Contig47.eannot.1645.final_new	0.775874313	0.851064497	0.845058679	0.626912082	0.934995486	0.937208486	0.965507297	0.0262	0.8811	0.6588	0.8671	0.6925	0.9989	0.6059	0.9738	0.9964	0.9815	0.994	0.9839	1	0.9759	0.1189	0.0036	0.2597	0.5078	0.248	0.9717	0.1927	0.3412	0.0185	0.7403	0.7176	0.5144	0.9916	0.4215	0.1329	0.006	0.4922	0.2824	0.2652	0.9614	0.2131	0.3075	0.0161	0.752	0.4856	0.7348	0.9961
	HISTO_AZ.Contig47.eannot.1646.final_new	0.842733938	0.831211402	0.977591881	0.65559154	0.930349955	0.890614552	0.895957623	0.0899	0.9295	0.7039	0.5795	0.8241	0.998	0.815	0.9101	0.9945	0.9425	0.9177	0.9838	1	0.9785	0.0705	0.0055	0.225	0.1308	0.3013	0.9443	0.3083	0.2961	0.0575	0.775	0.3752	0.6191	0.9898	0.6059	0.4205	0.0823	0.8692	0.6248	0.7476	0.9956	0.7367	0.1759	0.0162	0.6987	0.3809	0.2524	0.986
YPS	HISTO_AZ.Contig47.eannot.1650.final_new	2.0876942	0.536003246	0.493393845	0.383851286	0.424239601	0.300553018	0.345948545	1	1	1	1	1	1	1	0	0.2105	0.8143	0.4083	0.9991	0.935	0.9878	0	0.7895	0.9448	0.7105	1	0.9893	0.9982	0	0.1857	0.0552	0.1357	0.9888	0.7465	0.9152	0	0.5917	0.2895	0.8643	0.9995	0.9624	0.9914	0	0.0009	0	0.0112	0.0005	0.0386
	HISTO_AZ.Contig47.eannot.1652.final_new	1.202026073	0.596349636	0.451889576	0.480729169	0.797865274	0.582571523	0.622242909	0.8636	0.9962	0.9068	1	0.997	1	0.9921	0.1364	0.9569	0.5895	0.9983	0.9583	0.9962	0.9267	0.0038	0.0431	0.0631	0.9144	0.5393	0.8607	0.4177	0.0932	0.4105	0.9369	0.9971	0.9456	0.9945	0.9	0	0.0017	0.0856	0.0029	0.1054	0.3578	0.0654	0.003	0.0417	0.4607	0.0544	0.8946	0.8321
	HISTO_AZ.Contig47.eannot.1654.final_new	0.833340278	1.54762	1.15343	1.66577	1.51478	1.48971	2.05683	0.2635	0.06	0.0759	0.3277	0.0836	0.0555	0.0079	0.7365	0.1952	0.2242	0.5496	0.2386	0.1645	0.0383	0.94	0.8048	0.5235	0.8061	0.5468	0.4194	0.173	0.9241	0.7758	0.4765	0.7799	0.5206	0.3899	0.1625	0.6723	0.4504	0.1939	0.2201	0.2219	0.1635	0.0453	0.9164	0.7614	0.4532	0.4794	0.7781	0.3832
	HISTO_AZ.Contig47.eannot.1656.final_new	0.76630184	0.898920198	0.864547214	0.860400086	1.325979781	1.321041084	1.444714992	0.0047	0.8348	0.0071	0.9202	0.0037	0.9429	0.0002	0.9953	0.9965	0.4662	0.9997	0.4454	0.9992	0.1724	0.1652	0.0035	0.0013	0.6135	0.0021	0.6453	0.0007	0.9929	0.5338	0.9987	0.9996	0.4974	0.9996	0.2263	0.0798	0.0003	0.3865	0.0004	0.0005	0.529	0.0002	0.9963	0.5546	0.9979	0.5026	0.9995	0.9995
	HISTO_AZ.Contig47.eannot.1657.final_new	1.449533895	0.801572275	0.756127552	0.561887759	0.690844172	0.514487982	0.591007779	0.9987	0.9747	0.996	0.9816	1	1	0.9999	0.0013	0.0964	0.4966	0.2298	0.9918	0.9593	0.9078	0.0253	0.9036	0.8863	0.6831	0.9995	0.9964	0.9931	0.004	0.5034	0.1137	0.2441	0.9906	0.9478	0.8841	0.0184	0.7702	0.3169	0.7559	0.9967	0.9837	0.9717	0	0.0082	0.0005	0.0094	0.0033	0.2145
	HISTO_AZ.Contig47.eannot.1660.final_new	1.641183919	0.781602614	0.631196355	0.646150786	0.644957325	0.639152763	0.602758222	0.9998	0.9644	0.9981	0.9996	0.999	0.9987	0.9994	0.0002	0.0469	0.3561	0.4031	0.3657	0.3449	0.5296	0.0356	0.9531	0.8895	0.9169	0.9138	0.9067	0.9621	0.0019	0.6439	0.1105	0.5493	0.5293	0.5008	0.6575	0.0004	0.5969	0.0831	0.4507	0.4792	0.4439	0.6272	0.001	0.6343	0.0862	0.4707	0.5208	0.4727
	HISTO_AZ.Contig47.eannot.1664.final_new	1.746940452	0.427425318	0.474356618	0.452177518	0.631255904	0.677293885	0.539295347	0.9731	0.9975	0.938	0.9937	0.8954	0.9954	0.9779	0.0269	0.8406	0.3655	0.7417	0.2917	0.7894	0.5773	0.0025	0.1594	0.0965	0.3698	0.0745	0.4268	0.2382	0.062	0.6345	0.9035	0.8353	0.4165	0.8689	0.6998	0.0063	0.2583	0.6302	0.1647	0.1223	0.5615	0.3472	0.1046	0.7083	0.9255	0.5835	0.8777	0.8975
	HISTO_AZ.Contig47.eannot.1665.final_new	1.163913681	0.802806659	0.812080585	0.843286484	0.720025345	0.767086201	0.780788284	0.8637	0.9366	0.99	0.9389	0.9766	0.8995	0.9685	0.1363	0.6702	0.8819	0.6422	0.7809	0.5554	0.7382	0.0634	0.3298	0.7646	0.4788	0.6173	0.3705	0.5667	0.01	0.1181	0.2354	0.1985	0.3246	0.1525	0.2922	0.0611	0.3578	0.5212	0.8015	0.6556	0.3966	0.6081	0.0234	0.2191	0.3827	0.6754	0.3444	0.2648
	HISTO_AZ.Contig47.eannot.1669.final_new	1.048648805	0.791653456	0.778606382	0.689227376	0.848990282	0.86374664	0.890550693	0.6681	0.9799	0.9337	0.9827	0.9035	0.9987	0.8596	0.3319	0.9451	0.8427	0.9549	0.7866	0.9956	0.7196	0.0201	0.0549	0.2739	0.5576	0.2284	0.8798	0.1735	0.0663	0.1573	0.7261	0.7707	0.4194	0.9485	0.3391	0.0173	0.0451	0.4424	0.2293	0.1745	0.8544	0.1327	0.0965	0.2134	0.7716	0.5806	0.8255	0.9715
	HISTO_AZ.Contig47.eannot.1670.final_new	1.17134669	0.584315274	0.641350142	0.548570425	0.900516753	0.727278213	0.743433612	0.9376	1	0.8391	1	0.9963	1	0.996	0.0624	0.9991	0.3068	0.9932	0.9041	0.9999	0.8894	0	0.0009	0.0001	0.1899	0.0343	0.6985	0.0194	0.1609	0.6932	0.9999	0.9982	0.9521	0.9999	0.9518	0	0.0068	0.8101	0.0018	0.1508	0.926	0.0927	0.0037	0.0959	0.9657	0.0479	0.8492	0.9874
	HISTO_AZ.Contig47.eannot.1673.final_new	1.046149686	0.891368875	1.230445595	1.456059971	1.076898393	1.586966404	1.357323041	0.5892	0.7263	0.3344	0.1088	0.0107	0.0247	0.0413	0.4108	0.6343	0.2815	0.1132	0.0136	0.0273	0.0515	0.2737	0.3657	0.1707	0.061	0.006	0.0114	0.0214	0.6656	0.7185	0.8293	0.246	0.0316	0.0618	0.1195	0.8912	0.8868	0.939	0.754	0.1124	0.1922	0.3058	0.9893	0.9864	0.994	0.9684	0.8876	0.6657
	HISTO_AZ.Contig47.eannot.1675.final_new	0.739316761	0.917178758	1.196670641	0.936090984	1.064789507	1.204659268	1.166055214	0.0498	0.6581	0.3778	0.1787	0.1615	0.633	0.2147	0.9502	0.9565	0.8744	0.729	0.7295	0.952	0.783	0.3419	0.0435	0.2762	0.132	0.1207	0.4614	0.1521	0.6222	0.1256	0.7238	0.3029	0.262	0.7112	0.3285	0.8213	0.271	0.868	0.6971	0.4882	0.8535	0.5503	0.8385	0.2705	0.8793	0.738	0.5118	0.87
	HISTO_AZ.Contig47.eannot.1677.final_new	1.382479849	0.559959919	0.704035924	0.371119482	0.728585478	0.534634726	0.533981555	0.9832	1	0.9728	0.9835	0.9999	1	0.9996	0.0168	0.9521	0.4713	0.5603	0.9744	1	0.9721	0	0.0479	0.0643	0.0856	0.6156	0.9922	0.6264	0.0272	0.5287	0.9357	0.579	0.9659	0.9996	0.9632	0.0165	0.4397	0.9144	0.421	0.9512	0.9992	0.9437	0.0001	0.0256	0.3844	0.0341	0.0488	0.9885
	HISTO_AZ.Contig47.eannot.1678.final_new	1.164632137	1.020744513	0.894174689	0.643041328	0.802515578	0.852235533	0.871230974	0.9255	0.4342	0.9713	0.8441	0.9271	1	0.8915	0.0745	0.0678	0.7177	0.345	0.5209	0.9916	0.4377	0.5658	0.9322	0.9707	0.8673	0.9349	1	0.9146	0.0287	0.2823	0.0293	0.1736	0.3151	0.9754	0.2226	0.1559	0.655	0.1327	0.8264	0.6519	0.9962	0.5787	0.0729	0.4791	0.0651	0.6849	0.3481	0.9878
	HISTO_AZ.Contig47.eannot.1680.final_new	1.529970727	0.512758705	0.752415209	0.389066119	0.610824655	0.437603812	0.376640741	0.9827	0.9986	0.9898	0.8855	1	0.9997	1	0.0173	0.8703	0.6198	0.2822	0.9677	0.9901	0.9907	0.0014	0.1297	0.1939	0.0595	0.777	0.8952	0.916	0.0102	0.3802	0.8061	0.194	0.9441	0.9827	0.9875	0.1145	0.7178	0.9405	0.806	0.9851	0.9933	0.9959	0	0.0323	0.223	0.0559	0.0149	0.7021
	HISTO_AZ.Contig47.eannot.1687.final_new	1.014446239	0.800920372	0.701503322	0.747816571	0.875974213	0.861852951	1.166768385	0.5425	0.9584	0.8569	0.9952	0.8828	0.9896	0.1041	0.4575	0.931	0.8164	0.992	0.8496	0.9796	0.098	0.0416	0.069	0.2526	0.8318	0.305	0.6935	0.0032	0.1431	0.1836	0.7474	0.9403	0.5486	0.8802	0.0187	0.0048	0.008	0.1682	0.0597	0.0657	0.3237	0.0005	0.1172	0.1504	0.695	0.4514	0.9343	0.8527
	HISTO_AZ.Contig47.eannot.1688.final_new	0.897581882	1.041545735	0.874442156	0.859158006	0.922799051	0.786911338	0.780201604	0.22	0.3786	0.7176	0.8335	0.9512	0.8523	0.9589	0.78	0.6615	0.8806	0.9432	0.9864	0.9432	0.9862	0.6214	0.3385	0.779	0.8675	0.9573	0.8842	0.9636	0.2824	0.1194	0.221	0.6379	0.8437	0.6603	0.8647	0.1665	0.0568	0.1325	0.3621	0.7518	0.5503	0.7538	0.0488	0.0136	0.0427	0.1563	0.2482	0.293
	HISTO_AZ.Contig47.eannot.1689.final_new	0.939907157	1.181655682	0.9214178	1.182672269	1.207553244	0.847156097	1.33050948	0.3461	0.155	0.1179	0.6887	0.8533	0.1629	0.0488	0.6539	0.278	0.2345	0.795	0.9082	0.2914	0.1192	0.845	0.722	0.4559	0.9168	0.9643	0.4905	0.2547	0.8821	0.7655	0.5441	0.9453	0.9819	0.5391	0.3065	0.3113	0.205	0.0832	0.0547	0.6815	0.1013	0.0269	0.1467	0.0918	0.0357	0.0181	0.3185	0.0447
	HISTO_AZ.Contig47.eannot.1690.final_new	0.918615685	0.868063091	1.211694546	0.895945277	1.11075617	1.117787481	0.883341001	0.3171	0.7519	0.3107	0.1831	0.2753	0.6912	0.7308	0.6829	0.8462	0.4719	0.3231	0.4458	0.809	0.8416	0.2481	0.1538	0.1549	0.0951	0.1373	0.4385	0.47	0.6893	0.5281	0.8451	0.3551	0.4832	0.8068	0.8278	0.8169	0.6769	0.9049	0.6449	0.6299	0.896	0.9058	0.7247	0.5542	0.8627	0.5168	0.3701	0.8282
	HISTO_AZ.Contig47.eannot.1692.final_new	1.019752206	0.976785001	0.984161863	0.713429599	0.963593688	1.126569545	1.154000913	0.5817	0.579	0.6331	0.5709	0.1313	0.9962	0.0932	0.4183	0.5042	0.5552	0.4813	0.1156	0.9928	0.0849	0.421	0.4958	0.5496	0.4751	0.1355	0.9856	0.1069	0.3669	0.4448	0.4504	0.4248	0.1087	0.9849	0.0766	0.4291	0.5187	0.5249	0.5752	0.1206	0.9924	0.0878	0.8687	0.8844	0.8645	0.8913	0.8794	0.9992
	HISTO_AZ.Contig47.eannot.1694.final_new	1.393106946	0.593833015	0.813862232	0.582231711	0.732176649	0.449488707	0.574797168	0.9496	0.9945	0.9454	0.8503	0.9993	0.9951	0.9965	0.0504	0.8184	0.4706	0.281	0.967	0.8272	0.8432	0.0055	0.1816	0.1758	0.0709	0.8698	0.5413	0.5591	0.0546	0.5294	0.8242	0.3156	0.9657	0.8389	0.8511	0.1497	0.719	0.9291	0.6844	0.9913	0.9388	0.9468	0.0007	0.033	0.1302	0.0343	0.0087	0.1566
	HISTO_AZ.Contig47.eannot.1696.final_new	1.494172476	0.591996684	0.85667678	0.531358098	0.710431091	1.025042907	0.683916322	0.9988	0.9996	0.9947	0.8932	0.4317	1	0.9965	0.0012	0.8177	0.3252	0.0492	0.0011	0.9425	0.4294	0.0004	0.1823	0.0931	0.0059	0	0.7893	0.1326	0.0053	0.6748	0.9069	0.0965	0.0064	0.9804	0.6075	0.1068	0.9508	0.9941	0.9035	0.1079	0.998	0.9437	0.5683	0.9989	1	0.9936	0.8921	1
	HISTO_AZ.Contig47.eannot.1700.final_new	1.036734126	0.752963896	0.984900905	0.904640828	0.793347451	0.960451556	0.745634311	0.6005	0.9757	0.947	0.541	0.6194	0.7706	0.9809	0.3995	0.9477	0.9026	0.4402	0.5083	0.6755	0.9603	0.0243	0.0523	0.3556	0.0495	0.0472	0.1014	0.5401	0.053	0.0974	0.6444	0.0883	0.0969	0.1832	0.6778	0.459	0.5598	0.9505	0.9117	0.553	0.7066	0.9637	0.3806	0.4917	0.9528	0.9031	0.447	0.6841
	HISTO_AZ.Contig47.eannot.1704.final_new	1.105377681	0.910125492	0.8787964	0.992591746	1.02253234	1.259060391	1.086289019	0.7705	0.7669	0.4256	0.8107	0.048	0.5204	0.2544	0.2295	0.4971	0.1954	0.576	0.0167	0.2571	0.1078	0.2331	0.5029	0.1974	0.5644	0.0133	0.2673	0.1061	0.5744	0.8046	0.8026	0.8451	0.0862	0.5925	0.3387	0.1893	0.424	0.4356	0.1549	0.0114	0.217	0.0763	0.952	0.9833	0.9867	0.9138	0.9886	0.9395
	HISTO_AZ.Contig47.eannot.1705.final_new	1.160247287	0.701750735	0.697610742	0.547618135	0.808875795	0.75070232	0.750828272	0.7808	0.9606	0.8775	0.9678	0.931	0.9982	0.9375	0.2192	0.8341	0.6314	0.8449	0.757	0.985	0.7603	0.0394	0.1659	0.2523	0.5011	0.3716	0.8807	0.3728	0.1225	0.3686	0.7477	0.764	0.6468	0.97	0.6584	0.0322	0.1551	0.4989	0.236	0.3722	0.8923	0.3666	0.069	0.243	0.6284	0.3532	0.6278	0.9389
	HISTO_AZ.Contig47.eannot.1710.final_new	2.176032082	0.326922706	0.321066454	0.366291875	0.470982014	0.377596625	0.380039941	0.9772	0.9977	0.9566	0.9967	0.9926	0.9933	0.9925	0.0228	0.778	0.4881	0.7776	0.6758	0.6936	0.6714	0.0023	0.222	0.2172	0.5124	0.3761	0.3918	0.3726	0.0434	0.5119	0.7828	0.7804	0.6879	0.704	0.6831	0.0033	0.2224	0.4876	0.2196	0.3637	0.3809	0.3676	0.0074	0.3242	0.6239	0.3121	0.6363	0.5126
	HISTO_AZ.Contig47.Fgenesh_Aspergillus.10.final_new	0.946224098	1.214348988	1.135409525	1.212484883	0.990895156	1.152856626	1.318684959	0.35	0.0731	0.546	0.1659	0.1382	0.0828	0.0179	0.65	0.1861	0.674	0.3239	0.287	0.1923	0.0782	0.9269	0.8139	0.924	0.6673	0.6309	0.501	0.2941	0.454	0.326	0.076	0.1649	0.1391	0.0839	0.0254	0.8341	0.6761	0.3327	0.8351	0.4617	0.3266	0.1513	0.8618	0.713	0.3691	0.8609	0.5383	0.3602
	HISTO_AZ.Contig47.Fgenesh_Aspergillus.128.final_new	0.950396929	1.174719671	0.817131721	0.78578669	1.268927637	1.078052192	1.212712457	0.3306	0.1008	0.0272	0.9503	0.2641	0.9814	0.0551	0.6694	0.18	0.0612	0.9748	0.4207	0.9896	0.1217	0.8992	0.82	0.268	0.9941	0.7414	0.9979	0.3942	0.9728	0.9388	0.732	0.9988	0.9013	1	0.6463	0.0497	0.0252	0.0059	0.0012	0.0218	0.6388	0.0015	0.7359	0.5793	0.2586	0.0987	0.9782	0.9934
	HISTO_AZ.Contig47.Fgenesh_Aspergillus.136.final_new	0.867760502	0.921182531	0.819380791	0.767677698	0.979472298	0.900063717	0.783507212	0.2493	0.665	0.5462	0.8379	0.6895	0.8858	0.8857	0.7507	0.8352	0.7561	0.9226	0.8478	0.9454	0.9398	0.335	0.1648	0.3908	0.6967	0.5315	0.7823	0.7677	0.4538	0.2439	0.6092	0.7727	0.6298	0.8464	0.8293	0.1621	0.0774	0.3033	0.2273	0.348	0.6095	0.5879	0.3105	0.1522	0.4685	0.3702	0.652	0.7443
	HISTO_AZ.Contig47.Fgenesh_Aspergillus.138.final_new	0.7491319	1.074963894	1.266364807	1.030738905	1.043971271	1.539423865	1.037940591	0.0409	0.3248	0.3826	0.0599	0.0053	0.4149	0.3923	0.9591	0.8739	0.901	0.6274	0.214	0.9241	0.9274	0.6752	0.1261	0.5715	0.1926	0.0293	0.5909	0.5796	0.6174	0.099	0.4285	0.1446	0.0221	0.5202	0.5054	0.9401	0.3726	0.8074	0.8554	0.1289	0.8789	0.8782	0.9947	0.786	0.9707	0.9779	0.8711	0.9869
	HISTO_AZ.Contig47.Fgenesh_Aspergillus.144.final_new	1.18940839	0.621592894	0.672283794	0.66622948	0.841245175	0.888492451	0.95088173	0.9634	1	0.9634	0.9999	0.8993	1	0.711	0.0366	0.9972	0.5032	0.9791	0.2973	0.9784	0.1159	0	0.0028	0.0049	0.2267	0.0016	0.2607	0	0.0366	0.4968	0.9951	0.9774	0.2978	0.9803	0.1225	0.0001	0.0209	0.7733	0.0226	0.0061	0.5462	0.0032	0.1007	0.7027	0.9984	0.7022	0.9939	0.9931
	HISTO_AZ.Contig47.Fgenesh_Aspergillus.149.final_new	0.879527662	0.755559512	0.902421114	0.741762725	0.872965716	0.957482161	1.012639637	0.1906	0.9682	0.8315	0.7732	0.6327	0.9821	0.4724	0.8094	0.9931	0.9454	0.9287	0.8654	0.9935	0.7774	0.0318	0.0069	0.1885	0.1314	0.0719	0.54	0.0396	0.1685	0.0546	0.8115	0.4188	0.2888	0.8497	0.1875	0.2268	0.0713	0.8686	0.5812	0.3472	0.8959	0.2293	0.3673	0.1346	0.9281	0.7112	0.6528	0.9479
YPS	HISTO_AZ.Contig47.Fgenesh_Aspergillus.156.final_new	2.50578	0.497653425	0.509945007	0.417762134	0.460890421	0.446439831	0.419222757	1	1	1	1	1	1	1	0	0.0924	0.189	0.0744	0.2431	0.3946	0.3836	0	0.9076	0.6853	0.4432	0.7457	0.8627	0.8517	0	0.811	0.3147	0.2548	0.574	0.7359	0.7153	0	0.9256	0.5568	0.7452	0.8009	0.8907	0.8823	0	0.7569	0.2543	0.426	0.1991	0.6666
	HISTO_AZ.Contig47.Fgenesh_Aspergillus.160.final_new	0.727632575	1.06472	1.56136	1.0726	1.61485	2.53528	1.71454	0.1321	0.4038	0.0404	0.0524	0.0004	0.4002	0.0182	0.8679	0.7791	0.2836	0.3276	0.0177	0.7902	0.2108	0.5962	0.2209	0.0897	0.1156	0.0036	0.4938	0.0516	0.9596	0.7164	0.9103	0.5404	0.0538	0.9098	0.4025	0.9476	0.6724	0.8844	0.4596	0.045	0.888	0.3607	0.9996	0.9823	0.9964	0.9462	0.955	0.9962
	HISTO_AZ.Contig47.Fgenesh_Aspergillus.174.final_new	1.010896996	1.647376015	2.122014909	0.653232611	1.567515615	3.886168348	0.499283528	0.5135	0.1394	0.1011	0.0215	0.0001	0.8646	0.9378	0.4865	0.1689	0.149	0.0441	0.0024	0.7987	0.8913	0.8606	0.8311	0.5503	0.2895	0.0298	0.9721	0.9895	0.8989	0.851	0.4497	0.1817	0.0053	0.9897	0.9965	0.9785	0.9559	0.7105	0.8183	0.0393	0.9988	0.9997	0.9999	0.9976	0.9702	0.9947	0.9607	1
	HISTO_AZ.Contig47.Fgenesh_Aspergillus.176.final_new	0.996483044	0.648564532	0.638596802	0.521324791	0.932869007	0.78154406	0.74183475	0.4782	1	0.737	0.9996	0.9824	1	0.9932	0.5218	0.9989	0.728	0.9996	0.9739	1	0.985	0	0.0011	0.0031	0.5347	0.0753	0.944	0.1529	0.263	0.272	0.9969	0.9971	0.9172	1	0.9576	0.0004	0.0004	0.4653	0.0029	0.0682	0.9426	0.1366	0.0176	0.0261	0.9247	0.0828	0.9318	0.9986
	HISTO_AZ.Contig47.Fgenesh_Aspergillus.179.final_new	1.90559	0.627076129	0.640242655	0.589255821	0.57644614	0.636522022	0.627564166	0.9985	0.9873	0.9954	0.9867	0.9817	0.9968	0.9864	0.0015	0.2129	0.3278	0.17	0.197	0.2994	0.2098	0.0127	0.7871	0.6466	0.466	0.4745	0.6064	0.4999	0.0046	0.6722	0.3534	0.2939	0.3175	0.4534	0.3433	0.0133	0.83	0.534	0.7061	0.5168	0.6546	0.5477	0.0183	0.803	0.5255	0.6825	0.4832	0.6428
	HISTO_AZ.Contig47.Fgenesh_Aspergillus.2.final_new	1.051728778	1.1367834	1.1847035	0.900133216	0.872647083	1.058961217	0.951778847	0.6564	0.1794	0.8565	0.0887	0.3254	0.7998	0.6477	0.3436	0.1057	0.74	0.0537	0.2012	0.6628	0.4967	0.8206	0.8943	0.9589	0.3876	0.695	0.9427	0.8799	0.1435	0.26	0.0411	0.0156	0.0798	0.4104	0.2679	0.9113	0.9463	0.6124	0.9844	0.8036	0.9753	0.9423	0.6746	0.7988	0.305	0.9202	0.1964	0.881
FPS	HISTO_AZ.Contig47.Fgenesh_Aspergillus.207.final_new	0.358889571	0.82210894	1.163025467	0.553019029	1.047145616	0.754957836	0.527710055	0.0075	0.6758	0.4425	0.3344	0.7527	0.9216	0.9234	0.9925	0.9957	0.99	0.9792	0.9989	0.9999	1	0.3242	0.0043	0.2734	0.1949	0.5865	0.8402	0.8397	0.5575	0.01	0.7266	0.3907	0.8092	0.9518	0.9505	0.6656	0.0208	0.8051	0.6093	0.8664	0.9696	0.964	0.2473	0.0011	0.4135	0.1908	0.1336	0.7909
	HISTO_AZ.Contig47.Fgenesh_Aspergillus.208.final_new	1.124497445	0.605987153	0.665046661	0.763180221	0.887789359	0.721094413	0.685244213	0.7517	0.9902	0.7559	0.9853	0.9659	0.9344	0.9727	0.2483	0.9645	0.5119	0.9355	0.8716	0.7859	0.8997	0.0098	0.0355	0.042	0.329	0.1892	0.1391	0.2885	0.2441	0.4881	0.958	0.9231	0.8686	0.7763	0.8969	0.0147	0.0645	0.671	0.0769	0.3252	0.2427	0.4385	0.0341	0.1284	0.8108	0.1314	0.6748	0.3864
	HISTO_AZ.Contig47.Fgenesh_Aspergillus.210.final_new	0.725653751	0.872012287	1.089007455	1.081200205	1.361621284	1.255215499	1.296643522	0.0292	0.7757	0.0474	0.3041	0.0792	0.3391	0.0542	0.9708	0.9876	0.5286	0.8969	0.6998	0.8861	0.6425	0.2243	0.0124	0.0195	0.1277	0.034	0.1431	0.0237	0.9526	0.4714	0.9805	0.8665	0.6734	0.8654	0.5991	0.6959	0.1031	0.8723	0.1335	0.2251	0.5073	0.1812	0.9208	0.3002	0.966	0.3266	0.7749	0.7659
	HISTO_AZ.Contig47.Fgenesh_Aspergillus.216.final_new	0.642475329	2.37158	1.82882	1.72753	1.4082	1.62374	1.64321	0.0055	0	0.0316	0.0009	0.002	0.0034	0.0028	0.9945	0.0165	0.7027	0.1916	0.4034	0.2903	0.3833	1	0.9835	0.9928	0.9059	0.9749	0.9318	0.9602	0.9684	0.2973	0.0072	0.0906	0.2288	0.1723	0.2123	0.9991	0.8084	0.0941	0.9094	0.7455	0.6157	0.718	0.998	0.5966	0.0251	0.7712	0.2545	0.3677
	HISTO_AZ.Contig47.Fgenesh_Aspergillus.27.final_new	0.960214691	1.017821782	0.975527426	1.353243932	0.960454526	0.944378995	0.860216401	0.3993	0.4653	0.5977	0.5544	0.6198	0.0549	0.8081	0.6007	0.5478	0.6617	0.6339	0.6996	0.103	0.8433	0.5347	0.4522	0.6078	0.5783	0.6415	0.0852	0.7965	0.4023	0.3383	0.3922	0.461	0.527	0.0544	0.7156	0.4456	0.3661	0.4217	0.539	0.5687	0.0628	0.7547	0.3802	0.3004	0.3585	0.473	0.4313	0.0462
	HISTO_AZ.Contig47.Fgenesh_Aspergillus.40.final_new	0.825703124	1.121729551	1.134014636	1.163168352	0.983593658	1.290868316	1.270694811	0.1362	0.2865	0.5352	0.2256	0.0695	0.2613	0.0819	0.8638	0.6527	0.8725	0.6427	0.368	0.5792	0.3949	0.7135	0.3473	0.7352	0.4741	0.2494	0.4469	0.2667	0.4648	0.1275	0.2648	0.2041	0.0707	0.2325	0.0735	0.7744	0.3573	0.5259	0.7959	0.2397	0.4623	0.2523	0.9305	0.632	0.7506	0.9293	0.7603	0.674
YPS	HISTO_AZ.Contig47.Fgenesh_Aspergillus.47.final_new	2.276473861	0.508974368	0.570214875	0.531164155	0.344241189	0.412173745	0.374121324	1	1	1	0.9976	1	0.9991	1	0	0.2346	0.8813	0.0963	0.6228	0.1695	0.7924	0	0.7654	0.9564	0.2919	0.8524	0.4188	0.9234	0	0.1187	0.0436	0.0082	0.1781	0.0192	0.3435	0.0024	0.9037	0.7081	0.9918	0.9491	0.6329	0.9774	0	0.3772	0.1476	0.8219	0.0509	0.0976
	HISTO_AZ.Contig47.Fgenesh_Aspergillus.5.final_new	1.368815035	0.686343715	0.813417109	0.760171431	0.738820153	0.83535663	0.759292299	0.9967	0.9988	0.9933	0.9616	0.9472	0.9901	0.9904	0.0033	0.6731	0.4698	0.183	0.1426	0.3639	0.3703	0.0012	0.3269	0.2962	0.0936	0.0662	0.2224	0.2249	0.0067	0.5302	0.7038	0.2165	0.1635	0.4037	0.4141	0.0384	0.817	0.9064	0.7835	0.4207	0.7214	0.7145	0.0528	0.8574	0.9338	0.8365	0.5793	0.7775
	HISTO_AZ.Contig47.Fgenesh_Aspergillus.61.final_new	1.113882147	0.792621592	0.821626565	0.878136252	0.7964151	0.892931645	0.810046008	0.8469	0.9679	0.9813	0.9623	0.8513	0.8756	0.9653	0.1531	0.8197	0.8368	0.76	0.5167	0.5735	0.7893	0.0321	0.1803	0.495	0.3954	0.185	0.2205	0.4345	0.0187	0.1632	0.505	0.3914	0.1758	0.2111	0.4427	0.0377	0.24	0.6046	0.6086	0.2445	0.2858	0.5457	0.1487	0.4833	0.815	0.8242	0.7555	0.557
	HISTO_AZ.Contig47.Fgenesh_Aspergillus.63.final_new	1.086467386	1.333383144	1.471159594	0.950001758	0.879012693	1.383961534	0.948322844	0.6345	0.1671	0.6877	0.0833	0.1062	0.5727	0.582	0.3655	0.0985	0.5618	0.0478	0.0584	0.4465	0.4463	0.8329	0.9015	0.9144	0.3726	0.4396	0.8622	0.8681	0.3123	0.4382	0.0856	0.0359	0.0455	0.3907	0.3843	0.9167	0.9522	0.6274	0.9641	0.5825	0.937	0.9414	0.8938	0.9416	0.5604	0.9545	0.4175	0.9176
	HISTO_AZ.Contig47.Fgenesh_Aspergillus.70.final_new	1.919619839	0.620282742	0.45141643	0.3458621	0.286349983	0.302852332	0.408189037	0.9023	0.8662	0.9865	0.923	0.9882	0.9678	0.9598	0.0977	0.3501	0.8587	0.5996	0.8272	0.732	0.6677	0.1338	0.6499	0.9224	0.7254	0.9119	0.8218	0.7938	0.0135	0.1413	0.0776	0.2305	0.4484	0.393	0.2596	0.077	0.4004	0.2746	0.7695	0.7222	0.6306	0.5636	0.0118	0.1728	0.0881	0.5516	0.2778	0.4293
	HISTO_AZ.Contig47.Fgenesh_Aspergillus.78.final_new	1.281713577	1.021586302	0.763977514	0.612377371	0.725409987	1.034923881	0.83438254	0.8981	0.4506	0.9533	0.9193	0.4311	0.9745	0.8278	0.1019	0.0978	0.6168	0.5394	0.0818	0.8091	0.3585	0.5494	0.9022	0.9473	0.9164	0.4667	0.9729	0.8248	0.0467	0.3832	0.0527	0.4125	0.0392	0.74	0.2448	0.0807	0.4606	0.0836	0.5875	0.0703	0.7928	0.3231	0.5689	0.9182	0.5333	0.9608	0.9297	0.9782
	HISTO_AZ.Contig47.Fgenesh_Aspergillus.79.final_new	1.013263821	1.176594962	1.541669974	0.721620471	1.190731507	1.305988728	0.996225925	0.5212	0.315	0.3056	0.1405	0.2425	0.7799	0.507	0.4788	0.3302	0.332	0.1678	0.2625	0.7395	0.4959	0.685	0.6698	0.49	0.2494	0.393	0.8891	0.6845	0.6944	0.668	0.51	0.2492	0.4031	0.8852	0.6782	0.8595	0.8322	0.7506	0.7508	0.6548	0.9537	0.8564	0.7575	0.7375	0.607	0.5969	0.3452	0.9147
	HISTO_AZ.Contig47.Fgenesh_Aspergillus.91.final_new	0.764226461	0.801000247	0.750290565	0.704398972	1.23566372	1.078667277	1.148769063	0.0222	0.9287	0.071	0.9831	0.2854	0.9891	0.1384	0.9778	0.9984	0.6578	0.9995	0.9211	0.9999	0.8191	0.0713	0.0016	0.0053	0.6473	0.0306	0.7698	0.0124	0.929	0.3422	0.9947	0.9993	0.8254	0.9993	0.6889	0.0169	0.0005	0.3527	0.0007	0.0061	0.6725	0.0025	0.7146	0.0789	0.9694	0.1746	0.9939	0.9942
	HISTO_AZ.Contig47.Fgenesh_histo.101.final_new	0.770339909	0.99671234	0.672323145	0.955633396	0.724481975	0.697515094	0.804158991	0.2004	0.5024	0.8611	0.912	0.8665	0.5465	0.7263	0.7996	0.7924	0.9484	0.9714	0.9543	0.7719	0.8782	0.4976	0.2076	0.8434	0.8953	0.8489	0.5442	0.7215	0.1389	0.0516	0.1566	0.5975	0.5465	0.2566	0.407	0.088	0.0286	0.1047	0.4025	0.4591	0.1871	0.3224	0.1335	0.0457	0.1511	0.4535	0.5409	0.2421
	HISTO_AZ.Contig47.Fgenesh_histo.106.final_new	0.655954902	0.806952705	0.944643044	0.837673394	1.313412361	1.111424029	0.889148907	0.0236	0.8156	0.1036	0.5948	0.3134	0.794	0.6919	0.9764	0.9912	0.7397	0.9777	0.9246	0.991	0.9832	0.1844	0.0088	0.0279	0.2653	0.1002	0.4392	0.3562	0.8964	0.2603	0.9721	0.914	0.7637	0.9714	0.9398	0.4052	0.0223	0.7347	0.086	0.2486	0.6913	0.5948	0.6866	0.0754	0.8998	0.2363	0.7514	0.8852
	HISTO_AZ.Contig47.Fgenesh_histo.11.final_new	0.695240366	0.9271329	0.947546662	0.857360872	0.998422456	0.911323165	1.069137581	0.0174	0.6567	0.5123	0.6258	0.7083	0.7929	0.3739	0.9826	0.9818	0.9689	0.9846	0.9909	0.9925	0.9071	0.3433	0.0182	0.3638	0.459	0.5343	0.6485	0.2613	0.4877	0.0311	0.6362	0.5991	0.6714	0.7713	0.3719	0.3742	0.0154	0.541	0.4009	0.5842	0.7017	0.2888	0.2917	0.0091	0.4657	0.3286	0.4158	0.6219
	HISTO_AZ.Contig47.Fgenesh_histo.111.final_new	1.277573277	0.566062301	0.602443125	0.640459869	0.722963449	0.700134157	0.763753899	0.9575	0.9999	0.9851	0.9995	0.9927	0.9982	0.9692	0.0425	0.9743	0.6935	0.946	0.7707	0.9097	0.575	0.0001	0.0257	0.068	0.3338	0.0861	0.2224	0.0325	0.0149	0.3065	0.932	0.8825	0.5877	0.7856	0.3639	0.0005	0.054	0.6662	0.1175	0.1624	0.3539	0.0698	0.0073	0.2293	0.9139	0.4123	0.8376	0.7266
	HISTO_AZ.Contig47.Fgenesh_histo.118.final_new	1.313440434	0.520888427	0.560884305	0.490626579	0.501915897	0.546572728	0.554977161	0.9257	0.9989	0.9999	0.9984	0.9978	0.9998	0.9955	0.0743	0.958	0.9778	0.9286	0.9341	0.983	0.922	0.0011	0.042	0.5678	0.3516	0.4116	0.6128	0.3978	0.0001	0.0222	0.4322	0.289	0.3467	0.5407	0.3201	0.0016	0.0714	0.6484	0.711	0.5506	0.7499	0.5331	0.0022	0.0659	0.5884	0.6533	0.4494	0.6993
	HISTO_AZ.Contig47.Fgenesh_histo.121.final_new	0.932220202	0.748034521	0.820661169	0.738901697	0.962737187	1.015287876	0.974456168	0.3002	0.9556	0.6001	0.9143	0.4512	0.9767	0.5763	0.6998	0.9813	0.7553	0.9584	0.6346	0.9924	0.7507	0.0444	0.0187	0.0731	0.2956	0.0409	0.532	0.0671	0.3999	0.2447	0.9269	0.8618	0.3716	0.9569	0.4738	0.0857	0.0416	0.7044	0.1382	0.0892	0.7532	0.1212	0.5488	0.3654	0.9591	0.6284	0.9108	0.9785
	HISTO_AZ.Contig47.Fgenesh_histo.122.final_new	1.037365418	0.612234501	0.688750264	0.541973107	0.831066982	0.799740937	0.721870241	0.6147	0.9994	0.9167	0.9938	0.9489	1	0.9897	0.3853	0.9957	0.8389	0.9865	0.8972	0.9999	0.97	0.0006	0.0043	0.0271	0.2213	0.0459	0.7751	0.1432	0.0833	0.1611	0.9729	0.8928	0.6126	0.9966	0.8276	0.0062	0.0135	0.7787	0.1072	0.165	0.9472	0.3871	0.0511	0.1028	0.9541	0.3874	0.835	0.9957
	HISTO_AZ.Contig47.Fgenesh_histo.124.final_new	1.099792451	0.902950843	1.787246722	1.194856792	1.075161628	3.759128833	1.804754939	0.6327	0.6618	0.374	0.0088	0	0.2178	0.0155	0.3673	0.5115	0.2631	0.0089	0	0.1558	0.0126	0.3382	0.4885	0.2205	0.004	0	0.1131	0.0063	0.626	0.7369	0.7795	0.0225	0	0.3256	0.0321	0.9912	0.9911	0.996	0.9775	0.0023	0.9447	0.4916	1	1	1	1	0.9977	0.9999
	HISTO_AZ.Contig47.Fgenesh_histo.13.final_new	0.748068944	0.915567682	1.122542332	0.891670902	1.211156586	1.139742664	1.064886892	0.0139	0.7263	0.0927	0.2055	0.1492	0.7804	0.3168	0.9861	0.9903	0.756	0.8951	0.8883	0.9923	0.9471	0.2737	0.0097	0.0496	0.1105	0.0873	0.5668	0.1701	0.9073	0.244	0.9504	0.6905	0.6604	0.9589	0.7904	0.7945	0.1049	0.8895	0.3095	0.4524	0.9105	0.6405	0.8508	0.1117	0.9127	0.3396	0.5476	0.9422
	HISTO_AZ.Contig47.Fgenesh_histo.131.final_new	0.986295819	0.726673381	0.667523621	0.662593923	0.706676296	0.800307444	0.846132439	0.4667	0.9769	0.9896	0.9901	0.9204	0.9902	0.8507	0.5333	0.9719	0.9822	0.9892	0.912	0.9878	0.849	0.0231	0.0281	0.5723	0.6917	0.2878	0.696	0.1911	0.0104	0.0178	0.4277	0.6279	0.2242	0.6422	0.1456	0.0099	0.0108	0.3083	0.3721	0.1602	0.5132	0.1068	0.0796	0.088	0.7122	0.7758	0.8398	0.8436
	HISTO_AZ.Contig47.Fgenesh_histo.132.final_new	0.670428301	1.053006067	0.977266995	0.663737372	1.350732102	1.39082184	1.159615563	0.0081	0.3794	0.0342	0.5506	0.0248	0.9878	0.184	0.9919	0.9688	0.7121	0.9878	0.6439	0.9999	0.9129	0.6206	0.0312	0.0832	0.6586	0.0693	0.99	0.2948	0.9658	0.2879	0.9168	0.962	0.4287	1	0.8021	0.4494	0.0122	0.3414	0.038	0.0271	0.9681	0.1684	0.9752	0.3561	0.9307	0.5713	0.9729	0.9999
	HISTO_AZ.Contig47.Fgenesh_histo.133.final_new	1.355046151	0.562958459	0.601543632	0.597028705	0.661785817	0.737030844	0.70903492	0.993	1	0.9985	1	0.9907	1	0.9952	0.007	0.972	0.7954	0.9361	0.517	0.9358	0.6279	0	0.028	0.1105	0.3099	0.0282	0.3319	0.0528	0.0015	0.2046	0.8895	0.7606	0.2124	0.7673	0.3014	0	0.0639	0.6901	0.2394	0.0663	0.5177	0.1138	0.0093	0.483	0.9718	0.7876	0.9337	0.9298
	HISTO_AZ.Contig47.Fgenesh_histo.134.final_new	1.218805292	0.587737446	0.642890728	0.609965676	0.847629067	0.809661228	0.740031973	0.9794	1	0.9447	0.9998	0.9836	1	0.998	0.0206	0.9989	0.3692	0.9897	0.5475	0.9947	0.8248	0	0.0011	0.0009	0.2093	0.0031	0.353	0.0191	0.0553	0.6308	0.9991	0.9938	0.6551	0.9967	0.8946	0.0002	0.0103	0.7907	0.0062	0.0168	0.6918	0.077	0.0164	0.4525	0.9969	0.3449	0.9832	0.992
	HISTO_AZ.Contig47.Fgenesh_histo.137.final_new	1.093745947	0.637792008	0.692570853	0.592908811	0.905348037	0.884833393	0.919672714	0.7907	0.9997	0.8095	0.9983	0.8673	1	0.7732	0.2093	0.9948	0.5358	0.9838	0.618	0.999	0.4809	0.0003	0.0052	0.0045	0.261	0.0097	0.7073	0.0045	0.1905	0.4642	0.9955	0.9823	0.5662	0.9997	0.4408	0.0017	0.0162	0.739	0.0177	0.0249	0.8977	0.0124	0.1327	0.382	0.9903	0.4338	0.9751	0.999
	HISTO_AZ.Contig47.Fgenesh_histo.138.final_new	0.859433962	0.69329034	0.88020719	0.76053101	1.022667398	1.086580681	0.826083974	0.1588	0.9801	0.4395	0.7948	0.2944	0.9342	0.8813	0.8412	0.9972	0.7752	0.9472	0.6678	0.9839	0.9732	0.0199	0.0028	0.0246	0.0999	0.0072	0.3286	0.1753	0.5605	0.2248	0.9754	0.7988	0.3575	0.9301	0.8782	0.2052	0.0528	0.9001	0.2012	0.1133	0.7777	0.6415	0.7056	0.3322	0.9928	0.6425	0.8867	0.9661
	HISTO_AZ.Contig47.Fgenesh_histo.14.final_new	0.851389834	2.807787719	2.079688937	0.929100352	1.335507428	0.939116054	2.094758945	0.3425	0.0159	0.2461	0.0834	0.5618	0.5415	0.0977	0.6575	0.0419	0.3801	0.1395	0.7062	0.6505	0.1535	0.9841	0.9581	0.9275	0.6994	0.9849	0.9331	0.6901	0.7539	0.6199	0.0725	0.208	0.7982	0.7281	0.2186	0.9166	0.8605	0.3006	0.792	0.9318	0.8688	0.4988	0.4382	0.2938	0.0151	0.2018	0.0682	0.5137
	HISTO_AZ.Contig47.Fgenesh_histo.141.final_new	0.862735986	1.246798762	1.136286923	0.718168956	1.237304568	1.189934144	0.851963833	0.1724	0.0995	0.0885	0.2403	0.1415	0.9779	0.8377	0.8276	0.3382	0.3477	0.5407	0.4335	0.9951	0.9637	0.9005	0.6618	0.5196	0.6998	0.608	0.9972	0.9807	0.9115	0.6523	0.4804	0.6885	0.5892	0.9979	0.9817	0.7597	0.4593	0.3002	0.3115	0.3899	0.9915	0.9339	0.8585	0.5665	0.392	0.4108	0.6101	0.9958
	HISTO_AZ.Contig47.Fgenesh_histo.143.final_new	0.748207071	0.933924533	0.956664079	0.84376793	1.056473388	1.065636707	1.1064582	0.0383	0.6537	0.3605	0.6156	0.3503	0.8493	0.2789	0.9617	0.9743	0.9163	0.9718	0.8777	0.9952	0.8559	0.3463	0.0257	0.2463	0.4502	0.2494	0.7087	0.1867	0.6395	0.0837	0.7537	0.7142	0.4814	0.9038	0.3984	0.3844	0.0282	0.5498	0.2858	0.2775	0.7653	0.2089	0.6497	0.1223	0.7506	0.5186	0.7225	0.8998
	HISTO_AZ.Contig47.Fgenesh_histo.145.final_new	0.909399043	0.808950679	0.926945043	0.688937727	1.067398778	0.852691335	0.856783625	0.2147	0.9535	0.309	0.7192	0.8769	0.996	0.8877	0.7853	0.9871	0.5912	0.8972	0.9532	0.9992	0.9614	0.0465	0.0129	0.0268	0.157	0.3463	0.8841	0.3295	0.691	0.4088	0.9732	0.8361	0.9304	0.998	0.9309	0.2808	0.1028	0.843	0.1639	0.7067	0.9784	0.7145	0.1231	0.0468	0.6537	0.0696	0.2933	0.9159
	HISTO_AZ.Contig47.Fgenesh_histo.149.final_new	0.789836865	1.096918475	1.302483263	1.75008784	1.073130431	1.423275248	1.31695551	0.0885	0.3148	0.353	0.0589	0.0238	0.0046	0.0541	0.9115	0.7722	0.8117	0.4357	0.258	0.0671	0.4191	0.6852	0.2278	0.5478	0.1927	0.1011	0.0184	0.1803	0.647	0.1883	0.4522	0.1589	0.0688	0.0133	0.141	0.9411	0.5643	0.8073	0.8411	0.3023	0.0727	0.4695	0.9762	0.742	0.8989	0.9312	0.6977	0.1633
	HISTO_AZ.Contig47.Fgenesh_histo.15.final_new	0.669388848	1.31538	1.41666	1.26772	1.17719	1.31821	1.09491	0.0169	0.0826	0.1926	0.0333	0.0614	0.1243	0.3321	0.9831	0.7162	0.8831	0.5981	0.7339	0.7802	0.9225	0.9174	0.2838	0.708	0.3658	0.496	0.5702	0.8042	0.8074	0.1169	0.292	0.1699	0.2846	0.3637	0.6322	0.9667	0.4019	0.6342	0.8301	0.643	0.6968	0.8854	0.9386	0.2661	0.504	0.7154	0.357	0.5743
	HISTO_AZ.Contig47.Fgenesh_histo.152.final_new	1.139725992	0.634070502	0.666144677	0.56329777	0.742268738	0.761437761	0.779835066	0.8472	0.9994	0.9925	0.9988	0.9842	1	0.9682	0.1528	0.9836	0.8902	0.9815	0.8517	0.9994	0.795	0.0006	0.0164	0.1378	0.3706	0.1156	0.7776	0.0824	0.0075	0.1098	0.8622	0.8172	0.423	0.9733	0.3499	0.0012	0.0185	0.6294	0.1828	0.1527	0.8881	0.1042	0.0158	0.1483	0.8844	0.577	0.8473	0.979
	HISTO_AZ.Contig47.Fgenesh_histo.153.final_new	1.060178939	0.611045298	0.705581881	0.58645523	0.958308898	0.952303596	0.851791034	0.6845	0.9987	0.6379	0.9936	0.6725	0.9998	0.9036	0.3155	0.9955	0.4502	0.9788	0.4824	0.997	0.7836	0.0013	0.0045	0.0018	0.1673	0.0034	0.5831	0.0197	0.3621	0.5498	0.9982	0.9824	0.53	0.9983	0.8085	0.0064	0.0212	0.8327	0.0176	0.0178	0.8832	0.0982	0.3275	0.5176	0.9966	0.47	0.9822	0.9992
	HISTO_AZ.Contig47.Fgenesh_histo.155.final_new	0.763599961	1.0960942	0.954906632	0.820601778	1.138133913	0.883609388	0.816213148	0.1726	0.3878	0.3427	0.5824	0.6639	0.7399	0.775	0.8274	0.7134	0.6613	0.8504	0.8787	0.9175	0.9345	0.6122	0.2866	0.4415	0.6706	0.7305	0.8034	0.8184	0.6573	0.3387	0.5585	0.7094	0.7633	0.8251	0.8453	0.4176	0.1496	0.3294	0.2906	0.5933	0.6769	0.7034	0.3361	0.1213	0.2695	0.2367	0.4067	0.5815
	HISTO_AZ.Contig47.Fgenesh_histo.159.final_new	0.618176873	1.25163	1.3811	1.03032	1.16549	1.69897	1.73199	0.0077	0.1393	0.2263	0.0533	0.0136	0.4381	0.0018	0.9923	0.8815	0.9426	0.779	0.421	0.9839	0.3621	0.8607	0.1185	0.6278	0.3349	0.1138	0.8093	0.0635	0.7737	0.0574	0.3722	0.2176	0.0702	0.7105	0.0347	0.9467	0.221	0.6651	0.7824	0.2009	0.9099	0.1378	0.9864	0.579	0.8862	0.9298	0.7991	0.9753
	HISTO_AZ.Contig47.Fgenesh_histo.160.final_new	0.894136046	0.56075521	0.458252554	0.424765018	1.161163874	0.797312628	0.326930936	0.3406	0.9765	0.298	0.9973	0.7911	0.9879	0.9997	0.6594	0.9779	0.4522	0.9961	0.8543	0.9928	0.9995	0.0235	0.0221	0.0161	0.7405	0.1362	0.7637	0.9332	0.702	0.5478	0.9839	0.9989	0.8761	0.9917	0.9998	0.0027	0.0039	0.2595	0.0011	0.0359	0.5789	0.8485	0.2089	0.1457	0.8638	0.1239	0.9641	0.9455
	HISTO_AZ.Contig47.Fgenesh_histo.161.final_new	0.884796097	0.738193222	0.803886823	0.58290684	0.952265759	0.927183278	0.872191846	0.2557	0.93	0.6181	0.8861	0.661	0.987	0.7692	0.7443	0.9742	0.8103	0.9492	0.8366	0.9956	0.8943	0.07	0.0258	0.1152	0.3478	0.1412	0.8148	0.2235	0.3819	0.1897	0.8848	0.8104	0.5433	0.9726	0.6659	0.1139	0.0508	0.6522	0.1896	0.2264	0.8973	0.3351	0.339	0.1634	0.8588	0.4567	0.7736	0.9694
	HISTO_AZ.Contig47.Fgenesh_histo.162.final_new	1.152078225	0.815228312	0.846130457	0.719705983	0.734215119	0.677355173	0.742100949	0.772	0.8452	0.942	0.8184	0.9661	0.9136	0.9369	0.228	0.6215	0.7915	0.5602	0.8633	0.7785	0.7732	0.1548	0.3785	0.6764	0.4343	0.7878	0.6769	0.6604	0.058	0.2085	0.3236	0.2555	0.6484	0.5367	0.4831	0.1816	0.4398	0.5657	0.7445	0.8405	0.7465	0.7277	0.0339	0.1367	0.2122	0.3516	0.1595	0.4098
	HISTO_AZ.Contig47.Fgenesh_histo.164.final_new	0.602346131	0.944010724	1.193201235	1.372516072	1.215951893	1.601665235	1.589940622	0.0021	0.6318	0.1216	0.1239	0.0022	0.0298	0.0033	0.9979	0.9984	0.9558	0.967	0.5927	0.8569	0.6033	0.3682	0.0016	0.0983	0.1095	0.0032	0.0333	0.0043	0.8784	0.0442	0.9017	0.535	0.0671	0.2575	0.0718	0.8761	0.033	0.8905	0.465	0.0427	0.2228	0.0558	0.9978	0.4073	0.9968	0.9329	0.9573	0.8042
	HISTO_AZ.Contig47.Fgenesh_histo.167.final_new	0.947852353	0.701921862	0.774949813	0.717223759	1.035650611	0.922613115	0.97745427	0.3756	0.9712	0.4176	0.9413	0.6847	0.9593	0.555	0.6244	0.9733	0.5372	0.945	0.7587	0.9697	0.628	0.0288	0.0267	0.0285	0.2925	0.0903	0.4668	0.0719	0.5824	0.4628	0.9715	0.9307	0.7176	0.9591	0.6087	0.0587	0.055	0.7075	0.0693	0.1722	0.6532	0.1341	0.3153	0.2413	0.9097	0.2824	0.8278	0.8883
	HISTO_AZ.Contig47.Fgenesh_histo.169.final_new	0.846386898	0.981658058	0.964679752	0.516528926	0.91428719	0.987789256	0.870625	0.2406	0.5345	0.6647	0.5753	0.5249	0.9786	0.7285	0.7594	0.7614	0.8419	0.7981	0.7585	0.9914	0.8691	0.4655	0.2386	0.6117	0.5287	0.4929	0.9706	0.6781	0.3353	0.1581	0.3883	0.4219	0.3797	0.9627	0.5838	0.4247	0.2019	0.4713	0.5781	0.4508	0.971	0.6542	0.4751	0.2415	0.5071	0.6203	0.5492	0.9691
	HISTO_AZ.Contig47.Fgenesh_histo.172.final_new	0.850187415	0.916232923	0.742289629	0.669012671	0.992500368	0.80781273	0.763785006	0.2733	0.6282	0.5145	0.8493	0.7721	0.9241	0.8217	0.7267	0.8001	0.7151	0.9389	0.8948	0.9708	0.9129	0.3718	0.1999	0.3835	0.7544	0.6598	0.8619	0.7182	0.4855	0.2849	0.6165	0.8272	0.7556	0.9113	0.8036	0.1507	0.0611	0.2456	0.1728	0.4018	0.6312	0.4631	0.2279	0.1052	0.3402	0.2444	0.5982	0.7374
	HISTO_AZ.Contig47.Fgenesh_histo.174.final_new	1.230511225	0.881385233	0.825125232	0.804058889	0.987038571	0.905000442	1.045139866	0.8802	0.7378	0.5257	0.8674	0.6952	0.8723	0.3966	0.1198	0.3485	0.168	0.4755	0.2916	0.5119	0.0983	0.2622	0.6515	0.2838	0.6192	0.4487	0.6606	0.1969	0.4743	0.832	0.7162	0.8245	0.6577	0.8321	0.3898	0.1326	0.5245	0.3808	0.1755	0.3209	0.5471	0.1047	0.3048	0.7084	0.5513	0.3423	0.6791	0.7096
	HISTO_AZ.Contig47.Fgenesh_histo.176.final_new	0.586194784	1.097088639	1.116084894	0.998751561	1.280379526	1.409338327	1.377268414	0.0002	0.2827	0.0739	0.2494	0.0166	0.5089	0.0431	0.9998	0.9932	0.9481	0.9925	0.8841	0.998	0.8871	0.7173	0.0068	0.1946	0.4659	0.073	0.7197	0.1159	0.9261	0.0519	0.8054	0.7788	0.2968	0.9223	0.353	0.7506	0.0075	0.5341	0.2212	0.0768	0.7408	0.1171	0.9834	0.1159	0.927	0.7032	0.9232	0.9775
	HISTO_AZ.Contig47.Fgenesh_histo.180.final_new	1.470637653	0.668909166	0.708345872	0.510045343	0.696701537	0.784827171	0.695028588	0.9924	0.9949	0.9908	0.9878	0.9472	1	0.9931	0.0076	0.5376	0.4453	0.3945	0.179	0.9688	0.4489	0.0051	0.4624	0.3975	0.3601	0.1473	0.9617	0.4061	0.0092	0.5547	0.6025	0.4433	0.2097	0.9826	0.5117	0.0122	0.6055	0.6399	0.5567	0.2481	0.9827	0.5541	0.0528	0.821	0.8527	0.7903	0.7519	0.9953
	HISTO_AZ.Contig47.Fgenesh_histo.188.final_new	1.139811685	0.854132451	0.907104629	0.933169915	0.817093598	0.8623279	0.900870205	0.8534	0.907	0.9526	0.7899	0.8651	0.7128	0.7997	0.1466	0.5855	0.7138	0.4031	0.5606	0.3293	0.4195	0.093	0.4145	0.634	0.3217	0.4643	0.2532	0.3335	0.0474	0.2862	0.366	0.1958	0.3374	0.1549	0.2201	0.2101	0.5969	0.6783	0.8042	0.6435	0.4224	0.5218	0.1349	0.4394	0.5357	0.6626	0.3565	0.2931
YPS	HISTO_AZ.Contig47.Fgenesh_histo.19.final_new	2.4643	0.809012701	0.637657753	0.692354827	0.515545997	0.458925456	0.551905206	1	0.8961	0.9994	0.9954	1	0.9817	0.9996	0	0.0007	0.1149	0.0108	0.2699	0.0043	0.0595	0.1039	0.9993	0.9905	0.9125	0.9965	0.812	0.9828	0.0006	0.8851	0.0095	0.1247	0.7206	0.0665	0.358	0.0046	0.9892	0.0875	0.8753	0.9531	0.33	0.7932	0	0.7301	0.0035	0.2794	0.0469	0.0216
	HISTO_AZ.Contig47.Fgenesh_histo.191.final_new	0.920326616	0.877654551	0.884535705	0.732037627	1.27218623	1.070363457	0.938852897	0.2651	0.7931	0.0572	0.7894	0.3045	0.9829	0.6563	0.7349	0.9003	0.1617	0.9032	0.5409	0.9916	0.8269	0.2069	0.0997	0.0257	0.4738	0.1175	0.8596	0.3307	0.9428	0.8383	0.9743	0.9832	0.8556	0.9987	0.965	0.2106	0.0968	0.5262	0.0168	0.1128	0.8803	0.3472	0.6955	0.4591	0.8825	0.1444	0.8872	0.99
	HISTO_AZ.Contig47.Fgenesh_histo.192.final_new	0.76322361	0.933576505	0.926633583	0.782742102	1.325495476	1.449262657	1.535653903	0.0316	0.6357	0.0415	0.6766	0.0064	0.9493	0.0053	0.9684	0.9513	0.4767	0.9733	0.2515	0.9978	0.1566	0.3643	0.0487	0.0539	0.5058	0.0189	0.81	0.0117	0.9585	0.5233	0.9461	0.9718	0.2868	0.998	0.1911	0.3234	0.0267	0.4942	0.0282	0.0074	0.8359	0.0048	0.9936	0.7485	0.9811	0.7132	0.9926	0.9997
	HISTO_AZ.Contig47.Fgenesh_histo.193.final_new	1.146227371	0.981402336	0.943090345	1.572735744	0.969930429	0.80335481	1.62133871	0.6375	0.52	0.5282	0.5561	0.7315	0.1962	0.1527	0.3625	0.3859	0.4075	0.4284	0.5782	0.1463	0.1059	0.48	0.6141	0.5092	0.5386	0.6933	0.1953	0.1543	0.4718	0.5925	0.4908	0.5237	0.6699	0.1971	0.1557	0.4439	0.5716	0.4614	0.4763	0.6414	0.1861	0.1439	0.2685	0.4218	0.3067	0.3301	0.3586	0.1085
FPS	HISTO_AZ.Contig47.Fgenesh_histo.195.final_new	0.344835822	1.315259435	0.94970854	0.778264626	0.780334809	1.475714252	1.1045832	0.0058	0.1907	0.8014	0.5644	0.1046	0.7847	0.3765	0.9942	0.964	0.9987	0.9928	0.9314	0.9975	0.9796	0.8093	0.036	0.9383	0.8245	0.3647	0.9298	0.6768	0.1986	0.0013	0.0617	0.2789	0.03	0.505	0.1666	0.4356	0.0072	0.1755	0.7211	0.0997	0.7065	0.3343	0.8954	0.0686	0.6353	0.97	0.9003	0.9619
	HISTO_AZ.Contig47.Fgenesh_histo.205.final_new	1.056725606	0.758395474	0.647299467	0.748329967	0.922155766	0.993831236	1.000317177	0.6885	0.9931	0.7616	1	0.5168	0.9918	0.5085	0.3115	0.9637	0.5818	0.9975	0.3479	0.9612	0.3301	0.0069	0.0363	0.0569	0.9034	0.0211	0.5355	0.0113	0.2384	0.4182	0.9431	0.9979	0.2867	0.9449	0.2684	0	0.0025	0.0966	0.0021	0.0018	0.1136	0.0001	0.4832	0.6521	0.9789	0.7133	0.9982	0.9719
	HISTO_AZ.Contig47.Fgenesh_histo.206.final_new	1.061117945	0.747778264	0.785303058	0.64398135	0.908239097	0.935943175	0.85049973	0.6681	0.972	0.7582	0.9426	0.6732	0.9987	0.8639	0.3319	0.9152	0.5923	0.8705	0.5185	0.9891	0.7367	0.028	0.0848	0.1095	0.3956	0.1023	0.8188	0.2211	0.2418	0.4077	0.8905	0.8167	0.4247	0.9878	0.6671	0.0574	0.1295	0.6044	0.1833	0.1551	0.8825	0.3097	0.3268	0.4815	0.8977	0.5753	0.8449	0.9851
	HISTO_AZ.Contig47.Fgenesh_histo.211.final_new	0.689050491	0.983947449	0.877417671	0.870056989	1.108948536	1.206795145	1.062635403	0.0047	0.5404	0.2483	0.806	0.0842	0.8444	0.3365	0.9953	0.9929	0.9619	0.9981	0.8992	0.9992	0.9792	0.4596	0.0071	0.2218	0.7744	0.0882	0.8116	0.3126	0.7517	0.0381	0.7782	0.928	0.278	0.9475	0.6106	0.194	0.0019	0.2256	0.072	0.0188	0.5242	0.1156	0.9158	0.1008	0.9118	0.722	0.9812	0.9892
	HISTO_AZ.Contig47.Fgenesh_histo.22.final_new	1.144939458	0.726118631	0.71845274	0.779787051	0.824173061	0.859995115	0.96321522	0.9239	0.9989	0.9831	0.999	0.9395	0.9929	0.6524	0.0761	0.9604	0.7266	0.9688	0.554	0.8622	0.1678	0.0011	0.0396	0.1126	0.5311	0.0586	0.2518	0.0056	0.0169	0.2734	0.8874	0.9088	0.3266	0.711	0.0584	0.001	0.0312	0.4689	0.0912	0.0407	0.2265	0.003	0.0605	0.446	0.9414	0.6734	0.9593	0.8421
	HISTO_AZ.Contig47.Fgenesh_histo.23.final_new	0.644386816	1.089464381	1.062125659	0.858089207	1.038716985	1.302030239	1.335195387	0.001	0.2662	0.3843	0.3255	0.033	0.8634	0.0198	0.999	0.9822	0.9939	0.9921	0.883	0.9998	0.8327	0.7338	0.0178	0.6192	0.5653	0.1289	0.9306	0.0991	0.6157	0.0061	0.3808	0.4418	0.0749	0.8872	0.0545	0.6745	0.0079	0.4347	0.5582	0.0935	0.9148	0.0712	0.967	0.117	0.8711	0.9251	0.9065	0.9945
	HISTO_AZ.Contig47.Fgenesh_histo.24.final_new	0.84395392	0.975210032	1.014451274	0.880638287	0.985214083	1.183859661	1.240872184	0.0818	0.5815	0.5454	0.4542	0.0858	0.8493	0.0296	0.9182	0.9155	0.9114	0.8794	0.4936	0.9807	0.3451	0.4185	0.0845	0.4481	0.3816	0.0819	0.7718	0.0428	0.4546	0.0886	0.5519	0.4221	0.0904	0.7975	0.0319	0.5458	0.1206	0.6184	0.5779	0.127	0.8532	0.0607	0.9142	0.5064	0.9181	0.9096	0.873	0.9768
	HISTO_AZ.Contig47.Fgenesh_histo.26.final_new	1.365151418	0.670394058	0.815165654	0.842980304	0.88577826	0.859498813	0.761205637	0.9574	0.969	0.7347	0.8813	0.805	0.8084	0.9334	0.0426	0.6466	0.1765	0.2903	0.204	0.2586	0.4104	0.031	0.3534	0.1122	0.1809	0.1355	0.167	0.2694	0.2653	0.8235	0.8878	0.6631	0.559	0.5869	0.7631	0.1187	0.7097	0.8191	0.3369	0.3877	0.4416	0.63	0.195	0.796	0.8645	0.441	0.6123	0.533
	HISTO_AZ.Contig47.Fgenesh_histo.28.final_new	1.559548601	0.613258671	0.48872974	0.529294883	0.621897314	0.354187918	0.536251133	0.9984	0.9985	0.9993	1	1	0.9997	1	0.0016	0.6088	0.5931	0.9686	1	0.9079	0.8896	0.0015	0.3912	0.4535	0.9093	0.9994	0.8063	0.7727	0.0007	0.4069	0.5465	0.9449	0.9992	0.8552	0.8353	0	0.0314	0.0907	0.0551	0.9859	0.2783	0.2569	0	0	0.0006	0.0008	0.0141	0.0028
FPS	HISTO_AZ.Contig47.Fgenesh_histo.31.final_new	0.456616503	1.238909227	1.450314465	0.938702713	1.614578053	1.46015207	1.370994086	0	0.0382	0	0.0017	0.0011	0.6923	0.0069	1	1	0.9857	0.998	0.9982	1	0.9999	0.9618	0	0.0311	0.0985	0.0909	0.9802	0.211	1	0.0143	0.9689	0.7748	0.7765	1	0.884	0.9983	0.002	0.9015	0.2252	0.4873	0.9996	0.6922	0.9989	0.0018	0.9091	0.2235	0.5127	0.999
	HISTO_AZ.Contig47.Fgenesh_histo.36.final_new	1.070870818	0.665752245	0.703072458	0.589949618	0.850188194	0.859438604	0.775807346	0.7031	0.999	0.9025	0.9962	0.8849	0.9998	0.9732	0.2969	0.9922	0.7565	0.9784	0.7378	0.9986	0.9117	0.001	0.0078	0.0424	0.3448	0.0358	0.7839	0.1431	0.0975	0.2435	0.9576	0.9078	0.4709	0.9952	0.7372	0.0038	0.0216	0.6552	0.0922	0.0785	0.8833	0.2434	0.1151	0.2622	0.9642	0.5291	0.9215	0.993
	HISTO_AZ.Contig47.Fgenesh_histo.41.final_new	0.811559476	0.770222763	0.664998909	0.574428731	1.266081132	1.015388946	0.752082304	0.1138	0.9473	0.0872	0.994	0.4697	0.999	0.9412	0.8862	0.9945	0.4458	0.9994	0.8327	0.9998	0.9899	0.0527	0.0055	0.0058	0.802	0.078	0.9493	0.5568	0.9128	0.5542	0.9942	0.9995	0.8608	0.9998	0.994	0.006	0.0006	0.198	0.0005	0.015	0.7845	0.2662	0.5303	0.1673	0.922	0.1392	0.985	0.9973
FPS	HISTO_AZ.Contig47.Fgenesh_histo.42.final_new	0.369502049	1.585196852	0.899525787	0.566562608	3.487884059	4.786745834	0.672033903	0.0073	0.0538	0.0001	0.6662	0	0.9647	0.9271	0.9927	0.9077	0.2636	0.9961	0.0689	0.9997	0.9997	0.9462	0.0923	0.0102	0.9628	0.0013	0.9973	0.9951	0.9999	0.7364	0.9898	0.9999	0.1379	1	1	0.3338	0.0039	0.0372	0.0001	0	0.9154	0.8298	1	0.9311	0.9987	0.8621	1	1
	HISTO_AZ.Contig47.Fgenesh_histo.44.final_new	1.5575	0.745637239	0.810375602	1.156443018	0.748886035	0.680051364	0.866009631	0.9717	0.9128	0.9075	0.865	0.969	0.2492	0.7681	0.0283	0.2807	0.268	0.1684	0.4061	0.0134	0.1135	0.0872	0.7193	0.4915	0.3683	0.6608	0.0422	0.262	0.0925	0.732	0.5085	0.3664	0.6648	0.046	0.265	0.135	0.8316	0.6317	0.6336	0.7884	0.0626	0.3784	0.031	0.5939	0.3392	0.3352	0.2116	0.0142
	HISTO_AZ.Contig47.Fgenesh_histo.46.final_new	0.744199374	0.636411657	0.670949717	1.092445157	0.928550063	1.047737238	0.777230464	0.0749	0.9845	0.6452	0.9764	0.3988	0.3497	0.8906	0.9251	0.9988	0.9404	0.9984	0.869	0.8076	0.9877	0.0155	0.0012	0.0516	0.4109	0.0149	0.0178	0.1879	0.3548	0.0596	0.9484	0.9314	0.2994	0.2602	0.791	0.0236	0.0016	0.5891	0.0686	0.0195	0.0232	0.2517	0.6012	0.131	0.9851	0.7006	0.9805	0.4397
	HISTO_AZ.Contig47.Fgenesh_histo.47.final_new	0.829750249	0.912963914	0.828047629	0.868116854	1.01164235	1.167050329	0.915423215	0.1464	0.7027	0.4809	0.8667	0.193	0.8029	0.6886	0.8536	0.9225	0.831	0.979	0.579	0.9559	0.9081	0.2973	0.0775	0.2884	0.688	0.1035	0.6073	0.4872	0.5191	0.169	0.7116	0.8692	0.2278	0.7985	0.6956	0.1333	0.021	0.312	0.1308	0.0408	0.4083	0.3097	0.807	0.421	0.8965	0.7722	0.9592	0.9373
	HISTO_AZ.Contig47.Fgenesh_histo.48.final_new	0.737207605	1.23542	1.13093	1.14763	1.20279	2.26297	1.23619	0.0399	0.1096	0.1445	0.2343	0	0.2007	0.1027	0.9601	0.6896	0.7529	0.8417	0.0053	0.8133	0.699	0.8904	0.3104	0.5558	0.6892	0.0011	0.6468	0.5007	0.8555	0.2471	0.4442	0.6285	0.0018	0.5971	0.4312	0.7657	0.1583	0.3108	0.3715	0	0.4568	0.3063	1	0.9947	0.9989	0.9982	1	0.9995
	HISTO_AZ.Contig47.Fgenesh_histo.51.final_new	1.345051513	0.77536993	0.639965356	0.614246841	0.771801156	1.001400483	0.75683196	0.9376	0.9113	0.9071	0.9907	0.4967	0.9911	0.9303	0.0624	0.4262	0.4389	0.7594	0.0767	0.8136	0.4702	0.0887	0.5738	0.5093	0.8152	0.1028	0.8546	0.5476	0.0929	0.5611	0.4907	0.8045	0.1051	0.8519	0.5301	0.0093	0.2406	0.1848	0.1955	0.0205	0.5753	0.2128	0.5033	0.9233	0.8972	0.8949	0.9795	0.9848
	HISTO_AZ.Contig47.Fgenesh_histo.54.final_new	0.759303681	0.815070075	0.982550126	0.745084306	1.189594153	1.166936139	1.056984048	0.0385	0.8837	0.1511	0.5402	0.1414	0.9697	0.3444	0.9615	0.9958	0.7275	0.9595	0.7839	0.9994	0.919	0.1163	0.0042	0.0222	0.1442	0.0182	0.6891	0.0657	0.8489	0.2725	0.9778	0.8443	0.5359	0.994	0.7422	0.4598	0.0405	0.8558	0.1557	0.1464	0.9523	0.332	0.8586	0.2161	0.9818	0.4641	0.8536	0.9956
	HISTO_AZ.Contig47.Fgenesh_histo.57.final_new	1.105412845	0.642744786	0.689890145	0.636841267	0.734621875	0.846610412	0.976914504	0.8111	0.9998	0.9919	0.9973	0.9221	0.9989	0.5772	0.1889	0.9923	0.9454	0.9749	0.6974	0.9943	0.2726	0.0002	0.0077	0.1562	0.3001	0.0189	0.5257	0.0034	0.0081	0.0546	0.8438	0.6941	0.1313	0.8617	0.0159	0.0027	0.0251	0.6999	0.3059	0.0466	0.7398	0.0041	0.0779	0.3026	0.9811	0.8687	0.9534	0.9796
	HISTO_AZ.Contig47.Fgenesh_histo.59.final_new	0.701095966	0.879424722	0.88815935	0.850499243	1.052841518	0.988007961	1.138920546	0.0062	0.8252	0.3522	0.7971	0.5445	0.8652	0.2151	0.9938	0.9987	0.9788	0.9984	0.9943	0.9985	0.9069	0.1748	0.0013	0.1136	0.4727	0.2264	0.587	0.0685	0.6478	0.0212	0.8864	0.8774	0.684	0.9147	0.327	0.2029	0.0016	0.5273	0.1226	0.2475	0.6067	0.0752	0.4555	0.0057	0.7736	0.316	0.7525	0.8233
	HISTO_AZ.Contig47.Fgenesh_histo.61.final_new	1.072111048	0.732141253	0.612837876	0.553190273	0.564679502	0.408433331	0.532997329	0.5843	0.8675	0.9595	0.933	0.9936	0.9769	0.9798	0.4157	0.7601	0.915	0.8741	0.9804	0.9271	0.94	0.1325	0.2399	0.7905	0.7078	0.9487	0.8288	0.8454	0.0405	0.085	0.2095	0.4103	0.8096	0.5351	0.5628	0.067	0.1259	0.2922	0.5897	0.8415	0.6133	0.6539	0.0064	0.0196	0.0513	0.1904	0.1585	0.2035
	HISTO_AZ.Contig47.Fgenesh_histo.66.final_new	0.888676504	1.100576443	1.176756814	0.983576625	1.164338907	1.372996071	1.084181747	0.2053	0.2746	0.1576	0.1348	0.014	0.5497	0.2983	0.7947	0.565	0.4134	0.3776	0.1017	0.7889	0.6035	0.7254	0.435	0.3664	0.336	0.1038	0.7367	0.5437	0.8424	0.5866	0.6336	0.4737	0.1651	0.8262	0.6722	0.8652	0.6224	0.664	0.5263	0.1593	0.8609	0.7011	0.986	0.8983	0.8962	0.8349	0.8407	0.9695
	HISTO_AZ.Contig47.Fgenesh_histo.69.final_new	1.26309039	0.683034152	0.807485557	0.573693843	0.741809086	0.877235255	0.863409233	0.974	0.998	0.9904	0.9612	0.8541	1	0.8846	0.026	0.8745	0.6963	0.4411	0.216	0.9877	0.2496	0.002	0.1255	0.2657	0.1098	0.034	0.9017	0.044	0.0096	0.3037	0.7343	0.2575	0.1053	0.9631	0.1266	0.0388	0.5589	0.8902	0.7425	0.2601	0.9921	0.3092	0.1459	0.784	0.966	0.8947	0.7399	0.9987
	HISTO_AZ.Contig47.Fgenesh_histo.70.final_new	0.845816232	0.893772322	0.821051767	0.988505275	0.882540334	1.050158052	0.844279322	0.103	0.7977	0.8188	0.9275	0.371	0.5374	0.8842	0.897	0.9712	0.9685	0.9906	0.7857	0.8655	0.9828	0.2023	0.0288	0.5173	0.7032	0.1505	0.2452	0.6503	0.1812	0.0315	0.4827	0.6881	0.1336	0.2326	0.6179	0.0725	0.0094	0.2968	0.3119	0.058	0.12	0.4251	0.629	0.2143	0.8495	0.8664	0.942	0.6507
	HISTO_AZ.Contig47.Fgenesh_histo.71.final_new	0.677798946	0.844253977	0.87456652	0.73007089	1.072466837	0.988318866	1.083688026	0.0227	0.826	0.3282	0.7944	0.5292	0.9433	0.3338	0.9773	0.9931	0.9325	0.9933	0.9673	0.9996	0.9188	0.174	0.0069	0.1004	0.4265	0.2173	0.7412	0.1209	0.6718	0.0675	0.8996	0.8772	0.6697	0.9627	0.489	0.2056	0.0067	0.5735	0.1228	0.2699	0.8092	0.1342	0.4708	0.0327	0.7827	0.3303	0.7301	0.9161
	HISTO_AZ.Contig47.Fgenesh_histo.72.final_new	1.375204518	0.724388497	0.703740661	0.639647938	0.764142616	0.817777095	0.797903234	0.9989	0.9985	0.9935	0.9998	0.9842	0.9997	0.9872	0.0011	0.5145	0.315	0.6238	0.1208	0.8815	0.1954	0.0015	0.4855	0.3066	0.5968	0.1119	0.8813	0.1791	0.0065	0.685	0.6934	0.7836	0.2631	0.9437	0.3473	0.0002	0.3762	0.4032	0.2164	0.0707	0.8085	0.1147	0.0158	0.8792	0.8881	0.7369	0.9293	0.984
	HISTO_AZ.Contig47.Fgenesh_histo.75.final_new	0.941551182	0.989382266	0.690359816	0.808701295	1.042042913	0.906104161	0.917764339	0.3683	0.5315	0.414	0.9721	0.724	0.8751	0.6924	0.6317	0.6467	0.5323	0.9811	0.8081	0.9077	0.7721	0.4685	0.3533	0.3887	0.9582	0.6853	0.8421	0.6548	0.586	0.4677	0.6113	0.9639	0.7537	0.8796	0.7305	0.0279	0.0189	0.0418	0.0361	0.0857	0.223	0.079	0.276	0.1919	0.3147	0.2463	0.9143	0.7173
	HISTO_AZ.Contig47.Fgenesh_histo.77.final_new	0.52144712	1.41302	1.26237	1.46071	1.61737	1.71955	1.77985	0	0.0196	0.0031	0.0523	0.0001	0.0068	0.0001	1	0.9636	0.8431	0.9945	0.7612	0.9617	0.6853	0.9804	0.0364	0.2318	0.7547	0.1186	0.421	0.0865	0.9969	0.1569	0.7682	0.9368	0.3556	0.7303	0.2715	0.9477	0.0055	0.2453	0.0632	0.0233	0.165	0.0145	0.9999	0.2388	0.8814	0.6444	0.9767	0.8633
	HISTO_AZ.Contig47.Fgenesh_histo.78.final_new	0.794788403	0.830027059	1.166163117	1.066792277	0.864174372	1.170944073	1.201439267	0.0831	0.8684	0.8134	0.1692	0.1618	0.3482	0.1318	0.9169	0.9836	0.9771	0.6768	0.6626	0.8258	0.6068	0.1316	0.0164	0.4133	0.0379	0.0302	0.0836	0.0251	0.1866	0.0229	0.5867	0.0512	0.0441	0.1192	0.0361	0.8308	0.3232	0.9621	0.9488	0.4865	0.6904	0.4358	0.8382	0.3374	0.9698	0.9559	0.5135	0.6996
	HISTO_AZ.Contig47.Fgenesh_histo.8.final_new	1.006938768	0.881608662	0.779886229	0.610359013	0.770779673	0.822263455	0.731735007	0.5299	0.8438	0.9742	0.9796	0.9372	1	0.9892	0.4701	0.7984	0.9567	0.9607	0.9055	0.9987	0.9784	0.1562	0.2016	0.821	0.8146	0.6949	0.9961	0.9125	0.0258	0.0433	0.179	0.4697	0.3266	0.948	0.6477	0.0204	0.0393	0.1854	0.5303	0.3404	0.9648	0.6856	0.0628	0.0945	0.3051	0.6734	0.6596	0.986
	HISTO_AZ.Contig47.Fgenesh_histo.80.final_new	0.903905788	0.817015835	0.77968454	1.133669117	1.010853209	0.99097905	0.891202819	0.2483	0.8995	0.4705	0.9441	0.5185	0.2124	0.7714	0.7517	0.9612	0.7244	0.9754	0.7431	0.4402	0.8953	0.1005	0.0388	0.0949	0.6111	0.1211	0.0313	0.3036	0.5295	0.2756	0.9051	0.9388	0.5328	0.2426	0.7827	0.0559	0.0246	0.3889	0.0612	0.0795	0.0162	0.212	0.4815	0.2569	0.8789	0.4672	0.9205	0.2232
	HISTO_AZ.Contig47.Fgenesh_histo.82.final_new	1.111708203	0.797450019	0.56142242	0.728546646	1.120964075	1.347312752	1.129997361	0.7155	0.8726	0.2992	0.9969	0.0608	0.9388	0.248	0.2845	0.7183	0.1651	0.9827	0.0291	0.8415	0.1288	0.1274	0.2817	0.0745	0.9427	0.0094	0.672	0.0498	0.7008	0.8349	0.9255	0.9976	0.2128	0.9627	0.4924	0.0031	0.0173	0.0573	0.0024	0	0.1276	0.0011	0.9392	0.9709	0.9906	0.7872	1	0.9966
	HISTO_AZ.Contig47.Fgenesh_histo.83.final_new	0.75354468	0.95083553	1.063276493	0.948388688	1.226589025	1.11519129	1.240046661	0.018	0.6493	0.0663	0.3199	0.2014	0.6643	0.0399	0.982	0.9816	0.719	0.9544	0.9039	0.9898	0.6941	0.3507	0.0184	0.0569	0.2211	0.1447	0.5158	0.0404	0.9337	0.281	0.9431	0.841	0.7482	0.9564	0.4569	0.6801	0.0456	0.7789	0.159	0.3636	0.8065	0.117	0.7986	0.0961	0.8553	0.2518	0.6364	0.8846
FPS	HISTO_AZ.Contig47.Fgenesh_histo.84.final_new	0.32232458	1.008397063	0.875609384	0.66327512	1.622165328	1.677104406	0.914079341	0.0084	0.4968	0.1095	0.6692	0.0984	0.8975	0.6093	0.9916	0.9889	0.8812	0.9941	0.8687	0.9986	0.992	0.5032	0.0111	0.1276	0.6627	0.1107	0.8734	0.6038	0.8905	0.1188	0.8724	0.9357	0.4682	0.9819	0.9094	0.3308	0.0059	0.3373	0.0643	0.0546	0.7753	0.4476	0.9016	0.1313	0.8893	0.5318	0.9454	0.9819
	HISTO_AZ.Contig47.Fgenesh_histo.90.final_new	0.751441268	0.727756186	0.790434235	0.480402	0.734347302	1.170062308	0.981394031	0.0803	0.9253	0.9282	0.8633	0.2184	0.9996	0.5319	0.9197	0.9943	0.9962	0.9889	0.727	1	0.9063	0.0747	0.0057	0.4779	0.3552	0.0192	0.9547	0.1014	0.0718	0.0038	0.5221	0.3647	0.0176	0.9655	0.1069	0.1367	0.0111	0.6448	0.6353	0.0366	0.979	0.1772	0.7816	0.273	0.9808	0.9824	0.9634	0.9999
	HISTO_AZ.Contig47.Fgenesh_histo.91.final_new	0.814132225	0.807982532	0.802748611	0.839594773	0.907290563	0.920993482	0.880462704	0.1378	0.8534	0.6982	0.8758	0.6773	0.8126	0.7355	0.8622	0.9733	0.925	0.98	0.9209	0.96	0.9412	0.1466	0.0267	0.296	0.5026	0.2782	0.4266	0.3485	0.3018	0.075	0.704	0.724	0.4804	0.6443	0.5595	0.1242	0.02	0.4974	0.276	0.2514	0.4169	0.3373	0.3227	0.0791	0.7218	0.5196	0.7486	0.6628
	HISTO_AZ.Contig47.Fgenesh_histo.93.final_new	1.025551544	0.88222451	0.717641736	0.655656017	1.135904379	0.891593834	0.839403615	0.5407	0.7235	0.2542	0.9532	0.7153	0.978	0.8285	0.4593	0.6817	0.2385	0.926	0.6759	0.9631	0.7757	0.2765	0.3183	0.1345	0.8218	0.4858	0.9014	0.5794	0.7458	0.7615	0.8655	0.9761	0.8605	0.99	0.9156	0.0468	0.074	0.1782	0.0239	0.1702	0.6581	0.2375	0.2847	0.3241	0.5142	0.1395	0.8298	0.91
	HISTO_AZ.Contig47.Fgenesh_histo.96.final_new	0.746065808	0.792374191	1.026386061	1.260120599	1.088032773	1.326806811	1.058287045	0.0852	0.8225	0.3529	0.4516	0.1512	0.1739	0.4181	0.9148	0.9724	0.8086	0.8445	0.514	0.6063	0.8112	0.1775	0.0276	0.1255	0.168	0.0508	0.0533	0.1656	0.6471	0.1914	0.8745	0.5735	0.2466	0.2897	0.5399	0.5484	0.1555	0.832	0.4265	0.196	0.234	0.4635	0.8488	0.486	0.9492	0.7534	0.804	0.5669
	HISTO_AZ.Contig47.Fgenesh_histo.97.final_new	0.688898531	0.969020417	1.014796942	1.112406368	1.146079828	1.309175654	1.175286103	0.0137	0.5639	0.1833	0.4595	0.0451	0.2493	0.1728	0.9863	0.9841	0.909	0.9812	0.7249	0.9284	0.8678	0.4361	0.0159	0.1838	0.4107	0.0629	0.2422	0.1738	0.8167	0.091	0.8162	0.7579	0.2285	0.5615	0.4458	0.5405	0.0188	0.5893	0.2421	0.0746	0.3028	0.2055	0.9549	0.2751	0.9371	0.7715	0.9254	0.8282
	HISTO_AZ.Contig47.Fgenesh_histo.98.final_new	1.314487565	1.058583073	0.947841231	0.483757831	3.270836659	1.003860387	0.549737561	0.8565	0.4322	0	0.5947	0.4932	0.9968	0.9902	0.1435	0.1712	0	0.2133	0.148	0.934	0.8753	0.5678	0.8288	0.0003	0.6328	0.5565	0.989	0.9791	1	1	0.9997	1	1	1	1	0.4053	0.7867	0.3672	0	0.4108	0.9913	0.975	0.5068	0.852	0.4435	0	0.5892	0.9951
	HISTO_AZ.Contig47.Fgenesh_Neurospora.106.final_new	0.820791343	0.897566212	0.928118553	0.838658817	0.978731612	1.010860632	0.937771516	0.1137	0.7393	0.5491	0.6769	0.4742	0.8503	0.6456	0.8863	0.9495	0.87	0.9404	0.8563	0.9765	0.9187	0.2607	0.0505	0.3243	0.4221	0.2426	0.6506	0.411	0.4509	0.13	0.6757	0.6051	0.4324	0.782	0.5782	0.3231	0.0596	0.5779	0.3949	0.3145	0.7141	0.4729	0.5258	0.1437	0.7574	0.5676	0.6855	0.8458
YPS	HISTO_AZ.Contig47.Fgenesh_Neurospora.110.final_new	2.00189	0.559401366	0.607880553	0.519898696	0.502565076	0.572898611	0.573662889	0.9999	0.9983	0.9999	0.9976	0.9993	0.9999	0.9999	0.0001	0.2652	0.4831	0.1302	0.2229	0.407	0.2051	0.0017	0.7348	0.7316	0.3296	0.4462	0.6691	0.448	0.0001	0.5169	0.2684	0.148	0.2362	0.4167	0.2158	0.0024	0.8698	0.6704	0.852	0.6323	0.8073	0.6272	0.0007	0.7771	0.5538	0.7638	0.3677	0.7085
	HISTO_AZ.Contig47.Fgenesh_Neurospora.131.final_new	0.991411207	0.97206836	1.031444204	0.844366387	0.863584166	1.013940489	1.374206296	0.472	0.5846	0.8835	0.4016	0.4596	0.8808	0.0071	0.528	0.5968	0.8454	0.4481	0.4982	0.8435	0.0403	0.4154	0.4032	0.8159	0.3423	0.3877	0.8202	0.0096	0.1165	0.1546	0.1841	0.1031	0.1267	0.5514	0.0018	0.5984	0.5519	0.6577	0.8969	0.5435	0.9006	0.0206	0.5404	0.5018	0.6123	0.8733	0.4565	0.8749
	HISTO_AZ.Contig47.Fgenesh_Neurospora.136.final_new	1.72364	0.736644543	0.728539602	1.021791093	0.584367965	0.703574992	0.586578404	0.9855	0.9023	0.9857	0.9172	0.9249	0.4659	0.9841	0.0145	0.176	0.4957	0.1871	0.2385	0.0176	0.4912	0.0977	0.824	0.8094	0.5188	0.5641	0.1126	0.8072	0.0143	0.5043	0.1906	0.1942	0.2445	0.0211	0.4947	0.0828	0.8129	0.4812	0.8058	0.5586	0.1031	0.8066	0.0751	0.7615	0.4359	0.7555	0.4414	0.0809
	HISTO_AZ.Contig47.Fgenesh_Neurospora.157.final_new	0.804508986	0.875532793	0.902148763	0.676562521	0.977822281	0.925943466	0.92613967	0.0538	0.8357	0.5701	0.7896	0.7228	0.994	0.7174	0.9462	0.9852	0.9401	0.9815	0.9766	0.9991	0.9728	0.1643	0.0148	0.2559	0.4265	0.3531	0.9447	0.3504	0.4299	0.0599	0.7441	0.6793	0.6292	0.9815	0.6248	0.2104	0.0185	0.5735	0.3207	0.4276	0.9689	0.4325	0.2772	0.0234	0.6469	0.3708	0.5724	0.9779
	HISTO_AZ.Contig47.Fgenesh_Neurospora.164.final_new	1.386420833	0.706974626	0.772459336	0.650618087	0.652667534	0.765061809	0.855380612	0.9994	0.9999	1	0.9949	0.9965	0.9999	0.9599	0.0006	0.5599	0.8393	0.229	0.2721	0.847	0.0466	0.0001	0.4401	0.789	0.1793	0.2183	0.804	0.0339	0	0.1607	0.211	0.0488	0.0694	0.515	0.0076	0.0051	0.771	0.8207	0.9512	0.5385	0.9511	0.1602	0.0035	0.7279	0.7817	0.9306	0.4615	0.9394
	HISTO_AZ.Contig47.Fgenesh_Neurospora.184.final_new	0.648028522	0.910844689	1.017930321	0.708988557	0.980446096	1.141202161	1.286495186	0.0036	0.7234	0.5582	0.4505	0.2154	0.9736	0.072	0.9964	0.9952	0.9921	0.9869	0.945	0.9999	0.8326	0.2766	0.0048	0.3239	0.2536	0.1204	0.9011	0.035	0.4418	0.0079	0.6761	0.4061	0.1994	0.9603	0.0639	0.5495	0.0131	0.7464	0.5939	0.2525	0.9762	0.1068	0.7846	0.055	0.8796	0.8006	0.7475	0.9882
	HISTO_AZ.Contig47.Fgenesh_Neurospora.189.final_new	0.693808453	1.21105	1.20916	1.17863	1.23589	1.23701	1.36977	0.0147	0.138	0.1161	0.1229	0.0888	0.1616	0.0328	0.9853	0.8148	0.801	0.8378	0.8145	0.8896	0.6069	0.862	0.1852	0.4557	0.508	0.4498	0.5668	0.2592	0.8839	0.199	0.5443	0.5404	0.4864	0.6074	0.2909	0.8771	0.1622	0.492	0.4596	0.4522	0.565	0.252	0.9112	0.1855	0.5502	0.5136	0.5478	0.6188
	HISTO_AZ.Contig47.Fgenesh_Neurospora.191.final_new	0.869044355	1.226856869	0.978533708	0.685824018	0.943056032	0.80530142	1.042623963	0.1513	0.0768	0.6509	0.5659	0.9316	0.9884	0.3835	0.8487	0.3362	0.8917	0.8583	0.9853	0.9988	0.7449	0.9232	0.6638	0.9431	0.9195	0.9954	0.9997	0.8484	0.3491	0.1083	0.0569	0.416	0.828	0.9576	0.262	0.4341	0.1417	0.0805	0.584	0.8827	0.9749	0.334	0.0684	0.0147	0.0046	0.172	0.1173	0.8242
	HISTO_AZ.Contig47.Fgenesh_Neurospora.2.final_new	0.581966315	1.201867377	1.29519059	0.570714363	1.109697008	1.073502303	1.025665025	0.0513	0.2756	0.3761	0.203	0.435	0.8673	0.4689	0.9487	0.8525	0.8798	0.7963	0.8645	0.9679	0.9316	0.7244	0.1475	0.5889	0.4091	0.6179	0.9122	0.6825	0.6239	0.1202	0.4111	0.3324	0.5311	0.8912	0.5817	0.797	0.2037	0.5909	0.6676	0.677	0.9323	0.7526	0.565	0.1355	0.3821	0.4689	0.323	0.8611
	HISTO_AZ.Contig47.Fgenesh_Neurospora.208.final_new	0.795531949	0.995936683	0.752515932	0.573105314	0.585696438	0.7363429	0.773583284	0.2105	0.4969	0.97	0.8516	0.8439	0.9627	0.8384	0.7895	0.7794	0.9892	0.9423	0.9336	0.9843	0.9363	0.5031	0.2206	0.9616	0.839	0.8206	0.946	0.8115	0.03	0.0108	0.0384	0.2032	0.2603	0.5309	0.1842	0.1484	0.0577	0.161	0.7968	0.5343	0.79	0.4651	0.1561	0.0664	0.1794	0.7397	0.4657	0.743
FPS	HISTO_AZ.Contig47.Fgenesh_Neurospora.213.final_new	0.429626403	3.500187233	2.382622912	2.308451077	2.800692307	2.129072327	1.200495027	0.0001	0	0.0003	0.0003	0.0011	0.0005	0.1937	0.9999	0.0506	0.2216	0.4706	0.6769	0.5255	0.9974	1	0.9494	0.7985	0.9389	0.9796	0.9565	0.9997	0.9997	0.7784	0.2015	0.7524	0.8787	0.7865	0.999	0.9997	0.5294	0.0611	0.2476	0.7032	0.5623	0.9976	0.9989	0.3231	0.0204	0.1213	0.2968	0.3528
	HISTO_AZ.Contig47.Fgenesh_Neurospora.23.final_new	1.079304636	1.016881827	0.882400433	1.018028274	0.832134409	0.88495168	0.807356634	0.6746	0.4698	0.8525	0.7832	0.7822	0.4655	0.8898	0.3254	0.3275	0.7055	0.6034	0.5942	0.3148	0.7645	0.5302	0.6725	0.8303	0.7657	0.7634	0.488	0.8652	0.1475	0.2945	0.1697	0.3792	0.3739	0.1622	0.5634	0.2168	0.3966	0.2343	0.6208	0.4953	0.2243	0.6864	0.2178	0.4058	0.2366	0.6261	0.5047	0.2213
	HISTO_AZ.Contig47.Fgenesh_Neurospora.32.final_new	0.712418161	1.30826	1.30933	1.24367	1.17047	1.32319	1.71513	0.1125	0.1493	0.2829	0.1547	0.1374	0.2354	0.0353	0.8875	0.6	0.7311	0.6082	0.5812	0.652	0.2591	0.8507	0.4	0.657	0.5038	0.4886	0.5675	0.181	0.7171	0.2689	0.343	0.35	0.3324	0.4228	0.1034	0.8453	0.3918	0.4962	0.65	0.4883	0.5677	0.181	0.8626	0.4188	0.5114	0.6676	0.5117	0.5831
	HISTO_AZ.Contig47.Fgenesh_Neurospora.59.final_new	0.677639748	0.814405199	0.890828983	0.886439339	1.223969574	0.897051039	1.303137903	0.0426	0.8289	0.1979	0.7021	0.6728	0.6779	0.1599	0.9574	0.9903	0.7768	0.9808	0.9718	0.9627	0.6722	0.1711	0.0097	0.0579	0.3489	0.3473	0.3643	0.0464	0.8021	0.2232	0.9421	0.8868	0.8738	0.8713	0.4049	0.2979	0.0192	0.6511	0.1132	0.4943	0.5061	0.0828	0.3272	0.0282	0.6527	0.1262	0.5057	0.5181
	HISTO_AZ.Contig47.Fgenesh_Neurospora.60.final_new	0.716105357	0.987745286	0.952893285	0.849841505	1.137351384	1.246921449	1.251578581	0.013	0.5395	0.1775	0.649	0.0608	0.8698	0.0595	0.987	0.9855	0.9108	0.9947	0.7801	0.9983	0.7771	0.4605	0.0145	0.1691	0.5916	0.0659	0.8247	0.0588	0.8225	0.0892	0.8309	0.8934	0.2698	0.9672	0.2616	0.351	0.0053	0.4084	0.1066	0.0384	0.7767	0.0332	0.9392	0.2199	0.9341	0.7302	0.9616	0.9906
	HISTO_AZ.Contig47.Fgenesh_Neurospora.75.final_new	1.41963	0.941062108	0.732247135	0.725379148	0.864591478	1.383254792	0.8086755	0.9744	0.627	0.7759	0.9501	0.0435	0.951	0.8787	0.0256	0.0879	0.1688	0.4097	0.0014	0.4461	0.2406	0.373	0.9121	0.6475	0.8755	0.0371	0.8778	0.7531	0.2241	0.8312	0.3525	0.7676	0.0181	0.7807	0.6164	0.0499	0.5903	0.1245	0.2324	0.0012	0.5214	0.3183	0.9565	0.9986	0.9629	0.9819	0.9988	0.9964
	HISTO_AZ.Contig47.Fgenesh_Neurospora.77.final_new	0.643903467	1.643878887	1.240237316	0.818330606	1.164909984	1.126382979	1.202283142	0.034	0.0141	0.2642	0.1955	0.324	0.7987	0.2061	0.966	0.4072	0.8516	0.7823	0.8554	0.9914	0.8346	0.9859	0.5928	0.9099	0.8574	0.9105	0.9957	0.8921	0.7358	0.1484	0.0901	0.4153	0.5427	0.902	0.4452	0.8045	0.2177	0.1426	0.5847	0.6199	0.926	0.5473	0.676	0.1446	0.0895	0.4573	0.3801	0.8568
	HISTO_AZ.Contig47.Fgenesh_Neurospora.82.final_new	0.89482386	1.468340415	1.117759816	0.692012788	0.874157474	1.149640845	1.693985025	0.3001	0.0373	0.7386	0.3091	0.2619	0.8343	0.0147	0.6999	0.1195	0.8564	0.4992	0.4616	0.8924	0.0515	0.9627	0.8805	0.9842	0.8674	0.8494	0.9683	0.2944	0.2614	0.1436	0.0158	0.1556	0.124	0.7339	0.005	0.6909	0.5008	0.1326	0.8444	0.4517	0.8859	0.0577	0.7381	0.5384	0.1506	0.876	0.5483	0.9021
	HISTO_AZ.Contig47.Fgenesh_Neurospora.88.final_new	0.757653005	0.92623277	0.913700662	0.723562823	1.125263196	1.216743244	1.098585435	0.0294	0.7003	0.2059	0.7241	0.0992	0.9822	0.2657	0.9706	0.9839	0.8463	0.9901	0.6978	0.9996	0.8765	0.2997	0.0161	0.104	0.5323	0.0446	0.9298	0.1465	0.7941	0.1537	0.896	0.9035	0.3196	0.9956	0.5543	0.2759	0.0099	0.4677	0.0965	0.0381	0.9281	0.1368	0.9008	0.3022	0.9554	0.6804	0.9619	0.9981
	HISTO_AZ.Contig47.fgenesh_plus.101.final_new	1.586619086	0.61781799	0.727567279	0.393211595	1.03350556	1.290791771	1.588083329	0.9847	0.9447	0.4443	0.9241	0.1222	0.9997	0.034	0.0153	0.5196	0.0312	0.2713	0.0013	0.9617	0.0018	0.0553	0.4804	0.0563	0.2949	0.0135	0.9295	0.0054	0.5557	0.9688	0.9437	0.9054	0.1816	0.9992	0.0609	0.0759	0.7287	0.7051	0.0946	0.0128	0.9865	0.0034	0.8778	0.9987	0.9865	0.8184	0.9872	1
	HISTO_AZ.Contig47.fgenesh_plus.115.final_new	0.848183279	0.754935207	0.878268378	0.69632549	1.007025924	0.971917193	0.908913663	0.1202	0.947	0.4856	0.811	0.5882	0.9917	0.7357	0.8798	0.9914	0.8192	0.9637	0.8968	0.9991	0.9421	0.053	0.0086	0.0595	0.1935	0.0733	0.6638	0.1385	0.5144	0.1808	0.9405	0.7882	0.5935	0.9812	0.7215	0.189	0.0363	0.8065	0.2118	0.2524	0.9283	0.4075	0.4118	0.1032	0.9267	0.4065	0.7476	0.9832
FPS	HISTO_AZ.Contig47.fgenesh_plus.24.final_new	0.43409103	0.865741844	0.923041733	0.644325745	1.876444095	1.176293967	1.552412678	0	0.9311	0	0.7985	0.0518	0.9989	0	1	1	0.9682	1	1	1	0.9989	0.0689	0	0	0.2857	0.0055	0.9935	0	1	0.0318	1	0.9996	0.9992	1	0.9547	0.2015	0	0.7143	0.0004	0.0122	0.9985	0.0002	0.9482	0	0.9945	0.0008	0.9878	1
	HISTO_AZ.Contig47.fgenesh_plus.36.final_new	0.690833657	1.083379418	1.065896324	0.970205004	1.217422941	1.065983642	1.151613936	0.0031	0.2511	0.0616	0.3033	0.3009	0.5959	0.1303	0.9969	0.9828	0.8902	0.987	0.9885	0.9963	0.9484	0.7489	0.0172	0.185	0.5528	0.5457	0.7959	0.3154	0.9384	0.1098	0.815	0.8432	0.8478	0.9492	0.6588	0.6967	0.013	0.4472	0.1568	0.5	0.7662	0.2762	0.6991	0.0115	0.4543	0.1522	0.5	0.7584
YPS	HISTO_AZ.Contig47.fgenesh_plus.39.final_new	4.70702	0.648333765	0.431126275	0.343455095	0.846660945	0.3621527	0.3208888	0.9999	0.8838	0.6994	0.9916	0.9984	0.9548	0.9829	0.0001	0.0072	0.0009	0.0409	0.0948	0.2988	0.274	0.1162	0.9928	0.2443	0.8349	0.9212	0.8058	0.8853	0.3006	0.9991	0.7557	0.9641	0.9861	0.9149	0.9649	0.0084	0.9591	0.1651	0.0359	0.6775	0.6232	0.7014	0.0016	0.9052	0.0788	0.0139	0.3225	0.5325
	HISTO_AZ.Contig47.fgenesh_plus.43.final_new	1.427459038	0.936196107	0.746508022	0.617775883	0.726177018	0.822747744	0.738680801	0.9809	0.6302	0.9577	0.9572	0.8629	0.9949	0.9578	0.0191	0.0935	0.4219	0.3616	0.1938	0.7508	0.3702	0.3698	0.9065	0.8742	0.8506	0.7206	0.9697	0.862	0.0423	0.5781	0.1258	0.4489	0.2599	0.8042	0.4603	0.0428	0.6384	0.1494	0.5511	0.3065	0.8349	0.51	0.1371	0.8062	0.2794	0.7401	0.6935	0.9272
	HISTO_AZ.Contig47.fgenesh_plus.49.final_new	1.322819509	0.715532241	0.714919683	0.651656838	1.031839953	0.870242091	0.831214363	0.9675	0.9805	0.4177	0.9881	0.8465	0.996	0.9087	0.0325	0.6312	0.0338	0.6487	0.187	0.8124	0.261	0.0195	0.3688	0.0232	0.4888	0.1216	0.7086	0.1768	0.5823	0.9662	0.9768	0.982	0.8479	0.9917	0.9037	0.0119	0.3513	0.5112	0.018	0.0972	0.7194	0.1614	0.1535	0.813	0.8784	0.1521	0.9028	0.9512
FPS	HISTO_AZ.Contig47.fgenesh_plus.50.final_new	0.447017538	1.065431241	1.407329917	0.879097694	1.33582411	1.422397651	1.026469632	0.0063	0.4056	0.1611	0.1061	0.0921	0.6783	0.4597	0.9937	0.9814	0.9414	0.9218	0.9237	0.997	0.987	0.5944	0.0186	0.2482	0.1863	0.1697	0.7367	0.5342	0.8389	0.0586	0.7518	0.4363	0.4089	0.9051	0.7741	0.8939	0.0782	0.8137	0.5637	0.4844	0.9345	0.8225	0.9079	0.0763	0.8303	0.5911	0.5156	0.9421
	HISTO_AZ.Contig47.fgenesh_plus.53.final_new	1.202523855	0.69452136	0.712810429	0.538706028	0.821979206	0.791477671	0.777886118	0.9266	0.9965	0.9457	0.9946	0.97	0.9996	0.9729	0.0734	0.9049	0.5513	0.8797	0.636	0.9982	0.6932	0.0035	0.0951	0.1105	0.4268	0.1747	0.9608	0.2151	0.0543	0.4487	0.8895	0.8596	0.6257	0.9979	0.6608	0.0054	0.1203	0.5732	0.1404	0.2199	0.9712	0.2594	0.03	0.364	0.8253	0.3743	0.7801	0.9941
	HISTO_AZ.Contig47.fgenesh_plus.63.final_new	1.08282741	0.665088191	0.80188353	0.666830722	0.851997925	0.744599484	0.844256298	0.7809	0.9997	0.9339	0.9859	0.9927	0.9995	0.9462	0.2191	0.9974	0.7688	0.8978	0.9669	0.994	0.8031	0.0003	0.0026	0.0102	0.0517	0.1395	0.4896	0.0171	0.0661	0.2312	0.9898	0.7213	0.8853	0.9863	0.5362	0.0141	0.1022	0.9483	0.2787	0.7505	0.9435	0.3098	0.0073	0.0331	0.8605	0.1147	0.2495	0.8365
	HISTO_AZ.Contig47.fgenesh_plus.94.final_new	1.099300822	0.56991098	0.637918457	0.694185768	0.881293242	0.858890041	0.897661085	0.7615	0.9999	0.8383	0.9988	0.8731	0.9903	0.7914	0.2385	0.9975	0.594	0.9875	0.6516	0.9552	0.5359	0.0001	0.0025	0.0033	0.2233	0.0032	0.111	0.0033	0.1617	0.406	0.9967	0.9859	0.5734	0.9355	0.4432	0.0012	0.0125	0.7767	0.0141	0.0226	0.302	0.0133	0.1269	0.3484	0.9968	0.4266	0.9774	0.9228
	HISTO_AZ.Contig47.genewise.114.final_new	1.175187304	0.743199908	0.844476243	0.658142863	0.798699391	0.709828672	0.698732609	0.8125	0.9263	0.8687	0.8172	0.9603	0.9649	0.9525	0.1875	0.7381	0.6238	0.5112	0.8227	0.8688	0.8176	0.0737	0.2619	0.3759	0.2773	0.5771	0.6893	0.6063	0.1313	0.3762	0.6241	0.3945	0.709	0.7864	0.7153	0.1828	0.4888	0.7227	0.6055	0.8064	0.8537	0.8006	0.0397	0.1773	0.4229	0.291	0.1936	0.6293
	HISTO_AZ.Contig47.genewise.149.final_new	0.806355952	0.927236267	0.933317407	0.723945212	0.883300032	0.900153476	0.798352301	0.076	0.6817	0.7845	0.6777	0.7427	0.9721	0.9197	0.924	0.9526	0.975	0.96	0.9718	0.9977	0.9896	0.3183	0.0474	0.6026	0.4826	0.5494	0.9027	0.8024	0.2155	0.025	0.3974	0.3704	0.4603	0.8612	0.7161	0.3223	0.04	0.5174	0.6296	0.5878	0.9208	0.8276	0.2573	0.0282	0.4506	0.5397	0.4122	0.8708
	HISTO_AZ.Contig47-snap.1.final_new	0.93214391	1.160340379	1.483322169	1.497128362	0.621061576	1.008993252	1.150615262	0.4335	0.4444	0.784	0.3352	0.4983	0.2629	0.3759	0.5665	0.462	0.8323	0.352	0.5484	0.2969	0.4374	0.5556	0.538	0.7485	0.4386	0.5671	0.4015	0.5016	0.216	0.1677	0.2515	0.1683	0.2483	0.1088	0.1501	0.6648	0.648	0.5614	0.8317	0.6697	0.4982	0.6184	0.5017	0.4516	0.4329	0.7517	0.3303	0.301
	HISTO_AZ.Contig47-snap.10.final_new	0.923246168	0.997702778	0.608457856	0.53673408	0.912506978	0.761099661	0.789568036	0.3707	0.5091	0.6357	0.97	0.8568	0.9862	0.8312	0.6293	0.5977	0.7194	0.9798	0.8901	0.9916	0.8743	0.4909	0.4023	0.6018	0.9337	0.7912	0.9643	0.7672	0.3643	0.2806	0.3982	0.904	0.7228	0.9538	0.689	0.03	0.0202	0.0663	0.096	0.2279	0.6594	0.1704	0.1432	0.1099	0.2088	0.2772	0.7721	0.8589
	HISTO_AZ.Contig47-snap.104.final_new	0.526223849	0.932633887	0.612474889	0.778112597	0.893564114	0.834931893	0.804522515	0.0392	0.5929	0.6401	0.9257	0.6763	0.7556	0.779	0.9608	0.9719	0.9733	0.995	0.9558	0.9793	0.9898	0.4071	0.0281	0.5453	0.8815	0.6101	0.6765	0.6866	0.3599	0.0267	0.4547	0.844	0.5635	0.6312	0.6273	0.0743	0.005	0.1185	0.156	0.2258	0.2844	0.2211	0.3237	0.0442	0.3899	0.4365	0.7742	0.5634
	HISTO_AZ.Contig47-snap.110.final_new	0.764923534	1.05025201	1.5363451	1.650089594	1.08418293	2.182771496	1.542832932	0.0428	0.3781	0.3099	0.0064	0	0.0021	0.0071	0.9572	0.907	0.879	0.1811	0.0016	0.0843	0.1577	0.6219	0.093	0.4251	0.0205	0.0003	0.0051	0.0145	0.6901	0.121	0.5749	0.026	0	0.0069	0.0224	0.9936	0.8189	0.9795	0.974	0.0199	0.3241	0.4941	1	0.9984	0.9997	1	0.9801	0.954
	HISTO_AZ.Contig47-snap.111.final_new	0.97561779	1.82334029	1.643994966	0.767318376	1.036286486	1.775152696	0.799699211	0.4713	0.1108	0.4554	0.1106	0.0856	0.7952	0.7381	0.5287	0.1263	0.4805	0.1368	0.0961	0.7977	0.7422	0.8892	0.8737	0.8722	0.5821	0.5162	0.9689	0.9534	0.5446	0.5195	0.1278	0.1356	0.0941	0.82	0.7704	0.8894	0.8632	0.4179	0.8644	0.4418	0.9666	0.9552	0.9144	0.9039	0.4838	0.9059	0.5582	0.9763
	HISTO_AZ.Contig47-snap.112.final_new	0.831466674	0.879824739	0.880986108	0.933098127	1.125779745	1.058112424	1.133812545	0.0804	0.8307	0.1881	0.8245	0.3506	0.7089	0.1712	0.9196	0.9845	0.6924	0.9845	0.8074	0.9611	0.6672	0.1693	0.0155	0.0477	0.4957	0.1123	0.3585	0.041	0.8119	0.3076	0.9523	0.9473	0.6616	0.8941	0.4752	0.1755	0.0155	0.5043	0.0527	0.1267	0.3537	0.0409	0.6494	0.1926	0.8877	0.3384	0.8733	0.7891
	HISTO_AZ.Contig47-snap.116.final_new	0.897327758	1.20628	1.23234	1.24803	1.29403	1.24041	1.2492	0.1505	0.0601	0.0246	0.0283	0.0229	0.0248	0.0221	0.8495	0.2699	0.1259	0.2008	0.178	0.1819	0.1814	0.9399	0.7301	0.3177	0.4467	0.4344	0.4085	0.41	0.9754	0.8741	0.6823	0.6534	0.6266	0.6222	0.6105	0.9717	0.7992	0.5533	0.3466	0.4659	0.4556	0.4378	0.9771	0.822	0.5656	0.3734	0.5341	0.483
	HISTO_AZ.Contig47-snap.121.final_new	1.94048756	0.510714088	0.365669392	0.307610909	0.509332915	0.517115471	0.419039885	0.9988	0.9976	0.9992	1	0.9964	1	0.9979	0.0012	0.5166	0.5198	0.9335	0.4962	0.9779	0.7352	0.0024	0.4834	0.5017	0.9176	0.4903	0.9799	0.7229	0.0008	0.4802	0.4983	0.93	0.4797	0.9815	0.7343	0	0.0665	0.0824	0.07	0.0823	0.7705	0.328	0.0036	0.5038	0.5097	0.5203	0.9177	0.9749
	HISTO_AZ.Contig47-snap.135.final_new	0.822759137	0.76360341	0.845349169	0.582774356	0.996083756	0.967119871	1.067118123	0.1216	0.9289	0.4987	0.8367	0.5773	0.9977	0.3558	0.8784	0.9916	0.8673	0.9774	0.8943	0.9999	0.7574	0.0711	0.0084	0.0774	0.2949	0.102	0.9265	0.0425	0.5013	0.1327	0.9226	0.8219	0.5626	0.9966	0.362	0.1633	0.0226	0.7051	0.1781	0.2252	0.9704	0.1057	0.4227	0.1057	0.898	0.4374	0.7748	0.9958
FPS	HISTO_AZ.Contig47-snap.146.final_new	0.318696262	1.396238595	1.131653764	0.457814667	2.044701024	1.409400766	1.18845483	0	0.0455	0.0014	0.2661	0.0389	0.9998	0.1826	1	0.9994	0.9546	1	0.9995	1	0.9999	0.9545	0.0006	0.0459	0.8552	0.4905	1	0.799	0.9986	0.0454	0.9541	0.9937	0.9567	1	0.9896	0.7339	0	0.1448	0.0063	0.1294	0.9999	0.4077	0.9611	0.0005	0.5095	0.0433	0.8706	1
	HISTO_AZ.Contig47-snap.16.final_new	1.148517001	0.972980942	0.971506762	0.755989325	1.011831233	1.09633572	0.932195317	0.856	0.5936	0.4625	0.5918	0.2429	0.981	0.7068	0.144	0.2094	0.1413	0.2157	0.054	0.8392	0.3007	0.4064	0.7906	0.383	0.5192	0.209	0.9609	0.6243	0.5375	0.8587	0.617	0.6296	0.2996	0.9786	0.7311	0.4082	0.7843	0.4808	0.3704	0.2028	0.956	0.5963	0.7571	0.946	0.791	0.7004	0.7972	0.9931
	HISTO_AZ.Contig47-snap.160.final_new	0.873924709	0.764882018	0.844330791	0.688344943	1.054702773	1.024456896	0.955512266	0.1833	0.9596	0.3599	0.8741	0.4338	0.9936	0.6168	0.8167	0.989	0.6945	0.963	0.7668	0.9989	0.8627	0.0404	0.011	0.0226	0.2715	0.0395	0.7429	0.0869	0.6401	0.3055	0.9774	0.915	0.5725	0.9952	0.7234	0.1259	0.037	0.7285	0.085	0.1187	0.8971	0.2238	0.5662	0.2332	0.9605	0.4275	0.8813	0.99
	HISTO_AZ.Contig47-snap.163.final_new	1.030045019	0.791765637	0.944608076	1.021377672	0.892977039	0.915106888	0.953610451	0.6145	0.9641	0.8137	0.6969	0.7833	0.4284	0.657	0.3855	0.927	0.7333	0.5943	0.684	0.3479	0.5614	0.0359	0.073	0.1882	0.1072	0.1432	0.0413	0.0878	0.1863	0.2667	0.8118	0.3458	0.4313	0.1789	0.317	0.3031	0.4057	0.8928	0.6542	0.5951	0.2773	0.4632	0.2167	0.316	0.8568	0.5687	0.4049	0.2125
FPS	HISTO_AZ.Contig47-snap.165.final_new	0.198512418	1.313616113	0.956422105	1.122426673	1.103750971	0.563154403	0.376906203	0	0.067	0.3017	0.5934	0.9967	0.2914	1	1	1	1	1	1	1	1	0.933	0	0.8073	0.9421	0.9997	0.7465	1	0.6983	0	0.1927	0.7624	0.9967	0.4686	1	0.4066	0	0.0579	0.2376	0.9924	0.2441	1	0.0033	0	0.0003	0.0033	0.0076	0.0027
	HISTO_AZ.Contig47-snap.22.final_new	0.815793868	0.97698383	0.996019282	0.705800978	0.940550384	1.065830057	0.843460401	0.1233	0.5539	0.6296	0.5133	0.3616	0.9676	0.8161	0.8767	0.868	0.9116	0.8362	0.7596	0.9959	0.9638	0.4461	0.132	0.5604	0.455	0.3396	0.9269	0.7547	0.3704	0.0884	0.4396	0.3823	0.2603	0.9257	0.7131	0.4867	0.1638	0.545	0.6177	0.3732	0.9469	0.79	0.6384	0.2404	0.6604	0.7397	0.6268	0.9768
	HISTO_AZ.Contig47-snap.25.final_new	1.820293795	0.525501291	0.58487871	0.342529098	0.555287622	0.575181712	0.460215245	0.9992	0.9997	0.9999	0.9967	0.9995	1	0.9999	0.0008	0.6187	0.4831	0.3787	0.409	0.9958	0.8463	0.0003	0.3813	0.36	0.259	0.2834	0.9911	0.7765	0.0001	0.5169	0.64	0.3857	0.4222	0.9945	0.8539	0.0033	0.6213	0.741	0.6143	0.5298	0.9973	0.8947	0.0005	0.591	0.7166	0.5778	0.4702	0.9968
	HISTO_AZ.Contig47-snap.31.final_new	0.653556789	0.927469038	1.041457606	0.793902826	1.170292156	1.090758971	1.18701175	0.0065	0.6715	0.1691	0.4015	0.3245	0.8942	0.1627	0.9935	0.9964	0.9342	0.9859	0.9596	0.999	0.9068	0.3285	0.0036	0.1081	0.2567	0.2085	0.7745	0.1088	0.8309	0.0658	0.8919	0.749	0.641	0.9739	0.4739	0.5985	0.0141	0.7433	0.251	0.4042	0.9222	0.2337	0.6755	0.0404	0.7915	0.359	0.5958	0.933
	HISTO_AZ.Contig47-snap.32.final_new	0.844273216	0.748346283	0.954790574	0.671560101	0.96262768	1.121552378	0.949787451	0.1122	0.9786	0.6025	0.6283	0.2033	0.9967	0.6495	0.8878	0.9989	0.8961	0.9211	0.6437	0.9996	0.9236	0.0214	0.0011	0.0603	0.0534	0.0072	0.7578	0.0668	0.3975	0.1039	0.9397	0.5158	0.1722	0.9843	0.5298	0.3717	0.0789	0.9466	0.4842	0.1497	0.9858	0.5148	0.7967	0.3563	0.9928	0.8278	0.8503	0.999
	HISTO_AZ.Contig47-snap.35.final_new	1.434593286	0.76162723	0.923133243	0.484871994	0.933645268	1.032040341	0.605469356	0.9727	0.9352	0.6448	0.6681	0.4321	0.9999	0.9957	0.0273	0.3382	0.0843	0.1035	0.032	0.9557	0.7478	0.0648	0.6618	0.1553	0.1887	0.0738	0.9828	0.8666	0.3552	0.9157	0.8447	0.5098	0.3053	0.9986	0.9793	0.3319	0.8965	0.8113	0.4902	0.3092	0.9986	0.9674	0.5679	0.968	0.9262	0.6947	0.6908	0.9994
YPS	HISTO_AZ.Contig47-snap.40.final_new	2.53063631	0.558001352	0.493369722	0.436358095	0.495131957	0.350344915	0.412306916	1	0.9992	0.9996	1	1	0.9997	1	0	0.0434	0.1416	0.1117	0.7414	0.3093	0.4013	0.0008	0.9566	0.7065	0.7316	0.9875	0.8796	0.9379	0.0004	0.8584	0.2935	0.5232	0.9516	0.7337	0.8181	0	0.8883	0.2684	0.4768	0.9708	0.7409	0.8431	0	0.2586	0.0125	0.0484	0.0292	0.1306
	HISTO_AZ.Contig47-snap.46.final_new	1.149124813	0.797028486	1.029984428	0.58540469	0.956404913	0.912341502	0.80808678	0.8697	0.949	0.6234	0.4104	0.7584	0.9994	0.9529	0.1303	0.7224	0.2605	0.1078	0.3627	0.9949	0.7105	0.051	0.2776	0.1291	0.0459	0.1837	0.9788	0.4587	0.3766	0.7395	0.8709	0.3103	0.6294	0.9985	0.8707	0.5896	0.8922	0.9541	0.6897	0.8031	0.9994	0.961	0.2416	0.6373	0.8163	0.3706	0.1969	0.9981
	HISTO_AZ.Contig47-snap.52.final_new	0.875557511	1.088956551	1.036605287	1.081610362	1.222164226	1.158146054	0.966603837	0.1981	0.3054	0.1079	0.4177	0.1874	0.3165	0.5747	0.8019	0.6075	0.3482	0.7106	0.4735	0.6348	0.8071	0.6946	0.3925	0.2592	0.6149	0.3606	0.5216	0.7386	0.8921	0.6518	0.7408	0.8307	0.6178	0.7627	0.8937	0.5823	0.2894	0.3851	0.1693	0.2541	0.4044	0.6487	0.8126	0.5265	0.6394	0.3822	0.7459	0.658
	HISTO_AZ.Contig47-snap.6.final_new	1.370370153	0.544922235	0.672045199	0.428340736	0.65072668	0.82912203	0.624803499	0.983	1	0.9986	0.9953	0.8771	1	0.9985	0.017	0.9627	0.7634	0.6932	0.2204	0.9995	0.8419	0	0.0373	0.1382	0.1066	0.0083	0.9256	0.2127	0.0014	0.2366	0.8618	0.4184	0.0687	0.9921	0.5987	0.0047	0.3068	0.8934	0.5816	0.1064	0.9959	0.6822	0.1229	0.7796	0.9917	0.9313	0.8936	0.9997
	HISTO_AZ.Contig47-snap.63.final_new	0.97658338	0.727540926	0.72961861	0.627699106	0.910590539	0.86112785	0.840382394	0.4113	0.9967	0.7943	0.9919	0.9054	0.9996	0.9271	0.5887	0.9917	0.827	0.9935	0.9116	0.9995	0.9332	0.0033	0.0083	0.0471	0.4947	0.0945	0.8711	0.1458	0.2057	0.173	0.9529	0.952	0.6807	0.9961	0.7362	0.0081	0.0065	0.5053	0.048	0.1007	0.8777	0.1614	0.0946	0.0884	0.9055	0.3193	0.8993	0.9881
	HISTO_AZ.Contig47-snap.71.final_new	1.185626507	0.888983213	0.857771723	1.005175672	0.833714434	0.684612646	0.889140674	0.8397	0.7542	0.8663	0.825	0.9823	0.4812	0.7662	0.1603	0.3879	0.5257	0.4603	0.8716	0.1893	0.3851	0.2458	0.6121	0.6417	0.5749	0.9149	0.2677	0.4975	0.1337	0.4743	0.3583	0.4399	0.8514	0.1684	0.3595	0.175	0.5397	0.4251	0.5601	0.8901	0.2128	0.4233	0.0177	0.1284	0.0851	0.1486	0.1099	0.0314
	HISTO_AZ.Contig47-snap.78.final_new	0.864877301	0.8553673	0.771677902	0.548495203	1.302698048	1.311287483	1.058952264	0.1948	0.8059	0.0717	0.9467	0.0394	0.999	0.3766	0.8052	0.9276	0.2538	0.9866	0.225	0.9998	0.6946	0.1941	0.0724	0.0279	0.696	0.0145	0.9808	0.1566	0.9283	0.7462	0.9721	0.9945	0.4838	0.9998	0.8713	0.0533	0.0134	0.304	0.0055	0.002	0.9643	0.0471	0.9606	0.775	0.9855	0.5162	0.998	1
	HISTO_AZ.Contig47-snap.90.final_new	0.705443761	0.822691969	1.21535159	0.745367541	1.122277545	1.765171956	1.273154843	0.0816	0.7677	0.3368	0.226	0.0122	0.8591	0.1774	0.9184	0.9654	0.797	0.7177	0.1959	0.9858	0.6505	0.2323	0.0346	0.1521	0.0983	0.0057	0.6243	0.0827	0.6632	0.203	0.8479	0.3884	0.0605	0.9174	0.3357	0.774	0.2823	0.9017	0.6116	0.0831	0.9484	0.4336	0.9878	0.8041	0.9943	0.9395	0.9169	0.9976
	HISTO_AZ.Contig47-snap.98.final_new	0.74660733	0.89231538	1.036906164	1.142529536	1.109549559	1.256531749	1.046677018	0.0272	0.7711	0.242	0.4059	0.0706	0.1969	0.3839	0.9728	0.9896	0.8797	0.9458	0.6589	0.8277	0.9239	0.2289	0.0104	0.1	0.1774	0.0236	0.0718	0.1742	0.758	0.1203	0.9	0.6591	0.2252	0.4284	0.6281	0.5941	0.0542	0.8226	0.3409	0.123	0.2881	0.4788	0.9294	0.3411	0.9764	0.7748	0.877	0.7177
	HISTO_BI.Contig285.eannot.1099.final_new	0.791622303	0.89801437	0.913800304	0.707889428	1.278335044	1.110706828	1.064361307	0.0168	0.7987	0.0334	0.7844	0.2013	0.9936	0.3061	0.9832	0.9895	0.4742	0.9928	0.8462	1	0.8988	0.2013	0.0105	0.0117	0.4406	0.0806	0.93	0.1214	0.9666	0.5258	0.9883	0.9908	0.8318	0.9999	0.8934	0.2156	0.0072	0.5594	0.0092	0.0793	0.9604	0.1293	0.7987	0.1538	0.9194	0.1682	0.9207	0.9967
	HISTO_BI.Contig285.eannot.1100.final_new	0.767183117	0.771402564	0.903065554	0.818110989	1.000046284	1.031774072	1.050758289	0.0414	0.9608	0.5036	0.7654	0.4218	0.9151	0.3589	0.9586	0.9976	0.9469	0.9872	0.929	0.9962	0.9086	0.0392	0.0024	0.0536	0.1664	0.0407	0.3737	0.0321	0.4964	0.0531	0.9464	0.7476	0.4248	0.8942	0.3734	0.2346	0.0128	0.8336	0.2524	0.1983	0.7279	0.1673	0.5782	0.071	0.9593	0.5752	0.8017	0.9212
FPS	HISTO_BI.Contig285.eannot.1102.final_new	0.225424757	2.69309	2.04831	1.81872	8.20325	7.32255	5.53645	0	0.0016	0	0.0076	0	0.0298	0	1	0.9365	0.0479	0.9867	0.0529	0.993	0.2271	0.9984	0.0635	0.0015	0.8083	0.0005	0.8833	0.0116	1	0.9521	0.9985	0.9996	0.6392	0.9995	0.8766	0.9924	0.0133	0.1917	0.0004	0.0007	0.6473	0.0017	1	0.9471	0.9995	0.3608	0.9993	1
	HISTO_BI.Contig285.eannot.1103.final_new	1.002842872	1.10841171	1.147842981	1.124440323	1.034300349	0.883119177	1.404971961	0.5102	0.3715	0.4605	0.3603	0.6754	0.3485	0.1411	0.4898	0.3658	0.4525	0.3545	0.665	0.3644	0.152	0.6285	0.6342	0.5698	0.4696	0.7614	0.4847	0.2357	0.5395	0.5475	0.4302	0.4044	0.6716	0.4157	0.2205	0.6397	0.6455	0.5304	0.5956	0.7479	0.5156	0.3107	0.3246	0.335	0.2386	0.3284	0.2521	0.2546
	HISTO_BI.Contig285.eannot.1104.final_new	1.032427795	0.657837852	0.525942094	0.52851921	0.821779262	0.762011203	0.72461146	0.5806	0.9955	0.8701	0.9976	0.9585	0.9999	0.979	0.4194	0.9869	0.8222	0.9968	0.9331	0.9996	0.96	0.0045	0.0131	0.1038	0.8772	0.1716	0.8997	0.2707	0.1299	0.1778	0.8962	0.9806	0.6798	0.9918	0.7719	0.0024	0.0032	0.1228	0.0194	0.0334	0.4786	0.0553	0.0415	0.0669	0.8284	0.3202	0.9666	0.9876
	HISTO_BI.Contig285.eannot.1106.final_new	0.596682734	0.724465946	0.770834562	0.45383788	1.06284747	0.974512465	0.775413787	0.0033	0.9831	0.3609	0.9567	0.5707	1	0.9562	0.9967	0.9998	0.9849	1	0.9976	1	1	0.0169	0.0002	0.0173	0.3507	0.0348	0.9956	0.3317	0.6391	0.0151	0.9827	0.9589	0.6857	1	0.9603	0.0433	0	0.6493	0.0411	0.0637	0.9981	0.4868	0.4293	0.0024	0.9652	0.3143	0.9363	1
	HISTO_BI.Contig285.eannot.1110.final_new	1.024819672	0.648734683	0.722238219	0.533213893	0.816142517	0.895490077	0.74894157	0.5727	0.9984	0.9424	0.9905	0.801	1	0.9841	0.4273	0.9971	0.8968	0.9825	0.7373	1	0.9643	0.0016	0.0029	0.066	0.2441	0.0181	0.9304	0.1742	0.0576	0.1032	0.934	0.8014	0.2494	0.9977	0.7365	0.0095	0.0175	0.7559	0.1986	0.0654	0.9797	0.4028	0.199	0.2627	0.9819	0.7506	0.9346	0.9995
	HISTO_BI.Contig285.eannot.1111.final_new	0.714432005	0.927926893	0.761094916	0.604792375	1.190316064	0.839572775	0.713588475	0.0053	0.7335	0.0858	0.987	0.9291	0.9996	0.9914	0.9947	0.9961	0.8856	1	1	1	1	0.2665	0.0039	0.0476	0.9236	0.7733	0.9973	0.9664	0.9142	0.1144	0.9524	0.9993	0.9948	1	0.9994	0.013	0	0.0764	0.0007	0.2237	0.9519	0.6777	0.0709	0	0.2267	0.0052	0.7763	0.989
	HISTO_BI.Contig285.eannot.1112.final_new	0.981178396	0.757595097	0.72524205	0.871334808	0.890183849	1.035377307	1.200166806	0.4399	0.9829	0.8298	0.9909	0.3947	0.8371	0.0744	0.5601	0.9787	0.8314	0.9895	0.447	0.8455	0.1144	0.0171	0.0213	0.1287	0.6079	0.0223	0.1791	0.0019	0.1702	0.1686	0.8713	0.9255	0.1465	0.5501	0.0157	0.0091	0.0105	0.3921	0.0745	0.0117	0.122	0.0008	0.6053	0.553	0.9777	0.8535	0.9883	0.8517
	HISTO_BI.Contig285.eannot.1116.final_new	0.779885132	1.29113628	1.232122781	0.754551834	1.090568857	1.179500336	1.096348724	0.0311	0.0243	0.2388	0.0499	0.1067	0.9678	0.2399	0.9689	0.4732	0.8758	0.6154	0.7218	0.9991	0.8585	0.9757	0.5268	0.8943	0.6367	0.746	0.9995	0.88	0.7612	0.1242	0.1057	0.176	0.2731	0.9898	0.4786	0.9501	0.3846	0.3633	0.824	0.6372	0.9989	0.7988	0.8933	0.2782	0.254	0.7269	0.3628	0.9973
	HISTO_BI.Contig285.eannot.1117.final_new	1.447244009	0.625797892	0.755056447	0.722239605	0.759925155	0.681212296	0.708528374	0.9944	0.9956	0.9672	0.9753	0.9957	0.9769	0.9863	0.0056	0.7247	0.2695	0.2867	0.542	0.4002	0.436	0.0044	0.2753	0.1375	0.1343	0.3036	0.2173	0.2466	0.0328	0.7305	0.8625	0.5213	0.7542	0.6129	0.6654	0.0247	0.7133	0.8657	0.4787	0.7516	0.6086	0.652	0.0043	0.458	0.6964	0.2458	0.2484	0.3712
	HISTO_BI.Contig285.eannot.1123.final_new	1.058115265	1.248687643	0.998614281	0.81512879	0.882654059	1.036615585	0.991229214	0.657	0.0801	0.8043	0.5085	0.4067	0.9173	0.5283	0.343	0.0399	0.6671	0.3572	0.2659	0.8349	0.3682	0.9199	0.9601	0.9813	0.9245	0.8781	0.9955	0.9231	0.1957	0.3329	0.0187	0.2065	0.1526	0.7107	0.2214	0.4915	0.6428	0.0755	0.7935	0.3957	0.9169	0.5167	0.5933	0.7341	0.1219	0.8474	0.6043	0.9458
	HISTO_BI.Contig285.eannot.1124.final_new	0.728509393	0.934874381	0.962788749	0.79055133	1.091885781	1.203393046	1.063584044	0.0105	0.6679	0.2834	0.6245	0.086	0.9306	0.333	0.9895	0.9879	0.922	0.9895	0.8116	0.9987	0.9539	0.3321	0.0121	0.19	0.4254	0.0641	0.8155	0.2226	0.7166	0.078	0.81	0.7916	0.2624	0.9521	0.5497	0.3755	0.0105	0.5746	0.2084	0.0707	0.8695	0.2448	0.914	0.1884	0.9359	0.7376	0.9293	0.9876
	HISTO_BI.Contig285.Fgenesh_Aspergillus.10.final_new	1.57597	0.805472185	0.779754691	0.664137008	0.752704683	0.666516495	0.769824299	0.9995	0.9671	0.9938	0.9848	0.9995	0.9992	0.986	0.0005	0.0342	0.0836	0.047	0.3393	0.3443	0.0636	0.0329	0.9658	0.716	0.5937	0.9456	0.938	0.6463	0.0062	0.9164	0.284	0.3674	0.8509	0.8567	0.4155	0.0152	0.953	0.4063	0.6326	0.9101	0.9029	0.5506	0.0005	0.6607	0.0544	0.1491	0.0899	0.5118
	HISTO_BI.Contig285.Fgenesh_Aspergillus.37.final_new	1.323313629	0.877934421	1.265807065	0.633613179	0.94594646	1.35367654	1.337582766	0.8602	0.7142	0.6021	0.1343	0.0671	0.9827	0.0881	0.1398	0.2973	0.2033	0.0317	0.0157	0.7433	0.0161	0.2858	0.7027	0.3851	0.0721	0.0339	0.906	0.0413	0.3979	0.7967	0.6149	0.0938	0.0499	0.9546	0.0625	0.8657	0.9683	0.9279	0.9062	0.3892	0.9964	0.4099	0.9329	0.9843	0.9661	0.9501	0.6108	0.999
	HISTO_BI.Contig285.Fgenesh_Aspergillus.41.final_new	0.726707217	1.21969	1.1068	1.13758	1.1216	1.29774	1.09576	0.119	0.232	0.337	0.3414	0.1666	0.3171	0.3677	0.881	0.6585	0.7422	0.7705	0.582	0.7276	0.78	0.768	0.3415	0.6158	0.6342	0.4188	0.5888	0.6335	0.663	0.2578	0.3842	0.5121	0.3111	0.4766	0.5292	0.6586	0.2295	0.3658	0.4879	0.2865	0.4582	0.51	0.8334	0.418	0.5812	0.6889	0.7135	0.6639
	HISTO_BI.Contig285.Fgenesh_Aspergillus.43.final_new	0.874682073	1.326525106	1.540744442	1.210532101	0.999250562	1.719980015	1.403967025	0.2214	0.0552	0.5021	0.0097	0.0009	0.1398	0.0242	0.7786	0.2124	0.7659	0.0631	0.016	0.3812	0.1286	0.9448	0.7876	0.9306	0.204	0.0644	0.6934	0.3685	0.4979	0.2341	0.0694	0.0111	0.0033	0.1595	0.0349	0.9903	0.9369	0.796	0.9889	0.2717	0.9067	0.6942	0.9991	0.984	0.9356	0.9967	0.7283	0.9737
	HISTO_BI.Contig285.Fgenesh_Aspergillus.5.final_new	0.756775668	1.077534222	0.969914169	0.818216778	1.03416055	1.172815566	1.258499227	0.0198	0.2907	0.3995	0.6084	0.1149	0.9302	0.0443	0.9802	0.9172	0.9641	0.987	0.8077	0.9991	0.6441	0.7093	0.0828	0.6187	0.7739	0.2674	0.9668	0.143	0.6005	0.0359	0.3813	0.6811	0.1777	0.9509	0.0768	0.3916	0.013	0.2261	0.3189	0.0858	0.8843	0.0392	0.8851	0.1923	0.7326	0.8223	0.9142	0.9891
	HISTO_BI.Contig285.Fgenesh_histo.11.final_new	0.584246659	0.981981903	1.163984728	1.102111264	1.251599575	1.432948622	1.476681951	0.0023	0.5291	0.1303	0.1993	0.0241	0.328	0.021	0.9977	0.9929	0.9323	0.9678	0.8294	0.9787	0.7683	0.4709	0.0071	0.1444	0.2274	0.0493	0.3152	0.0362	0.8697	0.0677	0.8556	0.6327	0.2558	0.7079	0.2243	0.8007	0.0322	0.7726	0.3673	0.1454	0.6002	0.1336	0.9759	0.1706	0.9507	0.7442	0.8546	0.8874
	HISTO_BI.Contig285.Fgenesh_histo.12.final_new	0.743531143	0.755224264	0.849710371	0.944483464	1.143205625	1.078112846	0.846553534	0.1077	0.8814	0.2728	0.7865	0.3859	0.6044	0.7742	0.8923	0.9871	0.7423	0.9607	0.8022	0.9173	0.9616	0.1186	0.0129	0.0526	0.3239	0.0871	0.1881	0.3342	0.7272	0.2577	0.9474	0.8817	0.5902	0.7799	0.8781	0.2135	0.0393	0.6761	0.1183	0.1697	0.3253	0.5074	0.6141	0.1978	0.9129	0.4098	0.8303	0.71
	HISTO_BI.Contig285.Fgenesh_histo.16.final_new	0.552959558	1.628945046	1.985130391	0.938737961	2.390430505	2.251365864	1.406952293	0.007	0.018	0.0002	0.001	0.0005	0.6043	0.0801	0.993	0.6812	0.1186	0.3375	0.1767	0.9942	0.8447	0.982	0.3188	0.05	0.1792	0.0783	0.9863	0.7253	0.9998	0.8814	0.95	0.7884	0.6076	0.9996	0.9851	0.999	0.6625	0.8208	0.2116	0.2962	0.9985	0.9282	0.9995	0.8233	0.9217	0.3924	0.7038	0.9998
	HISTO_BI.Contig285.Fgenesh_histo.17.final_new	0.891444728	0.811181323	0.823105689	0.873431378	0.951385903	1.174533774	1.004461497	0.1909	0.9231	0.645	0.9388	0.1499	0.8317	0.4798	0.8091	0.9797	0.8636	0.9824	0.3864	0.9482	0.773	0.0769	0.0203	0.1614	0.4558	0.0193	0.3139	0.0853	0.355	0.1364	0.8386	0.8395	0.1137	0.7082	0.3527	0.0612	0.0176	0.5442	0.1605	0.022	0.346	0.0739	0.8501	0.6136	0.9807	0.8863	0.978	0.9564
	HISTO_BI.Contig285.Fgenesh_histo.18.final_new	0.893051083	0.883813833	0.96178389	0.913174129	1.220175702	1.148745868	1.066630725	0.2394	0.7379	0.1279	0.5753	0.2016	0.7041	0.3344	0.7606	0.8927	0.3223	0.7886	0.4279	0.879	0.6099	0.2621	0.1073	0.0544	0.3528	0.0799	0.4209	0.1479	0.8721	0.6777	0.9456	0.88	0.6385	0.9381	0.7632	0.4247	0.2114	0.6472	0.12	0.1815	0.5981	0.2903	0.7984	0.5721	0.9201	0.3615	0.8185	0.9049
	HISTO_BI.Contig285.Fgenesh_histo.25.final_new	0.819442218	0.844936525	0.855450409	0.724595676	1.037360153	1.494304678	1.366471509	0.0554	0.905	0.3842	0.8998	0.0013	0.9849	0.0098	0.9446	0.9903	0.8488	0.9961	0.0692	0.9991	0.1933	0.095	0.0097	0.0905	0.4696	0.0009	0.8324	0.0015	0.6158	0.1512	0.9095	0.9147	0.0075	0.9814	0.0353	0.1002	0.0039	0.5304	0.0853	0	0.8645	0.0005	0.9987	0.9308	0.9991	0.9925	1	0.9999
	HISTO_BI.Contig285.Fgenesh_histo.26.final_new	1.44734164	0.595691377	0.590869879	0.597895321	0.597251273	0.632136231	0.598846622	0.9634	0.9904	0.992	0.9941	0.9882	0.9898	0.9907	0.0366	0.7601	0.7527	0.7598	0.6573	0.7408	0.7339	0.0096	0.2399	0.4905	0.5114	0.3821	0.4914	0.4875	0.008	0.2473	0.5095	0.5198	0.4008	0.505	0.496	0.0059	0.2402	0.4886	0.4802	0.3717	0.4764	0.484	0.0118	0.3427	0.6179	0.5992	0.6283	0.6046
	HISTO_BI.Contig285.Fgenesh_histo.27.final_new	0.892482295	1.155845883	0.880118552	0.633288159	0.923378466	0.854058744	0.954998543	0.2588	0.2209	0.6831	0.7822	0.7999	0.9923	0.6086	0.7412	0.4469	0.8552	0.9023	0.906	0.9961	0.8088	0.7791	0.5531	0.8549	0.9088	0.9135	0.9963	0.8415	0.3169	0.1448	0.1451	0.6068	0.6437	0.9712	0.4331	0.2178	0.0977	0.0912	0.3932	0.5566	0.9534	0.3128	0.2001	0.094	0.0865	0.3563	0.4434	0.9286
	HISTO_BI.Contig285.Fgenesh_histo.32.final_new	1.85187	0.843001939	0.81833498	1.167058163	0.645282876	0.589415024	0.65203821	0.999	0.8113	0.9734	0.8521	0.997	0.1949	0.9882	0.001	0.0139	0.21	0.0258	0.3177	0.0007	0.1576	0.1887	0.9861	0.8652	0.5633	0.9658	0.0599	0.9119	0.0266	0.79	0.1348	0.1681	0.6657	0.0101	0.4864	0.1479	0.9742	0.4367	0.8319	0.9478	0.0408	0.8805	0.003	0.6823	0.0342	0.3343	0.0522	0.0002
	HISTO_BI.Contig285.Fgenesh_histo.35.final_new	1.240980155	0.713413402	0.672250225	0.612456133	0.909999571	0.826142078	0.833552797	0.8884	0.9701	0.6994	0.9649	0.8761	0.9945	0.8154	0.1116	0.7563	0.2562	0.807	0.4473	0.9317	0.431	0.0299	0.2437	0.0972	0.6046	0.1937	0.7954	0.2239	0.3006	0.7438	0.9028	0.913	0.7082	0.9763	0.6484	0.0351	0.193	0.3954	0.087	0.1603	0.6688	0.1753	0.1239	0.5527	0.8063	0.2918	0.8397	0.9535
	HISTO_BI.Contig285.Fgenesh_histo.36.final_new	1.49483	1.326478596	1.126087916	2.044894737	0.897466602	0.715813838	1.220346126	0.9112	0.1394	0.6372	0.3244	0.8836	0.056	0.2453	0.0888	0.0122	0.1791	0.0419	0.4044	0.0102	0.0292	0.8606	0.9878	0.9003	0.7215	0.9793	0.1728	0.6215	0.3628	0.8209	0.0997	0.2341	0.7648	0.0467	0.1773	0.6756	0.9581	0.2785	0.7659	0.9387	0.0925	0.3954	0.1164	0.5956	0.0207	0.2352	0.0613	0.0151
	HISTO_BI.Contig285.Fgenesh_histo.37.final_new	0.842248933	1.084995	0.810557959	0.602416897	1.002837384	0.858058531	0.916758033	0.2051	0.3282	0.5018	0.8522	0.7779	0.9931	0.6795	0.7949	0.6682	0.7782	0.9442	0.9156	0.9964	0.8762	0.6718	0.3318	0.6537	0.9037	0.8618	0.9944	0.7915	0.4982	0.2218	0.3463	0.8262	0.7561	0.9856	0.6599	0.1478	0.0558	0.0963	0.1738	0.3883	0.8999	0.2936	0.2221	0.0844	0.1382	0.2439	0.6117	0.9369
	HISTO_BI.Contig285.Fgenesh_histo.38.final_new	0.982830233	0.718003986	0.816977852	0.706703792	0.98814151	1.002049441	1.00963944	0.4576	0.9945	0.5315	0.9505	0.4902	0.9892	0.4673	0.5424	0.9917	0.5956	0.9525	0.5434	0.9906	0.5375	0.0055	0.0083	0.0121	0.1716	0.0137	0.5481	0.0055	0.4685	0.4044	0.9879	0.9228	0.4578	0.9887	0.4426	0.0495	0.0475	0.8284	0.0772	0.0812	0.8443	0.0544	0.5098	0.4566	0.9863	0.5422	0.9188	0.9852
	HISTO_BI.Contig285.Fgenesh_histo.5.final_new	0.823041026	0.863729174	0.995149721	0.759042089	0.919397321	0.976272344	0.979946108	0.0807	0.8689	0.75	0.5201	0.5726	0.9765	0.5703	0.9193	0.9876	0.9687	0.9024	0.9075	0.997	0.9165	0.1311	0.0124	0.3248	0.1737	0.2107	0.7915	0.2027	0.25	0.0313	0.6752	0.3077	0.3484	0.8976	0.3485	0.4799	0.0976	0.8263	0.6923	0.5368	0.9618	0.5447	0.4274	0.0925	0.7893	0.6516	0.4632	0.9373
	HISTO_BI.Contig285.Fgenesh_Neurospora.20.final_new	0.9845079	0.976541082	1.367298504	0.783269366	1.32273831	1.631181953	1.339249628	0.4704	0.5336	0.0968	0.0738	0.0107	0.8814	0.0832	0.5296	0.5621	0.137	0.1057	0.0231	0.8564	0.1169	0.4664	0.4379	0.1274	0.1008	0.0272	0.8061	0.1081	0.9032	0.863	0.8726	0.4466	0.1867	0.9783	0.4719	0.9262	0.8943	0.8992	0.5534	0.2121	0.9887	0.5341	0.9893	0.9769	0.9728	0.8133	0.7879	0.9982
	HISTO_BI.Contig285.Fgenesh_Neurospora.26.final_new	0.533555292	1.54807	1.58312	1.18535	1.40662	2.52823	1.34971	0.0013	0.0104	0.0341	0.0098	0	0.2081	0.0628	0.9987	0.8337	0.9258	0.7905	0.0675	0.9846	0.9478	0.9896	0.1663	0.682	0.4455	0.0106	0.9008	0.7482	0.9659	0.0742	0.318	0.2694	0.0026	0.7959	0.5756	0.9902	0.2095	0.5545	0.7306	0.0121	0.9254	0.7956	1	0.9325	0.9894	0.9974	0.9879	0.9998
	HISTO_BI.Contig285.Fgenesh_Neurospora.28.final_new	0.700654214	0.965594468	0.739810279	0.676608298	0.835976616	0.943712956	0.885612601	0.1686	0.5438	0.7143	0.8331	0.5737	0.8806	0.6312	0.8314	0.8602	0.9219	0.9562	0.8579	0.9679	0.8775	0.4562	0.1398	0.6641	0.7874	0.5246	0.8362	0.5827	0.2857	0.0781	0.3359	0.6573	0.3638	0.7271	0.4397	0.1669	0.0438	0.2126	0.3427	0.2244	0.5923	0.3069	0.4263	0.1421	0.4754	0.6362	0.7756	0.8208
	HISTO_BI.Contig285.Fgenesh_Neurospora.3.final_new	1.022446007	1.793536889	2.108881883	2.435925823	1.04586419	0.995510791	1.792855069	0.5095	0.1582	0.4459	0.1154	0.5051	0.0623	0.0763	0.4905	0.1674	0.4386	0.1303	0.486	0.0663	0.093	0.8418	0.8326	0.8083	0.4414	0.8353	0.3613	0.4983	0.5541	0.5614	0.1917	0.1466	0.539	0.0722	0.1025	0.8846	0.8697	0.5586	0.8534	0.8729	0.4239	0.5906	0.4949	0.514	0.1647	0.461	0.1271	0.0599
	HISTO_BI.Contig285.Fgenesh_Neurospora.32.final_new	0.848063773	0.702271452	0.912004085	0.630433549	0.956909867	0.901280411	0.994698054	0.2434	0.9688	0.596	0.7187	0.7161	0.9866	0.5167	0.7566	0.9763	0.8013	0.8455	0.8538	0.9891	0.756	0.0312	0.0237	0.0803	0.0978	0.1203	0.692	0.0413	0.404	0.1987	0.9197	0.5873	0.6055	0.9668	0.4328	0.2813	0.1545	0.9022	0.4127	0.5184	0.9627	0.3177	0.2839	0.1462	0.8797	0.3945	0.4816	0.9509
	HISTO_BI.Contig285.fgenesh_plus.15.final_new	0.866357755	1.042987456	1.231150516	0.799469152	1.189793977	1.070441227	1.029844183	0.2296	0.4213	0.1913	0.1784	0.3563	0.8416	0.4506	0.7704	0.6843	0.4503	0.4021	0.6278	0.9371	0.7011	0.5787	0.3157	0.2754	0.2545	0.4507	0.8617	0.519	0.8087	0.5497	0.7246	0.4412	0.6896	0.954	0.7389	0.8216	0.5979	0.7455	0.5588	0.7111	0.9447	0.7576	0.6437	0.3722	0.5493	0.3104	0.2889	0.8907
	HISTO_BI.Contig285.genewise.13.final_new	0.826058922	0.953063728	1.562417529	0.929247124	1.016252532	1.361458546	1.125559871	0.0534	0.6676	0.4588	0.0015	0.005	0.7255	0.1698	0.9466	0.9717	0.9064	0.0299	0.1785	0.9775	0.7188	0.3324	0.0283	0.2988	0.0014	0.003	0.5739	0.0955	0.5412	0.0936	0.7012	0.0016	0.0161	0.751	0.2175	0.9985	0.9701	0.9986	0.9984	0.8528	0.9992	0.992	0.995	0.8215	0.997	0.9839	0.1472	0.9973
	HISTO_BI.Contig285-snap.13.final_new	0.902683814	0.960721822	0.953758277	0.727643164	0.929796988	0.905020738	0.82848723	0.2358	0.6045	0.7058	0.6281	0.7565	0.9824	0.9015	0.7642	0.8199	0.8796	0.8445	0.9074	0.9969	0.971	0.3955	0.1801	0.5879	0.5223	0.6558	0.9585	0.8233	0.2942	0.1204	0.4121	0.4353	0.5596	0.9405	0.7709	0.3719	0.1555	0.4777	0.5647	0.6352	0.9604	0.8093	0.2435	0.0926	0.3442	0.4404	0.3648	0.9269
	HISTO_BI.Contig285-snap.3.final_new	0.628771133	1.15213594	1.170553627	0.730860588	1.22332907	1.393137219	1.319714964	0.0042	0.2118	0.1166	0.1822	0.0349	0.9558	0.0734	0.9958	0.9495	0.9239	0.9567	0.7547	1	0.831	0.7882	0.0505	0.3669	0.4739	0.1696	0.9868	0.2502	0.8834	0.0761	0.6331	0.6003	0.2435	0.9953	0.3534	0.8178	0.0433	0.5261	0.3997	0.1822	0.9895	0.2725	0.9651	0.2453	0.8304	0.7565	0.8178	0.9989
	HISTO_BI.Contig285-snap.31.final_new	1.128108525	0.667218571	0.778733408	0.565089878	0.988138763	0.645937286	0.677175455	0.7963	0.9945	0.5394	0.943	0.9973	0.9989	0.9926	0.2037	0.9575	0.2544	0.7806	0.9682	0.9924	0.9459	0.0055	0.0425	0.0123	0.1855	0.571	0.8278	0.4575	0.4606	0.7456	0.9877	0.9217	0.991	0.9978	0.9824	0.057	0.2194	0.8145	0.0783	0.8549	0.9605	0.792	0.0027	0.0318	0.429	0.009	0.1451	0.7776
	HISTO_BI.Contig285-snap.35.final_new	1.13762	1.170496299	1.03842232	0.997907913	1.103039679	0.915261687	0.939883265	0.7925	0.1649	0.2743	0.4022	0.6791	0.4984	0.6357	0.2075	0.053	0.1056	0.1659	0.4073	0.2407	0.3461	0.8351	0.947	0.6266	0.7546	0.8816	0.7981	0.8799	0.7257	0.8944	0.3734	0.6258	0.8143	0.7022	0.806	0.5978	0.8341	0.2454	0.3742	0.7333	0.5793	0.7061	0.3209	0.5927	0.1184	0.1857	0.2667	0.3271
	HISTO_BI.Contig285-snap.7.final_new	0.726038455	0.900601913	1.127461284	0.868560708	1.272232983	1.399147073	1.32477222	0.0015	0.8223	0.0217	0.13	0.0005	0.9095	0.0078	0.9985	0.9984	0.7372	0.9632	0.4532	0.9997	0.6462	0.1777	0.0016	0.0071	0.0458	0.0008	0.6109	0.004	0.9783	0.2628	0.9929	0.8498	0.2156	0.9983	0.3641	0.87	0.0368	0.9542	0.1502	0.03	0.9855	0.08	0.9995	0.5468	0.9992	0.7844	0.97	1
	HISTO_BM.Contig14.Fgenesh_Aspergillus.4.final_new	0.707333991	2.429044242	1.733998416	1.811064384	1.133538264	1.831073436	1.883990872	0.2394	0.0848	0.4054	0.2302	0.1107	0.198	0.0945	0.7606	0.2214	0.6573	0.4043	0.3054	0.358	0.2823	0.9152	0.7786	0.8515	0.6464	0.6587	0.6372	0.6335	0.5946	0.3427	0.1485	0.3024	0.1927	0.2666	0.1775	0.7698	0.5957	0.3536	0.6976	0.4856	0.493	0.4533	0.8893	0.6946	0.3413	0.8073	0.5144	0.5123
	HISTO_BP.Contig457.eannot.1608.final_new	0.900603794	0.704071278	0.719761624	0.586554987	1.168734273	1.064867116	1.067172277	0.1723	0.9975	0.1053	0.9936	0.279	0.9995	0.2715	0.8277	0.9994	0.3498	0.9985	0.6391	1	0.6309	0.0025	0.0006	0.0005	0.4433	0.0004	0.9274	0.0012	0.8947	0.6502	0.9995	0.9998	0.7665	0.9997	0.7469	0.0064	0.0015	0.5567	0.0002	0.0005	0.941	0.0036	0.721	0.3609	0.9996	0.2335	0.9995	1
	HISTO_BP.Contig457.eannot.1609.final_new	1.441025677	0.60059907	0.624446485	0.480794657	0.685512215	0.485246816	0.507810509	0.9911	0.9992	0.9831	0.9989	1	1	1	0.0089	0.8188	0.5324	0.7433	0.9829	0.9827	0.9644	0.0008	0.1812	0.2161	0.3843	0.8973	0.905	0.8453	0.0169	0.4676	0.7839	0.7058	0.9737	0.9748	0.9612	0.0011	0.2567	0.6157	0.2942	0.9368	0.9426	0.9035	0	0.0171	0.1027	0.0263	0.0632	0.5274
	HISTO_BP.Contig457.eannot.1614.final_new	1.150486427	0.890050538	0.891468143	0.70880262	0.957259202	1.002991147	1.089606827	0.9078	0.8394	0.6489	0.8472	0.4837	0.995	0.215	0.0922	0.4124	0.2075	0.4065	0.1093	0.9267	0.0306	0.1606	0.5876	0.2808	0.5058	0.1618	0.9471	0.0535	0.3511	0.7925	0.7192	0.7217	0.3428	0.9809	0.1364	0.1528	0.5935	0.4942	0.2783	0.158	0.9513	0.0462	0.5163	0.8907	0.8382	0.6572	0.842	0.9948
YPS	HISTO_BP.Contig457.eannot.1615.final_new	2.138915684	0.544258885	0.553168186	0.460191163	0.576499878	0.560793554	0.47575943	1	1	1	1	1	1	1	0	0.1211	0.0523	0.0918	0.075	0.5434	0.4372	0	0.8789	0.3186	0.446	0.4079	0.905	0.8424	0	0.9477	0.6814	0.6264	0.5744	0.9578	0.9283	0	0.9082	0.554	0.3736	0.4641	0.9265	0.8879	0	0.925	0.5921	0.4256	0.5359	0.9379
YPS	HISTO_BP.Contig457.eannot.1616.final_new	2.610234475	0.36240343	0.349445979	0.29794093	0.496301063	0.400155525	0.480236088	1	1	1	1	1	1	1	0	0.668	0.0186	0.7739	0.3786	0.9705	0.0314	0	0.332	0.0068	0.6217	0.2238	0.9357	0.0131	0	0.9814	0.9932	0.9979	0.9508	0.9996	0.6035	0	0.2261	0.3783	0.0021	0.1557	0.8969	0.0078	0	0.6214	0.7762	0.0492	0.8443	0.9798
	HISTO_BP.Contig457.eannot.1617.final_new	0.997793763	0.789383535	1.012067704	0.77856153	0.880778873	1.096152349	0.939739338	0.5033	0.9473	0.8332	0.4806	0.2805	0.9617	0.6858	0.4967	0.9314	0.8066	0.4786	0.2912	0.9516	0.6687	0.0527	0.0686	0.2271	0.0681	0.0292	0.5384	0.1309	0.1668	0.1934	0.7729	0.1906	0.0873	0.8039	0.3193	0.5194	0.5214	0.9319	0.8094	0.308	0.9504	0.6835	0.7195	0.7088	0.9708	0.9127	0.692	0.9812
YPS	HISTO_BP.Contig457.eannot.1630.final_new	4.249335325	0.444823485	0.307422752	0.606565822	0.528082386	0.22108633	0.444405632	1	0.994	0.989	1	1	0.9708	0.9989	0	0.0345	0.0062	0.1858	0.575	0.0019	0.0201	0.006	0.9655	0.3037	0.8741	0.9826	0.1749	0.5036	0.011	0.9938	0.6963	0.9693	0.9973	0.3045	0.7298	0	0.8142	0.1259	0.0307	0.8708	0.005	0.0842	0	0.425	0.0174	0.0027	0.1292	0.0001
	HISTO_BP.Contig457.eannot.1634.final_new	0.977152807	0.712951871	0.778623243	0.601992595	1.093977064	0.981356289	0.987610992	0.4246	0.9862	0.254	0.9749	0.5717	0.9998	0.5389	0.5754	0.9866	0.3208	0.975	0.6285	0.9998	0.6093	0.0138	0.0134	0.0058	0.2897	0.0245	0.8626	0.0198	0.746	0.6792	0.9942	0.9856	0.7613	0.9994	0.7599	0.0251	0.025	0.7103	0.0144	0.0505	0.9629	0.0409	0.4283	0.3715	0.9755	0.2387	0.9495	0.9993
	HISTO_BP.Contig457.eannot.1636.final_new	0.872103984	0.860952105	1.280074902	0.76593947	1.098902354	0.934552264	0.761197211	0.2647	0.7842	0.3383	0.1667	0.6406	0.9127	0.8865	0.7353	0.8961	0.5732	0.3388	0.8283	0.9683	0.9554	0.2158	0.1039	0.1454	0.0701	0.3551	0.718	0.7021	0.6617	0.4268	0.8546	0.2937	0.7704	0.9429	0.9351	0.8333	0.6612	0.9299	0.7063	0.8866	0.9729	0.9653	0.3594	0.1717	0.6449	0.2296	0.1134	0.8262
	HISTO_BP.Contig457.eannot.1637.final_new	0.89416323	0.837264151	0.799608775	0.619026395	0.933194671	0.854702124	0.870245877	0.2051	0.8954	0.6821	0.9527	0.8852	0.9996	0.8531	0.7949	0.965	0.8685	0.9873	0.9627	0.9994	0.9533	0.1046	0.035	0.2511	0.6316	0.4521	0.9745	0.3984	0.3179	0.1315	0.7489	0.8349	0.7092	0.9926	0.6593	0.0473	0.0127	0.3684	0.1651	0.3143	0.9532	0.2651	0.1148	0.0373	0.5479	0.2908	0.6857	0.9847
	HISTO_BP.Contig457.eannot.1639.final_new	0.547639128	1.3155	1.13569	1.21957	1.58443	1.89985	2.22277	0.0001	0.0422	0.0027	0.1999	0	0.1097	0	0.9999	0.9688	0.8229	0.9961	0.3903	0.9925	0.1137	0.9578	0.0312	0.1445	0.8127	0.0136	0.6822	0.0013	0.9973	0.1771	0.8555	0.9744	0.1247	0.9422	0.0189	0.8001	0.0039	0.1873	0.0256	0.0003	0.3344	0.0001	1	0.6097	0.9864	0.8753	0.9997	0.9953
	HISTO_BP.Contig457.eannot.1646.final_new	0.929942296	1.222635286	1.061093951	0.996965804	1.073294517	1.011161833	1.020984246	0.285	0.055	0.2767	0.3108	0.459	0.5006	0.4218	0.715	0.1932	0.5136	0.5543	0.6771	0.7081	0.6554	0.945	0.8068	0.8326	0.8474	0.9118	0.9254	0.9061	0.7233	0.4864	0.1674	0.5302	0.6633	0.7021	0.6517	0.6892	0.4457	0.1526	0.4698	0.6425	0.6761	0.6071	0.541	0.3229	0.0882	0.3367	0.3575	0.5408
YPS	HISTO_BP.Contig457.eannot.1650.final_new	2.115864684	0.479674889	0.705246356	0.376460667	0.488555596	0.516974611	0.426872515	1	1	1	0.9694	0.9978	1	0.9999	0	0.469	0.4298	0.0338	0.3429	0.8742	0.7135	0	0.531	0.4608	0.0316	0.3667	0.8998	0.7396	0	0.5702	0.5392	0.032	0.3948	0.9083	0.7693	0.0306	0.9662	0.9684	0.968	0.9125	0.9962	0.991	0.0022	0.6571	0.6333	0.6052	0.0875	0.931
	HISTO_BP.Contig457.eannot.1652.final_new	1.503108007	0.498579466	0.700318186	0.355067881	0.705715231	0.382695377	0.327689429	0.9539	0.9977	0.9223	0.8608	0.9999	0.9998	1	0.0461	0.8717	0.4047	0.4438	0.9641	0.9814	0.9905	0.0023	0.1283	0.0897	0.1713	0.8042	0.872	0.9276	0.0777	0.5953	0.9103	0.5172	0.9752	0.9904	0.9939	0.1392	0.5562	0.8287	0.4828	0.9368	0.9608	0.9799	0.0001	0.0359	0.1958	0.0248	0.0632	0.5977
	HISTO_BP.Contig457.eannot.1653.final_new	1.77424	0.65318108	0.597241636	0.586487736	0.619515962	0.568170033	0.639834521	1	0.9986	0.9995	0.9995	1	0.9999	0.9984	0	0.1572	0.2641	0.3516	0.4896	0.3929	0.1801	0.0014	0.8428	0.6387	0.7179	0.8322	0.7601	0.5408	0.0005	0.7359	0.3613	0.5949	0.7296	0.6329	0.4015	0.0005	0.6484	0.2821	0.4051	0.6369	0.5359	0.3127	0	0.5104	0.1678	0.2704	0.3631	0.4057
	HISTO_BP.Contig457.eannot.1660.final_new	0.83346186	1.167866068	1.007409926	1.701618005	0.921456363	0.790813906	1.054313099	0.1938	0.2344	0.6521	0.4966	0.8296	0.008	0.3865	0.8062	0.5429	0.8505	0.7691	0.9456	0.072	0.7159	0.7656	0.4571	0.8218	0.7315	0.9244	0.0699	0.6654	0.3479	0.1495	0.1782	0.3665	0.7174	0.0101	0.283	0.5034	0.2309	0.2685	0.6335	0.8073	0.014	0.4192	0.1704	0.0544	0.0756	0.2826	0.1927	0.0036
	HISTO_BP.Contig457.eannot.1663.final_new	0.801839303	0.799201916	0.782916182	0.635416865	0.99480229	0.983301245	1.141774211	0.0477	0.9602	0.509	0.9698	0.5644	0.9996	0.1351	0.9523	0.9989	0.9484	0.9983	0.9562	1	0.7395	0.0398	0.0011	0.0607	0.5631	0.0725	0.9461	0.0068	0.491	0.0516	0.9393	0.9556	0.5363	0.9992	0.1438	0.0302	0.0017	0.4369	0.0444	0.0591	0.9298	0.0059	0.4356	0.0438	0.9275	0.4637	0.9409	0.9971
	HISTO_BP.Contig457.eannot.1664.final_new	0.612792557	1.159055597	1.024750051	0.844423428	1.518830642	1.20738195	1.286605756	0.0006	0.1303	0.0037	0.4166	0.0925	0.8863	0.0538	0.9994	0.9825	0.6804	0.9972	0.9737	1	0.917	0.8697	0.0175	0.0428	0.7944	0.3959	0.9788	0.2662	0.9963	0.3196	0.9572	0.9914	0.939	0.9999	0.8435	0.5834	0.0028	0.2056	0.0086	0.157	0.9046	0.0897	0.9075	0.0263	0.6041	0.061	0.843	0.9897
	HISTO_BP.Contig457.eannot.1665.final_new	1.190433206	0.979812559	1.198029812	0.807278121	0.808488702	1.103664336	0.720388982	0.817	0.5389	0.8571	0.1605	0.3028	0.8461	0.9324	0.183	0.2315	0.5808	0.0395	0.0985	0.5867	0.7466	0.4611	0.7685	0.8109	0.1628	0.2892	0.8074	0.901	0.1429	0.4192	0.1891	0.0311	0.0662	0.5074	0.6877	0.8395	0.9605	0.8372	0.9689	0.6594	0.97	0.9858	0.6972	0.9015	0.7108	0.9338	0.3406	0.9284
	HISTO_BP.Contig457.eannot.1676.final_new	1.108382468	0.932377296	0.893762804	0.907836521	0.860777799	1.036135452	1.193829945	0.8281	0.7371	0.9104	0.8314	0.391	0.7941	0.0646	0.1719	0.394	0.6434	0.5399	0.1348	0.4734	0.0114	0.2629	0.606	0.7382	0.6466	0.208	0.5686	0.0289	0.0896	0.3566	0.2618	0.3774	0.0786	0.3322	0.0068	0.1686	0.4601	0.3534	0.6226	0.1275	0.4471	0.0113	0.609	0.8652	0.792	0.9214	0.8725	0.8344
	HISTO_BP.Contig457.eannot.1678.final_new	0.938397762	0.71830824	0.92023187	0.722531893	0.8754669	1.025758534	1.020098265	0.2679	0.9984	0.8929	0.7801	0.3856	0.9988	0.4172	0.7321	0.9998	0.9554	0.8953	0.6291	0.9993	0.6436	0.0016	0.0002	0.0432	0.0168	0.0016	0.4841	0.0005	0.1071	0.0446	0.9568	0.3309	0.0854	0.9515	0.0859	0.2199	0.1047	0.9832	0.6691	0.1617	0.9797	0.1704	0.6144	0.3709	0.9984	0.9146	0.8383	0.9987
	HISTO_BP.Contig457.eannot.1686.final_new	1.670651014	0.594934912	0.510038849	0.473195823	0.707243208	0.792125075	0.654959802	0.9979	0.999	0.9886	1	0.9353	1	0.9962	0.0021	0.5213	0.1523	0.8505	0.0431	0.934	0.2832	0.001	0.4787	0.1558	0.8213	0.0505	0.9069	0.2949	0.0114	0.8477	0.8442	0.9788	0.2451	0.9911	0.685	0	0.1495	0.1787	0.0212	0.0045	0.6708	0.063	0.0647	0.9569	0.9495	0.7549	0.9955	0.9976
	HISTO_BP.Contig457.eannot.1688.final_new	0.911047163	0.820418578	0.823847927	0.918950849	1.253164765	1.427544733	1.634954754	0.1953	0.9414	0.0325	0.9463	0.0015	0.7684	0	0.8047	0.9815	0.1523	0.9818	0.0136	0.9176	0.0029	0.0586	0.0185	0.0027	0.4789	0	0.2055	0	0.9675	0.8477	0.9973	0.9975	0.1575	0.9821	0.0308	0.0537	0.0182	0.5211	0.0025	0	0.221	0	0.9985	0.9864	1	0.8425	1	0.9989
	HISTO_BP.Contig457.eannot.1691.final_new	1.077421944	0.522967188	0.612928589	0.376202909	0.893308855	0.814452963	0.560090891	0.6867	0.999	0.7287	0.9978	0.8864	1	0.9988	0.3133	0.9985	0.5775	0.9891	0.7687	1	0.9969	0.001	0.0015	0.0039	0.2015	0.0149	0.9591	0.3593	0.2713	0.4225	0.9961	0.9723	0.6877	0.9999	0.9911	0.0022	0.0109	0.7985	0.0277	0.0646	0.9952	0.704	0.1136	0.2313	0.9851	0.3123	0.9354	0.9996
	HISTO_BP.Contig457.eannot.1694.final_new	1.40992058	1.184666751	0.956108029	1.419401974	0.705885675	0.820669744	1.269655387	0.9378	0.2153	0.9388	0.5898	0.815	0.0921	0.1996	0.0622	0.0168	0.5154	0.1263	0.286	0.0077	0.0269	0.7847	0.9832	0.9794	0.8123	0.9311	0.2533	0.4053	0.0612	0.4846	0.0206	0.1169	0.2765	0.0076	0.0252	0.4102	0.8737	0.1877	0.8831	0.7131	0.0887	0.1677	0.185	0.714	0.0689	0.7235	0.2869	0.0332
	HISTO_BP.Contig457.eannot.1696.final_new	0.734959856	0.983893663	0.9932367	0.756521213	1.417524057	1.536381105	1.473181323	0.0432	0.549	0.0214	0.5235	0.0068	0.9393	0.0248	0.9568	0.9615	0.4063	0.9497	0.2399	0.9983	0.3342	0.451	0.0385	0.0194	0.465	0.0077	0.9118	0.0237	0.9786	0.5937	0.9806	0.9736	0.3146	0.9988	0.4328	0.4765	0.0503	0.535	0.0264	0.0118	0.9269	0.0266	0.9932	0.7601	0.9923	0.6854	0.9882	0.9999
	HISTO_BP.Contig457.eannot.1699.final_new	1.443972639	0.639786402	0.717689544	0.615202894	0.723644708	0.743337353	0.684788493	0.9998	1	0.9976	0.9969	0.9936	1	0.9993	0.0002	0.7628	0.3276	0.3693	0.2623	0.8525	0.5438	0	0.2372	0.1284	0.1463	0.0944	0.6431	0.2638	0.0024	0.6724	0.8716	0.5256	0.4055	0.9299	0.7008	0.0031	0.6307	0.8537	0.4744	0.3867	0.9244	0.6801	0.0064	0.7377	0.9056	0.5945	0.6133	0.9374
	HISTO_BP.Contig457.eannot.1701.final_new	0.960565189	0.62285495	0.632162284	0.618838687	0.860037254	0.899618177	0.948487868	0.3668	0.9991	0.871	0.9991	0.7877	1	0.6772	0.6332	0.9999	0.9144	0.9989	0.8475	0.9997	0.7494	0.0009	0.0001	0.0168	0.4643	0.006	0.5131	0.0042	0.129	0.0856	0.9832	0.9782	0.3659	0.9865	0.2498	0.0009	0.0011	0.5357	0.0218	0.0107	0.5522	0.0058	0.2123	0.1525	0.994	0.6341	0.9893	0.9929
	HISTO_BP.Contig457.eannot.1702.final_new	0.675310377	1.066958412	1.099522339	0.715062067	1.177685773	1.179845261	1.114753161	0.0043	0.3296	0.1146	0.2364	0.1076	0.988	0.2003	0.9957	0.9829	0.9377	0.9732	0.9328	0.9999	0.9698	0.6704	0.0171	0.2517	0.4142	0.2501	0.9901	0.3815	0.8854	0.0623	0.7483	0.6812	0.4841	0.998	0.639	0.7636	0.0268	0.5858	0.3188	0.3091	0.9955	0.4598	0.8924	0.0672	0.7499	0.5159	0.6909	0.9978
	HISTO_BP.Contig457.eannot.1703.final_new	1.060916875	0.582757375	0.738924696	0.679046376	0.747030851	0.836414177	0.728225271	0.6683	0.9985	0.9624	0.964	0.8833	0.9896	0.969	0.3317	0.9964	0.9178	0.9247	0.7655	0.973	0.9307	0.0015	0.0036	0.0748	0.0871	0.0206	0.1921	0.1006	0.0376	0.0822	0.9252	0.5173	0.2507	0.7316	0.5596	0.036	0.0753	0.9129	0.4827	0.2351	0.6982	0.5339	0.1167	0.2345	0.9794	0.7493	0.7649	0.8964
	HISTO_BP.Contig457.eannot.1704.final_new	1.433876423	0.586884175	0.553737451	0.577531549	0.81313576	0.784845313	0.689895953	0.9718	0.9963	0.872	0.9977	0.9157	0.9984	0.9604	0.0282	0.7955	0.2194	0.8787	0.2829	0.8298	0.5158	0.0037	0.2045	0.0583	0.6148	0.0877	0.533	0.2374	0.128	0.7806	0.9417	0.971	0.58	0.963	0.779	0.0023	0.1213	0.3852	0.029	0.0503	0.4258	0.1524	0.0843	0.7171	0.9123	0.42	0.9497	0.9352
	HISTO_BP.Contig457.eannot.1706.final_new	1.180418577	0.51175386	0.502409051	0.538557383	0.680538181	0.609482468	0.569043564	0.7442	0.9867	0.9136	0.995	0.9753	0.9745	0.9849	0.2558	0.9609	0.7843	0.9784	0.9013	0.9324	0.9352	0.0133	0.0391	0.1628	0.5205	0.2704	0.4273	0.3486	0.0864	0.2157	0.8372	0.8699	0.6636	0.7795	0.7375	0.005	0.0216	0.4795	0.1301	0.2265	0.4011	0.3024	0.0247	0.0987	0.7296	0.3364	0.7735	0.6515
	HISTO_BP.Contig457.eannot.1710.final_new	0.513546729	0.995260553	0.852539268	0.845235218	2.146938457	1.296254433	1.254316561	0.0008	0.512	0.0002	0.7783	0.0953	0.7878	0.1889	0.9992	0.9973	0.3257	0.9988	0.9749	0.9991	0.9437	0.488	0.0027	0.0016	0.7304	0.1167	0.7493	0.2178	0.9998	0.6743	0.9984	0.9987	0.9836	1	0.9673	0.2217	0.0012	0.2696	0.0013	0.0394	0.5215	0.0839	0.9047	0.0251	0.8833	0.0164	0.9606	0.965
	HISTO_BP.Contig457.eannot.1711.final_new	1.564279721	0.641225761	0.609257242	0.564919463	0.718976964	0.609580157	0.547312422	0.9989	0.998	0.9929	1	0.9997	0.9998	0.9999	0.0011	0.4982	0.1861	0.6619	0.6514	0.8208	0.907	0.002	0.5018	0.2134	0.6474	0.6453	0.8093	0.8805	0.0071	0.8139	0.7866	0.9016	0.877	0.9514	0.9759	0	0.3381	0.3526	0.0984	0.4983	0.7172	0.8162	0.0003	0.3486	0.3547	0.123	0.5017	0.7025
	HISTO_BP.Contig457.eannot.1712.final_new	0.907570535	0.609239462	0.721491537	0.586111502	1.040717166	0.923160782	0.838649365	0.2214	0.9997	0.3854	0.9937	0.7445	0.9995	0.9312	0.7786	1	0.6635	0.9981	0.9014	1	0.9775	0.0003	0	0.0001	0.1128	0.0016	0.5931	0.0154	0.6146	0.3365	0.9999	0.9953	0.8039	0.9999	0.9479	0.0063	0.0019	0.8872	0.0047	0.0327	0.9152	0.1374	0.2555	0.0986	0.9984	0.1961	0.9673	0.9977
	HISTO_BP.Contig457.eannot.1715.final_new	1.508875297	0.694413694	0.634866084	0.655260535	0.568891165	0.550754809	0.629567823	0.9967	0.9853	0.9999	0.9959	0.9998	0.9955	0.9977	0.0033	0.3864	0.8245	0.5968	0.8699	0.5211	0.6248	0.0147	0.6136	0.8938	0.7073	0.9135	0.6331	0.7192	0.0001	0.1755	0.1062	0.2387	0.5662	0.181	0.2499	0.0041	0.4032	0.2927	0.7613	0.8088	0.431	0.5139	0.0002	0.1301	0.0865	0.4338	0.1912	0.1412
	HISTO_BP.Contig457.eannot.1716.final_new	1.290259948	0.590127172	0.662671506	0.592888968	0.761978106	0.858204243	0.801935617	0.9932	1	0.9966	0.9995	0.9315	1	0.9866	0.0068	0.9945	0.5773	0.9432	0.1744	0.9941	0.3803	0	0.0055	0.0084	0.131	0.0004	0.4751	0.0033	0.0034	0.4227	0.9916	0.9173	0.131	0.9869	0.3104	0.0005	0.0568	0.869	0.0827	0.0099	0.869	0.0341	0.0685	0.8256	0.9996	0.869	0.9901	0.9991
	HISTO_BP.Contig457.eannot.1717.final_new	0.844915057	0.742956475	0.833262944	0.61208126	0.933772808	0.951541527	0.885149072	0.1247	0.9745	0.6958	0.8972	0.6456	0.9996	0.8032	0.8753	0.9966	0.9427	0.9865	0.9198	1	0.9636	0.0255	0.0034	0.07	0.2378	0.0565	0.8822	0.1317	0.3042	0.0573	0.93	0.7713	0.4502	0.9962	0.6312	0.1028	0.0135	0.7622	0.2287	0.1956	0.9759	0.3361	0.3544	0.0802	0.9435	0.5498	0.8044	0.9973
	HISTO_BP.Contig457.eannot.1719.final_new	1.559516224	0.658692309	0.518548645	0.371418596	0.430336728	0.469231683	0.485982662	1	0.9997	1	1	1	1	1	0	0.4115	0.9987	0.968	0.993	0.9995	0.988	0.0003	0.5885	0.9994	0.9769	0.9948	1	0.9928	0	0.0013	0.0006	0.0627	0.2441	0.8803	0.1558	0	0.032	0.0231	0.9373	0.8173	0.9957	0.7118	0	0.007	0.0052	0.7559	0.1827	0.9712
	HISTO_BP.Contig457.eannot.1724.final_new	1.359515436	0.486257312	0.458259208	0.388430972	0.705713043	0.50714713	0.508770771	0.9784	1	0.9906	1	1	1	1	0.0216	0.9894	0.5972	0.9949	0.9917	0.9995	0.9896	0	0.0106	0.0165	0.6522	0.3955	0.9088	0.4058	0.0094	0.4028	0.9835	0.9913	0.9774	0.9995	0.9782	0	0.0051	0.3478	0.0087	0.2563	0.8417	0.2506	0	0.0083	0.6045	0.0226	0.7437	0.9481
	HISTO_BP.Contig457.eannot.1726.final_new	1.514002648	0.647899187	0.727415854	0.85527228	0.723165635	0.770915806	0.825468917	0.9955	0.9855	0.9702	0.9739	0.9464	0.8065	0.8936	0.0045	0.5384	0.312	0.2935	0.1783	0.0914	0.0957	0.0145	0.4616	0.3009	0.2785	0.1937	0.0991	0.1089	0.0298	0.688	0.6991	0.4839	0.3536	0.1952	0.2318	0.0261	0.7065	0.7215	0.5161	0.3644	0.192	0.2194	0.0536	0.8217	0.8063	0.6464	0.6356	0.2965
	HISTO_BP.Contig457.eannot.1727.final_new	0.788062212	0.881841992	1.136350409	1.102972689	1.12277886	1.241351335	1.128687202	0.0896	0.7449	0.2592	0.2524	0.1079	0.2797	0.2484	0.9104	0.959	0.7272	0.7033	0.5454	0.7704	0.7303	0.2551	0.041	0.1306	0.1288	0.0509	0.1288	0.1163	0.7408	0.2728	0.8694	0.4814	0.3025	0.5427	0.4993	0.7476	0.2967	0.8712	0.5186	0.3381	0.5545	0.5168	0.8921	0.4546	0.9491	0.6975	0.6619	0.7315
	HISTO_BP.Contig457.eannot.1736.final_new	0.629410771	1.371132483	1.18523307	1.04864295	2.021054411	1.552397339	1.134750221	0.0028	0.0242	0	0.1182	0.0027	0.3904	0.2004	0.9972	0.8099	0.0598	0.9603	0.5586	0.9887	0.9772	0.9758	0.1901	0.014	0.7997	0.224	0.9244	0.8718	1	0.9402	0.986	0.9997	0.9485	0.9999	0.9997	0.8818	0.0397	0.2003	0.0003	0.0448	0.7647	0.6175	0.9973	0.4414	0.776	0.0515	0.9552	0.986
	HISTO_BP.Contig457.eannot.1740.final_new	1.603851181	0.503228115	0.622346347	0.443042856	0.56085712	0.420835652	0.397551085	0.999	0.9999	0.9995	0.9985	1	1	1	0.001	0.9182	0.7637	0.5198	0.9916	0.9795	0.9981	0.0001	0.0818	0.2279	0.0933	0.8878	0.7902	0.9428	0.0005	0.2363	0.7721	0.262	0.9699	0.9327	0.9867	0.0015	0.4802	0.9067	0.738	0.992	0.9815	0.998	0	0.0084	0.1122	0.0301	0.008	0.3765
YPS	HISTO_BP.Contig457.eannot.1741.final_new	2.183921465	0.488947239	0.454035645	0.351069302	0.450787898	0.379865316	0.33620565	0.9993	0.9951	0.998	0.9997	1	0.9997	0.9998	0.0007	0.4109	0.5208	0.5174	0.7669	0.8499	0.8739	0.0049	0.5891	0.6148	0.6264	0.8077	0.8791	0.8957	0.002	0.4792	0.3852	0.4986	0.7208	0.8105	0.8503	0.0003	0.4826	0.3736	0.5014	0.7487	0.8427	0.867	0	0.2331	0.1923	0.2792	0.2513	0.613
	HISTO_BP.Contig457.eannot.1742.final_new	1.425674602	0.64186633	0.764913927	0.747488196	0.586527464	0.638998211	0.790158069	0.9999	1	1	0.9979	1	0.9993	0.9959	0.0001	0.8243	0.9712	0.1739	0.8322	0.2648	0.1051	0	0.1757	0.835	0.0305	0.5134	0.0632	0.0157	0	0.0288	0.165	0.0039	0.1799	0.009	0.0024	0.0021	0.8261	0.9695	0.9961	0.971	0.6091	0.3632	0	0.1678	0.4866	0.8201	0.029	0.06
FPS	HISTO_BP.Contig457.eannot.1744.final_new	0.317947837	2.188	1.70433	1.59468	3.14769	2.29391	1.92493	0	0.0001	0	0.0087	0.0003	0.0194	0.012	1	0.9541	0.4969	0.996	0.9249	0.998	0.9602	0.9999	0.0459	0.0451	0.8694	0.4165	0.9229	0.6717	1	0.5031	0.9549	0.9958	0.9354	0.9988	0.962	0.9913	0.004	0.1306	0.0042	0.0919	0.6293	0.3334	0.9997	0.0751	0.5835	0.0646	0.9081	0.9486
	HISTO_BP.Contig457.eannot.1750.final_new	0.573309025	1.17351	1.22697	1.05756	1.52173	1.48404	1.47311	0.0001	0.097	0.0013	0.0387	0.0014	0.3106	0.001	0.9999	0.9983	0.8615	0.9966	0.8884	0.9996	0.9026	0.903	0.0017	0.0312	0.3648	0.0419	0.7764	0.0481	0.9987	0.1385	0.9688	0.9466	0.5617	0.9932	0.5908	0.9613	0.0034	0.6352	0.0534	0.0774	0.8677	0.0806	0.9986	0.1116	0.9581	0.4383	0.9226	0.9911
	HISTO_BP.Contig457.eannot.1754.final_new	0.71978982	0.700047713	0.718226278	0.596409614	1.621375321	1.770125842	1.066308821	0.0022	0.9992	0	0.9978	0	0.9999	0.2878	0.9978	1	0.1036	1	0.0239	1	0.9836	0.0008	0	0	0.4214	0	0.9001	0.0003	1	0.8964	1	1	0.2256	1	0.9987	0.0022	0	0.5786	0	0	0.9185	0.0005	1	0.9761	1	0.7744	1	1
	HISTO_BP.Contig457.eannot.1757.final_new	0.972432834	0.610567706	0.808196261	0.837430243	0.947704876	0.998095029	0.965203746	0.4353	0.996	0.6283	0.9214	0.4982	0.8388	0.5918	0.5647	0.9931	0.6712	0.9179	0.5614	0.8569	0.6375	0.004	0.0069	0.0181	0.0749	0.0079	0.0616	0.0218	0.3717	0.3288	0.9819	0.7947	0.3883	0.735	0.4645	0.0786	0.0821	0.9251	0.2053	0.1233	0.4147	0.1927	0.5018	0.4386	0.9921	0.6117	0.8767	0.8056
	HISTO_BP.Contig457.eannot.1759.final_new	1.319200191	0.778739802	0.855400104	0.874612047	0.866141295	0.787571602	0.830897414	0.994	0.9806	0.8938	0.9108	0.9851	0.8894	0.9587	0.006	0.4183	0.162	0.1722	0.3793	0.1232	0.2273	0.0194	0.5817	0.2195	0.243	0.4695	0.1873	0.3044	0.1062	0.838	0.7805	0.5233	0.7708	0.4697	0.6284	0.0892	0.8278	0.757	0.4767	0.7492	0.4173	0.5932	0.0149	0.6207	0.5305	0.2292	0.2508	0.1881
	HISTO_BP.Contig457.eannot.1761.final_new	0.971928835	0.659404426	0.767850078	0.757589745	0.922539762	0.83576214	0.854383721	0.3957	0.9985	0.7476	0.9857	0.9291	0.9839	0.9014	0.6043	0.9999	0.8226	0.9879	0.9549	0.9915	0.9304	0.0015	0.0001	0.0094	0.1263	0.0384	0.1562	0.0284	0.2524	0.1774	0.9906	0.9145	0.7742	0.9231	0.7003	0.0143	0.0121	0.8737	0.0855	0.2581	0.5534	0.2129	0.0709	0.0451	0.9616	0.2258	0.7419	0.7719
	HISTO_BP.Contig457.eannot.1769.final_new	0.784776543	0.759711006	0.964764604	0.893693639	1.016083082	1.211450364	1.523927098	0.0464	0.9758	0.451	0.6031	0.0838	0.7875	0.0045	0.9536	0.9979	0.9282	0.9649	0.6255	0.989	0.1142	0.0242	0.0021	0.0332	0.0665	0.0009	0.1338	0.0001	0.549	0.0718	0.9668	0.6372	0.1169	0.7985	0.0071	0.3969	0.0351	0.9335	0.3628	0.0585	0.6871	0.0022	0.9162	0.3745	0.9991	0.8831	0.9415	0.9762
	HISTO_BP.Contig457.eannot.1770.final_new	1.164959861	0.547815414	0.971376418	0.390872349	0.955467913	0.578190105	0.456491999	0.7612	0.9967	0.5835	0.5425	0.9858	1	0.999	0.2388	0.9685	0.327	0.3351	0.9308	0.9989	0.9909	0.0033	0.0315	0.0105	0.03	0.4134	0.9099	0.7559	0.4165	0.673	0.9895	0.4776	0.9731	0.9998	0.9961	0.4575	0.6649	0.97	0.5224	0.9492	0.998	0.9916	0.0142	0.0692	0.5866	0.0269	0.0508	0.925
	HISTO_BP.Contig457.eannot.1772.final_new	0.990515742	0.850326964	0.845248156	1.003601933	0.88022547	1.243676105	0.820485892	0.4658	0.8683	0.8052	0.8715	0.0803	0.4882	0.8964	0.5342	0.8643	0.8043	0.8732	0.0979	0.5252	0.8961	0.1317	0.1357	0.407	0.5145	0.0125	0.1707	0.5913	0.1948	0.1957	0.593	0.6171	0.0234	0.2304	0.6737	0.1285	0.1268	0.4855	0.3829	0.0138	0.1631	0.5643	0.9197	0.9021	0.9875	0.9766	0.9862	0.8851
	HISTO_BP.Contig457.eannot.1773.final_new	0.990126885	0.98776543	1.022721344	1.148738718	1.381847707	0.822481348	0.652162571	0.4778	0.5509	0.007	0.4311	0.9374	0.1439	0.9985	0.5222	0.5876	0.011	0.4678	0.9421	0.1653	0.9987	0.4491	0.4124	0.0078	0.3723	0.9112	0.1186	0.9972	0.993	0.989	0.9922	0.9874	1	0.9062	1	0.5689	0.5322	0.6277	0.0126	0.9529	0.191	0.9981	0.0626	0.0579	0.0888	0	0.0471	0.0108
	HISTO_BP.Contig457.eannot.1775.final_new	1.119868569	0.703415222	0.874586618	0.817521198	0.993242907	0.668560559	0.62162767	0.8885	1	0.5264	0.9134	1	0.9792	1	0.1115	0.9881	0.1601	0.5728	0.995	0.7915	0.9994	0	0.0119	0.0007	0.0183	0.6805	0.07	0.876	0.4736	0.8399	0.9993	0.8741	0.9995	0.9612	1	0.0866	0.4272	0.9817	0.1259	0.994	0.7345	0.9986	0	0.005	0.3195	0.0005	0.006	0.0355
	HISTO_BP.Contig457.eannot.1777.final_new	0.893845616	0.924367317	1.101152652	0.850665646	0.990157798	1.203657862	0.996878057	0.1755	0.7242	0.531	0.2257	0.0678	0.8912	0.493	0.8245	0.9134	0.8187	0.5543	0.2934	0.9758	0.8013	0.2758	0.0866	0.3073	0.1014	0.0297	0.7231	0.2877	0.469	0.1813	0.6927	0.2177	0.0863	0.8565	0.4882	0.7743	0.4457	0.8986	0.7823	0.257	0.9649	0.76	0.9322	0.7066	0.9703	0.9137	0.743	0.9918
	HISTO_BP.Contig457.eannot.1778.final_new	0.641640392	0.687247437	0.740406026	0.980111059	1.021820106	1.139023284	1.276823267	0.0048	0.9847	0.4451	0.9585	0.2252	0.5466	0.064	0.9952	1	0.992	1	0.9659	0.9952	0.8841	0.0153	0	0.0134	0.339	0.0028	0.0227	0.0003	0.5549	0.008	0.9866	0.9636	0.263	0.5906	0.0992	0.0415	0	0.661	0.0364	0.0112	0.0593	0.0016	0.7748	0.0341	0.9972	0.737	0.9888	0.7974
	HISTO_BP.Contig457.eannot.1780.final_new	0.585220678	0.8210532	1.156050808	0.7716883	1.702691649	1.389501952	1.301105058	0.0016	0.8454	0.0038	0.2019	0.0328	0.8989	0.0565	0.9984	0.9999	0.5097	0.9725	0.8666	0.999	0.9294	0.1546	0.0001	0.0015	0.0569	0.0134	0.6115	0.0168	0.9962	0.4903	0.9985	0.9655	0.8434	0.9994	0.907	0.7981	0.0275	0.9431	0.0345	0.161	0.9646	0.2523	0.9672	0.1334	0.9866	0.1566	0.839	0.9944
	HISTO_BP.Contig457.eannot.1782.final_new	1.447218775	0.503352382	0.521930816	0.389811877	0.695467267	0.654244662	0.667377424	1	1	1	1	1	1	1	0	0.9999	0.4715	0.9995	0.7623	1	0.6824	0	0.0001	0.0005	0.3239	0.001	0.9983	0.0004	0	0.5285	0.9995	0.9995	0.787	1	0.712	0	0.0005	0.6761	0.0005	0.0027	0.9999	0.0019	0	0.2377	0.999	0.213	0.9973	1
YPS	HISTO_BP.Contig457.eannot.1783.final_new	2.80541	0.481362795	0.870717649	1.064539586	0.356539686	0.559886077	0.623235106	1	0.9999	1	0.7688	0.9968	0.3516	0.9951	0	0.0818	0.4995	0.0001	0.0163	0	0.0045	0.0001	0.9182	0.9184	0.0041	0.2431	0.0004	0.0997	0	0.5005	0.0816	0	0.0168	0	0.0051	0.2312	0.9999	0.9959	1	0.9803	0.17	0.9505	0.0032	0.9837	0.7569	0.9832	0.0197	0.0017
	HISTO_BP.Contig457.eannot.1785.final_new	1.108269096	0.645215405	0.76923871	0.758366831	0.812952054	0.844412757	0.868292179	0.7983	0.9994	0.9565	0.9819	0.9152	0.986	0.8691	0.2017	0.9901	0.7843	0.878	0.6881	0.8914	0.6149	0.0006	0.0099	0.0459	0.0908	0.028	0.1117	0.0132	0.0435	0.2157	0.9541	0.6604	0.3803	0.7041	0.2956	0.0181	0.122	0.9092	0.3396	0.2518	0.5557	0.1862	0.0848	0.3119	0.972	0.6197	0.7482	0.7851
	HISTO_BP.Contig457.Fgenesh_Aspergillus.1.final_new	0.992850941	0.862960965	0.92258402	1.119434092	1.045328233	1.239309533	1.231013796	0.4796	0.8727	0.3598	0.7566	0.027	0.1735	0.0333	0.5204	0.8748	0.3802	0.768	0.0456	0.2108	0.0466	0.1273	0.1252	0.0937	0.3154	0.0042	0.0342	0.0033	0.6402	0.6198	0.9063	0.8151	0.0967	0.3034	0.1016	0.2434	0.232	0.6846	0.1849	0.0108	0.0806	0.0144	0.973	0.9544	0.9958	0.9033	0.9892	0.7811
	HISTO_BP.Contig457.Fgenesh_Aspergillus.111.final_new	1.159859339	0.689285027	0.71918558	0.727697319	0.896359789	0.797416624	0.827091612	0.8829	0.9959	0.797	0.9946	0.9621	0.9929	0.9389	0.1171	0.9418	0.3905	0.9192	0.7341	0.897	0.6217	0.0041	0.0582	0.0439	0.3701	0.1525	0.35	0.1096	0.203	0.6095	0.9561	0.936	0.8002	0.9223	0.7126	0.0054	0.0808	0.6299	0.064	0.2141	0.4624	0.1407	0.0379	0.2659	0.8475	0.1998	0.7859	0.7548
	HISTO_BP.Contig457.Fgenesh_Aspergillus.12.final_new	1.655537558	0.389968311	0.579072841	0.509349718	0.365080756	0.476795467	0.595384649	0.9998	1	1	1	1	0.9999	1	0.0002	0.9974	0.9982	0.6167	0.945	0.8654	0.5359	0	0.0026	0.682	0.0036	0.0726	0.0287	0.002	0	0.0018	0.318	0.0002	0.0316	0.0161	0.0008	0	0.3833	0.9964	0.9998	0.9158	0.8268	0.4323	0	0.055	0.9274	0.9684	0.0842	0.3249
	HISTO_BP.Contig457.Fgenesh_Aspergillus.122.final_new	1.178755123	0.864649781	0.817088121	0.692611909	0.841204868	0.91239152	0.750001732	0.9248	0.8948	0.9458	0.9653	0.7944	0.9967	0.9944	0.0752	0.4375	0.5302	0.6128	0.2708	0.9363	0.8566	0.1052	0.5625	0.5864	0.6788	0.3307	0.9518	0.8788	0.0542	0.4698	0.4136	0.5973	0.2535	0.9283	0.8372	0.0347	0.3872	0.3212	0.4027	0.1806	0.8912	0.754	0.2056	0.7292	0.6693	0.7465	0.8194	0.976
	HISTO_BP.Contig457.Fgenesh_Aspergillus.13.final_new	0.680547908	1.01162824	0.996011743	0.805900043	1.501303165	2.079607619	0.716024631	0.0059	0.4694	0.0035	0.5015	0	0.8953	0.976	0.9941	0.9865	0.4382	0.9863	0.0116	0.9994	1	0.5306	0.0135	0.0074	0.5313	0	0.8966	0.9761	0.9965	0.5618	0.9926	0.9943	0.0184	0.9995	0.9999	0.4985	0.0137	0.4687	0.0057	0	0.8791	0.9733	1	0.9884	1	0.9816	1	1
	HISTO_BP.Contig457.Fgenesh_Aspergillus.130.final_new	1.25679	1.081063662	1.328463785	0.897659911	0.974379172	1.210981946	0.930322488	0.8974	0.3293	0.5484	0.0553	0.1219	0.7314	0.6504	0.1026	0.0635	0.1489	0.0046	0.0121	0.2583	0.1966	0.6707	0.9365	0.6942	0.154	0.2901	0.8335	0.7838	0.4516	0.8511	0.3058	0.0589	0.1351	0.682	0.5982	0.9447	0.9954	0.846	0.9411	0.6915	0.9796	0.9667	0.8781	0.9879	0.7099	0.8649	0.3085	0.9415
	HISTO_BP.Contig457.Fgenesh_Aspergillus.14.final_new	1.32514527	0.56002957	0.650132727	0.831083881	0.770393477	0.838336264	0.776789014	0.9631	0.9997	0.9323	0.9967	0.8782	0.8742	0.9453	0.0369	0.9421	0.4418	0.8202	0.2549	0.2846	0.4227	0.0003	0.0579	0.0517	0.2007	0.0151	0.0231	0.0352	0.0677	0.5582	0.9483	0.8288	0.3336	0.3448	0.4782	0.0033	0.1798	0.7993	0.1712	0.0597	0.0801	0.1215	0.1218	0.7451	0.9849	0.6664	0.9403	0.5248
	HISTO_BP.Contig457.Fgenesh_Aspergillus.144.final_new	1.590495443	0.487525442	0.488760233	0.452304491	0.68186259	0.65054955	0.67124248	0.9996	1	0.995	1	0.9992	1	0.9972	0.0004	0.949	0.2954	0.9672	0.4127	0.9862	0.3158	0	0.051	0.0218	0.501	0.0383	0.6924	0.0241	0.005	0.7046	0.9782	0.9855	0.6206	0.9935	0.5419	0	0.0328	0.499	0.0145	0.0208	0.7114	0.0112	0.0008	0.5873	0.9617	0.3794	0.9792	0.9902
	HISTO_BP.Contig457.Fgenesh_Aspergillus.152.final_new	0.871858045	0.741702207	0.794452067	0.966578899	1.456035602	1.067858335	0.799495642	0.2684	0.9028	0.0661	0.8441	0.396	0.5592	0.8311	0.7316	0.9649	0.1707	0.9395	0.6299	0.7554	0.9338	0.0972	0.0351	0.0063	0.3797	0.0587	0.1442	0.3797	0.9339	0.8293	0.9937	0.9872	0.8882	0.9355	0.9865	0.1559	0.0605	0.6203	0.0128	0.1122	0.2128	0.4837	0.604	0.3701	0.9413	0.1118	0.8878	0.654
YPS	HISTO_BP.Contig457.Fgenesh_Aspergillus.167.final_new	2.995002319	0.341632456	0.316036648	0.371023864	0.335472901	0.464090336	0.437644389	1	1	1	1	1	1	0.9995	0	0.4682	0.4887	0.5844	0.0898	0.3484	0.1429	0	0.5318	0.5288	0.618	0.094	0.3832	0.1488	0	0.5113	0.4712	0.5947	0.0812	0.3632	0.1386	0	0.4156	0.382	0.4053	0.0618	0.2841	0.0993	0	0.9102	0.906	0.9188	0.9382	0.8138
	HISTO_BP.Contig457.Fgenesh_Aspergillus.169.final_new	1.279809507	0.705824031	0.73974858	0.662933314	0.664322611	0.746737906	0.766310468	0.995	1	1	0.9984	0.9984	1	0.9982	0.005	0.8681	0.9523	0.7284	0.695	0.9492	0.5988	0	0.1319	0.739	0.301	0.2588	0.7357	0.1779	0	0.0477	0.261	0.1301	0.106	0.5139	0.0659	0.0016	0.2716	0.699	0.8699	0.4543	0.8689	0.3433	0.0016	0.305	0.7412	0.894	0.5457	0.8884
	HISTO_BP.Contig457.Fgenesh_Aspergillus.17.final_new	0.974321308	0.831586294	0.762246053	0.501478608	1.471060885	1.164011435	0.447385257	0.4526	0.7931	0.0364	0.8803	0.247	0.9943	0.9991	0.5474	0.8115	0.0543	0.8782	0.2896	0.9936	0.9988	0.2069	0.1885	0.0099	0.6138	0.0922	0.9493	0.9837	0.9636	0.9457	0.9901	0.9938	0.8592	1	0.9997	0.1197	0.1218	0.3862	0.0062	0.0527	0.9311	0.9751	0.753	0.7104	0.9078	0.1408	0.9473	0.998
	HISTO_BP.Contig457.Fgenesh_Aspergillus.171.final_new	0.827551095	0.912165151	0.845030439	0.804201147	1.233700853	1.147080348	1.293050898	0.113	0.7172	0.1269	0.8383	0.1883	0.9066	0.0671	0.887	0.9415	0.4541	0.9731	0.619	0.9854	0.3387	0.2828	0.0585	0.0611	0.6547	0.0997	0.76	0.0278	0.8731	0.5459	0.9389	0.968	0.6566	0.9787	0.4005	0.1617	0.0269	0.3453	0.032	0.0494	0.6084	0.0135	0.8117	0.381	0.9003	0.3434	0.9506	0.9754
	HISTO_BP.Contig457.Fgenesh_Aspergillus.172.final_new	1.158004025	0.668070891	0.744912246	0.614092188	0.928347724	0.791521843	0.746779086	0.8264	0.9812	0.6688	0.9628	0.9228	0.9963	0.9576	0.1736	0.9022	0.3474	0.804	0.7019	0.9695	0.7873	0.0188	0.0978	0.0582	0.2971	0.1892	0.6758	0.2828	0.3312	0.6526	0.9418	0.8792	0.7984	0.9823	0.8664	0.0372	0.196	0.7029	0.1208	0.3652	0.8518	0.4903	0.0772	0.2981	0.8108	0.2016	0.6348	0.93
	HISTO_BP.Contig457.Fgenesh_Aspergillus.175.final_new	0.869172421	0.934381847	0.737697057	0.888157749	1.159195025	1.039061059	1.15438524	0.2452	0.6529	0.2157	0.9328	0.4211	0.7648	0.192	0.7548	0.8386	0.485	0.9648	0.6863	0.9006	0.4884	0.3471	0.1614	0.1459	0.8682	0.2876	0.6095	0.1281	0.7843	0.515	0.8541	0.9756	0.7118	0.9193	0.5118	0.0672	0.0352	0.1318	0.0244	0.0568	0.1945	0.0218	0.5789	0.3137	0.7124	0.2882	0.9432	0.8138
	HISTO_BP.Contig457.Fgenesh_Aspergillus.180.final_new	0.810486925	1.058414971	0.933293207	1.904085722	0.791960022	1.1263889	1.30804077	0.2252	0.425	0.7829	0.606	0.3422	0.1434	0.1681	0.7748	0.6983	0.9104	0.8237	0.6153	0.2356	0.4251	0.575	0.3017	0.8102	0.6507	0.4076	0.1669	0.2454	0.2171	0.0896	0.1898	0.3058	0.1423	0.0891	0.0656	0.394	0.1763	0.3493	0.6942	0.2662	0.1288	0.1289	0.6578	0.3847	0.5924	0.8577	0.7338	0.1952
	HISTO_BP.Contig457.Fgenesh_Aspergillus.187.final_new	0.821594181	0.891761337	1.042132124	0.557155831	1.062719032	0.783177237	0.771443535	0.1147	0.7374	0.3516	0.4078	0.9237	0.9995	0.9352	0.8853	0.9417	0.7712	0.8087	0.9899	0.9998	0.9911	0.2626	0.0583	0.1807	0.2271	0.7526	0.993	0.7858	0.6484	0.2288	0.8193	0.5456	0.9479	0.9988	0.9551	0.5922	0.1913	0.7729	0.4544	0.9154	0.9986	0.9384	0.0763	0.0101	0.2474	0.0521	0.0846	0.9666
	HISTO_BP.Contig457.Fgenesh_Aspergillus.194.final_new	1.392915278	0.513650957	0.664898763	0.428063867	0.743992124	0.50650229	0.455858054	0.9385	0.9983	0.9334	0.9775	0.9986	0.9999	0.9997	0.0615	0.9109	0.4405	0.6275	0.9245	0.9794	0.9699	0.0017	0.0891	0.0564	0.1339	0.523	0.7775	0.6965	0.0666	0.5595	0.9436	0.6901	0.9453	0.9904	0.9824	0.0225	0.3725	0.8661	0.3099	0.8743	0.965	0.9507	0.0014	0.0755	0.477	0.0547	0.1257	0.7533
	HISTO_BP.Contig457.Fgenesh_Aspergillus.196.final_new	1.170273679	0.793963437	0.756891137	0.661178882	0.881900228	1.038665741	0.871222189	0.8495	0.9312	0.8107	0.9627	0.3991	0.9955	0.8277	0.1505	0.6816	0.4242	0.7756	0.1285	0.9527	0.4553	0.0688	0.3184	0.262	0.6133	0.0639	0.8667	0.2869	0.1893	0.5758	0.738	0.8334	0.1619	0.9625	0.5338	0.0373	0.2244	0.3867	0.1666	0.0377	0.7954	0.1935	0.6009	0.8715	0.9361	0.8381	0.9623	0.9964
	HISTO_BP.Contig457.Fgenesh_Aspergillus.20.final_new	0.921725661	0.733853391	0.90939846	0.775910529	1.09580456	1.031753836	0.923473768	0.2361	0.9803	0.2308	0.7615	0.3882	0.9781	0.7505	0.7639	0.9929	0.4685	0.8804	0.6454	0.9905	0.883	0.0197	0.0071	0.0088	0.1091	0.0174	0.348	0.0726	0.7692	0.5315	0.9912	0.888	0.6615	0.9898	0.8758	0.2385	0.1196	0.8909	0.112	0.1874	0.8546	0.4618	0.6118	0.3546	0.9826	0.3385	0.8126	0.9842
YPS	HISTO_BP.Contig457.Fgenesh_Aspergillus.201.final_new	4.31949888	0.157836282	0.18751427	0.147299919	0.211842324	0.180165477	0.184550595	1	1	1	1	1	1	1	0	0.9795	0.6769	0.8862	0.9266	0.9916	0.9002	0	0.0205	0.0593	0.1656	0.2332	0.6526	0.1864	0	0.3231	0.9407	0.7506	0.8176	0.9636	0.7728	0	0.1138	0.8344	0.2494	0.6042	0.9026	0.5324	0	0.0734	0.7668	0.1824	0.3958	0.8717
	HISTO_BP.Contig457.Fgenesh_Aspergillus.216.final_new	0.572727845	1.27865	1.02473	1.18461	1.2035	2.06695	2.11652	0.0022	0.0923	0.1852	0.4325	0.0008	0.1955	0.0003	0.9978	0.9396	0.9622	0.9952	0.2035	0.9684	0.161	0.9077	0.0604	0.6234	0.8652	0.0117	0.6456	0.0101	0.8148	0.0378	0.3766	0.7658	0.0059	0.5179	0.0072	0.5675	0.0048	0.1348	0.2342	0.0008	0.2523	0.0006	0.9992	0.7965	0.9883	0.9941	0.9992	0.9935
	HISTO_BP.Contig457.Fgenesh_Aspergillus.24.final_new	1.191513601	0.909962785	0.823169028	0.735477987	0.897967139	0.896474119	1.029492667	0.9196	0.7992	0.8196	0.9462	0.8333	0.9946	0.3997	0.0804	0.2831	0.3011	0.5699	0.3209	0.8372	0.0614	0.2008	0.7169	0.5368	0.7795	0.5487	0.9363	0.1675	0.1804	0.6989	0.4632	0.7553	0.5097	0.9337	0.1303	0.0538	0.4301	0.2205	0.2447	0.2579	0.8083	0.0387	0.1667	0.6791	0.4513	0.4903	0.7421	0.9287
	HISTO_BP.Contig457.Fgenesh_Aspergillus.27.final_new	1.813233131	0.494584302	0.528141847	0.500093971	0.503056531	0.536999852	0.531282457	1	1	1	1	1	1	1	0	0.8253	0.7973	0.6539	0.6029	0.8003	0.6176	0	0.1747	0.435	0.2811	0.221	0.4655	0.2684	0	0.2027	0.565	0.3326	0.2851	0.5251	0.3072	0	0.3461	0.7189	0.6674	0.4356	0.6819	0.4743	0	0.3971	0.779	0.7149	0.5644	0.7371
	HISTO_BP.Contig457.Fgenesh_Aspergillus.37.final_new	0.985382804	1.24479789	1.018025238	0.728586833	1.128763151	1.355317227	1.307245067	0.4833	0.1804	0.3285	0.4733	0.1576	0.8923	0.1279	0.5167	0.1947	0.339	0.4911	0.1694	0.8849	0.1486	0.8196	0.8053	0.642	0.7837	0.3927	0.9657	0.4243	0.6715	0.661	0.358	0.6413	0.2846	0.9263	0.2936	0.5267	0.5089	0.2163	0.3587	0.1778	0.8826	0.1649	0.8424	0.8306	0.6073	0.7154	0.8222	0.9656
	HISTO_BP.Contig457.Fgenesh_Aspergillus.5.final_new	0.834348356	0.882703904	0.818303713	0.793398921	1.064987306	0.986313869	1.614907966	0.1462	0.7583	0.3685	0.8667	0.5359	0.9035	0.009	0.8538	0.9428	0.7327	0.9702	0.8491	0.9793	0.0773	0.2417	0.0572	0.171	0.6512	0.2847	0.7214	0.0033	0.6315	0.2673	0.829	0.8992	0.6606	0.9286	0.0318	0.1333	0.0298	0.3488	0.1008	0.179	0.5715	0	0.4641	0.1509	0.7153	0.3394	0.821	0.8722
FPS	HISTO_BP.Contig457.Fgenesh_Aspergillus.53.final_new	0.46839539	1.520629544	1.454030754	1.446818026	1.710320481	2.135747726	2.385804819	0.0002	0.0214	0.005	0.0296	0.0004	0.0377	0.0001	0.9998	0.9511	0.8696	0.9688	0.5041	0.9728	0.2986	0.9786	0.0489	0.2686	0.5867	0.054	0.6014	0.0189	0.995	0.1304	0.7314	0.796	0.1304	0.8001	0.0525	0.9704	0.0312	0.4133	0.204	0.0338	0.5206	0.0137	0.9996	0.4959	0.946	0.8696	0.9662	0.9707
	HISTO_BP.Contig457.Fgenesh_Aspergillus.64.final_new	1.16139	1.051007844	1.458502312	1.277581174	0.893231387	1.163683173	0.977604422	0.7372	0.4006	0.6704	0.0756	0.2475	0.1565	0.5357	0.2628	0.2062	0.4495	0.0337	0.1059	0.0682	0.3083	0.5994	0.7938	0.7316	0.1168	0.3328	0.2222	0.614	0.3296	0.5505	0.2684	0.052	0.1525	0.1026	0.3617	0.9244	0.9663	0.8832	0.948	0.7946	0.6749	0.9195	0.7525	0.8941	0.6672	0.8475	0.2054	0.3565
	HISTO_BP.Contig457.Fgenesh_Aspergillus.69.final_new	0.455322621	2.053988782	1.773987932	0.708235361	1.109840222	1.558606476	1.294519675	0.0201	0.0384	0.3914	0.0688	0.1271	0.8231	0.2502	0.9799	0.5742	0.9596	0.7066	0.8196	0.9961	0.9185	0.9616	0.4258	0.9346	0.6473	0.7675	0.9944	0.8684	0.6086	0.0404	0.0654	0.1188	0.1959	0.8815	0.3498	0.9312	0.2934	0.3527	0.8812	0.6382	0.9886	0.7907	0.8729	0.1804	0.2325	0.8041	0.3618	0.9752
	HISTO_BP.Contig457.Fgenesh_Aspergillus.94.final_new	1.521996073	0.71170808	0.623438489	0.620262743	0.743515153	0.740730173	0.708253216	0.9997	0.9933	0.9863	0.9989	0.9921	0.9996	0.9964	0.0003	0.2751	0.1906	0.6502	0.1719	0.6732	0.2762	0.0067	0.7249	0.3819	0.8191	0.3859	0.8346	0.5222	0.0137	0.8094	0.6181	0.8885	0.5152	0.8919	0.6408	0.0011	0.3498	0.1809	0.1115	0.1004	0.5164	0.1701	0.0079	0.8281	0.6141	0.4848	0.8996	0.8978
	HISTO_BP.Contig457.Fgenesh_histo.1.final_new	1.432211708	0.76163747	1.158963182	0.852173973	0.923636812	0.970289497	0.901931354	0.9808	0.9321	0.6832	0.1891	0.5712	0.8103	0.7463	0.0192	0.334	0.0764	0.0035	0.0399	0.156	0.0806	0.0679	0.666	0.1815	0.0194	0.1104	0.2891	0.1911	0.3168	0.9236	0.8185	0.1212	0.3938	0.6472	0.5386	0.8109	0.9965	0.9806	0.8788	0.8345	0.9339	0.9224	0.4288	0.9601	0.8896	0.6062	0.1655	0.7314
FPS	HISTO_BP.Contig457.Fgenesh_histo.104.final_new	0.457885941	2.18384	3.26772	1.91483	1.58251	2.78387	2.66459	0.0042	0.0103	0.0615	0	0.0003	0.021	0.0002	0.9958	0.496	0.8463	0.0814	0.2082	0.6574	0.2477	0.9897	0.504	0.8224	0.1195	0.2498	0.6461	0.2717	0.9385	0.1537	0.1776	0.0109	0.0398	0.2884	0.0439	1	0.9186	0.8805	0.9891	0.7245	0.95	0.769	0.9997	0.7918	0.7502	0.9602	0.2755	0.8707
	HISTO_BP.Contig457.Fgenesh_histo.107.final_new	0.704964677	0.832970136	1.008831835	0.767318376	1.112818821	1.101615972	1.208518769	0.015	0.8652	0.253	0.4781	0.2645	0.941	0.1235	0.985	0.9965	0.9126	0.9702	0.9225	0.9998	0.8272	0.1348	0.0035	0.0593	0.1423	0.0601	0.6766	0.0246	0.747	0.0874	0.9407	0.7088	0.5096	0.9749	0.3213	0.5219	0.0298	0.8577	0.2912	0.2967	0.9296	0.1574	0.7355	0.0775	0.9399	0.4904	0.7033	0.9741
	HISTO_BP.Contig457.Fgenesh_histo.108.final_new	1.07483068	0.950395988	1.213622232	1.123018462	0.943032792	0.78053711	0.639721593	0.6892	0.6214	0.6592	0.1133	0.9449	0.2194	0.9949	0.3108	0.4448	0.4711	0.0598	0.86	0.1177	0.985	0.3786	0.5552	0.5237	0.0762	0.8812	0.1573	0.9914	0.3408	0.5289	0.4763	0.0749	0.8658	0.1391	0.9838	0.8867	0.9402	0.9238	0.9251	0.9923	0.6867	0.9987	0.0551	0.14	0.1188	0.1342	0.0077	0.0176
	HISTO_BP.Contig457.Fgenesh_histo.110.final_new	1.090839969	0.633657343	0.737349031	0.77435462	0.863491198	0.87106974	0.747493885	0.6903	0.9898	0.8191	0.963	0.7828	0.9298	0.958	0.3097	0.9615	0.639	0.8733	0.6113	0.8056	0.865	0.0102	0.0385	0.0541	0.2152	0.0645	0.1506	0.1976	0.1809	0.361	0.9459	0.8223	0.4836	0.7305	0.7943	0.037	0.1267	0.7848	0.1777	0.1953	0.3933	0.4754	0.2172	0.3887	0.9355	0.5164	0.8047	0.7286
	HISTO_BP.Contig457.Fgenesh_histo.111.final_new	1.051475748	1.044860968	1.025927909	0.987237899	0.960634398	0.952939238	0.950278064	0.6117	0.4241	0.5883	0.4501	0.605	0.5319	0.6233	0.3883	0.3204	0.4814	0.3415	0.5015	0.435	0.5099	0.5759	0.6796	0.6562	0.5372	0.6647	0.6093	0.6773	0.4117	0.5186	0.3438	0.3807	0.5179	0.4608	0.5275	0.5499	0.6585	0.4628	0.6193	0.635	0.575	0.6564	0.395	0.4985	0.3353	0.4821	0.365	0.4386
	HISTO_BP.Contig457.Fgenesh_histo.114.final_new	1.213661823	0.83715591	0.934401645	0.77301856	0.920556883	0.994836236	0.785564651	0.9696	0.9633	0.7951	0.7544	0.517	0.9925	0.9874	0.0304	0.4366	0.153	0.131	0.0512	0.7185	0.6567	0.0367	0.5634	0.1898	0.1549	0.0628	0.7762	0.7256	0.2049	0.847	0.8102	0.446	0.2482	0.938	0.921	0.2456	0.869	0.8451	0.554	0.2917	0.9496	0.9335	0.483	0.9488	0.9372	0.7518	0.7083	0.9822
	HISTO_BP.Contig457.Fgenesh_histo.116.final_new	0.961379916	0.601369921	0.778064431	0.634962444	0.962564722	1.111175257	1.19312995	0.4326	0.9679	0.5588	0.8684	0.3323	0.9517	0.2509	0.5674	0.9676	0.6232	0.8785	0.3977	0.9532	0.3083	0.0321	0.0324	0.0553	0.1893	0.0199	0.4359	0.0136	0.4412	0.3768	0.9447	0.8019	0.2878	0.9288	0.2258	0.1316	0.1215	0.8107	0.1981	0.0786	0.7555	0.0674	0.6677	0.6023	0.9801	0.7122	0.9214	0.9713
	HISTO_BP.Contig457.Fgenesh_histo.119.final_new	0.661450233	1.32940949	1.201616458	0.890034417	0.773425113	0.94050814	0.855686608	0.0121	0.0696	0.9206	0.1588	0.6483	0.7395	0.8145	0.9879	0.7358	0.9988	0.8774	0.9944	0.993	0.9959	0.9304	0.2642	0.9931	0.695	0.9573	0.9693	0.9848	0.0794	0.0012	0.0069	0.017	0.1631	0.2356	0.3048	0.8412	0.1226	0.305	0.983	0.8971	0.932	0.9526	0.3517	0.0056	0.0427	0.8369	0.1029	0.6051
	HISTO_BP.Contig457.Fgenesh_histo.12.final_new	0.860315611	0.770481713	0.671800175	0.615528554	0.978031786	0.76233827	0.722581281	0.208	0.9231	0.5405	0.9782	0.9024	0.9878	0.9405	0.792	0.9776	0.8117	0.9926	0.9652	0.9974	0.9829	0.0769	0.0224	0.126	0.7284	0.5172	0.8387	0.6012	0.4595	0.1883	0.874	0.9609	0.8653	0.9803	0.9158	0.0218	0.0074	0.2716	0.0391	0.2824	0.6544	0.3723	0.0976	0.0348	0.4828	0.1347	0.7176	0.8081
	HISTO_BP.Contig457.Fgenesh_histo.121.final_new	1.074709723	0.705676461	0.80668699	0.865653315	0.991376634	1.104510684	1.02039405	0.7226	0.9954	0.5157	0.9572	0.1993	0.8495	0.4389	0.2774	0.9762	0.3229	0.8572	0.0933	0.6907	0.2569	0.0046	0.0238	0.0108	0.1592	0.001	0.074	0.0086	0.4843	0.6771	0.9892	0.9391	0.2063	0.8166	0.4372	0.0428	0.1428	0.8408	0.0609	0.012	0.3089	0.0545	0.8007	0.9067	0.999	0.7937	0.988	0.95
	HISTO_BP.Contig457.Fgenesh_histo.123.final_new	0.858881662	0.823112002	1.001083822	0.995119391	0.996864413	1.060278249	1.152232742	0.214	0.8299	0.5092	0.4963	0.353	0.5204	0.2384	0.786	0.9374	0.7622	0.7603	0.6613	0.7683	0.5205	0.1701	0.0626	0.1921	0.1943	0.1108	0.2146	0.0819	0.4908	0.2378	0.8079	0.5018	0.3788	0.5113	0.2604	0.5037	0.2397	0.8057	0.4982	0.3687	0.5148	0.2646	0.647	0.3387	0.8892	0.6212	0.6313	0.6324
	HISTO_BP.Contig457.Fgenesh_histo.126.final_new	0.531544509	2.0669	1.46536	1.26921	1.73641	1.68702	1.85076	0.0003	0.0001	0.0034	0.0144	0.0025	0.0818	0.0009	0.9997	0.3234	0.6604	0.917	0.7362	0.9783	0.5318	0.9999	0.6766	0.7964	0.9584	0.8379	0.9875	0.6937	0.9966	0.3396	0.2036	0.8154	0.5605	0.9429	0.3777	0.9856	0.083	0.0416	0.1846	0.2042	0.7663	0.1143	0.9975	0.2638	0.1621	0.4395	0.7958	0.9323
	HISTO_BP.Contig457.Fgenesh_histo.128.final_new	0.787420535	1.237116285	1.012439449	1.079119947	0.902063018	1.150996329	1.044787429	0.0941	0.1336	0.6984	0.4742	0.2104	0.3455	0.4046	0.9059	0.5599	0.9412	0.873	0.7007	0.7821	0.8241	0.8664	0.4401	0.9191	0.8334	0.639	0.7285	0.7677	0.3016	0.0588	0.0809	0.2832	0.1232	0.207	0.2488	0.5258	0.127	0.1666	0.7168	0.2567	0.3854	0.4306	0.7896	0.2993	0.361	0.8768	0.7433	0.6191
	HISTO_BP.Contig457.Fgenesh_histo.130.final_new	1.416141578	0.71928257	0.719864238	0.715888512	0.743088953	0.666878545	0.830129166	0.9991	0.9961	0.994	0.9968	0.9992	0.9968	0.9513	0.0009	0.4326	0.3395	0.4406	0.6775	0.4616	0.0935	0.0039	0.5674	0.4047	0.51	0.7274	0.5151	0.1447	0.006	0.6605	0.5953	0.6069	0.8019	0.6104	0.1988	0.0032	0.5594	0.49	0.3931	0.7387	0.5106	0.1182	0.0008	0.3225	0.2726	0.1981	0.2613	0.2797
	HISTO_BP.Contig457.Fgenesh_histo.135.final_new	1.040119595	1.090313777	1.03445408	1.419892447	1.036723027	0.996277635	1.186602716	0.5785	0.3222	0.4236	0.4158	0.5075	0.0267	0.1755	0.4215	0.2727	0.3595	0.3534	0.4217	0.0286	0.1491	0.6778	0.7273	0.6045	0.6048	0.6829	0.0868	0.3295	0.5764	0.6405	0.3955	0.4934	0.5743	0.049	0.242	0.5842	0.6466	0.3952	0.5066	0.5899	0.0415	0.2238	0.4925	0.5783	0.3171	0.4257	0.4101	0.0323
	HISTO_BP.Contig457.Fgenesh_histo.136.final_new	1.479690771	0.741602157	0.806059552	0.794537705	0.827555014	0.800086979	0.793911455	0.9929	0.9657	0.8855	0.9234	0.9221	0.9296	0.9408	0.0071	0.2981	0.142	0.1508	0.1799	0.1736	0.1789	0.0343	0.7019	0.2865	0.3214	0.3514	0.3448	0.3469	0.1145	0.858	0.7135	0.5578	0.5704	0.5867	0.5938	0.0766	0.8492	0.6786	0.4422	0.523	0.5334	0.5447	0.0779	0.8201	0.6486	0.4296	0.477	0.5086
	HISTO_BP.Contig457.Fgenesh_histo.137.final_new	0.842911223	1.009686765	1.337284359	1.62236586	1.060269292	1.208274259	1.272673635	0.2911	0.4925	0.4182	0.1383	0.2291	0.0452	0.1956	0.7089	0.6855	0.6267	0.3482	0.4715	0.1572	0.4136	0.5075	0.3145	0.4345	0.1751	0.2738	0.0698	0.2367	0.5818	0.3733	0.5655	0.2259	0.3268	0.0951	0.2796	0.8617	0.6518	0.8249	0.7741	0.6415	0.2628	0.5649	0.7709	0.5285	0.7262	0.6732	0.3585	0.1568
	HISTO_BP.Contig457.Fgenesh_histo.138.final_new	0.821996961	0.811705009	0.924860021	0.760757105	0.991905544	1.117361999	1.068422494	0.0926	0.8952	0.5254	0.6946	0.2316	0.9653	0.3454	0.9074	0.9835	0.8783	0.9494	0.7048	0.9968	0.7766	0.1048	0.0165	0.1579	0.232	0.0459	0.6345	0.0835	0.4746	0.1217	0.8421	0.6463	0.252	0.9313	0.3444	0.3054	0.0506	0.768	0.3537	0.134	0.8901	0.2205	0.7684	0.2952	0.9541	0.748	0.866	0.9891
FPS	HISTO_BP.Contig457.Fgenesh_histo.14.final_new	0.216732626	1.8012	1.90836	1.3252	3.9828	3.79115	2.92222	0	0.0187	0.0002	0.0069	0	0.1305	0	1	0.9992	0.7043	0.9987	0.7815	1	0.9535	0.9813	0.0008	0.0036	0.4177	0.0024	0.8685	0.0465	0.9998	0.2957	0.9964	0.996	0.5729	0.9997	0.8691	0.9931	0.0013	0.5823	0.004	0.0024	0.9256	0.052	1	0.2185	0.9976	0.4271	0.9976	1
	HISTO_BP.Contig457.Fgenesh_histo.140.final_new	0.982268674	0.736494534	0.871105847	0.661708266	0.919787724	0.977270321	0.908604854	0.4547	0.9409	0.6855	0.7823	0.5538	0.9839	0.6973	0.5453	0.9381	0.6945	0.7684	0.5857	0.9799	0.7089	0.0591	0.0619	0.1389	0.1974	0.0764	0.6987	0.1576	0.3145	0.3055	0.8611	0.5959	0.3656	0.9462	0.5169	0.2177	0.2316	0.8026	0.4041	0.2687	0.9163	0.4149	0.4462	0.4143	0.9236	0.6344	0.7313	0.9783
	HISTO_BP.Contig457.Fgenesh_histo.149.final_new	0.755611018	1.103286159	1.025315235	0.803658252	1.192307383	1.143509254	1.275140439	0.1796	0.3829	0.2961	0.4553	0.3492	0.7363	0.213	0.8204	0.7029	0.6211	0.7793	0.6666	0.9031	0.5434	0.6171	0.2971	0.4252	0.5782	0.4652	0.7856	0.3431	0.7039	0.3789	0.5748	0.6674	0.5467	0.8418	0.4212	0.5447	0.2207	0.4218	0.3326	0.3812	0.754	0.2571	0.6508	0.3334	0.5348	0.4533	0.6188	0.8113
	HISTO_BP.Contig457.Fgenesh_histo.15.final_new	1.013388386	0.901559839	0.868591888	0.76015568	0.932505777	1.036890355	0.965291292	0.5509	0.7995	0.6913	0.8551	0.3792	0.9739	0.6162	0.4491	0.7538	0.6455	0.8251	0.3466	0.963	0.5648	0.2005	0.2462	0.4	0.6109	0.1376	0.8826	0.3063	0.3087	0.3545	0.6	0.6925	0.2244	0.9042	0.4142	0.1449	0.1749	0.3891	0.3075	0.0916	0.819	0.2289	0.6208	0.6534	0.8624	0.7756	0.9084	0.9821
	HISTO_BP.Contig457.Fgenesh_histo.155.final_new	0.984190547	0.803205626	0.712387403	0.587972436	0.900074085	0.750323385	0.623262541	0.4688	0.8657	0.6811	0.9575	0.9375	0.9945	0.9908	0.5312	0.8532	0.6903	0.9495	0.928	0.9892	0.9875	0.1343	0.1468	0.2978	0.7304	0.6465	0.9237	0.8894	0.3189	0.3097	0.7022	0.8655	0.8069	0.9719	0.9476	0.0425	0.0505	0.2696	0.1345	0.3968	0.8189	0.7384	0.0625	0.072	0.3535	0.1931	0.6032	0.8828
YPS	HISTO_BP.Contig457.Fgenesh_histo.156.final_new	2.171889576	0.422900947	0.363992414	0.400238779	0.409928257	0.603896175	0.534919612	1	1	1	1	1	1	0.9999	0	0.7361	0.8191	0.9576	0.0312	0.8702	0.1329	0	0.2639	0.6009	0.8728	0.007	0.6705	0.0436	0	0.1809	0.3991	0.7946	0.0044	0.5726	0.0235	0	0.0424	0.1272	0.2054	0.0002	0.2603	0.0042	0	0.9688	0.993	0.9956	0.9998	0.9981
	HISTO_BP.Contig457.Fgenesh_histo.157.final_new	1.208064855	0.641999162	0.700425064	0.544256192	0.764979291	0.786907373	0.76950206	0.9794	1	0.9968	0.9999	0.9901	1	0.9958	0.0206	0.9949	0.779	0.9443	0.6873	0.9999	0.7649	0	0.0051	0.0319	0.1878	0.0355	0.9444	0.0293	0.0032	0.221	0.9681	0.8159	0.4115	0.9991	0.4755	0.0001	0.0557	0.8122	0.1841	0.1422	0.9912	0.1654	0.0099	0.3127	0.9645	0.5885	0.8578	0.9985
	HISTO_BP.Contig457.Fgenesh_histo.16.final_new	0.694575327	1.099926687	1.128085997	0.883290788	1.384151997	1.325421992	1.183909975	0.0096	0.2701	0.0189	0.2132	0.052	0.7933	0.1362	0.9904	0.9469	0.5903	0.9344	0.6708	0.9973	0.8769	0.7299	0.0531	0.0791	0.4247	0.1471	0.901	0.3277	0.9811	0.4097	0.9209	0.8988	0.5911	0.9948	0.8269	0.7868	0.0656	0.5753	0.1012	0.1833	0.9323	0.3821	0.948	0.3292	0.8529	0.4089	0.8167	0.9859
	HISTO_BP.Contig457.Fgenesh_histo.161.final_new	0.988879744	0.582055237	0.616349932	0.596117692	0.896795786	0.902726929	0.864904979	0.4635	0.9988	0.7621	0.9991	0.7806	0.9995	0.8444	0.5365	0.9984	0.7745	0.9993	0.7878	0.9994	0.854	0.0012	0.0016	0.0106	0.3644	0.0061	0.4422	0.016	0.2379	0.2255	0.9894	0.9865	0.4742	0.9886	0.5974	0.0009	0.0007	0.6356	0.0135	0.0103	0.5801	0.0207	0.2194	0.2122	0.9939	0.5258	0.9897	0.9957
	HISTO_BP.Contig457.Fgenesh_histo.164.final_new	1.774290776	0.597035971	0.50253627	0.473184627	0.645603642	0.539146564	0.579816783	1	1	0.9973	1	1	1	1	0	0.3247	0.1656	0.8258	0.6301	0.9129	0.4145	0	0.6753	0.2889	0.9185	0.7861	0.9613	0.5956	0.0027	0.8344	0.7111	0.965	0.8943	0.9838	0.7773	0	0.1742	0.0815	0.035	0.2807	0.6799	0.1289	0	0.3699	0.2139	0.1057	0.7193	0.8438
	HISTO_BP.Contig457.Fgenesh_histo.176.final_new	1.407911025	0.768172031	0.719999446	0.733223021	0.692333788	0.874694508	0.961104688	0.9946	0.9764	0.9942	0.9917	0.853	0.9786	0.6164	0.0054	0.2931	0.5809	0.4683	0.0703	0.4272	0.0176	0.0236	0.7069	0.7767	0.6866	0.1822	0.6113	0.0564	0.0058	0.4191	0.2233	0.3854	0.0535	0.3622	0.0153	0.0083	0.5317	0.3134	0.6146	0.0882	0.451	0.0305	0.147	0.9297	0.8178	0.9465	0.9118	0.8642
	HISTO_BP.Contig457.Fgenesh_histo.177.final_new	0.47015351	2.515222721	2.040031217	0.848298737	1.222585106	3.205169533	1.060203761	0.0273	0.0044	0.2727	0.0147	0.0003	0.6677	0.4267	0.9727	0.3215	0.9179	0.5436	0.1306	0.9847	0.9576	0.9956	0.6785	0.9776	0.7366	0.2185	0.9972	0.9922	0.7273	0.0821	0.0224	0.0647	0.0015	0.8372	0.658	0.9853	0.4564	0.2634	0.9353	0.0734	0.9903	0.9694	0.9997	0.8694	0.7815	0.9985	0.9266	1
	HISTO_BP.Contig457.Fgenesh_histo.18.final_new	0.551692973	1.391305635	1.083775782	0.986874568	1.229645712	1.235320241	1.421336228	0.0022	0.0443	0.1445	0.3231	0.1216	0.5331	0.0412	0.9978	0.9075	0.9676	0.9937	0.9687	0.9991	0.8711	0.9557	0.0925	0.7101	0.8873	0.7034	0.9469	0.4665	0.8555	0.0324	0.2899	0.735	0.488	0.8592	0.2789	0.6769	0.0063	0.1127	0.265	0.2528	0.6961	0.1113	0.8784	0.0313	0.2966	0.512	0.7472	0.8729
YPS	HISTO_BP.Contig457.Fgenesh_histo.180.final_new	2.06721	0.804843243	0.580052341	0.813173311	0.532084307	0.543974729	0.52716947	1	0.9391	1	0.9993	0.9997	0.9188	1	0	0.0014	0.2698	0.1312	0.2337	0.0025	0.2986	0.0609	0.9986	0.9941	0.9774	0.9847	0.471	0.9913	0	0.7302	0.0059	0.2945	0.4403	0.0049	0.5185	0.0007	0.8688	0.0226	0.7055	0.6368	0.0249	0.707	0.0003	0.7663	0.0153	0.5597	0.3632	0.0168
	HISTO_BP.Contig457.Fgenesh_histo.187.final_new	0.836279599	0.687426961	0.80239912	0.710847597	1.027847666	0.992300818	1.047879288	0.0569	0.9976	0.4119	0.9629	0.5336	0.9973	0.343	0.9431	0.9998	0.8638	0.9971	0.9355	1	0.8443	0.0024	0.0002	0.0043	0.1223	0.0044	0.3888	0.0025	0.5881	0.1362	0.9957	0.956	0.6067	0.9928	0.45	0.0371	0.0029	0.8777	0.044	0.0455	0.8326	0.0211	0.4664	0.0645	0.9956	0.3933	0.9545	0.9961
	HISTO_BP.Contig457.Fgenesh_histo.188.final_new	1.026088057	0.878076185	0.985290491	0.685119211	0.928007673	0.896334612	1.002432173	0.541	0.7171	0.6155	0.5208	0.6805	0.9256	0.5064	0.459	0.6711	0.5789	0.4903	0.6374	0.8898	0.4561	0.2829	0.3289	0.4092	0.3125	0.4616	0.8263	0.2845	0.3845	0.4211	0.5908	0.4081	0.5539	0.8662	0.3745	0.4792	0.5097	0.6875	0.5919	0.6417	0.903	0.4691	0.3195	0.3626	0.5384	0.4461	0.3583	0.8392
	HISTO_BP.Contig457.Fgenesh_histo.189.final_new	1.140579417	0.708511347	1.052862032	0.775862435	0.752276093	0.848258125	1.019526573	0.8396	0.9913	0.9791	0.3473	0.8967	0.9634	0.4417	0.1604	0.9153	0.8468	0.1063	0.5918	0.7916	0.1668	0.0087	0.0847	0.3477	0.0048	0.1112	0.2788	0.0165	0.0209	0.1532	0.6523	0.0109	0.1907	0.4154	0.0317	0.6527	0.8937	0.9952	0.9891	0.9289	0.9806	0.5884	0.1033	0.4082	0.8888	0.8093	0.0711	0.7344
	HISTO_BP.Contig457.Fgenesh_histo.19.final_new	0.846580033	0.978990239	0.769636964	0.702197879	0.856449688	0.938993048	0.81451443	0.2154	0.5428	0.7519	0.8855	0.6215	0.9333	0.8297	0.7846	0.7994	0.9102	0.9642	0.8415	0.9815	0.9424	0.4572	0.2006	0.7127	0.8643	0.5737	0.9132	0.8004	0.2481	0.0898	0.2873	0.6812	0.3558	0.7893	0.5922	0.1145	0.0358	0.1357	0.3188	0.1923	0.6472	0.4038	0.3785	0.1585	0.4263	0.6442	0.8077	0.8787
	HISTO_BP.Contig457.Fgenesh_histo.191.final_new	0.760988293	0.858472263	0.922188074	0.911122367	1.312715691	1.253867418	1.12055526	0.0737	0.7646	0.0876	0.6792	0.1078	0.6823	0.2848	0.9263	0.9642	0.505	0.9546	0.5942	0.9507	0.776	0.2354	0.0358	0.0438	0.376	0.0474	0.3955	0.1302	0.9124	0.495	0.9562	0.9449	0.5759	0.9469	0.772	0.3208	0.0454	0.624	0.0551	0.0607	0.5234	0.1694	0.8922	0.4058	0.9526	0.4241	0.9393	0.9248
	HISTO_BP.Contig457.Fgenesh_histo.194.final_new	0.844294741	0.908547723	0.937823987	0.739486353	1.111714203	0.938016254	0.885054241	0.1478	0.7243	0.2549	0.638	0.6509	0.9616	0.7731	0.8522	0.9343	0.6446	0.9004	0.9004	0.994	0.9438	0.2757	0.0657	0.1374	0.4278	0.4294	0.8824	0.5637	0.7451	0.3554	0.8626	0.8214	0.8264	0.9828	0.8969	0.362	0.0996	0.5722	0.1786	0.5089	0.9116	0.6292	0.3491	0.0996	0.5706	0.1736	0.4911	0.8984
	HISTO_BP.Contig457.Fgenesh_histo.196.final_new	0.631473198	1.064406566	1.073118687	1.024810606	1.551616162	1.665953283	1.608573232	0.0081	0.3531	0.0072	0.343	0.005	0.4448	0.0043	0.9919	0.9716	0.5399	0.9685	0.4017	0.9769	0.4756	0.6469	0.0284	0.0231	0.4795	0.0149	0.5746	0.0183	0.9928	0.4601	0.9769	0.9698	0.3539	0.9788	0.4318	0.657	0.0315	0.5205	0.0302	0.0208	0.5999	0.0188	0.995	0.5983	0.9851	0.6461	0.9792	0.9916
	HISTO_BP.Contig457.Fgenesh_histo.197.final_new	1.141325703	0.894717051	0.978548986	1.207432229	0.874862119	0.845163285	0.835645285	0.752	0.7084	0.7558	0.5479	0.8022	0.2014	0.8278	0.248	0.4626	0.5091	0.3047	0.5764	0.0947	0.5899	0.2916	0.5374	0.541	0.34	0.605	0.1095	0.6222	0.2442	0.4909	0.459	0.2941	0.5704	0.0911	0.5841	0.4521	0.6953	0.66	0.7059	0.7558	0.1936	0.7767	0.1978	0.4236	0.395	0.4296	0.2442	0.0722
	HISTO_BP.Contig457.Fgenesh_histo.2.final_new	0.859135935	0.917047125	0.884779076	0.552724378	0.918583699	0.816213617	0.711820564	0.2854	0.6548	0.6542	0.7119	0.8177	0.989	0.9179	0.7146	0.8122	0.8068	0.8381	0.8976	0.9924	0.953	0.3452	0.1878	0.4989	0.5479	0.6761	0.9629	0.8256	0.3458	0.1932	0.5011	0.5622	0.6864	0.9732	0.8505	0.2881	0.1619	0.4521	0.4378	0.6231	0.9598	0.8035	0.1823	0.1024	0.3239	0.3136	0.3769	0.9272
	HISTO_BP.Contig457.Fgenesh_histo.20.final_new	0.839055443	0.95502055	0.946877238	0.695415128	0.937350051	0.8494009	0.837133777	0.2553	0.5764	0.5998	0.591	0.7573	0.8966	0.762	0.7447	0.7712	0.7902	0.7735	0.8785	0.9461	0.886	0.4236	0.2288	0.53	0.5107	0.6843	0.8545	0.6902	0.4002	0.2098	0.47	0.4766	0.6439	0.8372	0.6541	0.409	0.2265	0.4893	0.5234	0.6606	0.8464	0.682	0.2427	0.1215	0.3157	0.3561	0.3394	0.7635
	HISTO_BP.Contig457.Fgenesh_histo.200.final_new	0.924940279	1.455868956	1.313715605	1.017901841	1.091791157	0.88447829	0.886441832	0.2937	0.0068	0.2818	0.0369	0.7844	0.4602	0.7918	0.7063	0.036	0.4894	0.1185	0.889	0.6465	0.8816	0.9932	0.964	0.961	0.7331	0.9988	0.9785	0.9972	0.7182	0.5106	0.039	0.1258	0.8994	0.6519	0.8957	0.9631	0.8815	0.2669	0.8742	0.9907	0.9191	0.9908	0.2156	0.111	0.0012	0.1006	0.0093	0.23
	HISTO_BP.Contig457.Fgenesh_histo.204.final_new	1.120477296	0.927030118	0.854797306	0.730683696	0.826820435	0.754524082	0.635404753	0.7875	0.6978	0.9065	0.862	0.9773	0.9776	0.9948	0.2125	0.4167	0.6832	0.616	0.859	0.8887	0.9763	0.3022	0.5833	0.7406	0.6789	0.875	0.8993	0.9787	0.0935	0.3168	0.2594	0.4263	0.7156	0.7716	0.9385	0.138	0.384	0.3211	0.5737	0.7775	0.8258	0.9535	0.0227	0.141	0.125	0.2844	0.2225	0.5714
	HISTO_BP.Contig457.Fgenesh_histo.205.final_new	0.932520018	0.752463203	0.711394404	0.783145644	0.860033151	0.933121812	0.781566348	0.2909	0.9835	0.8837	0.9946	0.7202	0.9615	0.9703	0.7091	0.9925	0.9353	0.9976	0.8494	0.9896	0.9813	0.0165	0.0075	0.1595	0.6578	0.0628	0.397	0.407	0.1163	0.0647	0.8405	0.9255	0.2836	0.7513	0.7698	0.0054	0.0024	0.3422	0.0745	0.0236	0.2442	0.2482	0.2798	0.1506	0.9372	0.7164	0.9764	0.9017
	HISTO_BP.Contig457.Fgenesh_histo.208.final_new	1.786144452	0.78660376	0.403959399	0.39024238	0.552622234	0.5412974	0.500423413	0.998	0.9048	0.9997	1	0.9999	1	0.9998	0.002	0.0427	0.5201	0.953	0.5649	0.9653	0.7355	0.0952	0.9573	0.9475	0.9991	0.96	0.9985	0.9851	0.0003	0.4799	0.0525	0.9398	0.5496	0.9489	0.6982	0	0.047	0.0009	0.0602	0.0796	0.5538	0.1373	0.0001	0.4351	0.04	0.4504	0.9204	0.9335
	HISTO_BP.Contig457.Fgenesh_histo.209.final_new	0.839579416	1.164964851	1.038841608	0.945234156	1.292870659	1.321784758	1.274642802	0.0408	0.0572	0.0034	0.3416	0.0018	0.7201	0.0071	0.9592	0.5907	0.202	0.9177	0.1481	0.9806	0.2414	0.9428	0.4093	0.161	0.8701	0.0994	0.9764	0.1828	0.9966	0.798	0.839	0.9845	0.3947	0.997	0.5482	0.6584	0.0823	0.1299	0.0155	0.0086	0.8169	0.025	0.9982	0.8519	0.9006	0.6053	0.9914	0.9969
	HISTO_BP.Contig457.Fgenesh_histo.21.final_new	0.500332659	1.002287173	2.412223079	0.668492859	2.430094944	2.709854791	1.229049759	0.04	0.5119	0.0139	0.0129	0.0037	0.8448	0.4113	0.96	0.953	0.334	0.3182	0.2181	0.9944	0.6962	0.4881	0.047	0.0167	0.0134	0.0062	0.8315	0.4097	0.9861	0.666	0.9833	0.498	0.3863	0.9986	0.7428	0.9871	0.6818	0.9866	0.502	0.3708	0.9987	0.744	0.9963	0.7819	0.9938	0.6137	0.6292	0.9999
	HISTO_BP.Contig457.Fgenesh_histo.211.final_new	1.45979197	0.598018184	0.640887731	0.510777403	0.737960977	0.738257228	0.702191235	1	1	0.9999	1	0.9989	1	1	0	0.9187	0.2125	0.7647	0.2182	0.9954	0.4101	0	0.0813	0.0158	0.2259	0.0171	0.9535	0.0529	0.0001	0.7875	0.9842	0.9299	0.5007	0.9999	0.6867	0	0.2353	0.7741	0.0701	0.0717	0.9904	0.1851	0.0011	0.7818	0.9829	0.4993	0.9283	0.999
	HISTO_BP.Contig457.Fgenesh_histo.216.final_new	1.3776	0.949666086	0.802235772	0.927206736	0.743815331	0.890374564	0.840309233	0.9889	0.6561	0.9789	0.9464	0.8053	0.6997	0.8987	0.0111	0.024	0.4277	0.2423	0.0752	0.046	0.1583	0.3439	0.976	0.9558	0.8922	0.6866	0.574	0.8161	0.0211	0.5723	0.0442	0.3052	0.1085	0.0722	0.2029	0.0536	0.7577	0.1078	0.6948	0.2306	0.1536	0.3779	0.1947	0.9248	0.3134	0.8915	0.7694	0.3864
	HISTO_BP.Contig457.Fgenesh_histo.217.final_new	0.720340708	1.564978409	1.381524678	0.859606925	1.438629485	1.478921668	1.612316881	0.0182	0.0027	0.0116	0.0239	0.0057	0.841	0.0014	0.9818	0.2339	0.4257	0.5042	0.354	0.9976	0.1885	0.9973	0.7661	0.7051	0.7773	0.6405	0.9994	0.4289	0.9884	0.5743	0.2949	0.5834	0.4299	0.9986	0.2423	0.9761	0.4958	0.2227	0.4166	0.3425	0.9971	0.1925	0.9943	0.646	0.3595	0.5701	0.6575	0.9989
	HISTO_BP.Contig457.Fgenesh_histo.218.final_new	0.98306601	1.339688026	1.233227013	1.354542196	0.924837533	0.919193683	0.942449283	0.458	0.0274	0.7	0.0813	0.719	0.0265	0.6537	0.542	0.0543	0.7162	0.1224	0.7318	0.0468	0.6761	0.9726	0.9457	0.9864	0.6877	0.9867	0.472	0.9797	0.3	0.2838	0.0136	0.0402	0.5246	0.0132	0.4576	0.9187	0.8776	0.3123	0.9598	0.9567	0.2764	0.9417	0.281	0.2682	0.0133	0.4754	0.0433	0.0107
	HISTO_BP.Contig457.Fgenesh_histo.223.final_new	0.6268749	1.443137545	1.329848268	0.821949335	1.30174582	1.077320774	1.037332939	0.0662	0.0849	0.2027	0.1638	0.3945	0.7594	0.4526	0.9338	0.6156	0.7202	0.7045	0.8818	0.9742	0.9011	0.9151	0.3844	0.6216	0.6006	0.8418	0.9654	0.8524	0.7973	0.2798	0.3784	0.4575	0.7162	0.9161	0.7429	0.8362	0.2955	0.3994	0.5425	0.7481	0.9286	0.7668	0.6055	0.1182	0.1582	0.2838	0.2519	0.811
	HISTO_BP.Contig457.Fgenesh_histo.224.final_new	1.197844407	0.948212659	0.740559715	0.925247902	0.78352699	1.070708642	0.758525694	0.7962	0.6188	0.9235	0.9281	0.3542	0.6628	0.9288	0.2038	0.2912	0.6033	0.6873	0.1456	0.3191	0.6607	0.3812	0.7088	0.8445	0.8755	0.2743	0.547	0.8656	0.0765	0.3967	0.1555	0.6129	0.0531	0.1902	0.5705	0.0719	0.3127	0.1245	0.3871	0.0451	0.1431	0.46	0.6458	0.8544	0.7257	0.9469	0.9549	0.7569
	HISTO_BP.Contig457.Fgenesh_histo.23.final_new	1.034275645	0.703810162	0.747894624	0.650309222	0.94919134	0.991539477	0.762318482	0.6174	0.9976	0.6723	0.9874	0.533	0.9989	0.9761	0.3826	0.9884	0.564	0.9676	0.4344	0.9975	0.955	0.0024	0.0116	0.018	0.338	0.0121	0.7198	0.2977	0.3277	0.436	0.982	0.9572	0.3766	0.9964	0.935	0.0126	0.0324	0.662	0.0428	0.0219	0.8385	0.4583	0.467	0.5656	0.9879	0.6234	0.9781	0.9965
	HISTO_BP.Contig457.Fgenesh_histo.236.final_new	0.831801427	0.774596345	0.922949917	0.714750302	0.946944085	0.980094204	0.887519745	0.0315	0.9942	0.7142	0.8088	0.5912	0.9999	0.9106	0.9685	0.9998	0.9852	0.9921	0.9731	0.9999	0.9985	0.0058	0.0002	0.0258	0.0506	0.0145	0.7816	0.0945	0.2858	0.0148	0.9742	0.5981	0.3825	0.993	0.7398	0.1912	0.0079	0.9494	0.4019	0.2828	0.9911	0.6591	0.4088	0.0269	0.9855	0.6175	0.7172	0.9981
	HISTO_BP.Contig457.Fgenesh_histo.29.final_new	0.981780891	0.933930359	0.869153574	0.982357254	0.788326462	0.839725347	0.900789115	0.4651	0.6708	0.946	0.8261	0.8708	0.558	0.7233	0.5349	0.6794	0.9243	0.8073	0.8641	0.5803	0.7138	0.3292	0.3206	0.8589	0.6768	0.7499	0.3894	0.5808	0.054	0.0757	0.1411	0.2722	0.3609	0.0918	0.2247	0.1739	0.1927	0.3232	0.7278	0.5824	0.2335	0.4259	0.1292	0.1359	0.2501	0.6391	0.4176	0.1743
	HISTO_BP.Contig457.Fgenesh_histo.31.final_new	1.121934344	0.70153776	0.886068991	0.670340131	0.898309402	0.744251833	0.745753395	0.7552	0.9712	0.7477	0.7698	0.9575	0.9879	0.9513	0.2448	0.8853	0.4807	0.5177	0.8363	0.9324	0.8173	0.0288	0.1147	0.1111	0.1342	0.3832	0.5793	0.3823	0.2523	0.5193	0.8889	0.549	0.8526	0.9457	0.8307	0.2302	0.4823	0.8658	0.451	0.8103	0.9181	0.7994	0.0425	0.1637	0.6168	0.1474	0.1897	0.7057
	HISTO_BP.Contig457.Fgenesh_histo.32.final_new	1.150809131	0.612588891	0.804174528	0.518317335	0.947199013	0.73087409	0.559808637	0.8409	0.9993	0.6582	0.9233	0.9795	1	1	0.1591	0.9835	0.2882	0.6867	0.8712	0.9992	0.9935	0.0007	0.0165	0.0031	0.0497	0.1376	0.8568	0.7115	0.3418	0.7118	0.9969	0.8378	0.9472	1	0.9988	0.0767	0.3133	0.9503	0.1622	0.7166	0.9963	0.9846	0.0205	0.1288	0.8624	0.0528	0.2834	0.9823
	HISTO_BP.Contig457.Fgenesh_histo.33.final_new	0.983884773	0.679634085	0.97782354	0.955280077	1.113342576	1.246557653	1.119581617	0.4689	0.979	0.282	0.5517	0.0907	0.6063	0.2505	0.5311	0.9721	0.3113	0.584	0.1231	0.6253	0.2843	0.021	0.0279	0.016	0.0398	0.0032	0.0643	0.0096	0.718	0.6887	0.984	0.7429	0.2777	0.7782	0.494	0.4483	0.416	0.9602	0.2571	0.0915	0.548	0.2297	0.9093	0.8769	0.9968	0.7223	0.9085	0.9141
	HISTO_BP.Contig457.Fgenesh_histo.38.final_new	0.935406345	0.717606399	0.955283985	0.624426776	0.93645491	0.877416651	0.607389501	0.2731	0.995	0.7042	0.6309	0.8516	0.9997	0.9997	0.7269	0.9963	0.8397	0.7968	0.9334	0.9999	0.9998	0.005	0.0037	0.0292	0.0229	0.0648	0.845	0.8871	0.2958	0.1603	0.9708	0.4336	0.6771	0.9981	0.9969	0.3691	0.2032	0.9771	0.5664	0.7382	0.9961	0.9984	0.1484	0.0666	0.9352	0.3229	0.2618	0.9902
	HISTO_BP.Contig457.Fgenesh_histo.42.final_new	1.178532605	0.764893113	0.96126589	0.649574204	0.91977109	0.797755072	0.784380339	0.8549	0.9612	0.7215	0.594	0.9211	0.9934	0.9491	0.1451	0.7313	0.3185	0.2394	0.6482	0.9307	0.6835	0.0388	0.2687	0.1349	0.1007	0.3951	0.8197	0.4371	0.2785	0.6815	0.8651	0.3906	0.7965	0.97	0.8312	0.406	0.7606	0.8993	0.6094	0.8504	0.9751	0.8711	0.0789	0.3518	0.6049	0.2035	0.1496	0.8759
	HISTO_BP.Contig457.Fgenesh_histo.50.final_new	0.608966332	0.829139271	1.124312851	0.905486415	1.25670981	1.275970715	1.41870704	0.0012	0.8782	0.0678	0.2278	0.0579	0.7421	0.0142	0.9988	0.9998	0.9467	0.9877	0.94	0.9989	0.822	0.1218	0.0002	0.0072	0.035	0.0051	0.2927	0.0019	0.9322	0.0533	0.9928	0.7619	0.4704	0.9789	0.2341	0.7722	0.0123	0.965	0.2381	0.2118	0.9103	0.0808	0.9421	0.06	0.9949	0.5296	0.7882	0.9839
	HISTO_BP.Contig457.Fgenesh_histo.51.final_new	1.211655926	0.743901677	0.694372114	0.801645662	0.957872444	1.05359164	0.826823595	0.9732	0.9967	0.6792	0.9994	0.299	0.9855	0.9661	0.0268	0.8223	0.091	0.937	0.0178	0.6127	0.4903	0.0033	0.1777	0.016	0.7428	0.0008	0.2565	0.1684	0.3208	0.909	0.984	0.9958	0.1739	0.9385	0.9017	0.0006	0.063	0.2572	0.0042	0.0005	0.096	0.0557	0.701	0.9822	0.9992	0.8261	0.9995	0.9929
	HISTO_BP.Contig457.Fgenesh_histo.54.final_new	1.513708214	0.874982825	0.695504453	0.642679591	0.84143173	0.667162147	0.624555005	0.9987	0.8427	0.9001	0.9968	0.999	0.9988	0.999	0.0013	0.0323	0.0599	0.3651	0.4821	0.572	0.65	0.1573	0.9677	0.6009	0.9426	0.9674	0.9822	0.9891	0.0999	0.9401	0.3991	0.9008	0.9442	0.9662	0.9754	0.0032	0.6349	0.0574	0.0992	0.616	0.7037	0.772	0.001	0.5179	0.0326	0.0558	0.384	0.6005
	HISTO_BP.Contig457.Fgenesh_histo.56.final_new	0.875612087	1.062296376	1.295477446	1.20230578	1.35909213	1.369445471	1.69318678	0.2521	0.3778	0.0754	0.0939	0.0523	0.1871	0.0114	0.7479	0.6182	0.2269	0.2853	0.1999	0.4115	0.0474	0.6222	0.3818	0.1553	0.1978	0.1362	0.3064	0.0303	0.9246	0.7731	0.8447	0.5811	0.477	0.6997	0.1765	0.9061	0.7147	0.8022	0.4189	0.393	0.6252	0.1238	0.9477	0.8001	0.8638	0.523	0.607	0.7229
	HISTO_BP.Contig457.Fgenesh_histo.57.final_new	0.548778717	1.075527339	1.122867864	1.231941138	1.246157011	1.50419814	1.488248146	0.0006	0.3417	0.1058	0.2375	0.0089	0.0936	0.017	0.9994	0.993	0.9713	0.9967	0.8791	0.9846	0.8481	0.6583	0.007	0.2458	0.4157	0.0544	0.2567	0.0754	0.8942	0.0287	0.7542	0.7132	0.1737	0.5257	0.2084	0.7625	0.0033	0.5843	0.2868	0.0465	0.292	0.0758	0.9911	0.1209	0.9456	0.8263	0.9535	0.8737
	HISTO_BP.Contig457.Fgenesh_histo.62.final_new	0.893624328	0.795866957	0.919516673	0.722022971	1.020594054	1.074968333	0.900559327	0.2439	0.8841	0.4424	0.6878	0.3168	0.9676	0.7478	0.7561	0.9471	0.6858	0.8539	0.5886	0.9877	0.8813	0.1159	0.0529	0.1132	0.2382	0.0688	0.6975	0.2702	0.5576	0.3142	0.8868	0.717	0.395	0.9641	0.7609	0.3122	0.1461	0.7618	0.283	0.1842	0.9079	0.5484	0.6832	0.4114	0.9312	0.605	0.8158	0.9832
	HISTO_BP.Contig457.Fgenesh_histo.64.final_new	1.229601674	0.556037455	0.609950846	0.653610907	0.773075554	0.703265052	0.758568537	0.8635	0.9951	0.9071	0.9921	0.9557	0.9887	0.9231	0.1365	0.9568	0.5959	0.9128	0.7559	0.8677	0.6411	0.0049	0.0432	0.0929	0.3356	0.1586	0.2403	0.1039	0.0929	0.4041	0.9071	0.8441	0.6553	0.7766	0.5302	0.0079	0.0872	0.6644	0.1559	0.2583	0.3773	0.1523	0.0443	0.2441	0.8414	0.3447	0.7417	0.6397
	HISTO_BP.Contig457.Fgenesh_histo.65.final_new	1.064229688	1.126656859	0.997694487	0.788251396	0.826091093	0.887205498	0.993449414	0.6008	0.2917	0.8053	0.5145	0.7117	0.8531	0.5158	0.3992	0.2621	0.6852	0.4196	0.5877	0.7302	0.4207	0.7083	0.7379	0.8936	0.6888	0.8332	0.9188	0.6815	0.1947	0.3148	0.1064	0.2284	0.3777	0.5658	0.2373	0.4855	0.5804	0.3112	0.7716	0.6866	0.8222	0.5039	0.2883	0.4123	0.1668	0.6223	0.3134	0.6853
	HISTO_BP.Contig457.Fgenesh_histo.67.final_new	1.324163765	0.611067184	0.699676114	0.608800567	0.820386672	0.735403159	0.690012241	0.96	0.9992	0.9182	0.9936	0.9871	0.9999	0.9943	0.04	0.8921	0.3154	0.6839	0.5583	0.9002	0.7117	0.0008	0.1079	0.0409	0.1982	0.1286	0.5101	0.2204	0.0818	0.6846	0.9591	0.8325	0.7553	0.9679	0.8549	0.0064	0.3161	0.8018	0.1675	0.3688	0.8282	0.5378	0.0129	0.4417	0.8714	0.2447	0.6312	0.894
	HISTO_BP.Contig457.Fgenesh_histo.68.final_new	0.80547234	0.699110033	0.815071414	0.947370997	1.405127273	1.066485364	1.055285621	0.1003	0.9726	0.0318	0.8836	0.3457	0.6314	0.3749	0.8997	0.9976	0.2719	0.9827	0.8142	0.9305	0.8114	0.0274	0.0024	0.0001	0.2184	0.017	0.0689	0.0202	0.9682	0.7281	0.9999	0.9955	0.9164	0.9736	0.9309	0.1164	0.0173	0.7816	0.0045	0.0675	0.2198	0.084	0.6543	0.1858	0.983	0.0836	0.9325	0.7479
	HISTO_BP.Contig457.Fgenesh_histo.69.final_new	0.71334307	0.859237885	1.301990223	1.135881136	1.183207353	1.38492979	1.288615745	0.0801	0.7255	0.2424	0.1455	0.0704	0.3054	0.1325	0.9199	0.9565	0.7343	0.6003	0.5277	0.7812	0.6274	0.2745	0.0435	0.1235	0.0754	0.0377	0.1614	0.0693	0.7576	0.2657	0.8765	0.3622	0.2563	0.5613	0.3656	0.8545	0.3997	0.9246	0.6378	0.4045	0.6907	0.5144	0.9296	0.4723	0.9623	0.7437	0.5955	0.7813
	HISTO_BP.Contig457.Fgenesh_histo.70.final_new	1.160541917	0.870050052	0.902679229	1.215987045	0.817598999	1.029839541	0.801015752	0.8293	0.7872	0.8788	0.7526	0.4302	0.1292	0.9115	0.1707	0.48	0.6037	0.3986	0.1492	0.0335	0.6659	0.2128	0.52	0.6211	0.4304	0.1846	0.0496	0.6631	0.1212	0.3963	0.3789	0.3001	0.1102	0.0265	0.5497	0.2474	0.6014	0.5696	0.6999	0.2207	0.0576	0.7392	0.5698	0.8508	0.8154	0.8898	0.7793	0.1835
	HISTO_BP.Contig457.Fgenesh_histo.71.final_new	1.21686472	0.669783392	0.910804946	0.77690185	0.829265516	0.961976397	1.017200038	0.916	0.9944	0.9088	0.7527	0.6117	0.959	0.4509	0.084	0.8851	0.4747	0.2504	0.1532	0.6393	0.0896	0.0056	0.1149	0.0973	0.0353	0.0148	0.1822	0.0082	0.0912	0.5253	0.9027	0.256	0.1457	0.6639	0.09	0.2473	0.7496	0.9647	0.744	0.3459	0.8359	0.2419	0.3883	0.8468	0.9852	0.8543	0.6541	0.9114
	HISTO_BP.Contig457.Fgenesh_histo.74.final_new	1.210560206	0.655111008	0.578168363	0.76593432	0.694270352	0.705654487	0.733522202	0.9205	0.995	0.9943	0.9996	0.9927	0.9687	0.988	0.0795	0.9353	0.8874	0.9904	0.8611	0.7007	0.7988	0.005	0.0647	0.3492	0.7789	0.3167	0.1654	0.2363	0.0057	0.1126	0.6508	0.8775	0.4507	0.2551	0.3567	0.0004	0.0096	0.2211	0.1225	0.1058	0.0385	0.0566	0.0073	0.1389	0.6833	0.5493	0.8942	0.3089
	HISTO_BP.Contig457.Fgenesh_histo.75.final_new	0.957255046	0.620652916	0.580205748	0.394606518	1.277037452	1.345572712	0.854338896	0.341	0.9995	0.0224	1	0.0084	1	0.8935	0.659	0.9993	0.0578	1	0.0291	1	0.9372	0.0005	0.0007	0	0.7001	0	0.9985	0.0125	0.9776	0.9422	1	1	0.3426	1	0.9979	0	0	0.2999	0	0	0.9963	0.0016	0.9916	0.9709	1	0.6574	1	1
YPS	HISTO_BP.Contig457.Fgenesh_histo.78.final_new	2.118319693	0.595245768	0.489035457	0.416718547	0.640488241	0.54624957	0.366217196	0.9995	0.9896	0.9738	0.9998	0.9974	1	1	0.0005	0.1729	0.1075	0.4286	0.2643	0.6925	0.8578	0.0104	0.8271	0.3771	0.8037	0.6376	0.9303	0.9745	0.0262	0.8925	0.6229	0.8789	0.743	0.9633	0.9887	0.0002	0.5714	0.1963	0.1211	0.3054	0.7737	0.9017	0.0026	0.7357	0.3624	0.257	0.6946	0.8806
	HISTO_BP.Contig457.Fgenesh_histo.82.final_new	0.724500961	0.850382815	0.818570473	0.958502701	0.942867018	1.085181039	1.042489087	0.0128	0.8676	0.6638	0.9411	0.2671	0.6221	0.3758	0.9872	0.9963	0.9942	0.9996	0.9524	0.9929	0.9722	0.1324	0.0037	0.26	0.6036	0.0508	0.227	0.0925	0.3362	0.0058	0.74	0.8376	0.1665	0.4593	0.2405	0.0589	0.0004	0.3964	0.1624	0.021	0.1308	0.044	0.7329	0.0476	0.9492	0.8335	0.979	0.8114
	HISTO_BP.Contig457.Fgenesh_histo.83.final_new	1.186128366	0.985074627	1.053846832	1.355049043	0.80892956	1.005445636	0.856576868	0.8727	0.5448	0.9202	0.3722	0.4965	0.0493	0.8568	0.1273	0.191	0.5953	0.0982	0.1532	0.0116	0.4752	0.4552	0.809	0.8632	0.3519	0.4598	0.0616	0.7917	0.0798	0.4047	0.1368	0.0569	0.0891	0.0067	0.3714	0.6278	0.9018	0.6481	0.9431	0.6104	0.0955	0.8953	0.5035	0.8468	0.5402	0.9109	0.3896	0.0599
	HISTO_BP.Contig457.Fgenesh_histo.85.final_new	0.947920473	0.929503562	0.90695898	0.713887977	0.93295878	0.894244635	0.858864347	0.4112	0.6263	0.6076	0.6566	0.6754	0.9091	0.7109	0.5888	0.6763	0.6698	0.7137	0.7277	0.9163	0.7489	0.3737	0.3237	0.4901	0.5374	0.5662	0.8293	0.6048	0.3924	0.3302	0.5099	0.5337	0.5651	0.8217	0.6063	0.3434	0.2863	0.4626	0.4663	0.5233	0.8065	0.5715	0.3246	0.2723	0.4338	0.4349	0.4767	0.7871
	HISTO_BP.Contig457.Fgenesh_histo.86.final_new	1.02921579	0.61952111	0.818170554	0.76066041	0.78884862	0.954155438	0.894390236	0.5869	0.9984	0.9631	0.9305	0.6489	0.9652	0.7965	0.4131	0.9938	0.9195	0.8763	0.5555	0.9307	0.723	0.0016	0.0062	0.078	0.0515	0.0062	0.1189	0.0189	0.0369	0.0805	0.922	0.3912	0.0854	0.6032	0.1897	0.0695	0.1237	0.9485	0.6088	0.1447	0.68	0.2831	0.3511	0.4445	0.9938	0.9146	0.8553	0.9232
	HISTO_BP.Contig457.Fgenesh_histo.89.final_new	0.94208507	0.883202261	1.008382193	1.02399677	1.106291472	1.304813397	1.100235228	0.3661	0.7623	0.2463	0.4849	0.0486	0.4349	0.254	0.6339	0.8297	0.3991	0.6173	0.1231	0.5944	0.4183	0.2377	0.1703	0.1017	0.2356	0.0169	0.211	0.1099	0.7537	0.6009	0.8983	0.7264	0.1513	0.6882	0.5024	0.5151	0.3827	0.7644	0.2736	0.0628	0.4708	0.2988	0.9514	0.8769	0.9831	0.8487	0.9372	0.9207
	HISTO_BP.Contig457.Fgenesh_histo.9.final_new	1.167659426	0.6854547	0.921305162	0.531937529	0.853823567	0.719227414	0.602924593	0.8264	0.9779	0.8192	0.6835	0.9731	1	0.9979	0.1736	0.877	0.5071	0.3417	0.8281	0.993	0.9669	0.0221	0.123	0.1324	0.0721	0.3972	0.9069	0.7556	0.1808	0.4929	0.8676	0.345	0.8086	0.9914	0.9621	0.3165	0.6583	0.9279	0.655	0.9	0.9971	0.9843	0.0269	0.1719	0.6028	0.1914	0.1	0.9525
FPS	HISTO_BP.Contig457.Fgenesh_histo.90.final_new	0.499746938	1.190215159	0.86296194	0.354112664	1.967566821	2.947138061	2.468561878	0.0072	0.2736	0.0188	0.6816	0	0.9975	0.0016	0.9928	0.9796	0.5273	0.9982	0.0535	1	0.1978	0.7264	0.0204	0.0367	0.8951	0.0008	1	0.0038	0.9812	0.4727	0.9633	0.9963	0.0618	1	0.1968	0.3184	0.0018	0.1049	0.0037	0.0002	0.9988	0.0002	1	0.9465	0.9992	0.9382	0.9998	1
	HISTO_BP.Contig457.Fgenesh_histo.91.final_new	0.804773612	0.631157733	0.763006583	0.647750869	1.022481838	1.450211122	1.384583341	0.1389	0.9745	0.4564	0.8836	0.0347	0.981	0.0499	0.8611	0.9953	0.8021	0.9774	0.2287	0.9969	0.3026	0.0255	0.0047	0.0319	0.2213	0.0003	0.452	0.0012	0.5436	0.1979	0.9681	0.8794	0.0696	0.9699	0.101	0.1164	0.0226	0.7787	0.1206	0.0056	0.7588	0.007	0.9653	0.7713	0.9997	0.9304	0.9944	0.9998
	HISTO_BP.Contig457.Fgenesh_histo.93.final_new	1.51542217	1.017478732	0.571149692	0.707576606	0.641224631	0.533376003	0.677286183	0.996	0.4566	0.9962	0.9997	0.9998	0.9793	0.9798	0.004	0.0091	0.5708	0.7931	0.899	0.3595	0.4532	0.5434	0.9909	0.9932	0.9986	0.9992	0.9722	0.9739	0.0038	0.4292	0.0068	0.7363	0.8621	0.3026	0.3966	0.0003	0.2069	0.0014	0.2637	0.6587	0.1277	0.2121	0.0002	0.101	0.0008	0.1379	0.3413	0.0556
	HISTO_BP.Contig457.Fgenesh_histo.94.final_new	1.121751066	0.954970152	0.874026553	1.10104621	0.968840953	0.998942428	0.975046542	0.7726	0.6206	0.5805	0.8126	0.5064	0.277	0.5683	0.2274	0.3498	0.3052	0.5477	0.2708	0.1216	0.3261	0.3794	0.6502	0.458	0.6942	0.4069	0.2028	0.4697	0.4195	0.6948	0.542	0.7263	0.4422	0.2303	0.4967	0.1874	0.4523	0.3058	0.2737	0.2266	0.1037	0.277	0.4936	0.7292	0.5931	0.5578	0.7734	0.2982
	HISTO_BP.Contig457.Fgenesh_histo.96.final_new	1.075527012	0.810643119	0.807817394	0.666444518	0.989743419	0.962605798	0.979626791	0.7528	0.9663	0.5379	0.9734	0.6425	0.9996	0.5613	0.2472	0.8811	0.2935	0.8866	0.4039	0.9958	0.3292	0.0337	0.1189	0.0531	0.5141	0.0846	0.9445	0.055	0.4621	0.7065	0.9469	0.9536	0.5939	0.9997	0.5395	0.0266	0.1134	0.4859	0.0464	0.0734	0.9462	0.0461	0.3575	0.5961	0.9154	0.4061	0.9266	0.9968
	HISTO_BP.Contig457.Fgenesh_histo.99.final_new	1.367721174	0.668158643	0.623552468	0.510368129	0.703624124	0.563783257	0.566605593	0.9993	0.9999	0.9992	1	1	0.9998	1	0.0007	0.8045	0.6396	0.948	0.9916	0.998	0.9922	0.0001	0.1955	0.3265	0.7475	0.9456	0.9873	0.9444	0.0008	0.3604	0.6735	0.8719	0.9753	0.9944	0.9777	0	0.052	0.2525	0.1281	0.8518	0.9754	0.8382	0	0.0084	0.0544	0.0247	0.1482	0.8533
YPS	HISTO_BP.Contig457.Fgenesh_Neurospora.1.final_new	2.03175	0.58506706	0.54311308	0.505864403	0.647190845	0.611271072	0.66411714	1	1	1	1	1	1	0.9995	0	0.0694	0.0116	0.1717	0.0225	0.3789	0.0055	0	0.9306	0.2153	0.7312	0.3428	0.8873	0.1546	0	0.9884	0.7847	0.9212	0.68	0.9741	0.4068	0	0.8283	0.2688	0.0788	0.1534	0.7505	0.0458	0	0.9775	0.6572	0.32	0.8466	0.9493
	HISTO_BP.Contig457.Fgenesh_Neurospora.105.final_new	0.610509307	1.208754144	1.130585998	0.955484	0.97042777	1.082381831	1.236558729	0.0006	0.0906	0.5737	0.1961	0.2676	0.6195	0.068	0.9994	0.9758	0.9979	0.9905	0.9948	0.9974	0.9612	0.9094	0.0242	0.9017	0.6681	0.7673	0.9311	0.432	0.4263	0.0021	0.0983	0.18	0.2379	0.5279	0.0799	0.8039	0.0095	0.3319	0.82	0.5912	0.8422	0.2725	0.7324	0.0052	0.2327	0.7621	0.4088	0.7912
	HISTO_BP.Contig457.Fgenesh_Neurospora.11.final_new	1.207740476	0.904045839	0.777318147	0.877688491	0.698763189	0.888868702	0.724736217	0.9295	0.8005	0.9965	0.9766	0.8255	0.8434	0.9868	0.0705	0.2647	0.8926	0.6777	0.287	0.3501	0.8233	0.1995	0.7353	0.967	0.8578	0.5446	0.5927	0.9253	0.0035	0.1074	0.033	0.2112	0.035	0.0638	0.3962	0.0234	0.3223	0.1422	0.7888	0.1508	0.212	0.6811	0.1745	0.713	0.4554	0.965	0.8492	0.5419
	HISTO_BP.Contig457.Fgenesh_Neurospora.127.final_new	0.754861684	0.980084252	0.917776411	1.027716848	1.124386237	1.186033279	1.046439486	0.0287	0.5515	0.2139	0.7126	0.1118	0.4215	0.3689	0.9713	0.9649	0.8487	0.9859	0.7801	0.9408	0.9283	0.4485	0.0351	0.2065	0.655	0.1206	0.3799	0.3467	0.7861	0.1513	0.7935	0.903	0.3661	0.7088	0.6748	0.2874	0.0141	0.345	0.097	0.0529	0.2358	0.2136	0.8882	0.2199	0.8794	0.6339	0.9471	0.8173
	HISTO_BP.Contig457.Fgenesh_Neurospora.13.final_new	1.033986282	0.889354654	0.968829772	1.036523209	0.922812919	1.41728492	0.853744952	0.595	0.7687	0.6835	0.5793	0.0158	0.4061	0.8493	0.405	0.6896	0.6053	0.4944	0.0119	0.3365	0.777	0.2313	0.3104	0.4125	0.3046	0.0052	0.1956	0.5825	0.3165	0.3947	0.5875	0.3939	0.0061	0.2691	0.6673	0.4207	0.5056	0.6954	0.6061	0.0132	0.3492	0.789	0.9842	0.9881	0.9948	0.9939	0.9868	0.9619
	HISTO_BP.Contig457.Fgenesh_Neurospora.164.final_new	0.792619001	0.988552561	1.021777813	1.017576465	1.104302181	1.280452362	1.160076316	0.0064	0.5448	0.1392	0.4057	0.0061	0.4134	0.0436	0.9936	0.9889	0.9166	0.9862	0.4377	0.9818	0.8069	0.4552	0.0111	0.131	0.3675	0.0099	0.3853	0.0522	0.8608	0.0834	0.869	0.7962	0.0654	0.7971	0.3022	0.5943	0.0138	0.6325	0.2038	0.0095	0.5155	0.0903	0.9939	0.5623	0.9901	0.9346	0.9905	0.9878
FPS	HISTO_BP.Contig457.Fgenesh_Neurospora.166.final_new	0.453848179	1.48726	1.58858	1.42921	1.69075	1.87392	1.67234	0	0.0033	0	0.0003	0	0.003	0.0002	1	0.9943	0.9694	0.9895	0.8946	0.9977	0.9761	0.9967	0.0057	0.1529	0.2924	0.0387	0.6173	0.1822	1	0.0306	0.8471	0.6766	0.2273	0.9017	0.5385	0.9997	0.0105	0.7076	0.3234	0.1097	0.7852	0.3464	1	0.1054	0.9613	0.7727	0.8903	0.9816
	HISTO_BP.Contig457.Fgenesh_Neurospora.172.final_new	1.036787062	0.860675244	0.857773445	0.830574833	0.793949211	0.813778174	0.767671805	0.6317	0.9456	0.9872	0.9525	0.9771	0.9718	0.9971	0.3683	0.835	0.9512	0.8433	0.9361	0.8956	0.9777	0.0544	0.165	0.7855	0.5106	0.714	0.6343	0.8774	0.0128	0.0488	0.2145	0.2296	0.4048	0.3335	0.6482	0.0475	0.1567	0.4894	0.7704	0.6986	0.6279	0.8642	0.0229	0.0639	0.286	0.5952	0.3014	0.4304
	HISTO_BP.Contig457.Fgenesh_Neurospora.178.final_new	0.663676999	1.051614859	0.923225309	0.551146384	0.995855379	1.051945547	1.047095459	0.0018	0.3545	0.5118	0.758	0.3479	1	0.3585	0.9982	0.9884	0.9955	0.9985	0.9903	1	0.992	0.6455	0.0116	0.6411	0.8248	0.4914	0.9996	0.5136	0.4882	0.0045	0.3589	0.712	0.3527	0.9994	0.3629	0.242	0.0015	0.1752	0.288	0.1797	0.9994	0.1727	0.6521	0.0097	0.5086	0.6473	0.8203	1
	HISTO_BP.Contig457.Fgenesh_Neurospora.181.final_new	0.841051061	0.8916232	1.270170746	1.033801436	1.271784584	1.322081049	1.09271098	0.1279	0.7452	0.08	0.0858	0.0327	0.4345	0.2769	0.8721	0.9427	0.346	0.358	0.2497	0.7718	0.7008	0.2548	0.0573	0.0364	0.0398	0.0166	0.2289	0.1348	0.92	0.654	0.9636	0.5079	0.4141	0.8553	0.8128	0.9142	0.642	0.9602	0.4921	0.398	0.8527	0.797	0.9673	0.7503	0.9834	0.5859	0.602	0.9053
	HISTO_BP.Contig457.Fgenesh_Neurospora.183.final_new	1.481242946	0.601246428	0.513383577	0.647654147	0.414095822	0.424932709	0.441852665	0.9367	0.9671	0.9991	0.9887	0.9984	0.9565	0.9967	0.0633	0.646	0.9482	0.822	0.9186	0.5573	0.9141	0.0329	0.354	0.908	0.706	0.8534	0.4004	0.8462	0.0009	0.0518	0.092	0.2169	0.4655	0.0535	0.4038	0.0113	0.178	0.294	0.7831	0.7277	0.2127	0.6889	0.0016	0.0814	0.1466	0.5345	0.2723	0.0893
FPS	HISTO_BP.Contig457.Fgenesh_Neurospora.200.final_new	0.450776173	1.223035609	1.275328765	0.937321323	2.238023377	2.11787753	1.321501214	0.0011	0.2348	0.0001	0.1495	0.0005	0.6073	0.1446	0.9989	0.9784	0.4885	0.9797	0.5865	0.9979	0.9683	0.7652	0.0216	0.0203	0.4472	0.0255	0.7979	0.4075	0.9999	0.5115	0.9797	0.9812	0.6012	0.9975	0.9737	0.8505	0.0203	0.5528	0.0188	0.0278	0.8591	0.4613	0.9995	0.4135	0.9745	0.3988	0.9722	0.9972
	HISTO_BP.Contig457.Fgenesh_Neurospora.31.final_new	0.682935234	0.947854649	0.80772064	0.50455105	1.176951099	0.88846899	0.816252598	0.1011	0.5753	0.3248	0.7527	0.6266	0.9808	0.7359	0.8989	0.9142	0.7166	0.9565	0.9004	0.9981	0.95	0.4247	0.0858	0.2895	0.688	0.5693	0.9658	0.6743	0.6752	0.2834	0.7105	0.8341	0.7499	0.9808	0.8275	0.2473	0.0435	0.312	0.1659	0.4091	0.8932	0.4893	0.3734	0.0996	0.4307	0.2501	0.5909	0.9103
	HISTO_BP.Contig457.Fgenesh_Neurospora.32.final_new	0.92879915	0.904715346	0.894272242	0.693433188	1.139345399	1.054892171	0.882830594	0.2735	0.7968	0.148	0.8247	0.3223	0.9967	0.8458	0.7265	0.8958	0.3521	0.9143	0.5568	0.9982	0.9256	0.2032	0.1042	0.0505	0.536	0.1342	0.9697	0.5884	0.852	0.6479	0.9495	0.965	0.7167	1	0.9602	0.1753	0.0857	0.464	0.035	0.1138	0.9674	0.5354	0.6777	0.4432	0.8658	0.2833	0.8862	0.9975
	HISTO_BP.Contig457.Fgenesh_Neurospora.38.final_new	0.984430756	0.907483587	1.019560656	0.752043679	0.997014387	0.88583977	0.923494597	0.4706	0.6664	0.5055	0.4499	0.7063	0.905	0.6581	0.5294	0.6831	0.5317	0.4925	0.7246	0.9026	0.6861	0.3336	0.3169	0.3502	0.3039	0.5487	0.7903	0.4694	0.4945	0.4683	0.6498	0.4537	0.6899	0.8839	0.6423	0.5501	0.5075	0.6961	0.5463	0.7416	0.9152	0.6883	0.2937	0.2754	0.4513	0.3101	0.2584	0.7586
	HISTO_BP.Contig457.Fgenesh_Neurospora.43.final_new	0.734101523	1.014979718	0.896119447	0.961178176	0.998093935	1.010393757	0.814557777	0.0919	0.4613	0.5088	0.6898	0.479	0.5655	0.8037	0.9081	0.8859	0.9086	0.9523	0.901	0.9001	0.9715	0.5387	0.1141	0.5446	0.7047	0.5086	0.5854	0.8084	0.4912	0.0914	0.4554	0.6843	0.4686	0.5655	0.7848	0.3102	0.0477	0.2953	0.3157	0.305	0.4054	0.6554	0.521	0.099	0.4914	0.5314	0.695	0.5779
	HISTO_BP.Contig457.Fgenesh_Neurospora.44.final_new	0.634112024	0.97428759	1.018457422	0.831041045	1.236746973	1.124573053	1.129260124	0.0047	0.5626	0.1124	0.4644	0.2423	0.8447	0.2662	0.9953	0.9889	0.9039	0.9882	0.9636	0.9992	0.9491	0.4374	0.0111	0.1174	0.4168	0.2269	0.7927	0.2398	0.8876	0.0961	0.8826	0.8464	0.6838	0.974	0.6769	0.5356	0.0118	0.5832	0.1536	0.2997	0.8555	0.3091	0.7577	0.0364	0.7731	0.3162	0.7003	0.9471
	HISTO_BP.Contig457.Fgenesh_Neurospora.49.final_new	0.777429673	0.846611016	0.905518211	0.911402157	1.24204609	1.134145516	1.106308945	0.0642	0.8501	0.1026	0.728	0.2117	0.7156	0.2569	0.9358	0.9904	0.5825	0.9755	0.7769	0.9736	0.8074	0.1499	0.0096	0.0158	0.3334	0.0362	0.3213	0.0501	0.8974	0.4175	0.9842	0.9686	0.7045	0.9635	0.7464	0.272	0.0245	0.6666	0.0314	0.081	0.4876	0.1038	0.7883	0.2231	0.9638	0.2955	0.919	0.9084
YPS	HISTO_BP.Contig457.Fgenesh_Neurospora.65.final_new	3.0849	0.434477617	0.375049434	0.328120847	0.407915978	0.356669584	0.346422899	1	1	1	1	1	1	1	0	0.0021	0.0104	0.0611	0.1512	0.445	0.2512	0	0.9979	0.7496	0.931	0.9778	0.998	0.9871	0	0.9896	0.2504	0.8145	0.9281	0.9905	0.9589	0	0.9389	0.069	0.1855	0.7167	0.9274	0.8108	0	0.8488	0.0222	0.0719	0.2833	0.8301
	HISTO_BP.Contig457.Fgenesh_Neurospora.76.final_new	1.244322866	0.664187195	0.755098476	0.602300789	0.820351744	0.793537313	0.7308378	0.9785	0.9984	0.943	0.9908	0.9796	1	0.9971	0.0215	0.9335	0.4249	0.7054	0.5484	0.9895	0.7948	0.0016	0.0665	0.0584	0.1449	0.075	0.781	0.2186	0.057	0.5751	0.9416	0.7439	0.6037	0.986	0.8278	0.0092	0.2946	0.8551	0.2561	0.3442	0.9718	0.6118	0.0204	0.4516	0.925	0.3963	0.6558	0.9927
	HISTO_BP.Contig457.Fgenesh_Neurospora.81.final_new	1.001189619	0.73388055	0.927146959	0.642273133	0.952625934	0.996743675	0.819977264	0.5029	0.9772	0.6264	0.6867	0.5085	0.9978	0.9055	0.4971	0.9676	0.6222	0.681	0.5065	0.9953	0.8912	0.0228	0.0324	0.0454	0.075	0.0357	0.7873	0.2417	0.3736	0.3778	0.9546	0.5786	0.3941	0.9935	0.8394	0.3133	0.319	0.925	0.4214	0.3347	0.9882	0.7803	0.4915	0.4935	0.9643	0.6059	0.6653	0.9948
	HISTO_BP.Contig457.Fgenesh_Neurospora.96.final_new	1.434039756	0.532387497	0.472603193	0.479361419	0.654687751	0.674849003	0.50563343	0.929	0.994	0.9609	0.9974	0.9333	0.9954	0.9979	0.071	0.8649	0.6096	0.9393	0.544	0.9139	0.917	0.006	0.1351	0.2007	0.6729	0.1784	0.6532	0.5875	0.0391	0.3904	0.7993	0.9064	0.4501	0.8719	0.8483	0.0026	0.0607	0.3271	0.0936	0.0874	0.4962	0.4071	0.0667	0.456	0.8216	0.5499	0.9126	0.8908
	HISTO_BP.Contig457.Fgenesh_Neurospora.98.final_new	1.150124035	0.611697342	0.707089786	0.595830379	0.906895545	0.996949348	0.939326593	0.8751	0.9995	0.8138	0.9952	0.5075	0.9999	0.7058	0.1249	0.9937	0.3702	0.9363	0.1489	0.9971	0.2805	0.0005	0.0063	0.0024	0.1186	0.0006	0.5815	0.0003	0.1862	0.6298	0.9976	0.9672	0.2101	0.9984	0.3943	0.0048	0.0637	0.8814	0.0328	0.0071	0.9068	0.0136	0.4925	0.8511	0.9994	0.7899	0.9929	0.9997
	HISTO_BP.Contig457.fgenesh_plus.10.final_new	1.225679301	0.661131559	0.611388953	0.722832932	0.788777344	0.751513188	0.951706387	0.9237	0.9956	0.9435	0.9987	0.9728	0.9786	0.6397	0.0763	0.9089	0.6036	0.9638	0.7036	0.7607	0.1641	0.0044	0.0911	0.1439	0.6949	0.2037	0.2978	0.0113	0.0565	0.3964	0.8561	0.9412	0.6188	0.6852	0.1138	0.0013	0.0362	0.3051	0.0588	0.0911	0.1635	0.0036	0.0272	0.2964	0.7963	0.3812	0.9089	0.5947
	HISTO_BP.Contig457.fgenesh_plus.113.final_new	0.685223387	1.945012298	2.242222187	1.000862427	1.192712492	0.798543457	0.820854761	0.1971	0.0781	0.3786	0.0745	0.5855	0.5004	0.6749	0.8029	0.2553	0.658	0.2112	0.702	0.8054	0.9101	0.9219	0.7447	0.8239	0.4129	0.7743	0.9203	0.9702	0.6214	0.342	0.1761	0.1558	0.6238	0.6234	0.7482	0.9255	0.7888	0.5871	0.8442	0.8042	0.9251	0.9678	0.4145	0.298	0.2257	0.3762	0.1958	0.4171
	HISTO_BP.Contig457.fgenesh_plus.119.final_new	1.194714315	0.635149275	0.625157805	0.568666477	0.738436167	0.952089849	0.96942849	0.9345	0.9999	0.9948	1	0.672	1	0.6069	0.0655	0.9819	0.8421	0.9907	0.1551	0.9971	0.1275	0.0001	0.0181	0.1255	0.5538	0.0026	0.8003	0.0009	0.0052	0.1579	0.8745	0.9016	0.0268	0.9719	0.021	0	0.0093	0.4462	0.0984	0.001	0.7659	0.0004	0.328	0.8449	0.9974	0.9732	0.999	0.9999
	HISTO_BP.Contig457.fgenesh_plus.123.final_new	1.41456692	0.647546336	0.616083801	0.530923648	0.849584021	0.851532511	0.741689718	0.9994	1	0.9622	1	0.9634	1	0.9987	0.0006	0.8137	0.0332	0.9038	0.0353	0.9952	0.3172	0	0.1863	0.0073	0.6824	0.0039	0.971	0.0968	0.0378	0.9668	0.9927	0.9984	0.4936	1	0.9149	0	0.0962	0.3176	0.0016	0.0024	0.9281	0.048	0.0366	0.9647	0.9961	0.5064	0.9976	1
	HISTO_BP.Contig457.fgenesh_plus.128.final_new	0.949844915	0.688342907	0.741583417	0.624375624	0.935620629	0.959415584	1.182873377	0.3467	0.9902	0.6693	0.9758	0.6023	0.9982	0.1178	0.6533	0.9949	0.7865	0.9846	0.7275	0.9985	0.2275	0.0098	0.0051	0.0367	0.3309	0.0239	0.7459	0.0013	0.3307	0.2135	0.9633	0.9264	0.4305	0.99	0.0749	0.0242	0.0154	0.6691	0.0736	0.0543	0.8653	0.0042	0.3977	0.2725	0.9761	0.5695	0.9457	0.9968
	HISTO_BP.Contig457.fgenesh_plus.20.final_new	1.001141293	0.82132563	0.817536451	1.032347283	0.956583132	1.018103856	1.119686243	0.5194	0.9454	0.6363	0.9658	0.4341	0.417	0.1633	0.4806	0.9262	0.6341	0.9472	0.426	0.4081	0.1898	0.0546	0.0738	0.1425	0.5164	0.0628	0.0601	0.016	0.3637	0.3659	0.8575	0.8801	0.3199	0.3059	0.1209	0.0342	0.0528	0.4836	0.1199	0.0506	0.0431	0.0089	0.5659	0.574	0.9372	0.6801	0.9494	0.4761
	HISTO_BP.Contig457.fgenesh_plus.34.final_new	0.592558491	0.875648067	0.825218074	0.885940216	1.122313503	1.010238304	1.049737696	0.0047	0.7424	0.2792	0.835	0.4832	0.7484	0.3856	0.9953	0.9967	0.9679	0.9985	0.9892	0.9981	0.9878	0.2576	0.0033	0.1324	0.5808	0.2607	0.4767	0.2026	0.7208	0.0321	0.8676	0.9197	0.6888	0.8641	0.6164	0.165	0.0015	0.4192	0.0803	0.1736	0.3661	0.1193	0.5168	0.0108	0.7393	0.3112	0.8264	0.7321
	HISTO_BP.Contig457.fgenesh_plus.57.final_new	1.163548927	0.620189477	0.723740509	0.60691028	0.743568268	0.742287688	0.732364705	0.8048	0.9894	0.9544	0.9596	0.9557	0.9938	0.9503	0.1952	0.9313	0.7626	0.7855	0.7674	0.9459	0.7807	0.0106	0.0687	0.2015	0.2321	0.198	0.5349	0.2308	0.0456	0.2374	0.7985	0.5497	0.4954	0.8483	0.5313	0.0404	0.2145	0.7679	0.4503	0.4497	0.8112	0.4862	0.0443	0.2326	0.802	0.5046	0.5503	0.8363
	HISTO_BP.Contig457.fgenesh_plus.59.final_new	1.213986395	0.680832522	0.701325581	0.738676053	0.763015816	0.843844253	0.979990332	0.9837	0.9999	0.9985	0.9997	0.9757	0.9994	0.5991	0.0163	0.966	0.7865	0.9456	0.3945	0.8692	0.0366	0.0001	0.034	0.1311	0.3905	0.0179	0.2137	0.0004	0.0015	0.2135	0.8689	0.8086	0.1326	0.635	0.0053	0.0003	0.0544	0.6095	0.1914	0.0347	0.2965	0.0011	0.0243	0.6055	0.9821	0.8674	0.9653	0.9207
	HISTO_BP.Contig457.fgenesh_plus.66.final_new	1.074732235	0.703304123	0.889890707	0.796337192	0.980441112	0.953518631	1.116818815	0.7252	0.9921	0.5741	0.8264	0.6717	0.9666	0.1921	0.2748	0.9638	0.3467	0.6523	0.4275	0.8729	0.0918	0.0079	0.0362	0.021	0.07	0.0255	0.1983	0.0036	0.4259	0.6533	0.979	0.7646	0.5748	0.9372	0.1641	0.1736	0.3477	0.93	0.2354	0.2886	0.7929	0.0473	0.3283	0.5725	0.9745	0.4252	0.7114	0.9145
	HISTO_BP.Contig457.fgenesh_plus.81.final_new	1.155219242	0.538013332	0.633112569	0.620641419	0.678967445	0.661874761	0.68807063	0.8637	0.9998	0.9979	0.9982	0.9975	0.9999	0.9953	0.1363	0.995	0.9552	0.9836	0.9761	0.9882	0.9481	0.0002	0.005	0.0809	0.1673	0.1071	0.208	0.0765	0.0021	0.0448	0.9191	0.686	0.5808	0.754	0.4494	0.0018	0.0164	0.8327	0.314	0.3838	0.5729	0.2789	0.0025	0.0239	0.8929	0.4192	0.6162	0.6873
	HISTO_BP.Contig457.fgenesh_plus.83.final_new	0.533630937	0.83714637	1.933849625	1.139138866	0.633745691	1.028480531	1.131800091	0.0287	0.6808	0.8961	0.102	0.4644	0.362	0.3698	0.9713	0.9811	0.9982	0.4772	0.9606	0.8989	0.8924	0.3192	0.0189	0.7664	0.0563	0.2926	0.2331	0.2444	0.1039	0.0018	0.2336	0.0162	0.0886	0.0793	0.0893	0.898	0.5228	0.9437	0.9838	0.8882	0.8245	0.8281	0.5356	0.0394	0.7074	0.9114	0.1118	0.3877
	HISTO_BP.Contig457.fgenesh_plus.84.final_new	1.124125169	0.603808328	0.95544288	0.527615389	0.994744951	1.001308486	0.591203596	0.7381	0.9934	0.5112	0.5878	0.4978	0.9993	0.9983	0.2619	0.9599	0.2864	0.3658	0.2703	0.9926	0.9737	0.0066	0.0401	0.0057	0.0188	0.0072	0.7509	0.5484	0.4888	0.7136	0.9943	0.5701	0.4886	0.999	0.9959	0.4122	0.6342	0.9812	0.4299	0.4054	0.9966	0.9896	0.5022	0.7297	0.9928	0.5114	0.5946	0.9992
	HISTO_BP.Contig457.fgenesh_plus.92.final_new	0.524610982	1.066738321	1.054924311	1.162063297	1.172323783	1.274540265	1.385219842	0.0004	0.3666	0.1983	0.3838	0.1034	0.2169	0.0359	0.9996	0.9947	0.9875	0.998	0.9697	0.9877	0.9404	0.6334	0.0053	0.3397	0.5222	0.2075	0.3464	0.1147	0.8017	0.0125	0.6603	0.6983	0.3397	0.512	0.1987	0.6162	0.002	0.4778	0.3017	0.1749	0.3124	0.0814	0.8966	0.0303	0.7925	0.6603	0.8251	0.6649
	HISTO_BP.Contig457.fgenesh_plus.93.final_new	0.790538497	1.343154634	1.1041966	1.020180627	1.103804743	1.219887668	1.034586031	0.1639	0.1092	0.3394	0.3287	0.199	0.4606	0.4548	0.8361	0.412	0.7028	0.7117	0.5583	0.7761	0.7955	0.8908	0.588	0.7715	0.7821	0.6419	0.8299	0.8447	0.6606	0.2972	0.2285	0.507	0.3466	0.612	0.605	0.6713	0.2883	0.2179	0.493	0.3397	0.6135	0.6117	0.801	0.4417	0.3581	0.6534	0.6603	0.741
	HISTO_BP.Contig457.fgenesh_plus.98.final_new	0.933048877	0.854828065	1.022950489	0.863174404	1.155179776	1.432751807	0.776403544	0.3119	0.8363	0.1441	0.4356	0.0088	0.8368	0.9601	0.6881	0.9066	0.3016	0.6127	0.0381	0.9012	0.9799	0.1637	0.0934	0.0367	0.1428	0.0028	0.4747	0.7296	0.8559	0.6984	0.9633	0.7899	0.0931	0.9569	0.9925	0.5644	0.3873	0.8572	0.2101	0.0238	0.8482	0.9548	0.9912	0.9619	0.9972	0.9069	0.9762	0.9956
	HISTO_BP.Contig457.genewise.108.final_new	0.961683995	0.79084452	0.900028469	0.917635723	0.852594004	0.949083503	0.986064575	0.3578	0.9748	0.9332	0.8492	0.6829	0.795	0.5569	0.6422	0.9886	0.9505	0.8893	0.7789	0.8585	0.6778	0.0252	0.0114	0.2701	0.1355	0.0822	0.1061	0.04	0.0668	0.0495	0.7299	0.3179	0.1919	0.2653	0.1116	0.1508	0.1107	0.8645	0.6821	0.3235	0.4376	0.2128	0.3171	0.2211	0.9178	0.8081	0.6765	0.6108
	HISTO_BP.Contig457.genewise.17.final_new	1.218150274	0.643226842	0.869630058	0.516030487	0.752455015	0.855258609	0.768596449	0.9411	0.9985	0.9856	0.8498	0.883	1	0.9734	0.0589	0.9588	0.7443	0.3341	0.3825	0.9986	0.6848	0.0015	0.0412	0.136	0.0246	0.0299	0.9168	0.0982	0.0144	0.2557	0.864	0.1607	0.1685	0.994	0.4454	0.1502	0.6659	0.9754	0.8393	0.5465	0.9989	0.8018	0.117	0.6175	0.9701	0.8315	0.4535	0.9995
	HISTO_BP.Contig457.genewise.45.final_new	1.322765626	0.619310089	0.848002725	0.648442435	0.779519415	1.025880969	0.783266241	0.9944	0.9995	0.9836	0.9324	0.4148	0.9998	0.9834	0.0056	0.9175	0.3948	0.1698	0.0063	0.8902	0.3846	0.0005	0.0825	0.0498	0.0195	0.0009	0.3785	0.048	0.0164	0.6052	0.9502	0.253	0.0189	0.9333	0.486	0.0676	0.8302	0.9805	0.747	0.0577	0.9846	0.737	0.5852	0.9937	0.9991	0.9811	0.9423	0.9993
	HISTO_BP.Contig457.genewise.48.final_new	0.944764277	0.905410393	1.029194881	0.844452144	1.015403388	0.918426068	0.79522156	0.3365	0.7252	0.4467	0.407	0.7249	0.8788	0.9435	0.6635	0.8145	0.6179	0.5858	0.827	0.9314	0.9656	0.2748	0.1855	0.2545	0.2453	0.4705	0.6682	0.7825	0.5533	0.3821	0.7455	0.4696	0.763	0.8989	0.9428	0.593	0.4142	0.7547	0.5304	0.7659	0.8931	0.9417	0.2751	0.173	0.5295	0.237	0.2341	0.7078
	HISTO_BP.Contig457.genewise.52.final_new	1.725083801	0.705758748	0.670189511	0.688666083	0.743869856	0.70018358	0.656463411	0.9995	0.9984	0.9968	1	0.9986	0.9989	0.9997	0.0005	0.0632	0.0248	0.1232	0.0564	0.0957	0.1521	0.0016	0.9368	0.3255	0.6694	0.5138	0.5792	0.7248	0.0032	0.9752	0.6745	0.8209	0.7049	0.7556	0.8512	0	0.8768	0.3306	0.1791	0.3384	0.4062	0.5795	0.0014	0.9436	0.4862	0.2951	0.6616	0.5685
FPS	HISTO_BP.Contig457.genewise.62.final_new	0.417609769	1.5269	1.76788	1.18782	2.834	3.78559	2.45508	0	0.0283	0	0.0033	0	0.2343	0	1	0.9755	0.2193	0.9352	0.0139	0.9981	0.4483	0.9717	0.0245	0.0075	0.2565	0	0.8401	0.0189	1	0.7807	0.9925	0.9815	0.0964	0.9996	0.729	0.9967	0.0648	0.7435	0.0185	0.0001	0.9579	0.0547	1	0.9861	1	0.9036	0.9999	1
	HISTO_BP.Contig457.genewise.79.final_new	1.022103614	0.769618131	0.893634091	0.948597093	0.909543491	1.070994176	1.116709526	0.5639	0.9594	0.7382	0.808	0.299	0.6664	0.1893	0.4361	0.9365	0.6795	0.7467	0.2666	0.5887	0.1691	0.0406	0.0635	0.1505	0.1783	0.0174	0.0931	0.01	0.2618	0.3205	0.8495	0.5563	0.1442	0.3955	0.0875	0.192	0.2533	0.8217	0.4437	0.1025	0.3372	0.0528	0.701	0.7334	0.9826	0.8558	0.8975	0.8083
	HISTO_BP.Contig457-snap.10.final_new	0.581744274	0.946761707	0.739420738	0.745705814	1.314046776	1.186437545	1.387552591	0.0043	0.6087	0.0747	0.9282	0.183	0.9321	0.0459	0.9957	0.9964	0.9024	1	0.9623	0.9998	0.8434	0.3913	0.0036	0.0618	0.8655	0.1382	0.8752	0.0408	0.9253	0.0976	0.9382	0.9943	0.7012	0.9959	0.3847	0.0718	0	0.1345	0.0057	0.0119	0.4936	0.0022	0.817	0.0377	0.8618	0.2988	0.9881	0.9897
	HISTO_BP.Contig457-snap.101.final_new	0.78940288	0.932539435	0.692755852	0.711155447	1.149004856	1.223434545	1.147030502	0.0186	0.7185	0.0997	0.9986	0.0496	0.9977	0.1132	0.9814	0.9882	0.7904	0.9999	0.6206	0.9999	0.791	0.2815	0.0118	0.0569	0.9856	0.0244	0.9713	0.0582	0.9003	0.2096	0.9431	0.9996	0.314	0.9994	0.5043	0.0014	0.0001	0.0144	0.0004	0.0005	0.4253	0.0002	0.9504	0.3794	0.9756	0.686	0.9995	0.9998
	HISTO_BP.Contig457-snap.111.final_new	0.523391037	0.730411534	0.626393002	0.384144069	0.988679274	0.704850587	0.614461488	0.109	0.7668	0.5066	0.854	0.793	0.9783	0.8526	0.891	0.9607	0.8869	0.9759	0.9695	0.9977	0.9732	0.2332	0.0393	0.2431	0.6284	0.5274	0.9093	0.6314	0.4934	0.1131	0.7569	0.8478	0.7771	0.9787	0.8383	0.146	0.0241	0.3716	0.1522	0.3981	0.8427	0.5068	0.207	0.0305	0.4726	0.2229	0.6019	0.9009
	HISTO_BP.Contig457-snap.125.final_new	0.9584421	0.701956352	0.96204522	0.721154859	1.020447989	0.962255807	0.841203434	0.391	0.9805	0.451	0.6116	0.6096	0.9739	0.8687	0.609	0.9807	0.5585	0.6861	0.7016	0.9746	0.8987	0.0195	0.0193	0.0299	0.0473	0.0491	0.451	0.1556	0.549	0.4415	0.9701	0.6228	0.6357	0.9634	0.8665	0.3884	0.3139	0.9527	0.3772	0.5078	0.9403	0.7823	0.3904	0.2984	0.9509	0.3643	0.4922	0.9467
	HISTO_BP.Contig457-snap.131.final_new	1.093757244	0.770997689	0.858919318	0.683629801	0.811147268	0.897394003	0.788341377	0.7454	0.9688	0.9139	0.8728	0.7848	0.9918	0.9456	0.2546	0.8647	0.7743	0.6592	0.5587	0.9568	0.8314	0.0312	0.1353	0.3676	0.2354	0.1517	0.7655	0.4449	0.0861	0.2257	0.6324	0.3512	0.2489	0.8316	0.5702	0.1272	0.3408	0.7646	0.6488	0.3742	0.9182	0.7123	0.2152	0.4413	0.8483	0.7511	0.6258	0.9464
	HISTO_BP.Contig457-snap.139.final_new	0.816333173	0.799099887	1.003825866	0.766706535	0.997170853	0.913569172	1.234527862	0.1139	0.9076	0.5241	0.4922	0.7001	0.9273	0.1273	0.8861	0.9882	0.8672	0.8602	0.9399	0.9869	0.4905	0.0924	0.0118	0.1266	0.105	0.2384	0.5833	0.0136	0.4759	0.1328	0.8734	0.4728	0.6663	0.8995	0.133	0.5078	0.1398	0.895	0.5272	0.6985	0.9184	0.1395	0.2999	0.0601	0.7616	0.3337	0.3015	0.8147
	HISTO_BP.Contig457-snap.14.final_new	1.0905	1.400972031	1.07830353	1.311921137	1.01044475	1.185318661	1.592498854	0.6307	0.0823	0.4824	0.3889	0.2447	0.2482	0.0799	0.3693	0.0683	0.3625	0.2931	0.1691	0.2025	0.0519	0.9177	0.9317	0.8891	0.8224	0.7252	0.5716	0.3623	0.5176	0.6375	0.1109	0.4025	0.2664	0.2673	0.0936	0.6111	0.7069	0.1776	0.5975	0.3591	0.3222	0.1384	0.7553	0.8309	0.2748	0.7336	0.6409	0.4076
	HISTO_BP.Contig457-snap.140.final_new	0.867675598	0.806439309	0.751281562	0.577931122	0.992076564	0.872993857	0.901555213	0.1517	0.9231	0.5281	0.9693	0.8365	0.9999	0.777	0.8483	0.984	0.8404	0.9958	0.9574	1	0.9484	0.0769	0.016	0.096	0.6727	0.3079	0.9763	0.2391	0.4719	0.1596	0.904	0.962	0.7967	0.9994	0.7435	0.0307	0.0042	0.3273	0.038	0.1642	0.9533	0.115	0.1635	0.0426	0.6921	0.2033	0.8358	0.9929
	HISTO_BP.Contig457-snap.146.final_new	1.18136365	0.894480786	0.82180073	0.996269025	0.908714375	0.998644029	1.244444627	0.9059	0.7945	0.7684	0.9437	0.4902	0.5055	0.0307	0.0941	0.3468	0.3102	0.5863	0.1079	0.1109	0.0026	0.2055	0.6532	0.4641	0.7223	0.2142	0.2185	0.0084	0.2316	0.6898	0.5359	0.7608	0.2534	0.2538	0.0153	0.0563	0.4137	0.2777	0.2392	0.0624	0.0795	0.0018	0.5098	0.8921	0.7858	0.7466	0.9376	0.5013
	HISTO_BP.Contig457-snap.147.final_new	0.933780372	0.895399438	0.895891907	0.968965455	0.909045325	1.248249494	0.921571963	0.352	0.6977	0.6861	0.7024	0.1468	0.5443	0.6528	0.648	0.7999	0.7875	0.7942	0.2463	0.6808	0.7565	0.3023	0.2001	0.4719	0.5099	0.0731	0.3703	0.4628	0.3139	0.2125	0.5281	0.5237	0.0731	0.3866	0.4749	0.2976	0.2058	0.4901	0.4763	0.0861	0.3638	0.4592	0.8532	0.7537	0.9269	0.9269	0.9139	0.8495
	HISTO_BP.Contig457-snap.151.final_new	0.972376476	1.013503169	0.883537314	0.860074482	0.976433959	0.981430992	1.035271655	0.439	0.4666	0.5552	0.773	0.5432	0.7937	0.4293	0.561	0.5324	0.6146	0.8074	0.6058	0.8125	0.4776	0.5334	0.4676	0.5759	0.7745	0.5759	0.7944	0.4445	0.4448	0.3854	0.4241	0.7135	0.4893	0.7408	0.3851	0.227	0.1926	0.2255	0.2865	0.2754	0.5489	0.2029	0.4568	0.3942	0.4241	0.5107	0.7246	0.7498
	HISTO_BP.Contig457-snap.163.final_new	1.203479587	0.77434205	1.064796547	0.597864428	0.865839222	0.869324772	0.617289044	0.8676	0.9422	0.8251	0.3527	0.8077	0.9972	0.9972	0.1324	0.6672	0.4106	0.0958	0.3982	0.9651	0.9509	0.0578	0.3328	0.2451	0.0441	0.2464	0.9252	0.8934	0.1749	0.5894	0.7549	0.1345	0.485	0.98	0.9671	0.6473	0.9042	0.9559	0.8655	0.8586	0.9966	0.9967	0.1923	0.6018	0.7536	0.515	0.1414	0.9827
	HISTO_BP.Contig457-snap.164.final_new	1.806830729	0.592767328	0.611089821	0.517877118	0.577831752	0.668770974	0.62773957	1	1	1	0.9998	0.9993	1	0.9999	0	0.2842	0.3799	0.2138	0.0646	0.7031	0.1662	0	0.7158	0.5988	0.3997	0.1673	0.8588	0.3231	0	0.6201	0.4012	0.3111	0.1127	0.7897	0.2415	0.0002	0.7862	0.6003	0.6889	0.2206	0.887	0.4062	0.0007	0.9354	0.8327	0.8873	0.7794	0.972
	HISTO_BP.Contig457-snap.17.final_new	0.663197837	0.901305755	1.14590975	0.74401994	1.173966742	1.691440051	1.0201555	0.0215	0.6877	0.2016	0.2418	0.0066	0.9229	0.4586	0.9785	0.9881	0.8879	0.9147	0.2944	0.9983	0.967	0.3123	0.0119	0.11	0.1389	0.0027	0.8324	0.293	0.7984	0.1121	0.89	0.5582	0.0432	0.9829	0.7566	0.7582	0.0853	0.8611	0.4418	0.0284	0.9743	0.7001	0.9934	0.7056	0.9973	0.9568	0.9716	1
	HISTO_BP.Contig457-snap.26.final_new	1.03159618	0.69815912	0.721599926	0.661235717	0.95786606	0.835425042	0.977551047	0.5589	0.95	0.5729	0.9421	0.8046	0.9735	0.5499	0.4411	0.9233	0.5138	0.9119	0.7503	0.9538	0.4779	0.05	0.0767	0.0823	0.441	0.2214	0.5935	0.073	0.4271	0.4862	0.9177	0.907	0.7383	0.9536	0.4755	0.0579	0.0881	0.559	0.093	0.2694	0.6569	0.0862	0.1954	0.2497	0.7786	0.2617	0.7306	0.8427
	HISTO_BP.Contig457-snap.35.final_new	0.881966448	0.853344256	1.055740447	0.965055553	1.089515812	1.110414213	1.043221887	0.1976	0.8241	0.3112	0.3583	0.244	0.5893	0.4026	0.8024	0.9358	0.5911	0.6542	0.5636	0.8178	0.7056	0.1759	0.0642	0.109	0.1336	0.086	0.2686	0.1536	0.6888	0.4089	0.891	0.56	0.4497	0.7346	0.5915	0.6417	0.3458	0.8664	0.44	0.3917	0.6853	0.5325	0.756	0.4364	0.914	0.5503	0.6083	0.786
	HISTO_BP.Contig457-snap.38.final_new	0.816225659	1.15527546	1.432017674	1.33422096	1.550841273	1.181164566	0.986251652	0.2612	0.3235	0.0882	0.145	0.2907	0.1994	0.5137	0.7388	0.57	0.2135	0.3154	0.556	0.3974	0.7572	0.6765	0.43	0.1896	0.2784	0.4772	0.3433	0.6851	0.9118	0.7865	0.8104	0.599	0.812	0.6629	0.913	0.855	0.6846	0.7216	0.401	0.7134	0.5813	0.8618	0.7093	0.444	0.5228	0.188	0.2866	0.3565
	HISTO_BP.Contig457-snap.49.final_new	0.808401555	0.782001455	0.818083002	0.807056781	0.936767362	0.853468567	0.895102325	0.1241	0.896	0.6369	0.8565	0.8038	0.8789	0.7192	0.8759	0.9865	0.9224	0.9782	0.971	0.9825	0.9362	0.104	0.0135	0.1756	0.4025	0.3193	0.4331	0.2553	0.3631	0.0776	0.8244	0.7572	0.6865	0.7892	0.5929	0.1435	0.0218	0.5975	0.2428	0.4054	0.5312	0.3388	0.1962	0.029	0.6807	0.3135	0.5946	0.6195
	HISTO_BP.Contig457-snap.52.final_new	1.36040366	0.484069267	0.566837042	0.404692818	0.691150582	0.67140562	0.656646472	0.9932	1	0.999	1	0.9996	1	0.9997	0.0068	0.9991	0.7196	0.9844	0.806	0.9997	0.8606	0	0.0009	0.0023	0.0873	0.004	0.931	0.0073	0.001	0.2804	0.9977	0.9612	0.5927	0.9995	0.6798	0	0.0156	0.9127	0.0388	0.0719	0.9939	0.106	0.0004	0.194	0.996	0.4073	0.9281	0.9997
	HISTO_BP.Contig457-snap.56.final_new	1.167455734	0.656748087	0.719027979	0.627758213	0.948354332	0.771621562	0.718067509	0.9772	1	0.7608	1	0.9979	1	0.9999	0.0228	0.9982	0.1051	0.9824	0.8931	0.9996	0.9849	0	0.0018	0	0.1342	0.0298	0.713	0.142	0.2392	0.8949	1	0.9993	0.9922	1	0.9992	0	0.0176	0.8658	0.0007	0.2102	0.9459	0.5157	0.0021	0.1069	0.9702	0.0078	0.7898	0.9914
	HISTO_BP.Contig457-snap.67.final_new	1.049120036	0.711619959	0.757890954	0.678062639	0.978200286	0.863329694	1.001579886	0.6943	0.9982	0.5795	0.9926	0.9113	0.9985	0.4887	0.3057	0.9908	0.4016	0.9765	0.8085	0.995	0.3144	0.0018	0.0092	0.0028	0.2939	0.0602	0.6538	0.0019	0.4205	0.5984	0.9972	0.9908	0.88	0.9985	0.421	0.0074	0.0235	0.7061	0.0092	0.1308	0.8148	0.0093	0.0887	0.1915	0.9398	0.12	0.8692	0.9684
	HISTO_BP.Contig457-snap.68.final_new	1.070455239	0.734899662	0.833261029	0.619755321	1.004220534	0.906423144	0.861583847	0.7059	0.978	0.4901	0.9199	0.7834	0.9985	0.8797	0.2941	0.9385	0.3053	0.7952	0.581	0.9965	0.721	0.022	0.0615	0.0282	0.2042	0.1005	0.8624	0.1583	0.5099	0.6947	0.9718	0.8923	0.7582	0.9977	0.8508	0.0801	0.2048	0.7958	0.1077	0.2753	0.9734	0.414	0.2166	0.419	0.8995	0.2418	0.7247	0.9928
	HISTO_BP.Contig457-snap.72.final_new	0.789651835	0.840457756	0.94486053	0.790870194	0.938992273	0.954010898	0.893596324	0.0526	0.8945	0.6935	0.6834	0.6426	0.9509	0.7692	0.9474	0.9923	0.9714	0.9725	0.9523	0.9968	0.9752	0.1055	0.0077	0.2247	0.2259	0.2106	0.6516	0.3602	0.3065	0.0286	0.7753	0.4925	0.4551	0.8825	0.6278	0.3166	0.0275	0.7741	0.5075	0.462	0.8749	0.6425	0.3574	0.0477	0.7894	0.5449	0.538	0.8829
	HISTO_BP.Contig457-snap.78.final_new	0.965600888	0.743599337	0.998155968	0.668127639	0.973869528	1.13897723	0.868672831	0.4225	0.9366	0.555	0.4978	0.2326	0.9788	0.7702	0.5775	0.936	0.6113	0.5637	0.3212	0.98	0.7933	0.0634	0.064	0.1016	0.1037	0.0308	0.693	0.2438	0.445	0.3887	0.8984	0.4574	0.2196	0.9698	0.7129	0.5022	0.4363	0.8963	0.5426	0.2727	0.9651	0.7264	0.7674	0.6788	0.9692	0.7804	0.7273	0.9946
	HISTO_BP.Contig457-snap.84.final_new	1.607080805	0.579506375	0.772001499	0.543280436	0.781036253	0.70257026	0.563588259	0.9974	0.9996	0.9616	0.9615	0.9876	0.9997	1	0.0026	0.6823	0.0794	0.086	0.2181	0.7993	0.7424	0.0004	0.3177	0.0214	0.0298	0.0977	0.6561	0.5787	0.0384	0.9206	0.9786	0.5316	0.7619	0.9839	0.9869	0.0385	0.914	0.9702	0.4684	0.746	0.9807	0.9752	0.0124	0.7819	0.9023	0.2381	0.254	0.9448
	HISTO_BP.Contig457-snap.88.final_new	1.25491	1.886151198	1.521949781	0.975512188	1.441673108	1.274378242	0.871695978	0.8125	0.0092	0.0708	0.0463	0.1637	0.5319	0.6939	0.1875	0.0029	0.0135	0.0073	0.0319	0.2261	0.3774	0.9908	0.9971	0.8703	0.8067	0.9388	0.9914	0.9949	0.9292	0.9865	0.1297	0.4012	0.7002	0.9258	0.9582	0.9537	0.9927	0.1933	0.5988	0.7695	0.9538	0.9752	0.8363	0.9681	0.0612	0.2998	0.2305	0.841
	HISTO_BP.Contig457-snap.89.final_new	1.134530059	0.919083466	0.752043148	0.812811128	0.973003947	0.8772249	0.900918969	0.7949	0.6991	0.5669	0.9635	0.799	0.8677	0.7464	0.2051	0.4144	0.2925	0.8227	0.5152	0.6648	0.4526	0.3009	0.5856	0.3909	0.8646	0.608	0.7358	0.5409	0.4331	0.7075	0.6091	0.9212	0.7094	0.8128	0.6569	0.0365	0.1773	0.1354	0.0788	0.1897	0.3487	0.1465	0.201	0.4848	0.392	0.2906	0.8103	0.6533
	HISTO_BP.Contig457-snap.9.final_new	1.063232516	0.752518092	0.948157764	0.650091955	0.996150977	0.769303475	0.56938205	0.6446	0.9393	0.5094	0.6232	0.935	0.9905	0.9991	0.3554	0.8664	0.3886	0.4856	0.8694	0.9701	0.9941	0.0607	0.1336	0.0865	0.136	0.4584	0.7768	0.9207	0.4906	0.6114	0.9135	0.5965	0.8947	0.9759	0.9949	0.3768	0.5144	0.864	0.4035	0.8542	0.9668	0.9904	0.065	0.1306	0.5416	0.1053	0.1458	0.8107
	HISTO_BP.Contig457-snap.91.final_new	1.56551221	0.558748363	0.490530312	0.608743212	0.653906338	0.5368609	0.50286715	0.9979	0.9983	0.9974	1	0.9999	0.9995	0.9998	0.0021	0.8152	0.4459	0.9536	0.874	0.623	0.9381	0.0017	0.1848	0.144	0.8035	0.6045	0.2766	0.7622	0.0026	0.5541	0.856	0.9646	0.9071	0.6873	0.9574	0	0.0464	0.1965	0.0354	0.2822	0.0808	0.4283	0.0001	0.126	0.3955	0.0929	0.7178	0.1915
	HISTO_BP.Contig457-snap.98.final_new	1.221322059	0.680700737	0.676784385	0.56841112	0.738184154	0.657640298	0.644208743	0.971	0.9994	0.9971	0.9996	0.9999	1	1	0.029	0.9486	0.8337	0.9469	0.9725	0.9971	0.9788	0.0006	0.0514	0.2524	0.5234	0.6223	0.905	0.6764	0.0029	0.1663	0.7476	0.7745	0.8319	0.971	0.8694	0.0004	0.0531	0.4766	0.2255	0.6012	0.9027	0.6646	0.0001	0.0275	0.3777	0.1681	0.3988	0.863
	HISTO_BP.Contig459.eannot.1459.final_new	1.543261459	0.52266085	0.508229655	0.518800733	0.665710008	0.478329291	0.591736383	1	1	1	1	1	1	1	0	0.9773	0.3969	0.9827	0.9958	0.9792	0.8028	0	0.0227	0.0135	0.6112	0.7818	0.5312	0.1216	0	0.6031	0.9865	0.9909	0.9987	0.985	0.8734	0	0.0173	0.3888	0.0091	0.7189	0.4123	0.0805	0	0.0042	0.2182	0.0013	0.2811	0.2364
	HISTO_BP.Contig459.eannot.1460.final_new	1.221659389	0.680855699	0.808264226	0.790916023	0.869432303	0.750657026	0.810306794	0.873	0.9707	0.7758	0.8921	0.9506	0.8835	0.8946	0.127	0.8296	0.3818	0.5341	0.6783	0.5712	0.5355	0.0293	0.1704	0.1258	0.1945	0.3046	0.2446	0.1962	0.2242	0.6182	0.8742	0.6382	0.7775	0.6659	0.644	0.1079	0.4659	0.8055	0.3618	0.6609	0.5384	0.4937	0.0494	0.3217	0.6954	0.2225	0.3391	0.3872
FPS	HISTO_BP.Contig459.eannot.1465.final_new	0.15138739	5.84095	7.29127	3.40134	7.36978	9.02431	5.50645	0	0	0	0	0	0.0003	0	1	0.6611	0.3531	0.3596	0.1057	0.9964	0.7674	1	0.3389	0.2255	0.2439	0.0738	0.9613	0.5868	1	0.6469	0.7745	0.4989	0.2335	0.9935	0.8506	1	0.6404	0.7561	0.5011	0.2252	0.9926	0.839	1	0.8943	0.9262	0.7665	0.7748	0.9994
FPS	HISTO_BP.Contig459.eannot.1472.final_new	0.314280596	1.93067	1.8131	1.27881	2.9309	2.39817	1.67956	0.0001	0.0232	0.0004	0.0229	0.0023	0.1945	0.046	0.9999	0.9627	0.6311	0.978	0.8644	0.9989	0.9868	0.9768	0.0373	0.0705	0.5887	0.2201	0.9133	0.6815	0.9996	0.3689	0.9295	0.9578	0.7753	0.9967	0.9707	0.9771	0.022	0.4113	0.0422	0.1491	0.8873	0.6007	0.9977	0.1356	0.7799	0.2247	0.8509	0.9832
	HISTO_BP.Contig459.eannot.1476.final_new	0.804244363	0.835102376	0.829258828	0.570658997	1.005461207	0.88715789	0.831039284	0.0371	0.9336	0.4889	0.9464	0.8612	0.9999	0.9487	0.9629	0.9984	0.956	0.9973	0.9948	1	0.9989	0.0664	0.0016	0.083	0.5204	0.3098	0.9965	0.5143	0.5111	0.044	0.917	0.9436	0.8487	0.9999	0.9359	0.0536	0.0027	0.4796	0.0564	0.2849	0.9954	0.4866	0.1388	0.0052	0.6902	0.1513	0.7151	0.9989
	HISTO_BP.Contig459.eannot.1486.final_new	1.716764942	0.605316795	0.633055925	0.569394031	0.513402369	0.546747853	0.560625119	1	1	1	1	1	1	1	0	0.361	0.8903	0.2015	0.7168	0.605	0.6536	0	0.639	0.9466	0.3226	0.8282	0.7327	0.774	0	0.1097	0.0534	0.0239	0.2633	0.1419	0.1783	0	0.7985	0.6774	0.9761	0.9204	0.8552	0.8751	0	0.2832	0.1718	0.7367	0.0796	0.3458
	HISTO_BP.Contig459.eannot.1492.final_new	0.745389732	1.101609752	1.145237165	0.781433148	1.357615066	0.945831054	1.118746581	0.0327	0.2725	0.0335	0.1889	0.6313	0.9388	0.2375	0.9673	0.8716	0.4716	0.826	0.9822	0.999	0.8493	0.7275	0.1284	0.1066	0.4005	0.8137	0.9717	0.4711	0.9665	0.5284	0.8934	0.8336	0.9793	0.9983	0.8761	0.8111	0.174	0.5995	0.1664	0.8771	0.9878	0.5653	0.3687	0.0178	0.1863	0.0207	0.1229	0.8635
	HISTO_BP.Contig459.eannot.1495.final_new	1.105395514	1.1646879	0.673985903	0.50781012	2.089161301	0.779559627	0.786511548	0.6324	0.3284	0.0087	0.8998	0.7975	0.9836	0.7773	0.3676	0.2498	0.0037	0.8293	0.6897	0.9639	0.6768	0.6716	0.7502	0.0428	0.9361	0.8595	0.9873	0.8564	0.9913	0.9963	0.9572	0.9994	0.9986	0.9999	0.9985	0.1002	0.1707	0.0639	0.0006	0.3234	0.8031	0.3172	0.2025	0.3103	0.1405	0.0014	0.6766	0.9005
FPS	HISTO_BP.Contig459.eannot.1496.final_new	0.382849858	2.03864	3.18195	1.80801	2.07845	3.19238	2.95657	0	0.0024	0.0017	0.0001	0.0002	0.0184	0	1	0.837	0.8306	0.2103	0.2073	0.8942	0.3067	0.9976	0.163	0.4667	0.0401	0.0389	0.6539	0.0688	0.9983	0.1694	0.5333	0.0414	0.0395	0.6857	0.0772	0.9999	0.7897	0.9599	0.9586	0.4883	0.9738	0.6292	0.9998	0.7927	0.9611	0.9605	0.5117	0.9744
	HISTO_BP.Contig459.eannot.1499.final_new	0.880981441	0.834731942	0.883815194	0.822017797	1.154889325	1.015184141	0.966940055	0.1038	0.9471	0.1018	0.8916	0.4459	0.9501	0.6335	0.8962	0.9954	0.4371	0.9901	0.8426	0.9943	0.9277	0.0529	0.0046	0.0106	0.3189	0.0498	0.5395	0.1065	0.8982	0.5629	0.9894	0.9872	0.8635	0.9913	0.9233	0.1084	0.0099	0.6811	0.0128	0.1017	0.7193	0.2089	0.5541	0.1574	0.9502	0.1365	0.8983	0.9527
	HISTO_BP.Contig459.eannot.1500.final_new	0.608080169	2.68349	6.96639	3.46406	3.88891	3.04406	1.8843	0.0611	0.0043	0.0003	0	0.0001	0	0.0252	0.9389	0.0945	0.0101	0.0005	0.0291	0.0139	0.3372	0.9957	0.9055	0.1611	0.0198	0.3558	0.227	0.8404	0.9997	0.9899	0.8389	0.1042	0.7679	0.6382	0.9826	1	0.9995	0.9802	0.8958	0.9759	0.9616	0.9984	0.9999	0.9709	0.6442	0.2321	0.0241	0.3171
	HISTO_BP.Contig459.eannot.1501.final_new	1.435647374	0.590669168	0.762767556	0.696590658	0.582594409	0.628724235	0.697971406	0.9921	0.9993	0.9998	0.96	0.9975	0.9886	0.9888	0.0079	0.8467	0.8556	0.2811	0.7322	0.5005	0.4974	0.0007	0.1533	0.5182	0.0577	0.346	0.1528	0.156	0.0002	0.1444	0.4818	0.055	0.3203	0.138	0.148	0.04	0.7189	0.9423	0.945	0.8791	0.7084	0.6959	0.0025	0.2678	0.654	0.6797	0.1209	0.2729
	HISTO_BP.Contig459.eannot.1505.final_new	0.770287922	1.085143967	1.09603427	0.883236177	1.320208444	1.300600601	1.30209327	0.0676	0.3043	0.0516	0.3	0.0588	0.7648	0.0598	0.9324	0.8487	0.4625	0.835	0.4961	0.9832	0.4899	0.6957	0.1513	0.1156	0.4939	0.1408	0.8783	0.1451	0.9484	0.5375	0.8844	0.8684	0.5393	0.9842	0.5411	0.7	0.165	0.5061	0.1316	0.1568	0.8795	0.1649	0.9412	0.5039	0.8592	0.4607	0.8432	0.9826
	HISTO_BP.Contig459.eannot.1510.final_new	1.001332599	2.057605736	2.532112957	0.678992647	1.154341818	2.082246379	2.046735064	0.5056	0.047	0.3411	0.0144	0.1097	0.8559	0.0233	0.4944	0.0502	0.3511	0.0187	0.112	0.853	0.0243	0.953	0.9498	0.9099	0.3188	0.4957	0.9929	0.5132	0.6589	0.6489	0.0901	0.0389	0.1685	0.9268	0.0555	0.9856	0.9813	0.6812	0.9611	0.6161	0.9979	0.7013	0.8903	0.888	0.5043	0.8315	0.3839	0.9765
	HISTO_BP.Contig459.eannot.1511.final_new	1.10331811	0.701686893	0.696205853	0.49512549	1.069119518	0.768142636	0.636196644	0.7477	0.9773	0.3439	0.988	0.9487	0.9996	0.9936	0.2523	0.9155	0.172	0.9326	0.8363	0.9972	0.9715	0.0227	0.0845	0.017	0.5145	0.31	0.9624	0.693	0.6561	0.828	0.983	0.9914	0.9664	1	0.9953	0.012	0.0674	0.4855	0.0086	0.2936	0.9655	0.6897	0.0513	0.1637	0.69	0.0336	0.7064	0.9849
	HISTO_BP.Contig459.eannot.1512.final_new	1.071976268	0.80915314	0.905523279	0.921366498	1.157558299	1.012905993	1.127838105	0.7123	0.9523	0.1056	0.7912	0.4659	0.7502	0.1675	0.2877	0.8489	0.0552	0.5828	0.2586	0.5317	0.0782	0.0477	0.1511	0.0049	0.2088	0.0503	0.1836	0.0093	0.8944	0.9448	0.9951	0.9739	0.857	0.9504	0.5723	0.2088	0.4172	0.7912	0.0261	0.1852	0.4452	0.0465	0.5341	0.7414	0.9497	0.143	0.8148	0.7725
YPS	HISTO_BP.Contig459.eannot.1515.final_new	2.126098823	0.612610945	0.512695213	0.3937721	0.605495483	0.488202588	0.442210007	0.9999	0.9851	0.9925	0.9995	0.9999	0.9998	0.9987	0.0001	0.1429	0.1339	0.3603	0.4362	0.7812	0.5997	0.0149	0.8571	0.5238	0.7641	0.8297	0.9586	0.8986	0.0075	0.8661	0.4762	0.7741	0.8355	0.9672	0.9044	0.0005	0.6397	0.2359	0.2259	0.5805	0.8669	0.7236	0.0001	0.5638	0.1703	0.1645	0.4195	0.8312
	HISTO_BP.Contig459.eannot.1517.final_new	0.904924476	0.775659703	0.982387301	0.687190764	1.259861187	1.492179769	1.44095657	0.2167	0.9817	0.0394	0.5605	0.0021	0.998	0.0055	0.7833	0.9938	0.1699	0.8016	0.0187	0.9995	0.0334	0.0183	0.0062	0.0004	0.0444	0	0.8198	0	0.9606	0.8301	0.9996	0.9606	0.1047	0.9999	0.16	0.4395	0.1984	0.9556	0.0394	0.0019	0.9938	0.0042	0.9979	0.9813	1	0.8953	0.9981	1
FPS	HISTO_BP.Contig459.eannot.1519.final_new	0.430513116	0.997170739	0.841814097	0.702049986	2.00744173	2.487545633	2.402499298	0	0.5215	0	0.8872	0.0004	0.9812	0	1	1	0.8012	1	0.3364	1	0.4015	0.4785	0	0.0009	0.8269	0	0.9639	0	1	0.1988	0.9991	1	0.123	1	0.1503	0.1128	0	0.1731	0	0	0.8521	0	0.9996	0.6636	1	0.877	1	0.9997
	HISTO_BP.Contig459.eannot.1520.final_new	1.720368372	0.656718257	0.642551571	0.559948037	0.679676126	0.69310368	0.588203015	0.9986	0.9916	0.988	0.9959	0.9937	0.9997	0.9993	0.0014	0.2445	0.1777	0.2774	0.1374	0.5997	0.471	0.0084	0.7555	0.4205	0.5374	0.3751	0.8158	0.7309	0.012	0.8223	0.5795	0.6343	0.4659	0.8728	0.8094	0.0041	0.7226	0.4626	0.3657	0.3355	0.7977	0.7063	0.0063	0.8626	0.6249	0.5341	0.6645	0.9055
	HISTO_BP.Contig459.eannot.1522.final_new	1.397090524	0.571974896	0.70000284	0.473301086	0.652516542	0.680640092	0.58704007	0.9565	0.9974	0.9841	0.9601	0.9735	1	0.9959	0.0435	0.8612	0.6757	0.5379	0.5992	0.9805	0.8319	0.0026	0.1388	0.2564	0.1689	0.173	0.8267	0.4569	0.0159	0.3243	0.7436	0.3797	0.4039	0.9417	0.6946	0.0399	0.4621	0.8311	0.6203	0.5461	0.9643	0.7987	0.0265	0.4008	0.827	0.5961	0.4539	0.9692
	HISTO_BP.Contig459.eannot.1524.final_new	0.865167721	0.968668114	0.935838886	0.951448679	1.170172943	1.04408737	1.293984428	0.0534	0.6312	0.0501	0.7672	0.3224	0.6834	0.0056	0.9466	0.9563	0.444	0.9815	0.847	0.9721	0.1156	0.3688	0.0437	0.0346	0.6479	0.2332	0.5635	0.0035	0.9499	0.556	0.9654	0.9872	0.8736	0.9789	0.162	0.2328	0.0185	0.3521	0.0128	0.1272	0.428	0.0008	0.6776	0.153	0.7668	0.1264	0.8728	0.8126
	HISTO_BP.Contig459.eannot.1525.final_new	1.388250986	0.698323937	0.746984154	0.773195195	0.614800392	0.50835998	0.561717443	0.996	0.9969	1	0.9926	1	0.9821	1	0.004	0.5996	0.8824	0.384	0.9958	0.2932	0.9742	0.0031	0.4004	0.8275	0.2976	0.9877	0.2189	0.9534	0	0.1176	0.1725	0.0648	0.9335	0.0459	0.7669	0.0074	0.616	0.7024	0.9352	0.9958	0.4013	0.9828	0	0.0042	0.0123	0.0665	0.0042	0.0024
	HISTO_BP.Contig459.eannot.1528.final_new	0.69074473	0.810880482	0.673381864	0.581906208	1.35345565	0.875786301	0.8870811	0.0269	0.9111	0.0407	0.9914	0.8077	0.9985	0.7623	0.9731	0.9961	0.6281	0.9997	0.9941	1	0.991	0.0889	0.0039	0.0057	0.8465	0.323	0.9671	0.3111	0.9593	0.3719	0.9943	0.9998	0.9864	0.9997	0.9842	0.0086	0.0003	0.1535	0.0002	0.0819	0.7892	0.0739	0.1923	0.0059	0.677	0.0136	0.9181	0.9856
	HISTO_BP.Contig459.eannot.1530.final_new	0.971345012	0.622456738	0.768766157	0.608254007	1.031811685	0.834281196	0.773407135	0.3797	1	0.3788	0.9939	0.9671	1	0.9937	0.6203	1	0.5091	0.9968	0.9739	1	0.9926	0	0	0	0.0263	0.0053	0.5817	0.0268	0.6212	0.4909	1	0.9938	0.9707	1	0.9963	0.0061	0.0032	0.9737	0.0062	0.2347	0.9834	0.4746	0.0329	0.0261	0.9947	0.0293	0.7653	0.9969
	HISTO_BP.Contig459.eannot.1532.final_new	0.677223987	0.824239227	0.832679437	0.912119614	1.089932742	1.875440968	1.38219973	0.0501	0.7627	0.3802	0.8006	0.0026	0.6434	0.0715	0.9499	0.97	0.8519	0.9841	0.1613	0.9427	0.5985	0.2373	0.03	0.1964	0.4889	0.0038	0.379	0.0398	0.6198	0.1481	0.8036	0.8295	0.0298	0.7077	0.1882	0.1994	0.0159	0.5111	0.1705	0.0015	0.3789	0.0271	0.9974	0.8387	0.9962	0.9702	0.9985	0.9897
	HISTO_BP.Contig459.eannot.1533.final_new	0.706410827	0.526092353	0.591705492	0.449713083	1.28539242	1.374961774	1.199704089	0.0164	0.9999	0.0613	0.9986	0.0252	1	0.1237	0.9836	1	0.7183	1	0.5679	1	0.8424	0.0001	0	0	0.2437	0.0001	0.7986	0.0001	0.9387	0.2817	1	1	0.351	1	0.664	0.0014	0	0.7563	0	0	0.9398	0	0.9748	0.4321	0.9999	0.649	1	1
	HISTO_BP.Contig459.eannot.1546.final_new	0.992161203	0.813446521	0.983487935	0.954055045	1.171218118	1.349336003	1.522471996	0.4787	0.8814	0.2097	0.5472	0.0287	0.6112	0.0078	0.5213	0.8855	0.2386	0.5615	0.0427	0.617	0.0125	0.1186	0.1145	0.0516	0.1376	0.0064	0.2142	0.0013	0.7903	0.7614	0.9484	0.7978	0.2459	0.8299	0.119	0.4528	0.4385	0.8624	0.2022	0.0306	0.5676	0.0085	0.9713	0.9573	0.9936	0.7541	0.9694	0.9687
	HISTO_BP.Contig459.eannot.1548.final_new	0.816108528	0.930143883	1.05989152	0.649582643	1.496209685	1.949520933	1.94722141	0.252	0.5923	0.0766	0.4149	0.0088	0.9281	0.0085	0.748	0.8121	0.2565	0.6908	0.0553	0.9777	0.0542	0.4077	0.1879	0.0644	0.3316	0.0086	0.8776	0.0066	0.9234	0.7435	0.9356	0.8909	0.1646	0.9969	0.1719	0.5851	0.3092	0.6684	0.1091	0.0154	0.9549	0.0143	0.9912	0.9447	0.9914	0.8354	0.9846	0.9997
	HISTO_BP.Contig459.eannot.1549.final_new	0.980405751	1.116239905	1.056775466	1.166986118	1.043414344	1.116267818	1.197495255	0.4626	0.3307	0.4268	0.3974	0.2956	0.2256	0.1882	0.5374	0.3528	0.4578	0.4338	0.333	0.2646	0.2197	0.6693	0.6472	0.6022	0.589	0.4946	0.4194	0.4002	0.5732	0.5422	0.3978	0.4677	0.3774	0.3076	0.2624	0.6026	0.5662	0.411	0.5323	0.4014	0.3161	0.2695	0.7044	0.667	0.5054	0.6226	0.5986	0.4191
	HISTO_BP.Contig459.eannot.1552.final_new	0.504892223	0.914980053	1.627694616	1.106796472	1.199639498	1.261345753	1.171046371	0	0.7229	0.1252	0.0027	0.0823	0.2714	0.1693	1	1	0.9953	0.8698	0.9919	0.9994	0.9977	0.2771	0	0.0589	0.0013	0.0341	0.1367	0.0822	0.8748	0.0047	0.9411	0.0412	0.3935	0.6761	0.5527	0.9973	0.1302	0.9987	0.9588	0.9307	0.9832	0.9693	0.9177	0.0081	0.9659	0.6065	0.0693	0.773
	HISTO_BP.Contig459.eannot.1553.final_new	0.944671457	0.95998708	0.986713025	0.633316234	0.934736762	1.242180128	0.962412682	0.4346	0.544	0.5735	0.511	0.2612	0.8672	0.5278	0.5654	0.6108	0.6398	0.5757	0.326	0.9137	0.5835	0.456	0.3892	0.5341	0.4688	0.2217	0.8725	0.4906	0.4265	0.3602	0.4659	0.4362	0.2075	0.8549	0.4645	0.489	0.4243	0.5312	0.5638	0.2603	0.8832	0.5176	0.7388	0.674	0.7783	0.7925	0.7397	0.9678
	HISTO_BP.Contig459.eannot.1554.final_new	0.923159479	0.861779166	0.891200291	0.649472953	1.137051782	0.862383176	0.736690676	0.3033	0.8146	0.2163	0.7631	0.8194	0.9923	0.9716	0.6967	0.8944	0.3808	0.8652	0.9117	0.9972	0.9904	0.1854	0.1056	0.0628	0.4291	0.4966	0.932	0.8051	0.7837	0.6192	0.9372	0.9168	0.9399	0.9982	0.9908	0.2369	0.1348	0.5709	0.0832	0.5736	0.9519	0.8676	0.1806	0.0883	0.5034	0.0601	0.4264	0.9488
	HISTO_BP.Contig459.eannot.1557.final_new	1.258756167	0.77491613	0.767732809	0.660372339	0.842817004	0.809794493	0.758622256	0.9829	0.9898	0.9411	0.9869	0.9714	0.9999	0.9942	0.0171	0.574	0.2982	0.5998	0.4195	0.9343	0.6486	0.0102	0.426	0.2324	0.5218	0.3577	0.9064	0.5759	0.0589	0.7018	0.7676	0.7778	0.6337	0.9742	0.817	0.0131	0.4002	0.4782	0.2222	0.3218	0.9024	0.5396	0.0286	0.5805	0.6423	0.3663	0.6782	0.9545
	HISTO_BP.Contig459.eannot.1558.final_new	1.312186791	0.815402515	0.727511158	0.673735136	0.820509955	0.862670988	0.771979412	0.9963	0.9715	0.9753	0.9994	0.9315	1	0.9928	0.0037	0.2984	0.2496	0.6828	0.1186	0.8693	0.4577	0.0285	0.7016	0.4852	0.8513	0.299	0.9407	0.6776	0.0247	0.7504	0.5148	0.8663	0.3128	0.9592	0.7051	0.0006	0.3172	0.1487	0.1337	0.0538	0.7502	0.2782	0.0685	0.8814	0.701	0.6872	0.9462	0.9817
	HISTO_BP.Contig459.eannot.1561.final_new	1.211058165	0.618175059	0.711686826	0.571902433	0.768093563	0.851820079	0.741728861	0.839	0.988	0.9085	0.9595	0.7858	0.9968	0.9287	0.161	0.9019	0.6209	0.7546	0.4411	0.9554	0.6883	0.012	0.0981	0.1644	0.2697	0.0857	0.6416	0.2079	0.0915	0.3791	0.8356	0.6398	0.3199	0.9207	0.5594	0.0405	0.2454	0.7303	0.3602	0.2069	0.8496	0.4182	0.2142	0.5589	0.9143	0.6801	0.7931	0.9694
	HISTO_BP.Contig459.eannot.1565.final_new	1.06279535	0.791067678	0.684920483	0.90142257	0.973103467	1.259472435	1.232691836	0.6329	0.8905	0.5453	0.9866	0.0797	0.7017	0.0974	0.3671	0.7934	0.442	0.9481	0.0629	0.5793	0.0849	0.1095	0.2066	0.1573	0.7556	0.0132	0.2725	0.0166	0.4547	0.558	0.8427	0.9616	0.0951	0.6415	0.1137	0.0134	0.0519	0.2444	0.0384	0.0012	0.0831	0.0012	0.9203	0.9371	0.9868	0.9049	0.9988	0.9488
	HISTO_BP.Contig459.eannot.1583.final_new	0.666268638	0.88494865	0.910553711	0.851559213	1.218788474	1.153778422	1.066373681	0.001	0.8095	0.0651	0.787	0.1168	0.905	0.2936	0.999	0.9994	0.9293	0.9993	0.9755	0.9997	0.995	0.1905	0.0006	0.0241	0.4303	0.038	0.6093	0.1097	0.9349	0.0707	0.9759	0.9766	0.6473	0.9915	0.842	0.213	0.0007	0.5697	0.0234	0.0382	0.6916	0.1153	0.8832	0.0245	0.962	0.3527	0.9618	0.9872
	HISTO_BP.Contig459.eannot.1588.final_new	0.84458438	0.723162714	0.720016523	0.68844446	0.869264397	0.931623696	0.953585075	0.091	0.9936	0.8785	0.9947	0.7081	0.9967	0.644	0.909	0.9994	0.9879	0.9986	0.9582	0.9994	0.9473	0.0064	0.0006	0.0814	0.5114	0.0353	0.6389	0.0271	0.1215	0.0121	0.9186	0.9203	0.2913	0.9482	0.2468	0.0053	0.0014	0.4886	0.0797	0.0291	0.6347	0.0253	0.2919	0.0418	0.9647	0.7087	0.9709	0.9868
	HISTO_BP.Contig459.eannot.1589.final_new	0.840629033	0.782860774	0.743961215	0.714015408	1.265235304	1.150443047	1.15801875	0.0617	0.9853	0.0257	0.9925	0.1098	0.9968	0.1028	0.9383	0.9989	0.3083	0.9995	0.6169	0.9999	0.587	0.0147	0.0011	0.0002	0.6619	0.0012	0.765	0.0012	0.9743	0.6917	0.9998	1	0.7797	1	0.7665	0.0075	0.0005	0.3381	0	0.0016	0.6177	0.0005	0.8902	0.3831	0.9988	0.2203	0.9984	0.9999
	HISTO_BP.Contig459.eannot.1590.final_new	0.541899684	1.48566	1.36922	2.43002	1.6929	1.69367	3.57898	0.0013	0.0218	0.004	0.047	0.0051	0	0	0.9987	0.8405	0.6603	0.9269	0.6553	0.1037	0.0043	0.9782	0.1595	0.2704	0.6669	0.2729	0.0163	0.0003	0.996	0.3397	0.7296	0.8527	0.4977	0.0443	0.0007	0.953	0.0731	0.3331	0.1473	0.1488	0.0036	0.0003	0.9949	0.3447	0.7271	0.5023	0.8512	0.0455
	HISTO_BP.Contig459.eannot.1591.final_new	1.402730431	0.738979991	0.68344308	0.578630036	0.718010438	0.654436356	0.71730451	0.9973	0.9966	0.9988	0.9989	1	1	0.9977	0.0027	0.3581	0.4848	0.6461	0.7827	0.9602	0.48	0.0034	0.6419	0.6156	0.7467	0.8677	0.9815	0.6161	0.0012	0.5152	0.3844	0.657	0.7923	0.9705	0.5009	0.0011	0.3539	0.2533	0.343	0.6536	0.9249	0.3404	0	0.2173	0.1323	0.2077	0.3464	0.8554
	HISTO_BP.Contig459.eannot.1595.final_new	1.483343845	0.591377275	0.564041021	0.688978779	0.559481249	0.617896686	0.838852616	0.9656	0.9909	0.997	0.9972	0.9779	0.9519	0.7881	0.0344	0.7178	0.8021	0.8098	0.6486	0.4575	0.166	0.0091	0.2822	0.6093	0.5929	0.438	0.2519	0.0688	0.003	0.1979	0.3907	0.4855	0.3349	0.185	0.0414	0.0028	0.1902	0.4071	0.5145	0.3406	0.1878	0.0422	0.0221	0.3514	0.562	0.6651	0.6594	0.3287
	HISTO_BP.Contig459.eannot.1596.final_new	1.121747034	0.751048374	1.027470965	0.753969608	0.955627106	1.490532645	0.804952592	0.8696	0.9944	0.6667	0.3831	0.0005	0.9916	0.9909	0.1304	0.9215	0.2682	0.1047	0.0004	0.9164	0.8253	0.0056	0.0785	0.028	0.0073	0.0002	0.4944	0.2639	0.3333	0.7318	0.972	0.2673	0.0019	0.9756	0.9309	0.6169	0.8953	0.9927	0.7327	0.0056	0.9906	0.9815	0.9995	0.9996	0.9998	0.9981	0.9944	1
	HISTO_BP.Contig459.eannot.1597.final_new	0.745717029	1.083279695	0.996237065	0.978396131	1.090855077	1.012980476	1.27155023	0.0493	0.3213	0.3078	0.512	0.472	0.5396	0.1009	0.9507	0.8586	0.8619	0.9415	0.9065	0.9295	0.6068	0.6787	0.1414	0.4886	0.6679	0.6204	0.6836	0.2168	0.6922	0.1381	0.5114	0.6989	0.6253	0.7024	0.2342	0.488	0.0585	0.3321	0.3011	0.4751	0.5278	0.1047	0.528	0.0935	0.3796	0.3747	0.5249	0.5507
	HISTO_BP.Contig459.eannot.1599.final_new	1.957818182	0.277925402	0.507217926	0.271146734	0.377119012	1.180017028	0.565731391	0.9913	1	0.9997	0.9783	0.2723	1	0.9775	0.0087	0.9805	0.865	0.5112	0.0027	0.9717	0.3469	0	0.0195	0.148	0.0457	0	0.5291	0.0074	0.0003	0.135	0.852	0.1852	0.0002	0.8566	0.0722	0.0217	0.4888	0.9543	0.8148	0.0068	0.951	0.3665	0.7277	0.9973	1	0.9998	0.9932	0.9999
	HISTO_BP.Contig459.eannot.1600.final_new	0.976589182	0.778368927	0.677750141	0.955024501	1.093475299	1.419324012	1.232854616	0.4623	0.8875	0.3289	0.9739	0.0329	0.5925	0.1301	0.5377	0.8891	0.3822	0.9681	0.0531	0.614	0.1835	0.1125	0.1109	0.0703	0.7186	0.0054	0.1934	0.0242	0.6711	0.6178	0.9297	0.9788	0.1211	0.7284	0.2964	0.0261	0.0319	0.2814	0.0212	0.001	0.0655	0.0058	0.9671	0.9469	0.9946	0.8789	0.999	0.9577
	HISTO_BP.Contig459.eannot.1601.final_new	0.866977649	1.093155308	0.992703628	1.254122202	1.034685065	1.237633395	1.476110587	0.1775	0.3021	0.4214	0.5167	0.102	0.0821	0.0125	0.8225	0.6124	0.7327	0.8119	0.3439	0.3144	0.0817	0.6979	0.3876	0.6189	0.7004	0.2466	0.2273	0.0637	0.5786	0.2673	0.3811	0.5791	0.1705	0.1513	0.0318	0.4833	0.1881	0.2996	0.4209	0.1082	0.0874	0.0142	0.898	0.6561	0.7534	0.8295	0.8918	0.4673
	HISTO_BP.Contig459.eannot.1607.final_new	1.30522	0.813456735	0.845872726	0.980401771	0.78117099	0.854645194	0.973222905	0.93	0.885	0.9235	0.8369	0.8201	0.5523	0.5658	0.07	0.3894	0.4531	0.2962	0.2999	0.1115	0.1128	0.115	0.6106	0.5678	0.4064	0.4003	0.1755	0.1755	0.0765	0.5469	0.4322	0.3303	0.3335	0.1233	0.1173	0.1631	0.7038	0.5936	0.6697	0.4889	0.2292	0.2255	0.1799	0.7001	0.5997	0.6665	0.5111	0.2433
	HISTO_BP.Contig459.Fgenesh_Aspergillus.114.final_new	0.873081906	0.721761623	0.718364985	0.680688857	1.00634402	1.189517392	1.093907835	0.1097	0.9975	0.4836	0.9978	0.0576	0.9992	0.1971	0.8903	0.9998	0.8723	0.9998	0.3793	1	0.6555	0.0025	0.0002	0.0045	0.5131	0	0.6983	0.0007	0.5164	0.1277	0.9955	0.9976	0.0699	0.9982	0.2085	0.0022	0.0002	0.4869	0.0024	0	0.6725	0.0016	0.9424	0.6207	1	0.9301	1	1
	HISTO_BP.Contig459.Fgenesh_Aspergillus.116.final_new	1.548912634	0.495843416	0.424295853	0.405322698	0.720858311	0.564269994	0.630528095	0.9979	0.9998	0.9828	1	0.9999	1	0.9965	0.0021	0.9473	0.2445	0.994	0.8101	0.9974	0.5555	0.0002	0.0527	0.0137	0.8305	0.2097	0.8925	0.0735	0.0172	0.7555	0.9863	0.9996	0.9431	1	0.7948	0	0.006	0.1695	0.0004	0.0374	0.6226	0.0061	0.0001	0.1899	0.7903	0.0569	0.9626	0.9782
	HISTO_BP.Contig459.Fgenesh_Aspergillus.122.final_new	0.684748595	1.62684	1.31136	1.21655	1.59822	1.52562	1.63321	0.0302	0.0151	0.0204	0.0855	0.0193	0.1703	0.0129	0.9698	0.3095	0.3488	0.7068	0.4104	0.8069	0.3053	0.9849	0.6905	0.5292	0.8327	0.6134	0.9006	0.4827	0.9796	0.6512	0.4708	0.809	0.5819	0.8842	0.4682	0.9145	0.2932	0.1673	0.191	0.2256	0.6481	0.1554	0.9807	0.5896	0.3866	0.4181	0.7744	0.8586
	HISTO_BP.Contig459.Fgenesh_Aspergillus.134.final_new	1.436334884	0.685251868	0.681670401	0.706630571	0.718352914	0.647643226	0.951575716	0.9731	0.9816	0.9666	0.9813	0.9902	0.9484	0.6054	0.0269	0.5337	0.4346	0.5483	0.6338	0.477	0.0575	0.0184	0.4663	0.3922	0.5209	0.6179	0.4433	0.0429	0.0334	0.5654	0.6078	0.615	0.7073	0.537	0.0635	0.0187	0.4517	0.4791	0.385	0.5988	0.4349	0.0314	0.0098	0.3662	0.3821	0.2927	0.4012	0.3528
	HISTO_BP.Contig459.Fgenesh_Aspergillus.15.final_new	0.787139016	0.839355711	1.009174158	1.082332402	0.899688599	1.206951544	1.185480825	0.0406	0.9053	0.8018	0.4795	0.0746	0.2862	0.0983	0.9594	0.9971	0.9923	0.9508	0.6415	0.8686	0.6867	0.0947	0.0029	0.3133	0.0943	0.0072	0.0467	0.0083	0.1982	0.0077	0.6867	0.213	0.0175	0.1016	0.0279	0.5205	0.0492	0.9057	0.787	0.0906	0.3084	0.1251	0.9254	0.3585	0.9928	0.9825	0.9094	0.7822
	HISTO_BP.Contig459.Fgenesh_Aspergillus.162.final_new	1.17662617	0.742058895	0.673138936	0.626146631	0.83956871	0.868897418	0.834158803	0.976	0.9995	0.9802	0.9999	0.955	1	0.9852	0.024	0.9395	0.5617	0.9923	0.3989	0.9992	0.5901	0.0005	0.0605	0.0821	0.8604	0.036	0.9694	0.0987	0.0198	0.4383	0.9179	0.9891	0.3443	0.9986	0.5333	0.0001	0.0077	0.1396	0.0109	0.005	0.7982	0.0096	0.045	0.6011	0.964	0.6557	0.995	0.9997
	HISTO_BP.Contig459.Fgenesh_Aspergillus.165.final_new	0.721663995	0.761072291	0.861991915	0.645802927	1.018431216	1.163820828	0.933359596	0.0158	0.9502	0.4589	0.8373	0.1683	0.9941	0.6715	0.9842	0.9992	0.9606	0.9973	0.8474	0.9997	0.9846	0.0498	0.0008	0.0563	0.2485	0.0133	0.8166	0.1349	0.5411	0.0394	0.9437	0.8447	0.2233	0.9924	0.6896	0.1627	0.0027	0.7515	0.1553	0.0389	0.9426	0.3176	0.8317	0.1526	0.9867	0.7767	0.9611	0.9995
YPS	HISTO_BP.Contig459.Fgenesh_Aspergillus.167.final_new	2.105508624	0.430455134	0.384147616	0.348281579	0.481673423	0.460689458	0.521022276	1	1	1	1	1	1	1	0	0.7318	0.4605	0.9185	0.5843	0.9756	0.2571	0	0.2682	0.2602	0.7531	0.3307	0.8949	0.1211	0	0.5395	0.7398	0.917	0.616	0.9681	0.3043	0	0.0815	0.2469	0.083	0.117	0.7292	0.0264	0	0.4157	0.6693	0.384	0.883	0.9631
	HISTO_BP.Contig459.Fgenesh_Aspergillus.169.final_new	0.932200451	0.932490079	0.725651042	0.620039683	0.906008185	0.822265625	0.794835069	0.3932	0.6374	0.6885	0.9287	0.8267	0.9827	0.8456	0.6068	0.7045	0.7335	0.917	0.8356	0.9673	0.8591	0.3626	0.2955	0.5603	0.8665	0.7185	0.9557	0.7477	0.3115	0.2665	0.4397	0.8448	0.6703	0.9503	0.7249	0.0713	0.083	0.1335	0.1552	0.3066	0.7533	0.3587	0.1733	0.1644	0.2815	0.3297	0.6934	0.8807
	HISTO_BP.Contig459.Fgenesh_Aspergillus.170.final_new	1.061818225	0.639893779	0.678292131	0.562613226	0.785278662	0.751111161	0.763319868	0.6499	0.9954	0.9453	0.9878	0.9655	0.9994	0.9573	0.3501	0.9833	0.8751	0.9678	0.9066	0.9954	0.8973	0.0046	0.0167	0.1146	0.3656	0.1742	0.7575	0.1592	0.0547	0.1249	0.8854	0.8114	0.6087	0.9638	0.5772	0.0122	0.0322	0.6344	0.1886	0.2739	0.8505	0.2453	0.0345	0.0934	0.8258	0.3913	0.7261	0.941
	HISTO_BP.Contig459.Fgenesh_Aspergillus.30.final_new	0.97584411	1.684509198	1.239560637	1.061601898	1.552645006	0.689522023	1.287303141	0.4514	0.0364	0.0527	0.2076	0.8921	0.4143	0.1768	0.5486	0.0462	0.0697	0.2467	0.9126	0.4589	0.2136	0.9636	0.9538	0.6156	0.8604	0.9973	0.9298	0.8131	0.9473	0.9303	0.3844	0.7932	0.9951	0.895	0.7362	0.7924	0.7533	0.1396	0.2068	0.9762	0.7057	0.4475	0.1079	0.0874	0.0027	0.0049	0.0238	0.0941
	HISTO_BP.Contig459.Fgenesh_Aspergillus.31.final_new	1.439218976	0.559422792	0.622120424	0.549930984	0.640174658	0.72254882	0.624672104	0.9992	1	1	0.9998	0.9997	1	1	0.0008	0.9677	0.7532	0.8277	0.3628	0.9686	0.8133	0	0.0323	0.1215	0.181	0.0136	0.5651	0.1696	0	0.2468	0.8785	0.5854	0.1384	0.8839	0.5721	0.0002	0.1723	0.819	0.4146	0.0941	0.8359	0.4839	0.0003	0.6372	0.9864	0.8616	0.9059	0.9834
	HISTO_BP.Contig459.Fgenesh_Aspergillus.42.final_new	0.822939579	0.819365646	0.728305597	0.77628637	1.036764867	0.912996613	1.046145443	0.0816	0.9011	0.3958	0.9876	0.727	0.9624	0.3662	0.9184	0.9881	0.842	0.9996	0.9577	0.9979	0.8406	0.0989	0.0119	0.0887	0.7747	0.2618	0.6401	0.0694	0.6042	0.158	0.9113	0.9858	0.7966	0.9642	0.4781	0.0124	0.0004	0.2253	0.0142	0.0798	0.3445	0.0067	0.273	0.0423	0.7382	0.2034	0.9202	0.8439
	HISTO_BP.Contig459.Fgenesh_Aspergillus.50.final_new	0.727119661	1.159818993	1.134046678	0.589216166	1.196055787	0.994791329	1.07997431	0.1206	0.2942	0.2527	0.3199	0.5078	0.9712	0.4025	0.8794	0.7062	0.6761	0.7385	0.8663	0.9943	0.7621	0.7058	0.2938	0.4666	0.5405	0.6879	0.9814	0.5846	0.7473	0.3239	0.5334	0.57	0.7287	0.9836	0.6255	0.6801	0.2615	0.4595	0.43	0.6697	0.9764	0.5612	0.4922	0.1337	0.3121	0.2713	0.3303	0.9568
	HISTO_BP.Contig459.Fgenesh_Aspergillus.66.final_new	1.065117951	0.734138433	0.771446533	0.661725781	0.877071202	0.796671519	0.867218105	0.6573	0.9701	0.8005	0.9496	0.9224	0.9937	0.8299	0.3427	0.9186	0.6626	0.8772	0.8362	0.9821	0.6901	0.0299	0.0814	0.1564	0.3878	0.3136	0.7214	0.1601	0.1995	0.3374	0.8436	0.7737	0.7193	0.9544	0.5244	0.0504	0.1228	0.6122	0.2263	0.4267	0.825	0.2359	0.0776	0.1638	0.6864	0.2807	0.5733	0.8653
	HISTO_BP.Contig459.Fgenesh_Aspergillus.72.final_new	1.025253068	0.582845686	0.627742289	0.625061199	0.75517567	0.795205511	0.644586529	0.555	0.9989	0.9587	0.9977	0.9025	0.9948	0.9898	0.445	0.9982	0.9273	0.9922	0.8737	0.9874	0.9849	0.0011	0.0018	0.0695	0.3288	0.0401	0.3712	0.2806	0.0413	0.0727	0.9305	0.8657	0.394	0.8571	0.8157	0.0023	0.0078	0.6712	0.1343	0.0896	0.5175	0.4436	0.0975	0.1263	0.9599	0.606	0.9104	0.9034
	HISTO_BP.Contig459.Fgenesh_Aspergillus.75.final_new	1.911	0.915007849	0.715782313	0.581234956	0.654086866	0.755395081	0.772710623	0.9998	0.6595	0.9903	0.9701	0.9277	0.9945	0.9221	0.0002	0.0059	0.1174	0.0517	0.0407	0.3019	0.0201	0.3405	0.9941	0.9339	0.8708	0.7969	0.9731	0.7831	0.0097	0.8826	0.0661	0.3138	0.2342	0.7249	0.1851	0.0299	0.9483	0.1292	0.6862	0.3871	0.8413	0.3384	0.0723	0.9593	0.2031	0.7658	0.6129	0.8809
	HISTO_BP.Contig459.Fgenesh_Aspergillus.8.final_new	0.927865163	0.721979958	0.729654605	0.845539608	0.95894822	1.011840471	1.048040546	0.2673	0.9921	0.6344	0.9962	0.4548	0.8821	0.3589	0.7327	0.9968	0.7977	0.9968	0.6823	0.9425	0.5814	0.0079	0.0032	0.0338	0.4681	0.0081	0.1479	0.0044	0.3656	0.2023	0.9662	0.9672	0.3487	0.7922	0.2606	0.0038	0.0032	0.5319	0.0328	0.0091	0.1618	0.0035	0.5452	0.3177	0.9919	0.6513	0.9909	0.8847
	HISTO_BP.Contig459.Fgenesh_Aspergillus.93.final_new	0.713055113	1.357698102	1.13820259	1.137047204	1.381304939	2.141567072	0.924308386	0.0244	0.0522	0.0375	0.2293	0	0.2253	0.6432	0.9756	0.5729	0.5254	0.8665	0.0109	0.8792	0.9714	0.9478	0.4271	0.4666	0.8158	0.0096	0.8081	0.9558	0.9625	0.4746	0.5334	0.832	0.0169	0.8424	0.9621	0.7707	0.1335	0.1842	0.168	0.0009	0.4935	0.8193	1	0.9891	0.9904	0.9831	0.9991	0.9993
	HISTO_BP.Contig459.Fgenesh_Aspergillus.94.final_new	0.662145273	1.260788278	1.209181665	0.894550399	1.195548717	1.231160769	1.131454181	0.0131	0.1333	0.1776	0.1465	0.1523	0.7175	0.2628	0.9869	0.7965	0.8816	0.8758	0.8462	0.9891	0.9171	0.8667	0.2035	0.6027	0.5824	0.5352	0.9275	0.6799	0.8224	0.1184	0.3973	0.4743	0.4354	0.917	0.6018	0.8535	0.1242	0.4176	0.5257	0.4577	0.926	0.6314	0.8477	0.1538	0.4648	0.5646	0.5423	0.9283
	HISTO_BP.Contig459.Fgenesh_Aspergillus.96.final_new	1.196773306	0.71821022	0.803052393	0.791790857	0.747383919	0.980852516	0.934104212	0.9442	0.9973	0.9906	0.9721	0.5573	0.9667	0.7192	0.0558	0.8978	0.8219	0.6251	0.0988	0.6613	0.1892	0.0027	0.1022	0.3621	0.1738	0.0051	0.2022	0.0219	0.0094	0.1781	0.6379	0.2765	0.0198	0.3154	0.0392	0.0279	0.3749	0.8262	0.7235	0.0554	0.5258	0.1174	0.4427	0.9012	0.9949	0.9802	0.9446	0.9504
	HISTO_BP.Contig459.Fgenesh_histo.100.final_new	0.735720298	1.079924815	0.817227148	0.981015813	1.176022555	0.831169043	1.092109672	0.0384	0.35	0.2056	0.8618	0.8084	0.5441	0.3411	0.9616	0.862	0.7593	0.9937	0.9862	0.9617	0.8299	0.65	0.138	0.3559	0.9059	0.8591	0.6736	0.4846	0.7944	0.2407	0.6441	0.9483	0.9248	0.7951	0.6078	0.1382	0.0063	0.0941	0.0517	0.4761	0.1878	0.111	0.1916	0.0138	0.1409	0.0752	0.5239	0.234
YPS	HISTO_BP.Contig459.Fgenesh_histo.102.final_new	4.049892881	0.370197152	0.158911275	0.129339167	0.241452944	0.164084841	0.321833357	1	1	1	1	1	1	0.9997	0	0.0756	0.5366	0.9498	0.9492	0.9948	0.1892	0	0.9244	0.9285	0.9981	0.9984	0.9999	0.6846	0	0.4634	0.0715	0.9227	0.9252	0.9858	0.1829	0	0.0502	0.0019	0.0773	0.4518	0.762	0.0113	0	0.0508	0.0016	0.0748	0.5482	0.8369
	HISTO_BP.Contig459.Fgenesh_histo.104.final_new	0.797719633	1.013041643	0.89841088	0.753852185	0.994248108	1.026987908	1.346794621	0.099	0.4701	0.5087	0.7335	0.4513	0.9253	0.0528	0.901	0.8657	0.8724	0.9596	0.8439	0.9892	0.3502	0.5299	0.1343	0.5252	0.728	0.4822	0.9192	0.0804	0.4913	0.1276	0.4748	0.7022	0.4436	0.8962	0.0737	0.2665	0.0404	0.272	0.2978	0.243	0.8112	0.0242	0.5487	0.1561	0.5178	0.5564	0.757	0.9232
	HISTO_BP.Contig459.Fgenesh_histo.105.final_new	0.958633975	0.935584055	1.166008988	1.023557675	0.913442216	1.062735211	0.995469327	0.3681	0.679	0.7297	0.1388	0.332	0.445	0.5013	0.6319	0.7584	0.8128	0.234	0.4492	0.5534	0.6239	0.321	0.2416	0.557	0.0863	0.2191	0.3013	0.3398	0.2703	0.1872	0.443	0.0564	0.1747	0.2441	0.2845	0.8612	0.766	0.9137	0.9436	0.7033	0.7998	0.8426	0.668	0.5508	0.7809	0.8253	0.2967	0.6012
YPS	HISTO_BP.Contig459.Fgenesh_histo.106.final_new	2.719161419	0.791269349	0.347605204	0.259331392	0.40875814	0.325201565	0.430775375	1	0.8672	0.9999	1	1	1	1	0	0.0005	0.2977	0.5862	0.6984	0.945	0.2379	0.1328	0.9995	0.9984	0.9989	0.9999	1	0.9944	0.0001	0.7023	0.0016	0.7538	0.8379	0.9819	0.4093	0	0.4138	0.0011	0.2462	0.6089	0.8952	0.1969	0	0.3016	0.0001	0.1621	0.3911	0.8257
	HISTO_BP.Contig459.Fgenesh_histo.107.final_new	0.929691075	1.535509885	0.913034699	0.631006392	0.663963856	1.066703686	1.072262852	0.4234	0.1313	0.7561	0.5769	0.454	0.8006	0.4227	0.5766	0.1899	0.7908	0.6299	0.5047	0.8148	0.5036	0.8687	0.8101	0.9202	0.8557	0.7626	0.935	0.8166	0.2439	0.2092	0.0798	0.3333	0.2417	0.52	0.2137	0.4231	0.3701	0.1443	0.6667	0.3948	0.684	0.3767	0.546	0.4953	0.2374	0.7583	0.6052	0.7848
	HISTO_BP.Contig459.Fgenesh_histo.109.final_new	0.773120158	1.75672	1.35642	1.33274	1.46661	1.44781	1.49071	0.1166	0.0052	0.0543	0.0769	0.0427	0.1144	0.0419	0.8834	0.0782	0.3067	0.415	0.2974	0.4482	0.2695	0.9948	0.9218	0.7943	0.8739	0.8172	0.8787	0.7702	0.9457	0.6933	0.2057	0.6145	0.5168	0.6407	0.4644	0.9231	0.585	0.1261	0.3855	0.3838	0.5326	0.3402	0.9573	0.7026	0.1828	0.4832	0.6162	0.6354
	HISTO_BP.Contig459.Fgenesh_histo.11.final_new	1.237447056	0.86845165	0.769589528	0.653201996	0.655788676	0.862128655	0.871841768	0.9886	0.9396	1	0.9978	0.949	0.9998	0.9464	0.0114	0.2164	0.9816	0.7041	0.2562	0.9878	0.2284	0.0604	0.7836	0.9974	0.886	0.5339	0.9984	0.4808	0	0.0184	0.0026	0.0498	0.0022	0.5197	0.0035	0.0022	0.2959	0.114	0.9502	0.1197	0.9548	0.1043	0.051	0.7438	0.4661	0.9978	0.8803	0.9973
	HISTO_BP.Contig459.Fgenesh_histo.110.final_new	1.001731609	1.016212939	1.056847693	0.819249076	1.173213832	1.271581069	1.057347435	0.5045	0.4703	0.2279	0.3876	0.1369	0.8172	0.4023	0.4955	0.4721	0.2348	0.4002	0.1435	0.8064	0.4124	0.5297	0.5279	0.2516	0.4185	0.1551	0.826	0.4264	0.7721	0.7652	0.7484	0.6843	0.3544	0.9398	0.6703	0.6124	0.5998	0.5815	0.3157	0.2027	0.8702	0.499	0.8631	0.8565	0.8449	0.6456	0.7973	0.9694
	HISTO_BP.Contig459.Fgenesh_histo.112.final_new	1.671042357	0.543033979	0.688481952	0.440831585	0.684364585	0.677139356	0.549007247	1	1	0.9978	0.9987	0.9967	1	1	0	0.7889	0.1433	0.1317	0.1785	0.9891	0.7603	0	0.2111	0.0332	0.025	0.0468	0.9576	0.4682	0.0022	0.8567	0.9668	0.4914	0.5351	0.9991	0.9633	0.0013	0.8683	0.975	0.5086	0.5389	0.9991	0.9616	0.0033	0.8215	0.9532	0.4649	0.4611	0.9971
FPS	HISTO_BP.Contig459.Fgenesh_histo.121.final_new	0.374846313	1.65069	1.60506	1.19948	2.28368	2.42834	2.38793	0.0004	0.0251	0.0009	0.0361	0.0007	0.2445	0.0012	0.9996	0.9684	0.7238	0.973	0.6334	0.9964	0.6681	0.9749	0.0316	0.0896	0.5548	0.065	0.9113	0.0642	0.9991	0.2762	0.9104	0.9263	0.4015	0.9923	0.4257	0.9639	0.027	0.4452	0.0737	0.0561	0.8863	0.0515	0.9993	0.3666	0.935	0.5985	0.9439	0.996
	HISTO_BP.Contig459.Fgenesh_histo.122.final_new	1.001434415	0.701593311	0.753720087	0.506134348	1.103772725	0.655317447	0.682147629	0.4972	0.9892	0.2662	0.9823	0.9981	1	0.9971	0.5028	0.9813	0.2727	0.963	0.9948	0.9999	0.9901	0.0108	0.0187	0.0067	0.3333	0.6767	0.9857	0.5777	0.7338	0.7273	0.9933	0.9848	0.9973	1	0.9955	0.0177	0.037	0.6667	0.0152	0.8311	0.9931	0.7406	0.0019	0.0052	0.3233	0.0027	0.1689	0.9568
	HISTO_BP.Contig459.Fgenesh_histo.123.final_new	1.122021843	0.759343128	0.786690995	0.726950226	0.940884408	0.873830519	0.821846308	0.7994	0.9595	0.6607	0.9366	0.8442	0.9878	0.9194	0.2006	0.8352	0.3618	0.778	0.5484	0.9152	0.7075	0.0405	0.1648	0.1135	0.4271	0.1991	0.6005	0.3252	0.3393	0.6382	0.8865	0.8538	0.6824	0.9462	0.7972	0.0634	0.222	0.5729	0.1462	0.2613	0.6832	0.3961	0.1558	0.4516	0.8009	0.3176	0.7387	0.8858
YPS	HISTO_BP.Contig459.Fgenesh_histo.128.final_new	2.098447869	0.416175028	0.347700364	0.237602496	0.48054392	0.459568371	0.36762571	0.9963	0.9966	0.9894	0.9993	0.9949	0.9999	0.9668	0.0037	0.6599	0.486	0.8503	0.5406	0.9617	0.6585	0.0034	0.3401	0.3483	0.6892	0.3818	0.898	0.5765	0.0106	0.514	0.6517	0.8274	0.5613	0.9528	0.6645	0.0007	0.1497	0.3108	0.1726	0.1999	0.8301	0.4733	0.0051	0.4594	0.6182	0.4387	0.8001	0.9431
	HISTO_BP.Contig459.Fgenesh_histo.129.final_new	1.224343714	0.719187323	0.755297479	0.661358165	0.863971853	0.734716013	0.787181556	0.9391	0.9888	0.8754	0.984	0.9898	0.9983	0.9622	0.0609	0.7967	0.3514	0.713	0.7781	0.9268	0.6076	0.0112	0.2033	0.1092	0.3753	0.4538	0.7076	0.2852	0.1246	0.6486	0.8908	0.8367	0.8723	0.9666	0.7509	0.016	0.287	0.6247	0.1633	0.5715	0.8194	0.3925	0.0102	0.2219	0.5462	0.1277	0.4285	0.7681
	HISTO_BP.Contig459.Fgenesh_histo.131.final_new	0.966593028	0.974735423	0.92883927	0.774749369	0.865728187	0.949850473	0.98194834	0.4069	0.5782	0.8285	0.7053	0.6454	0.9604	0.5526	0.5931	0.6649	0.8725	0.7734	0.718	0.9692	0.6486	0.4218	0.3351	0.7653	0.6252	0.576	0.9328	0.4929	0.1715	0.1275	0.2347	0.3289	0.2815	0.7526	0.2207	0.2947	0.2266	0.3748	0.6711	0.4381	0.8841	0.3586	0.3546	0.282	0.424	0.7185	0.5619	0.9088
	HISTO_BP.Contig459.Fgenesh_histo.132.final_new	1.417017057	0.527685245	0.509158432	0.466552828	0.587492652	0.716163256	0.653729157	0.9934	1	0.9999	1	0.9852	1	0.9983	0.0066	0.9756	0.901	0.9877	0.4743	0.9973	0.7045	0	0.0244	0.2409	0.6117	0.0314	0.8063	0.0716	0.0001	0.099	0.7591	0.8427	0.0985	0.9428	0.2118	0	0.0123	0.3883	0.1573	0.0162	0.7233	0.0374	0.0148	0.5257	0.9686	0.9015	0.9838	0.9916
	HISTO_BP.Contig459.Fgenesh_histo.133.final_new	0.824734514	0.836659053	0.922742903	0.95636823	1.088911758	1.214879145	0.981660434	0.1346	0.8356	0.2995	0.6593	0.1502	0.5843	0.5376	0.8654	0.9663	0.7177	0.9167	0.4977	0.8855	0.8526	0.1644	0.0337	0.0882	0.3138	0.0365	0.2481	0.2196	0.7005	0.2823	0.9118	0.8023	0.3011	0.7555	0.7066	0.3407	0.0833	0.6862	0.1977	0.097	0.435	0.3871	0.8498	0.5023	0.9635	0.6989	0.903	0.8682
	HISTO_BP.Contig459.Fgenesh_histo.135.final_new	0.687050748	0.978521569	1.006541948	0.82704777	1.219614265	0.938922522	1.077494376	0.0581	0.5461	0.197	0.4822	0.5998	0.779	0.3932	0.9419	0.9247	0.7423	0.918	0.9426	0.977	0.855	0.4539	0.0753	0.2	0.4493	0.5523	0.724	0.3638	0.803	0.2577	0.8	0.7745	0.8264	0.9244	0.671	0.5178	0.082	0.5507	0.2255	0.6061	0.7748	0.4054	0.4002	0.0574	0.4477	0.1736	0.3939	0.6873
	HISTO_BP.Contig459.Fgenesh_histo.138.final_new	1.035378445	1.080777692	0.808747412	0.826297231	0.852484472	0.819123641	0.966064959	0.5646	0.3372	0.812	0.8791	0.8303	0.8305	0.5665	0.4354	0.3077	0.718	0.7936	0.76	0.752	0.5029	0.6628	0.6923	0.8784	0.9209	0.8939	0.8841	0.6918	0.188	0.282	0.1216	0.6046	0.5711	0.5584	0.2904	0.1209	0.2064	0.0791	0.3954	0.4679	0.4556	0.2242	0.1697	0.24	0.1061	0.4289	0.5321	0.4909
	HISTO_BP.Contig459.Fgenesh_histo.139.final_new	0.970720772	0.939017708	1.004313382	0.782827887	1.048504016	1.315604891	0.839496798	0.4093	0.6816	0.3576	0.4807	0.0292	0.9704	0.8975	0.5907	0.7241	0.4387	0.5603	0.0546	0.9611	0.9097	0.3184	0.2759	0.2278	0.3222	0.0201	0.8921	0.7677	0.6424	0.5613	0.7722	0.615	0.0723	0.9781	0.9186	0.5193	0.4397	0.6778	0.385	0.0442	0.96	0.8784	0.9708	0.9454	0.9799	0.9277	0.9558	0.999
	HISTO_BP.Contig459.Fgenesh_histo.140.final_new	1.075630035	0.952924668	1.449480816	0.801828168	1.515046306	1.884376378	1.100156356	0.6084	0.582	0.0424	0.0581	0.0066	0.8225	0.3369	0.3916	0.4605	0.0304	0.0424	0.0053	0.7326	0.2527	0.418	0.5395	0.026	0.0386	0.003	0.7671	0.2667	0.9576	0.9696	0.974	0.5784	0.1779	0.9943	0.915	0.9419	0.9576	0.9614	0.4216	0.1363	0.9903	0.8802	0.9934	0.9947	0.997	0.8221	0.8637	0.9995
	HISTO_BP.Contig459.Fgenesh_histo.141.final_new	0.769245766	1.123679437	1.082301782	0.666951233	1.098495358	0.97551622	0.948091186	0.0533	0.2427	0.2854	0.2978	0.556	0.985	0.6248	0.9467	0.793	0.826	0.8563	0.9378	0.9993	0.9576	0.7573	0.207	0.5593	0.5754	0.7626	0.9951	0.8225	0.7146	0.174	0.4407	0.5182	0.7329	0.9929	0.7882	0.7022	0.1437	0.4246	0.4818	0.7164	0.9923	0.7837	0.444	0.0622	0.2374	0.2671	0.2836	0.9715
	HISTO_BP.Contig459.Fgenesh_histo.142.final_new	0.593292836	1.065701471	1.142654812	0.983554961	1.120544496	1.116325045	1.335657802	0.0012	0.3479	0.2433	0.2083	0.2698	0.5342	0.0742	0.9988	0.9936	0.9865	0.9815	0.9823	0.9952	0.8727	0.6521	0.0064	0.4115	0.352	0.4117	0.6516	0.1434	0.7567	0.0135	0.5885	0.4467	0.5087	0.7403	0.2004	0.7917	0.0185	0.648	0.5533	0.543	0.7755	0.2241	0.7302	0.0177	0.5883	0.4913	0.457	0.7289
FPS	HISTO_BP.Contig459.Fgenesh_histo.147.final_new	0.447145201	1.72842	3.25502	1.73049	1.23247	2.81728	2.71459	0.0071	0.0793	0.2334	0.0001	0.0013	0.1081	0.0005	0.9929	0.7341	0.9597	0.1218	0.2456	0.7138	0.2622	0.9207	0.2659	0.7911	0.0541	0.1088	0.4985	0.1321	0.7666	0.0403	0.2089	0.0017	0.006	0.2298	0.005	0.9999	0.8782	0.9459	0.9983	0.6768	0.9231	0.7311	0.9987	0.7544	0.8912	0.994	0.3232	0.8566
	HISTO_BP.Contig459.Fgenesh_histo.148.final_new	0.760971304	1.23815	1.84289	1.8931	1.4524	2.82812	1.94056	0.1985	0.2569	0.1151	0.0243	0.001	0.0166	0.0162	0.8015	0.5713	0.3786	0.141	0.0084	0.1134	0.1138	0.7431	0.4287	0.3019	0.1073	0.0068	0.0904	0.0869	0.8849	0.6214	0.6981	0.2137	0.0144	0.183	0.1668	0.9757	0.859	0.8927	0.7863	0.0764	0.4664	0.4397	0.999	0.9916	0.9932	0.9856	0.9236	0.9286
	HISTO_BP.Contig459.Fgenesh_histo.149.final_new	1.066424159	0.759981191	0.808064071	0.78514969	0.995275308	0.981780455	0.74639677	0.6572	0.9271	0.5001	0.9038	0.5507	0.9085	0.9417	0.3428	0.862	0.376	0.7967	0.3919	0.8294	0.8669	0.0729	0.138	0.0915	0.376	0.09	0.4398	0.5408	0.4999	0.624	0.9085	0.8609	0.5279	0.8853	0.9108	0.0962	0.2033	0.624	0.1391	0.1324	0.5765	0.659	0.4493	0.6081	0.91	0.4721	0.8676	0.886
	HISTO_BP.Contig459.Fgenesh_histo.15.final_new	0.582519699	0.850122211	0.677619167	0.464679696	1.036495943	1.118446855	1.021691248	0.0055	0.7796	0.4267	0.9741	0.2977	0.9986	0.458	0.9945	0.997	0.9697	1	0.9596	1	0.982	0.2204	0.003	0.2147	0.8325	0.1266	0.9854	0.2177	0.5733	0.0303	0.7853	0.9599	0.3756	0.9985	0.5162	0.0259	0	0.1675	0.0401	0.019	0.9366	0.0423	0.7023	0.0404	0.8734	0.6244	0.981	0.9989
	HISTO_BP.Contig459.Fgenesh_histo.152.final_new	0.743984995	0.798659762	0.87538642	0.64808394	1.01968879	0.964575732	0.915820377	0.0191	0.9335	0.4516	0.8241	0.5989	0.9956	0.7324	0.9809	0.9976	0.9621	0.9964	0.9818	1	0.987	0.0665	0.0024	0.0735	0.2879	0.1181	0.9025	0.1956	0.5484	0.0379	0.9265	0.8296	0.633	0.9959	0.7505	0.1759	0.0036	0.7121	0.1704	0.271	0.9603	0.3937	0.4011	0.0182	0.8819	0.367	0.729	0.9895
	HISTO_BP.Contig459.Fgenesh_histo.154.final_new	1.420234531	0.594552529	0.615260645	0.551922069	0.77910975	0.683191213	0.631139443	0.9987	1	0.9806	1	0.9995	1	0.9999	0.0013	0.9213	0.1933	0.8693	0.5909	0.9624	0.8145	0	0.0787	0.0153	0.3641	0.1208	0.7044	0.2952	0.0194	0.8067	0.9847	0.9716	0.8655	0.9914	0.9573	0	0.1307	0.6359	0.0284	0.2023	0.7932	0.4283	0.0005	0.4091	0.8792	0.1345	0.7977	0.9417
	HISTO_BP.Contig459.Fgenesh_histo.156.final_new	1.371550573	0.587924581	0.632478632	0.58301559	0.601415562	0.638920955	0.64997493	0.9974	1	0.9996	0.9993	0.9994	0.9992	0.999	0.0026	0.9677	0.9543	0.8931	0.883	0.9681	0.8505	0	0.0323	0.4104	0.252	0.2255	0.5229	0.1938	0.0004	0.0457	0.5896	0.3176	0.2896	0.6073	0.2372	0.0007	0.1069	0.748	0.6824	0.464	0.7677	0.4194	0.0006	0.117	0.7745	0.7104	0.536	0.8006
FPS	HISTO_BP.Contig459.Fgenesh_histo.160.final_new	0.381069096	1.184549739	0.457466438	0.262099839	3.123391362	1.556831108	0.688313492	0.0134	0.3077	0.0021	0.9793	0.0847	0.9995	0.8475	0.9866	0.9727	0.3409	1	0.9017	1	0.9973	0.6923	0.0273	0.0135	0.9943	0.1996	1	0.934	0.9979	0.6591	0.9865	1	0.9615	1	1	0.0207	0	0.0057	0	0.0003	0.9144	0.1298	0.9153	0.0983	0.8004	0.0385	0.9997	1
	HISTO_BP.Contig459.Fgenesh_histo.162.final_new	0.740489659	1.271302315	1.036709337	1.303146798	1.185993976	1.234592977	0.990805327	0.058	0.1082	0.1773	0.4368	0.1265	0.0807	0.5199	0.942	0.6204	0.7465	0.9127	0.6752	0.5716	0.9267	0.8918	0.3796	0.6273	0.8441	0.5509	0.4495	0.8763	0.8227	0.2535	0.3727	0.7629	0.4213	0.3284	0.8071	0.5632	0.0873	0.1559	0.2371	0.1874	0.1333	0.585	0.8735	0.3248	0.4491	0.5787	0.8126	0.3978
	HISTO_BP.Contig459.Fgenesh_histo.164.final_new	0.594180608	1.128074422	1.504187575	0.883454661	1.222356704	2.513711216	0.909180861	0.0052	0.283	0.1646	0.0333	0	0.7431	0.6556	0.9948	0.9604	0.9317	0.699	0.0243	0.9992	0.9939	0.717	0.0396	0.3683	0.1197	0.0006	0.8621	0.8001	0.8354	0.0683	0.6317	0.1999	0.0003	0.9255	0.8742	0.9667	0.301	0.8803	0.8001	0.0104	0.988	0.9701	1	0.9757	0.9994	0.9997	0.9896	1
	HISTO_BP.Contig459.Fgenesh_histo.167.final_new	0.800773441	0.801646187	0.780183343	0.987017749	0.918611274	0.950200897	0.995545153	0.0702	0.9473	0.7395	0.9458	0.6438	0.5356	0.5176	0.9298	0.9917	0.9726	0.9946	0.9436	0.9108	0.9027	0.0527	0.0083	0.177	0.5743	0.1345	0.0942	0.0992	0.2605	0.0274	0.823	0.8408	0.4143	0.3222	0.3122	0.0542	0.0054	0.4257	0.1592	0.1275	0.0967	0.0922	0.3562	0.0564	0.8655	0.5857	0.8725	0.4152
	HISTO_BP.Contig459.Fgenesh_histo.168.final_new	1.348861952	0.585845921	0.743969106	0.45593606	0.582134601	0.636546011	0.538943779	0.9943	0.9998	0.9999	0.995	0.999	0.9996	1	0.0057	0.972	0.9726	0.4893	0.8999	0.9996	0.9942	0.0002	0.028	0.5305	0.0293	0.2323	0.9712	0.7502	0.0001	0.0274	0.4695	0.0196	0.2237	0.9732	0.7262	0.005	0.5107	0.9707	0.9804	0.9059	0.9993	0.9962	0.001	0.1001	0.7677	0.7763	0.0941	0.9952
FPS	HISTO_BP.Contig459.Fgenesh_histo.17.final_new	0.388605958	0.752998966	0.692695309	0.470057347	1.286904202	1.475251481	1.32860299	0	0.9795	0.0372	0.9954	0.0041	1	0.0164	1	1	1	1	0.9993	1	1	0.0205	0	0.0012	0.7152	0.0001	0.9977	0.0004	0.9628	0	0.9988	0.9997	0.1687	1	0.404	0.0046	0	0.2848	0.0003	0	0.9907	0.0002	0.9959	0.0007	0.9999	0.8313	1	1
	HISTO_BP.Contig459.Fgenesh_histo.171.final_new	1.774179374	0.597456801	0.495801936	0.452944329	0.691771145	0.74308578	0.740166623	1	0.9991	0.9923	1	0.9881	1	0.9802	0	0.3553	0.0817	0.8051	0.0321	0.9276	0.0331	0.0009	0.6447	0.1706	0.8948	0.0847	0.9632	0.0825	0.0077	0.9183	0.8294	0.99	0.316	0.9956	0.324	0	0.1949	0.1052	0.01	0.0026	0.7238	0.003	0.0119	0.9679	0.9153	0.684	0.9974	0.9994
	HISTO_BP.Contig459.Fgenesh_histo.174.final_new	0.909369897	0.88570214	0.964292221	1.038770181	1.058159609	1.235657462	1.20410518	0.2559	0.7708	0.3539	0.6004	0.0669	0.3824	0.0985	0.7441	0.8948	0.5869	0.7913	0.2194	0.6324	0.2725	0.2292	0.1052	0.1515	0.3239	0.0291	0.1713	0.0426	0.6461	0.4131	0.8485	0.7075	0.1836	0.5454	0.2195	0.3996	0.2087	0.6761	0.2925	0.0633	0.3058	0.0935	0.9331	0.7806	0.9709	0.8164	0.9367	0.8662
	HISTO_BP.Contig459.Fgenesh_histo.175.final_new	0.824720256	1.031709656	1.06626714	0.979604948	1.039486049	1.590392176	0.958864704	0.1563	0.4357	0.4166	0.3749	0.0196	0.5383	0.5731	0.8437	0.7873	0.7732	0.7245	0.1248	0.8447	0.85	0.5643	0.2127	0.4794	0.4363	0.0359	0.5934	0.612	0.5834	0.2268	0.5206	0.4455	0.032	0.6211	0.6388	0.6251	0.2755	0.5637	0.5545	0.0432	0.6538	0.6691	0.9804	0.8752	0.9641	0.968	0.9568	0.9785
FPS	HISTO_BP.Contig459.Fgenesh_histo.176.final_new	0.35295287	0.9831332	1.878823379	0.75097063	2.717762708	2.233732099	1.726173579	0	0.5379	0	0.0059	0	0.9247	0.0054	1	1	0.5729	0.9463	0.855	1	0.978	0.4621	0	0	0.0055	0.0001	0.8832	0.0069	1	0.4271	1	0.9263	0.8233	1	0.971	0.9941	0.0537	0.9945	0.0737	0.2455	0.9998	0.632	1	0.145	0.9999	0.1767	0.7545	1
YPS	HISTO_BP.Contig459.Fgenesh_histo.180.final_new	3.544982892	0.289562056	0.265594674	0.210277082	0.286632896	0.309006378	0.305006908	1	1	1	1	1	1	1	0	0.4388	0.4737	0.6457	0.3011	0.9552	0.3218	0	0.5612	0.5321	0.704	0.3503	0.9697	0.3636	0	0.5263	0.4679	0.6707	0.3221	0.9643	0.344	0	0.3543	0.296	0.3293	0.181	0.9205	0.191	0	0.6989	0.6497	0.6779	0.819	0.9853
	HISTO_BP.Contig459.Fgenesh_histo.183.final_new	1.214910214	0.662704227	0.615604339	0.685272282	0.822238091	0.649776536	0.655132293	0.9725	1	0.982	1	1	0.9997	0.9998	0.0275	0.9694	0.4855	0.9949	0.9791	0.9508	0.977	0	0.0306	0.0236	0.7533	0.5645	0.3701	0.5339	0.018	0.5145	0.9764	0.9957	0.9828	0.9496	0.9821	0	0.0051	0.2467	0.0043	0.2986	0.1505	0.2702	0	0.0209	0.4355	0.0172	0.7014	0.3079
	HISTO_BP.Contig459.Fgenesh_histo.187.final_new	0.860752523	0.72697665	0.780438512	0.776178429	1.117726599	0.965017884	1.155020501	0.1103	0.9875	0.1922	0.9769	0.6001	0.9627	0.1278	0.8897	0.9989	0.6163	0.9975	0.9133	0.9932	0.5226	0.0125	0.0011	0.0038	0.3069	0.0281	0.3308	0.0011	0.8078	0.3837	0.9962	0.9947	0.8386	0.9863	0.4122	0.0231	0.0025	0.6931	0.0053	0.052	0.5137	0.0026	0.3999	0.0867	0.9719	0.1614	0.948	0.9277
	HISTO_BP.Contig459.Fgenesh_histo.188.final_new	0.971719676	0.713542372	0.723357545	0.712793938	0.941515257	0.885368479	1.120120034	0.4292	0.9954	0.7107	0.9944	0.8637	0.9938	0.1895	0.5708	0.9938	0.7563	0.9922	0.8716	0.9916	0.2624	0.0046	0.0062	0.0207	0.4514	0.0463	0.4982	0.0005	0.2893	0.2437	0.9793	0.9703	0.6779	0.9719	0.0926	0.0056	0.0078	0.5486	0.0297	0.0666	0.5429	0.0009	0.1363	0.1284	0.9537	0.3221	0.9334	0.9415
	HISTO_BP.Contig459.Fgenesh_histo.189.final_new	0.855918437	0.703843819	0.987756015	0.639038886	1.070856632	1.066178867	1.050899447	0.2181	0.9626	0.365	0.5341	0.3707	0.9829	0.3968	0.7819	0.991	0.6742	0.793	0.6751	0.9958	0.6909	0.0374	0.009	0.0212	0.0541	0.0216	0.6786	0.029	0.635	0.3258	0.9788	0.6486	0.516	0.9903	0.5286	0.4659	0.207	0.9459	0.3514	0.3618	0.9746	0.3801	0.6293	0.3249	0.9784	0.484	0.6382	0.9901
	HISTO_BP.Contig459.Fgenesh_histo.191.final_new	0.79204819	1.061637779	0.803936071	1.14888896	1.094977007	1.047560858	1.668030678	0.1203	0.3841	0.3157	0.8485	0.4086	0.2457	0.0129	0.8797	0.792	0.7517	0.9771	0.8073	0.6722	0.1215	0.6159	0.208	0.4402	0.8951	0.5349	0.3684	0.0299	0.6843	0.2483	0.5598	0.9099	0.59	0.4192	0.0398	0.1515	0.0229	0.1049	0.0901	0.1276	0.0652	0.0013	0.5914	0.1927	0.4651	0.41	0.8724	0.3357
	HISTO_BP.Contig459.Fgenesh_histo.192.final_new	0.871617631	0.719624424	0.761309816	0.691414704	1.056841203	0.951856794	1.113309042	0.1405	0.993	0.3235	0.9793	0.6408	0.9968	0.2093	0.8595	0.999	0.7242	0.9969	0.9083	0.9996	0.5784	0.007	0.001	0.0035	0.3505	0.0267	0.6153	0.0011	0.6765	0.2758	0.9965	0.9861	0.7744	0.9983	0.3681	0.0207	0.0031	0.6495	0.0139	0.0578	0.7575	0.0094	0.3592	0.0917	0.9733	0.2256	0.9422	0.9863
	HISTO_BP.Contig459.Fgenesh_histo.194.final_new	0.554708162	1.654737435	1.405647906	0.852900287	1.958566104	1.11547417	1.143346951	0	0.0016	0	0.0143	0.2343	0.8481	0.1945	1	0.7019	0.3157	0.9369	0.997	1	0.995	0.9984	0.2981	0.1464	0.8544	0.9923	0.9999	0.9859	1	0.6843	0.8536	0.9817	0.9993	1	0.9982	0.9857	0.0631	0.1456	0.0183	0.9315	0.9987	0.8956	0.7657	0.003	0.0077	0.0007	0.0685	0.9403
	HISTO_BP.Contig459.Fgenesh_histo.198.final_new	0.918577418	0.969017119	0.974108603	0.774959508	1.180170336	1.260448392	1.011725137	0.3038	0.5636	0.1594	0.5444	0.0868	0.9308	0.4757	0.6962	0.7204	0.3213	0.7248	0.2124	0.9635	0.655	0.4364	0.2796	0.1479	0.4952	0.0908	0.8782	0.4181	0.8406	0.6787	0.8521	0.8534	0.361	0.9899	0.8027	0.4556	0.2752	0.5048	0.1466	0.0859	0.8888	0.4273	0.9132	0.7876	0.9092	0.639	0.9141	0.9955
	HISTO_BP.Contig459.Fgenesh_histo.2.final_new	1.307	1.138286151	1.043527161	1.266602907	1.014605968	1.01537873	1.298821729	0.922	0.2472	0.4693	0.3948	0.4662	0.1277	0.0823	0.078	0.0358	0.0949	0.064	0.0885	0.0164	0.009	0.7528	0.9642	0.6956	0.6689	0.7145	0.3211	0.2681	0.5307	0.9051	0.3044	0.4439	0.5009	0.1662	0.1273	0.6052	0.936	0.3311	0.5561	0.5611	0.1943	0.1409	0.5338	0.9115	0.2855	0.4991	0.4389	0.1571
	HISTO_BP.Contig459.Fgenesh_histo.207.final_new	0.64733653	0.919235754	0.966471968	0.963182333	1.040829218	1.086941541	1.019245599	0.0051	0.683	0.4177	0.5974	0.3103	0.5986	0.464	0.9949	0.9935	0.98	0.9932	0.971	0.9932	0.9846	0.317	0.0065	0.277	0.3952	0.1949	0.4057	0.2986	0.5823	0.02	0.723	0.6486	0.4024	0.6602	0.5328	0.4026	0.0068	0.6048	0.3514	0.2531	0.4989	0.3834	0.6897	0.029	0.8051	0.5976	0.7469	0.7491
	HISTO_BP.Contig459.Fgenesh_histo.21.final_new	0.735830339	0.908699708	0.783828059	0.861607318	0.831931587	1.091754913	0.812484813	0.1657	0.6522	0.7894	0.8182	0.3683	0.745	0.7894	0.8343	0.9037	0.9445	0.9537	0.7513	0.9234	0.9461	0.3478	0.0963	0.6337	0.7083	0.2486	0.5819	0.6597	0.2106	0.0555	0.3663	0.592	0.1416	0.4451	0.54	0.1818	0.0463	0.2917	0.408	0.123	0.3642	0.4519	0.6317	0.2487	0.7514	0.8584	0.877	0.8203
	HISTO_BP.Contig459.Fgenesh_histo.215.final_new	1.065032385	0.723133773	0.857622192	0.881695315	0.855864976	0.97745992	1.01978494	0.635	0.9436	0.8172	0.822	0.5633	0.7564	0.4517	0.365	0.8734	0.6808	0.681	0.4394	0.6224	0.3397	0.0564	0.1266	0.2128	0.2228	0.0932	0.1867	0.056	0.1828	0.3192	0.7872	0.5081	0.2521	0.4338	0.1724	0.178	0.319	0.7772	0.4919	0.2544	0.4389	0.1698	0.4367	0.5606	0.9068	0.7479	0.7456	0.6855
	HISTO_BP.Contig459.Fgenesh_histo.22.final_new	1.41088	1.457891529	1.305794965	0.934785382	1.201824393	1.242947664	1.574123951	0.8107	0.1474	0.2823	0.1946	0.2439	0.565	0.1116	0.1893	0.0419	0.0869	0.0543	0.0686	0.2649	0.0328	0.8526	0.9581	0.7033	0.6205	0.6769	0.8489	0.4281	0.7177	0.9131	0.2967	0.4085	0.4625	0.7372	0.2365	0.8054	0.9457	0.3795	0.5915	0.5576	0.8042	0.2997	0.7561	0.9314	0.3231	0.5375	0.4424	0.7592
	HISTO_BP.Contig459.Fgenesh_histo.220.final_new	0.850363329	0.768178437	0.827053859	0.720514559	0.918793656	1.068671534	0.878654615	0.144	0.9398	0.7139	0.8845	0.3245	0.9667	0.7846	0.856	0.9911	0.9199	0.9793	0.7023	0.995	0.96	0.0602	0.0089	0.1706	0.3368	0.0336	0.6355	0.2178	0.2861	0.0801	0.8294	0.7155	0.1831	0.8924	0.5817	0.1155	0.0207	0.6632	0.2845	0.0623	0.7813	0.3501	0.6755	0.2977	0.9664	0.8169	0.9377	0.9823
	HISTO_BP.Contig459.Fgenesh_histo.28.final_new	0.863912441	1.081002878	0.985196134	1.126915978	0.782032032	1.078789727	1.046695133	0.2105	0.3512	0.897	0.5282	0.3198	0.2755	0.4013	0.7895	0.6218	0.9693	0.7937	0.6445	0.5507	0.6981	0.6488	0.3782	0.9184	0.667	0.49	0.4315	0.565	0.103	0.0307	0.0816	0.1331	0.0599	0.0527	0.079	0.4718	0.2063	0.333	0.8669	0.3205	0.2624	0.3769	0.6802	0.3555	0.51	0.9401	0.6795	0.4246
	HISTO_BP.Contig459.Fgenesh_histo.31.final_new	0.959098246	0.739353694	0.802737296	0.506906602	0.937052338	1.1048587	0.883928526	0.4243	0.8971	0.6237	0.8394	0.3347	0.9841	0.7038	0.5757	0.9101	0.6653	0.8629	0.3935	0.9838	0.7531	0.1029	0.0899	0.1793	0.371	0.0754	0.8629	0.258	0.3763	0.3347	0.8207	0.7424	0.2607	0.9637	0.6005	0.1606	0.1371	0.629	0.2576	0.1034	0.9104	0.3657	0.6653	0.6065	0.9246	0.7393	0.8966	0.9887
	HISTO_BP.Contig459.Fgenesh_histo.32.final_new	1.384652782	0.831885651	2.492247648	0.508851471	0.664473517	2.708540054	0.738648796	0.9739	0.8455	0.9882	0	0	1	0.9654	0.0261	0.2182	0.6703	0	0	0.9758	0.4536	0.1545	0.7818	0.8835	0	0	0.9897	0.7398	0.0118	0.3297	0.1165	0	0	0.9235	0.2761	1	1	1	1	0.3225	1	1	1	1	1	1	0.6775	1
	HISTO_BP.Contig459.Fgenesh_histo.33.final_new	1.153939676	0.630898905	1.052894564	0.783740473	0.688424267	0.758220613	0.713218594	0.7066	0.931	0.9095	0.4404	0.8556	0.8023	0.8742	0.2934	0.841	0.7766	0.2744	0.679	0.6385	0.7347	0.069	0.159	0.4033	0.0795	0.284	0.2617	0.361	0.0905	0.2234	0.5967	0.1096	0.3701	0.3504	0.4635	0.5596	0.7256	0.9205	0.8904	0.8414	0.8056	0.8683	0.1444	0.321	0.716	0.6299	0.1586	0.4602
	HISTO_BP.Contig459.Fgenesh_histo.34.final_new	0.978338161	1.294867931	1.163020741	1.437209715	1.192040418	1.570306683	1.614926431	0.4678	0.1484	0.2327	0.2653	0.0291	0.08	0.0284	0.5322	0.1936	0.2884	0.3099	0.0523	0.1089	0.0418	0.8516	0.8064	0.6203	0.6644	0.2392	0.3532	0.2161	0.7673	0.7116	0.3797	0.5461	0.1418	0.253	0.1318	0.7347	0.6901	0.3356	0.4539	0.1074	0.2148	0.0975	0.9709	0.9477	0.7608	0.8582	0.8926	0.6336
	HISTO_BP.Contig459.Fgenesh_histo.37.final_new	0.690260723	0.980754235	0.859675581	0.856890686	1.406611769	1.272131344	1.501195363	0.0378	0.5281	0.0447	0.7636	0.124	0.7614	0.0267	0.9622	0.9291	0.5586	0.9886	0.7249	0.9846	0.4322	0.4719	0.0709	0.0814	0.6965	0.1569	0.6943	0.0485	0.9553	0.4414	0.9186	0.9863	0.6775	0.9839	0.3798	0.2364	0.0114	0.3035	0.0137	0.0428	0.5023	0.0069	0.876	0.2751	0.8431	0.3225	0.9572	0.9601
	HISTO_BP.Contig459.Fgenesh_histo.40.final_new	0.737673903	1.032478442	1.027817425	0.844647636	1.336693428	1.434983646	1.346297948	0.2499	0.4781	0.2254	0.4742	0.1866	0.5957	0.3181	0.7501	0.7178	0.4987	0.6961	0.4393	0.7711	0.5011	0.5219	0.2822	0.266	0.4942	0.2081	0.6328	0.3573	0.7746	0.5013	0.734	0.7096	0.4224	0.7819	0.5128	0.5258	0.3039	0.5058	0.2904	0.2487	0.6164	0.3586	0.8134	0.5607	0.7919	0.5776	0.7513	0.8243
	HISTO_BP.Contig459.Fgenesh_histo.41.final_new	1.176075497	0.795937252	0.769095641	0.750372298	1.065473867	1.026284971	0.836984024	0.8865	0.9245	0.3184	0.9616	0.4302	0.963	0.892	0.1135	0.6606	0.0668	0.7397	0.1267	0.7714	0.5364	0.0755	0.3394	0.0427	0.5735	0.0819	0.6329	0.3972	0.6816	0.9332	0.9573	0.9796	0.5884	0.9793	0.9396	0.0384	0.2603	0.4265	0.0204	0.0464	0.5565	0.3086	0.5698	0.8733	0.9181	0.4116	0.9536	0.9538
	HISTO_BP.Contig459.Fgenesh_histo.43.final_new	0.731187213	1.011896894	1.044423331	0.826173166	1.329849636	1.254791804	1.191895241	0.0777	0.466	0.0964	0.4103	0.1405	0.7969	0.2053	0.9223	0.8718	0.5431	0.8633	0.6403	0.971	0.704	0.534	0.1282	0.1487	0.4528	0.2025	0.7771	0.2675	0.9036	0.4569	0.8513	0.8395	0.6011	0.9667	0.6729	0.5897	0.1367	0.5472	0.1605	0.2188	0.8288	0.2964	0.8595	0.3597	0.7975	0.3989	0.7812	0.9548
	HISTO_BP.Contig459.Fgenesh_histo.45.final_new	0.924943536	0.829794516	0.809989864	0.658180526	1.168237524	1.477490226	1.147787855	0.2442	0.9458	0.1096	0.9438	0.0005	0.9993	0.1031	0.7558	0.9817	0.2684	0.98	0.007	1	0.3089	0.0542	0.0183	0.0062	0.5687	0	0.9647	0.0048	0.8904	0.7316	0.9938	0.9973	0.045	1	0.5501	0.0562	0.02	0.4313	0.0027	0	0.9424	0.0035	0.9995	0.993	1	0.955	1	1
	HISTO_BP.Contig459.Fgenesh_histo.48.final_new	1.186203369	0.870599009	0.713289357	0.532404819	0.644071406	0.640988782	0.703631533	0.8955	0.8559	0.9962	0.9916	0.9982	1	0.9942	0.1045	0.4144	0.9567	0.8619	0.9672	0.9987	0.8889	0.1441	0.5856	0.9722	0.9074	0.9826	0.9995	0.9257	0.0038	0.0433	0.0278	0.2677	0.506	0.8778	0.2699	0.0084	0.1381	0.0926	0.7323	0.7565	0.9658	0.5294	0.0018	0.0328	0.0174	0.494	0.2435	0.8899
	HISTO_BP.Contig459.Fgenesh_histo.49.final_new	0.770148558	1.139380799	1.883124591	0.848185518	1.365870055	3.323948012	2.263463262	0.0937	0.2702	0.0597	0.0019	0	0.8024	0.0002	0.9063	0.7264	0.4188	0.039	0	0.9682	0.0056	0.7298	0.2736	0.1959	0.0116	0.0004	0.8906	0.0021	0.9403	0.5812	0.8041	0.0548	0	0.9818	0.0096	0.9981	0.961	0.9884	0.9452	0.0068	0.9988	0.1789	1	1	0.9996	1	0.9932	1
	HISTO_BP.Contig459.Fgenesh_histo.51.final_new	0.789974655	0.719346833	0.812495054	0.724252778	1.08420674	0.959709384	0.913469769	0.0782	0.9816	0.287	0.909	0.6003	0.9793	0.7117	0.9218	0.998	0.8222	0.9882	0.9254	0.9986	0.9576	0.0184	0.002	0.0111	0.2342	0.0552	0.4796	0.1048	0.713	0.1778	0.9889	0.9524	0.7599	0.9916	0.8341	0.091	0.0118	0.7658	0.0476	0.1814	0.754	0.2619	0.3997	0.0746	0.9448	0.2401	0.8186	0.9454
	HISTO_BP.Contig459.Fgenesh_histo.55.final_new	1.217421446	0.46296082	0.571821427	0.580154722	0.697524548	0.907745797	0.826760061	0.8888	1	0.9823	0.9986	0.6981	0.9975	0.8712	0.1112	0.9995	0.8383	0.9821	0.2858	0.9777	0.478	0	0.0005	0.009	0.1064	0.0004	0.0999	0.0008	0.0177	0.1617	0.991	0.8938	0.0676	0.872	0.1605	0.0014	0.0179	0.8936	0.1062	0.0063	0.4609	0.0194	0.3019	0.7142	0.9996	0.9324	0.9937	0.9893
FPS	HISTO_BP.Contig459.Fgenesh_histo.56.final_new	0.355374867	2.09414	4.01146	1.0743	3.19446	5.57083	2.2203	0.0008	0.0189	0.0008	0.0001	0	0.3982	0.0037	0.9992	0.8102	0.3492	0.1156	0.0074	0.9981	0.803	0.9811	0.1898	0.1362	0.0377	0.0045	0.967	0.4323	0.9992	0.6508	0.8638	0.2605	0.049	0.9979	0.8532	0.9999	0.8844	0.9623	0.7395	0.1319	0.9997	0.9755	1	0.9926	0.9955	0.951	0.8681	1
	HISTO_BP.Contig459.Fgenesh_histo.58.final_new	0.711896736	1.049449809	0.888419864	0.842559358	1.054555718	0.986131473	1.243979913	0.0085	0.3736	0.3792	0.8005	0.5539	0.8741	0.0694	0.9915	0.9593	0.9494	0.9971	0.9856	0.9975	0.7828	0.6264	0.0407	0.4925	0.8419	0.646	0.8986	0.1531	0.6208	0.0506	0.5075	0.8419	0.6523	0.8915	0.1728	0.1995	0.0029	0.1581	0.1581	0.259	0.621	0.0204	0.4461	0.0144	0.354	0.3477	0.741	0.8249
	HISTO_BP.Contig459.Fgenesh_histo.6.final_new	0.923263612	0.769465966	0.749086884	0.691754289	0.850754012	0.85329275	0.885708356	0.3187	0.9371	0.8411	0.9523	0.8293	0.9739	0.7627	0.6813	0.9755	0.9216	0.9806	0.9167	0.9907	0.8783	0.0629	0.0245	0.2847	0.5649	0.2692	0.7222	0.1886	0.1589	0.0784	0.7153	0.7633	0.4783	0.871	0.4008	0.0477	0.0194	0.4351	0.2367	0.2172	0.6705	0.1736	0.1707	0.0833	0.7308	0.5217	0.7828	0.8784
	HISTO_BP.Contig459.Fgenesh_histo.63.final_new	1.289426966	0.707591904	0.934359902	0.497047538	0.853525061	0.784211782	0.608048194	0.9283	0.9745	0.8244	0.6401	0.9124	0.9995	0.9978	0.0717	0.6876	0.287	0.1745	0.4804	0.984	0.9073	0.0255	0.3124	0.1485	0.0796	0.3045	0.9688	0.7979	0.1756	0.713	0.8515	0.3128	0.6873	0.9966	0.9655	0.3599	0.8255	0.9204	0.6872	0.8123	0.9975	0.9831	0.0876	0.5196	0.6955	0.3127	0.1877	0.9872
	HISTO_BP.Contig459.Fgenesh_histo.65.final_new	0.739404873	0.940650693	0.871065977	0.617707194	1.137476913	1.163074699	1.225734917	0.0142	0.669	0.1715	0.8586	0.1393	0.9999	0.0556	0.9858	0.988	0.8766	0.9981	0.841	1	0.7631	0.331	0.012	0.1031	0.702	0.0904	0.9964	0.0426	0.8285	0.1234	0.8969	0.9644	0.4525	1	0.3041	0.1414	0.0019	0.298	0.0356	0.0336	0.9902	0.0115	0.8607	0.159	0.9096	0.5475	0.9664	0.9997
	HISTO_BP.Contig459.Fgenesh_histo.68.final_new	0.920396727	0.741150987	0.706957579	0.683321489	0.895930137	1.00057399	1.011035642	0.3198	0.9557	0.7413	0.9778	0.5078	0.9858	0.4768	0.6802	0.979	0.8709	0.9925	0.6757	0.9935	0.6602	0.0443	0.021	0.1277	0.6028	0.0583	0.6685	0.0456	0.2587	0.1291	0.8723	0.9281	0.2688	0.9439	0.2329	0.0222	0.0075	0.3972	0.0719	0.0322	0.5838	0.0244	0.4922	0.3243	0.9417	0.7312	0.9678	0.9814
	HISTO_BP.Contig459.Fgenesh_histo.71.final_new	0.914217687	1.004070367	0.952253034	0.818987404	0.828422139	1.029835711	0.893588967	0.3054	0.4853	0.8404	0.6088	0.4397	0.8324	0.744	0.6946	0.685	0.9157	0.7581	0.6264	0.9079	0.8587	0.5147	0.315	0.8214	0.6209	0.4502	0.8221	0.7275	0.1596	0.0843	0.1786	0.2498	0.1541	0.5096	0.3482	0.3912	0.2419	0.3791	0.7502	0.353	0.7483	0.6172	0.5603	0.3736	0.5498	0.8459	0.647	0.8365
FPS	HISTO_BP.Contig459.Fgenesh_histo.75.final_new	0.421906011	1.995774767	2.082082195	0.938940687	2.622658517	1.732918322	2.559627428	0.0109	0.0271	0.0047	0.0821	0.0711	0.5544	0.0335	0.9891	0.6953	0.3823	0.605	0.7969	0.9926	0.4445	0.9729	0.3047	0.2059	0.4774	0.6448	0.9798	0.3193	0.9953	0.6177	0.7941	0.6781	0.868	0.9966	0.5213	0.9179	0.395	0.5226	0.3219	0.6246	0.9349	0.367	0.9289	0.2031	0.3552	0.132	0.3754	0.9432
	HISTO_BP.Contig459.Fgenesh_histo.76.final_new	0.753632662	0.770050178	0.9171073	0.642479457	1.267001613	1.099667838	0.995219953	0.0987	0.8685	0.1486	0.6535	0.3554	0.9624	0.5176	0.9013	0.9844	0.5738	0.9438	0.7604	0.9962	0.8922	0.1315	0.0156	0.026	0.2419	0.098	0.758	0.1539	0.8514	0.4262	0.974	0.9137	0.6986	0.9925	0.8396	0.3465	0.0562	0.7581	0.0863	0.2398	0.9113	0.3662	0.6446	0.2396	0.902	0.3014	0.7602	0.969
	HISTO_BP.Contig459.Fgenesh_histo.77.final_new	1.045874712	1.004505139	0.920025967	0.782142131	1.010707526	1.099199086	1.279834812	0.6414	0.4692	0.4754	0.7445	0.2351	0.9726	0.027	0.3586	0.3493	0.3465	0.6121	0.1735	0.934	0.0175	0.5308	0.6507	0.5141	0.742	0.2866	0.9602	0.0534	0.5246	0.6535	0.4859	0.7486	0.2694	0.9665	0.0374	0.2555	0.3879	0.258	0.2514	0.1147	0.8829	0.009	0.7649	0.8265	0.7134	0.7306	0.8853	0.9881
	HISTO_BP.Contig459.Fgenesh_histo.79.final_new	0.656210635	1.568938219	0.919539947	0.823886988	0.931361209	0.933649989	0.820351274	0.049	0.0511	0.6111	0.6273	0.6053	0.7881	0.7947	0.951	0.4594	0.9644	0.9614	0.9564	0.9879	0.9877	0.9489	0.5406	0.9598	0.9621	0.9519	0.9859	0.9828	0.3889	0.0356	0.0402	0.5239	0.5051	0.6832	0.698	0.3727	0.0386	0.0379	0.4761	0.4862	0.669	0.6811	0.3947	0.0436	0.0481	0.4949	0.5138	0.6744
	HISTO_BP.Contig459.Fgenesh_histo.80.final_new	0.787351978	1.59408	1.2403	1.42026	1.23357	1.04323	1.22313	0.1512	0.0244	0.1744	0.1531	0.4264	0.0717	0.1939	0.8488	0.1806	0.5455	0.544	0.7786	0.3417	0.5665	0.9756	0.8194	0.8545	0.8559	0.9482	0.669	0.8502	0.8256	0.4545	0.1455	0.4952	0.7522	0.2913	0.5123	0.8469	0.456	0.1441	0.5048	0.7591	0.2923	0.5218	0.5736	0.2214	0.0518	0.2478	0.2409	0.1337
	HISTO_BP.Contig459.Fgenesh_histo.81.final_new	1.380446848	0.759850303	0.644705897	0.643333474	0.615637149	0.690515777	0.604591266	0.9884	0.9762	0.9998	0.9957	0.9943	0.9983	0.9998	0.0116	0.3715	0.8519	0.7864	0.6184	0.7716	0.8836	0.0238	0.6285	0.919	0.86	0.7461	0.8486	0.9306	0.0002	0.1481	0.081	0.3899	0.2184	0.3864	0.5591	0.0043	0.2136	0.14	0.6101	0.3298	0.4902	0.6492	0.0057	0.3816	0.2539	0.7816	0.6702	0.6773
	HISTO_BP.Contig459.Fgenesh_histo.82.final_new	0.68341099	0.878595653	1.006027166	0.891581296	0.965506335	1.139986645	1.002609429	0.0047	0.8065	0.5942	0.4714	0.169	0.7937	0.4742	0.9953	0.9986	0.997	0.9915	0.9486	0.9991	0.9872	0.1935	0.0014	0.2754	0.1865	0.0524	0.4703	0.2063	0.4058	0.003	0.7246	0.3972	0.1387	0.7054	0.3853	0.5286	0.0085	0.8135	0.6028	0.2029	0.7887	0.4962	0.831	0.0514	0.9476	0.8613	0.7971	0.9471
	HISTO_BP.Contig459.Fgenesh_histo.84.final_new	1.418602163	0.576806004	0.763443004	0.538743757	0.655457205	0.573557379	0.60931919	0.9786	0.9981	0.9883	0.9057	0.9986	0.9997	0.9955	0.0214	0.8457	0.645	0.3529	0.8586	0.9138	0.7709	0.0019	0.1543	0.2543	0.0968	0.511	0.6443	0.3858	0.0117	0.355	0.7457	0.2287	0.7712	0.8435	0.6608	0.0943	0.6471	0.9032	0.7713	0.9121	0.9424	0.8595	0.0014	0.1414	0.489	0.2288	0.0879	0.634
	HISTO_BP.Contig459.Fgenesh_histo.85.final_new	1.02796	1.248540799	1.017111561	1.174364761	1.088398381	1.14496673	1.09289272	0.5771	0.1231	0.313	0.4587	0.2042	0.1926	0.2998	0.4229	0.1001	0.2782	0.3905	0.1795	0.1698	0.2633	0.8769	0.8999	0.7473	0.8465	0.6769	0.6083	0.7549	0.687	0.7218	0.2527	0.6343	0.3967	0.3569	0.4894	0.5413	0.6095	0.1535	0.3657	0.2613	0.2291	0.3596	0.7958	0.8205	0.3231	0.6033	0.7387	0.4415
	HISTO_BP.Contig459.Fgenesh_histo.86.final_new	0.730223945	0.961310502	1.211669782	0.939293463	1.237218564	1.339319764	1.757248997	0.0271	0.6069	0.1088	0.1224	0.034	0.6489	0.0006	0.9729	0.9816	0.7173	0.7729	0.5464	0.9852	0.0605	0.3931	0.0184	0.0776	0.0886	0.0238	0.5413	0.0006	0.8912	0.2827	0.9224	0.5484	0.3129	0.9347	0.0192	0.8776	0.2271	0.9114	0.4516	0.2652	0.9288	0.0152	0.966	0.4536	0.9762	0.6871	0.7348	0.9836
	HISTO_BP.Contig459.Fgenesh_histo.87.final_new	1.522141463	0.898167793	0.851480936	0.91391481	0.589497137	0.559794443	0.712204079	0.9977	0.7749	0.9985	0.872	0.9997	0.725	0.9906	0.0023	0.0203	0.7679	0.0435	0.8424	0.0321	0.3071	0.2251	0.9797	0.9943	0.6494	0.9965	0.4727	0.9293	0.0015	0.2321	0.0057	0.0101	0.6147	0.0103	0.1141	0.128	0.9565	0.3506	0.9899	0.9939	0.337	0.8772	0.0003	0.1576	0.0035	0.3853	0.0061	0.0055
	HISTO_BP.Contig459.Fgenesh_histo.89.final_new	0.951887872	0.403925176	0.462066192	0.398171596	0.572678261	0.827579754	0.535612468	0.4038	1	0.9947	0.9998	0.8392	1	0.9988	0.5962	0.9999	0.9946	0.9998	0.8501	1	0.9978	0	0.0001	0.0676	0.2761	0.0032	0.5196	0.1118	0.0053	0.0054	0.9324	0.8334	0.052	0.9408	0.6154	0.0002	0.0002	0.7239	0.1666	0.0049	0.7504	0.2374	0.1608	0.1499	0.9968	0.948	0.9951	0.9981
	HISTO_BP.Contig459.Fgenesh_histo.9.final_new	1.56792	0.721765141	0.679805092	0.653961937	0.681948059	0.750605898	0.649848207	0.9999	0.9972	0.9986	0.9994	0.9947	0.9999	0.9997	0.0001	0.1211	0.2586	0.2742	0.0652	0.3887	0.4335	0.0028	0.8789	0.7057	0.7074	0.3647	0.8347	0.8529	0.0014	0.7414	0.2943	0.5075	0.185	0.6653	0.688	0.0006	0.7258	0.2926	0.4925	0.1789	0.6555	0.6822	0.0053	0.9348	0.6353	0.815	0.8211	0.899
	HISTO_BP.Contig459.Fgenesh_histo.90.final_new	1.150336976	1.132434343	0.914676153	0.752083271	0.885337385	0.967103878	0.848883908	0.7631	0.2564	0.7355	0.6847	0.5655	0.8949	0.7907	0.2369	0.1115	0.4684	0.4134	0.3228	0.7253	0.5379	0.7436	0.8885	0.8611	0.8458	0.7447	0.9469	0.8968	0.2645	0.5316	0.1389	0.4416	0.3534	0.7459	0.5795	0.3153	0.5866	0.1542	0.5584	0.4046	0.7972	0.619	0.4345	0.6772	0.2553	0.6466	0.5954	0.8361
	HISTO_BP.Contig459.Fgenesh_histo.91.final_new	1.49978056	0.486527542	0.416036746	0.32879703	0.524891579	0.564057881	0.595536909	0.9443	0.9953	0.988	0.9987	0.9681	0.9999	0.9462	0.0557	0.8696	0.8036	0.9511	0.7125	0.9937	0.6323	0.0047	0.1304	0.3955	0.7208	0.3133	0.9304	0.2728	0.012	0.1964	0.6045	0.7885	0.4108	0.9469	0.3455	0.0013	0.0489	0.2792	0.2115	0.1615	0.7973	0.1506	0.0319	0.2875	0.6867	0.5892	0.8385	0.9657
	HISTO_BP.Contig459.Fgenesh_histo.92.final_new	0.745628072	0.814310393	0.967508004	0.589584402	0.996309202	0.987801499	1.11113666	0.0645	0.8578	0.4999	0.5817	0.527	0.995	0.3067	0.9355	0.9851	0.9256	0.947	0.9361	0.9998	0.8056	0.1422	0.0149	0.1508	0.1953	0.1738	0.932	0.0917	0.5001	0.0744	0.8492	0.5764	0.5263	0.9944	0.314	0.4183	0.053	0.8047	0.4236	0.4467	0.9901	0.2696	0.473	0.0639	0.8262	0.4737	0.5533	0.9917
	HISTO_BP.Contig459.Fgenesh_histo.98.final_new	0.869927209	0.810047978	0.737991896	0.497178512	0.764750044	0.792969896	0.80921769	0.2269	0.8704	0.9263	0.967	0.9124	0.9995	0.8605	0.7731	0.9479	0.9714	0.9835	0.9668	0.9997	0.9437	0.1296	0.0521	0.604	0.6889	0.543	0.9887	0.5031	0.0737	0.0286	0.396	0.5687	0.4261	0.9707	0.4037	0.033	0.0165	0.3111	0.4313	0.3481	0.9691	0.3328	0.0876	0.0332	0.457	0.5739	0.6519	0.987
	HISTO_BP.Contig459.Fgenesh_Neurospora.123.final_new	0.963435959	0.591396214	0.673111725	0.524557143	0.907504839	0.97760141	0.886821551	0.3753	1	0.7922	0.998	0.5828	1	0.8379	0.6247	0.9998	0.85	0.9991	0.6824	1	0.8961	0	0.0002	0	0.1483	0.0001	0.7976	0.0015	0.2078	0.15	1	0.9848	0.2874	1	0.5879	0.002	0.0009	0.8517	0.0152	0.0036	0.9653	0.0266	0.4172	0.3176	0.9999	0.7126	0.9964	1
	HISTO_BP.Contig459.Fgenesh_Neurospora.135.final_new	1.334083134	0.914948078	0.692232184	0.469666584	0.772239887	0.741171442	0.648022469	0.917	0.6904	0.9228	0.9803	0.9447	0.9991	0.9898	0.083	0.18	0.4452	0.6392	0.5148	0.9763	0.7426	0.3096	0.82	0.7942	0.9257	0.8454	0.9982	0.9532	0.0772	0.5548	0.2058	0.7185	0.579	0.9888	0.8161	0.0197	0.3608	0.0743	0.2815	0.3611	0.9665	0.6254	0.0553	0.4852	0.1546	0.421	0.6389	0.9808
	HISTO_BP.Contig459.Fgenesh_Neurospora.168.final_new	0.820882294	0.999745945	0.944822439	0.922140095	1.119953635	1.125741324	1.096159801	0.0967	0.4937	0.2354	0.6352	0.2082	0.705	0.2575	0.9033	0.8766	0.6904	0.9266	0.6856	0.9541	0.7415	0.5063	0.1234	0.2546	0.6306	0.2468	0.6819	0.2883	0.7646	0.3096	0.7454	0.8318	0.4879	0.8666	0.5506	0.3648	0.0734	0.3694	0.1682	0.1562	0.5583	0.1889	0.7918	0.3144	0.7532	0.5121	0.8438	0.8913
	HISTO_BP.Contig459.Fgenesh_Neurospora.175.final_new	0.982612094	0.856109531	0.760640951	0.722431948	1.058971835	0.98216284	0.831591862	0.4446	0.8786	0.3214	0.9851	0.5548	0.9899	0.9286	0.5554	0.8819	0.3809	0.9855	0.6037	0.9888	0.9235	0.1214	0.1181	0.0774	0.7939	0.1771	0.8688	0.5789	0.6786	0.6191	0.9226	0.9897	0.7145	0.9958	0.9516	0.0149	0.0145	0.2061	0.0103	0.0326	0.6396	0.2574	0.4452	0.3963	0.8229	0.2855	0.9674	0.9805
	HISTO_BP.Contig459.Fgenesh_Neurospora.176.final_new	0.531099113	0.881372509	0.983249997	0.688733694	0.970405113	0.964557764	0.906580162	0.0084	0.7129	0.5524	0.5298	0.5623	0.9402	0.6878	0.9916	0.9955	0.9912	0.9933	0.9856	0.9996	0.9957	0.2871	0.0045	0.344	0.3088	0.3601	0.8353	0.4628	0.4476	0.0088	0.656	0.4728	0.5113	0.9077	0.6152	0.4702	0.0067	0.6912	0.5272	0.5456	0.9279	0.6662	0.4377	0.0144	0.6399	0.4887	0.4544	0.8968
	HISTO_BP.Contig459.Fgenesh_Neurospora.24.final_new	0.894666383	0.873951166	1.040582872	0.699222465	1.2169967	1.250915981	0.982029983	0.2817	0.7274	0.1807	0.4164	0.1214	0.9641	0.5276	0.7183	0.8551	0.3419	0.6439	0.2746	0.9844	0.7393	0.2726	0.1449	0.0876	0.2272	0.056	0.8312	0.3112	0.8193	0.6581	0.9124	0.755	0.4612	0.9918	0.8274	0.5836	0.3561	0.7728	0.245	0.1778	0.9721	0.605	0.8786	0.7254	0.944	0.5388	0.8222	0.9971
	HISTO_BP.Contig459.Fgenesh_Neurospora.3.final_new	0.754241005	1.127785272	0.981501295	0.77530198	0.956459041	1.036780326	0.955706998	0.1273	0.3097	0.5852	0.5353	0.4438	0.85	0.5644	0.8727	0.7291	0.8819	0.8645	0.8188	0.9626	0.8677	0.6903	0.2709	0.7384	0.703	0.6317	0.9175	0.7184	0.4148	0.1181	0.2616	0.453	0.3784	0.776	0.4964	0.4647	0.1355	0.297	0.547	0.4231	0.8176	0.539	0.5562	0.1812	0.3683	0.6216	0.5769	0.8529
	HISTO_BP.Contig459.Fgenesh_Neurospora.41.final_new	1.150561201	0.850988379	0.781640334	0.706201842	0.834991069	0.78299157	0.659139296	0.7737	0.7911	0.8405	0.9055	0.8983	0.9675	0.9828	0.2263	0.5442	0.5812	0.7036	0.7011	0.8502	0.9147	0.2089	0.4558	0.5361	0.6545	0.6626	0.8237	0.8833	0.1595	0.4188	0.4639	0.6304	0.6244	0.8027	0.8723	0.0945	0.2964	0.3455	0.3696	0.5107	0.7061	0.8081	0.1017	0.2989	0.3374	0.3756	0.4893	0.6784
	HISTO_BP.Contig459.Fgenesh_Neurospora.43.final_new	0.953717396	0.661316057	0.801510609	0.682707773	0.84457712	0.85485801	0.824285549	0.3047	0.9994	0.948	0.9812	0.9371	0.999	0.9657	0.6953	0.9999	0.9792	0.99	0.9685	0.9999	0.9889	0.0006	0.0001	0.0255	0.0638	0.0218	0.4064	0.0398	0.052	0.0208	0.9745	0.6822	0.4593	0.9765	0.6031	0.0188	0.01	0.9362	0.3178	0.2703	0.9345	0.4021	0.0629	0.0315	0.9782	0.5407	0.7297	0.9803
	HISTO_BP.Contig459.Fgenesh_Neurospora.5.final_new	0.634318549	1.17697214	1.156107716	1.002366853	1.071766014	1.035113067	1.007528302	0.1104	0.3214	0.421	0.333	0.4704	0.4931	0.4949	0.8896	0.781	0.8414	0.7934	0.8444	0.8726	0.8532	0.6786	0.219	0.5944	0.5264	0.6226	0.664	0.6586	0.579	0.1586	0.4056	0.4107	0.5343	0.5632	0.5566	0.667	0.2066	0.4736	0.5893	0.6138	0.6532	0.6382	0.5296	0.1556	0.3774	0.4657	0.3862	0.5305
	HISTO_BP.Contig459.Fgenesh_Neurospora.6.final_new	0.663963069	1.068523302	0.990716824	0.724935749	0.899128003	0.852556757	0.840237452	0.09	0.4051	0.6516	0.5122	0.7195	0.8783	0.7382	0.91	0.8513	0.9345	0.8741	0.9551	0.9768	0.9565	0.5949	0.1487	0.7018	0.5852	0.7609	0.8818	0.7651	0.3484	0.0655	0.2982	0.403	0.5616	0.7492	0.5855	0.4878	0.1259	0.4148	0.597	0.6603	0.7993	0.6753	0.2805	0.0449	0.2391	0.4384	0.3397	0.6909
	HISTO_BP.Contig459.Fgenesh_Neurospora.68.final_new	1.048417931	0.99167817	0.816760678	0.646830604	0.72557841	0.587396261	0.731605346	0.5462	0.5097	0.8419	0.7287	0.9362	0.9096	0.7922	0.4538	0.4636	0.7817	0.665	0.8949	0.865	0.7427	0.4903	0.5364	0.8129	0.7003	0.9206	0.8879	0.7662	0.1581	0.2183	0.1871	0.3737	0.7193	0.6412	0.4889	0.2713	0.335	0.2997	0.6263	0.8067	0.748	0.6025	0.0638	0.1051	0.0794	0.2807	0.1933	0.4004
	HISTO_BP.Contig459.Fgenesh_Neurospora.76.final_new	0.730800306	1.014680293	1.065354702	1.122643414	1.224770951	1.552976917	1.714969668	0.056	0.4608	0.1543	0.366	0.0123	0.2611	0.0053	0.944	0.9094	0.6968	0.8887	0.2693	0.8344	0.1564	0.5392	0.0906	0.2079	0.411	0.0262	0.3165	0.0115	0.8457	0.3032	0.7921	0.7551	0.119	0.6552	0.0612	0.634	0.1113	0.589	0.2449	0.0334	0.3798	0.0135	0.9877	0.7307	0.9738	0.881	0.9666	0.9512
	HISTO_BP.Contig459.Fgenesh_Neurospora.86.final_new	1.354346508	0.639067691	0.660515582	0.706834702	0.654280437	0.720685677	1.291620696	0.9493	0.982	0.9855	0.9882	0.9641	0.9723	0.1241	0.0507	0.764	0.7377	0.7387	0.5623	0.6007	0.0086	0.018	0.236	0.467	0.4344	0.2857	0.3127	0.0023	0.0145	0.2623	0.533	0.4802	0.3081	0.3427	0.0018	0.0118	0.2613	0.5656	0.5198	0.3241	0.3584	0.0014	0.0359	0.4377	0.7143	0.6919	0.6759	0.5349
	HISTO_BP.Contig459.Fgenesh_Neurospora.9.final_new	0.774251356	0.896668291	0.907441528	0.803721525	0.912321842	0.843068583	0.870325253	0.1	0.7076	0.6952	0.6987	0.8092	0.8898	0.729	0.9	0.943	0.9454	0.9396	0.9608	0.9788	0.933	0.2924	0.057	0.473	0.4758	0.6057	0.6989	0.5508	0.3048	0.0546	0.527	0.5085	0.6456	0.7319	0.5631	0.3013	0.0604	0.5242	0.4915	0.6362	0.7229	0.5633	0.1908	0.0392	0.3943	0.3544	0.3638	0.5846
	HISTO_BP.Contig459.Fgenesh_Neurospora.99.final_new	0.834478991	0.691928943	0.801353527	0.726228095	1.010983211	0.962567559	0.966275395	0.1069	0.9847	0.4584	0.9323	0.5972	0.9759	0.5717	0.8931	0.9992	0.8741	0.9949	0.9067	0.9974	0.9037	0.0153	0.0008	0.0116	0.189	0.0332	0.4053	0.0305	0.5416	0.1259	0.9884	0.9338	0.6071	0.9747	0.5946	0.0677	0.0051	0.811	0.0662	0.1281	0.729	0.122	0.4028	0.0933	0.9668	0.3929	0.8719	0.9477
	HISTO_BP.Contig459.fgenesh_plus.1.final_new	1.008287553	0.719740318	0.794384586	0.957297807	0.917820051	0.920929329	0.914343705	0.5467	0.9968	0.7795	0.982	0.7681	0.6667	0.7931	0.4533	0.9919	0.7258	0.9585	0.7297	0.6135	0.7314	0.0032	0.0081	0.0238	0.2241	0.0264	0.0142	0.0289	0.2205	0.2742	0.9762	0.8921	0.4857	0.376	0.4931	0.018	0.0415	0.7759	0.1079	0.1114	0.0748	0.1204	0.2319	0.2703	0.9736	0.5143	0.8886	0.3931
[truncated: 8,311 more rows]
[truncated: 15 more columns]
