# Supplementary material for: A Temperature-Responsive Network Links Cell Shape and Virulence Traits in a Primary Fungal Pathogen
Source: PLoS Biol. 2013 Jul 23;11(7):e1001614. doi: 10.1371/journal.pbio.1001614 (PMC3720256; doi:10.1371/journal.pbio.1001614)
Supplement: Table S2 — ChIP-chip results. ChIP events identified in this study are listed according to their genomic locations. Each ChIP event was mapped to annotated genes with a criterion of an event preceding an open reading frame with 5′-3′ orientation. Target genes, associated ChIP event IDs, gene annotations, and Log2-based expression ratios (WT_37/WT_RT) are listed. This list was used to generate Figures 2 and S5. (TXT) [file pbio.1001614.s009.txt]

Table S2. ChIP-chip results
Event_ID	Event_SEQ_NAME	Event_START	Event_END	Ryp1_ChIP	Ryp2_ChIP	Ryp3_ChIP	Ryp4_ChIP	GeneName	GeneAnnotation	WT_37/WT_RT
ChIP_001	HISTO_AL.Contig317	12747	13246	Yes				HISTO_AL.Contig317.eannot.1542.final_new	protein of unknown function, highly yeast-enriched transcript
ChIP_001	HISTO_AL.Contig317	12747	13246	Yes				HISTO_AL.Contig317.eannot.1493.final_new	citrinin biosynthesis transporter CtnC	-0.13
ChIP_001	HISTO_AL.Contig317	12747	13246	Yes				HISTO_AL.Contig317.fgenesh_plus.31.final_new	PDS5, sister chromatid cohesion protein pds5/bimD	0.18
ChIP_002	HISTO_AL.Contig317	121119	121667	Yes	Yes	Yes		HISTO_AL.Contig317.Fgenesh_histo.165.final_new	conserved protein of unknown function	-0.06
ChIP_002	HISTO_AL.Contig317	121119	121667	Yes	Yes	Yes		HISTO_AL.Contig317.Fgenesh_histo.176.final_new	no blast hit	0.34
ChIP_002	HISTO_AL.Contig317	121119	121667	Yes	Yes	Yes		HISTO_AL.Contig317.Fgenesh_histo.177.final_new	phospholipase D active site domain-containing protein	-1.61
ChIP_002	HISTO_AL.Contig317	121119	121667	Yes	Yes	Yes		HISTO_AL.Contig317.eannot.1568.final_new	no significant blast hit, 31aa	-1.38
ChIP_003	HISTO_AL.Contig317	215906	216435	Yes		Yes		HISTO_AL.Contig317.Fgenesh_histo.50.final_new	DUF3433 superfamily domain-containing protein	0.63
ChIP_004	HISTO_AL.Contig317	288000	288533	Yes		Yes		HISTO_AL.Contig317.eannot.1460.final_new	protein of unknown function	-0.94
ChIP_004	HISTO_AL.Contig317	288000	288533	Yes		Yes		HISTO_AL.Contig317.eannot.1462.final_new	uracil phosphoribosyltransferase	-0.91
ChIP_005	HISTO_AL.Contig317	359963	361189	Yes	Yes	Yes		HISTO_AL.Contig317.eannot.1508.final_new	riibosomal protein L32	0.63
ChIP_005	HISTO_AL.Contig317	359963	361189	Yes	Yes	Yes		HISTO_AL.Contig317.Fgenesh_histo.120.final_new	Sec2p superfamily domain-containing protein	0.25
ChIP_005	HISTO_AL.Contig317	359963	361189	Yes	Yes	Yes		HISTO_AL.Contig317-snap.92.final_new	no blast hit	0.06
ChIP_005	HISTO_AL.Contig317	359963	361189	Yes	Yes	Yes		HISTO_AL.Contig317.Fgenesh_histo.123.final_new	RAD7, DNA repair protein RAD7	0.39
ChIP_006	HISTO_AL.Contig317	542029	543900	Yes	Yes		Yes	HISTO_AL.Contig317.eannot.1560.final_new	YPS3, yeast phase-specific protein yps-3	4.89
ChIP_007	HISTO_AL.Contig320	109609	110152	Yes		Yes		HISTO_AL.Contig320.fgenesh_plus.5.final_new	BEM2, rho GTPase activator (Bem2)	-0.77
ChIP_007	HISTO_AL.Contig320	109609	110152	Yes		Yes		HISTO_AL.Contig320.Fgenesh_histo.15.final_new	BET2, Rab geranylgeranyltransferase, beta subunit	-0.21
ChIP_008	HISTO_AZ.Contig47	270294	273440	Yes	Yes	Yes		HISTO_AZ.Contig47-snap.25.final_new	PUS7, pseudouridine synthase TruD/Pus7	0.86
ChIP_008	HISTO_AZ.Contig47	270294	273440	Yes	Yes	Yes		HISTO_AZ.Contig47.eannot.1710.final_new	protein of unknown function, yeast-enriched transcript	1.12
ChIP_008	HISTO_AZ.Contig47	270294	273440	Yes	Yes	Yes		HISTO_AZ.Contig47.fgenesh_plus.101.final_new	GIG30, fatty acid elongase Gig30	0.67
ChIP_009	HISTO_AZ.Contig47	369766	371361	Yes				HISTO_AZ.Contig47.Fgenesh_histo.75.final_new	conserved protein of unknown function	-0.09
ChIP_009	HISTO_AZ.Contig47	369766	371361	Yes				HISTO_AZ.Contig47.eannot.1550.final_new	conserved protein of unknown function	0.7
ChIP_010	HISTO_AZ.Contig47	377665	378219	Yes		Yes		HISTO_AZ.Contig47.Fgenesh_histo.75.final_new	conserved protein of unknown function	-0.09
ChIP_010	HISTO_AZ.Contig47	377665	378219	Yes		Yes		HISTO_AZ.Contig47.eannot.1551.final_new	MFS membrane sugar transporter	1.47
ChIP_011	HISTO_AZ.Contig47	464576	467211	Yes		Yes		HISTO_AZ.Contig47.eannot.1610.final_new	C6 transcription factor	-0.72
ChIP_012	HISTO_AZ.Contig47	481521	482020	Yes				HISTO_AZ.Contig47.Fgenesh_Aspergillus.144.final_new	importin beta-2 subunit	0.25
ChIP_012	HISTO_AZ.Contig47	481521	482020	Yes				HISTO_AZ.Contig47.eannot.1612.final_new	SacI domain-containing protein	-0.2
ChIP_012	HISTO_AZ.Contig47	481521	482020	Yes				HISTO_AZ.Contig47.Fgenesh_histo.106.final_new	no blast hit	-0.61
ChIP_012	HISTO_AZ.Contig47	481521	482020	Yes				HISTO_AZ.Contig47.Fgenesh_Aspergillus.149.final_new	DUF2420 domain-containing protein, conserved family in fungi	-0.19
ChIP_013	HISTO_AZ.Contig47	583118	583621	Yes		Yes		HISTO_AZ.Contig47.Fgenesh_histo.14.final_new	BTB/POZ domain-containing protein	-0.23
ChIP_013	HISTO_AZ.Contig47	583118	583621	Yes		Yes		HISTO_AZ.Contig47.Fgenesh_histo.15.final_new	no significant blast hit, 92aa	-0.58
ChIP_013	HISTO_AZ.Contig47	583118	583621	Yes		Yes		HISTO_AZ.Contig47.eannot.1595.final_new	CDC45, DNA replication initiation factor Cdc45	0.01
ChIP_014	HISTO_BI.Contig285	84995	85494	Yes				HISTO_BI.Contig285.Fgenesh_Aspergillus.5.final_new	conserved protein of unknown function	-0.4
ChIP_014	HISTO_BI.Contig285	84995	85494	Yes				HISTO_BI.Contig285.Fgenesh_histo.32.final_new	protein of unknown function	0.89
ChIP_015	HISTO_BI.Contig285	96100	97513	Yes	Yes	Yes		HISTO_BI.Contig285.fgenesh_plus.15.final_new	conserved protein of unknown function, no start met	-0.21
ChIP_015	HISTO_BI.Contig285	96100	97513	Yes	Yes	Yes		HISTO_BI.Contig285.Fgenesh_histo.36.final_new	conserved protein of unknown function	0.58
ChIP_015	HISTO_BI.Contig285	96100	97513	Yes	Yes	Yes		HISTO_BI.Contig285.eannot.1102.final_new	conserved protein of unknown function	-2.15
ChIP_016	HISTO_BI.Contig285	114907	116124	Yes		Yes	Yes	HISTO_BI.Contig285.eannot.1123.final_new	no significant blast hit, 82aa	0.08
ChIP_016	HISTO_BI.Contig285	114907	116124	Yes		Yes	Yes	HISTO_BI.Contig285.Fgenesh_Aspergillus.37.final_new	ferric-chelate reductase	0.4
ChIP_017	HISTO_BI.Contig285	150873	151372	Yes				HISTO_BI.Contig285.Fgenesh_histo.35.final_new	bZIP transcription factor (MeaB)	0.31
ChIP_017	HISTO_BI.Contig285	150873	151372	Yes				HISTO_BI.Contig285.Fgenesh_histo.38.final_new	PEX19, peroxisomal membrane protein recepto, peroxin 19	-0.02
ChIP_018	HISTO_BP.Contig457	22154	22653	Yes				HISTO_BP.Contig457.eannot.1724.final_new	conserved protein of unknown function, 87aa	0.44
ChIP_018	HISTO_BP.Contig457	22154	22653	Yes				HISTO_BP.Contig457-snap.10.final_new	PBSP domain-containing protein, plant basic secretory protein	-0.78
ChIP_018	HISTO_BP.Contig457	22154	22653	Yes				HISTO_BP.Contig457.Fgenesh_histo.164.final_new	no significant blast hit	0.83
ChIP_018	HISTO_BP.Contig457	22154	22653	Yes				HISTO_BP.Contig457.Fgenesh_Aspergillus.144.final_new	HEAT repeat protein stu1	0.67
ChIP_019	HISTO_BP.Contig457	49450	50640	Yes	Yes	Yes		HISTO_BP.Contig457.eannot.1727.final_new	3-ketoacyl-CoA thiolase	-0.34
ChIP_019	HISTO_BP.Contig457	49450	50640	Yes	Yes	Yes		HISTO_BP.Contig457.Fgenesh_histo.177.final_new	proline-specific permease	-1.09
ChIP_020	HISTO_BP.Contig457	92840	93339	Yes				HISTO_BP.Contig457.eannot.1780.final_new	threonine synthase	-0.77
ChIP_020	HISTO_BP.Contig457	92840	93339	Yes				HISTO_BP.Contig457.eannot.1783.final_new	CCC1, calcium transporter CCC1, vacuolar iron transporter Ccc1�	1.49
ChIP_020	HISTO_BP.Contig457	92840	93339	Yes				HISTO_BP.Contig457.eannot.1754.final_new	asparagine synthase	-0.47
ChIP_021	HISTO_BP.Contig457	260305	260804	Yes				HISTO_BP.Contig457.eannot.1665.final_new	actin cytoskeleton organization protein (Cro1)	0.25
ChIP_021	HISTO_BP.Contig457	260305	260804	Yes				HISTO_BP.Contig457.Fgenesh_Aspergillus.130.final_new	TFB4, RNA polymerase II transcription factor B subunit 4	0.33
ChIP_022	HISTO_BP.Contig457	340081	340580	Yes				HISTO_BP.Contig457.Fgenesh_histo.156.final_new	kinetochore protein nuf2	1.12
ChIP_022	HISTO_BP.Contig457	340081	340580	Yes				HISTO_BP.Contig457.Fgenesh_Neurospora.96.final_new	protein of unknown function	0.52
ChIP_022	HISTO_BP.Contig457	340081	340580	Yes				HISTO_BP.Contig457.Fgenesh_histo.161.final_new	conserved protein of unknown function	-0.02
ChIP_023	HISTO_BP.Contig457	346555	347163	Yes	Yes	Yes		HISTO_BP.Contig457-snap.101.final_new	DUF1681 superfamily domain-containing protein	-0.34
ChIP_023	HISTO_BP.Contig457	346555	347163	Yes	Yes	Yes		HISTO_BP.Contig457.Fgenesh_Neurospora.98.final_new	conserved protein of unknown function	0.2
ChIP_024	HISTO_BP.Contig457	396278	398643	Yes	Yes	Yes		HISTO_BP.Contig457.fgenesh_plus.66.final_new	RAS1, RAS small monomeric GTPase RasA	0.1
ChIP_024	HISTO_BP.Contig457	396278	398643	Yes	Yes	Yes		HISTO_BP.Contig457.Fgenesh_Aspergillus.201.final_new	salicylate hydroxylase�	2.11
ChIP_025	HISTO_BP.Contig457	401158	401828	Yes	Yes	Yes		HISTO_BP.Contig457.fgenesh_plus.66.final_new	RAS1, RAS small monomeric GTPase RasA	0.1
ChIP_025	HISTO_BP.Contig457	401158	401828	Yes	Yes	Yes		HISTO_BP.Contig457.Fgenesh_histo.14.final_new	conserved protein of unknown function	-2.21
ChIP_026	HISTO_BP.Contig457	539625	541994	Yes	Yes	Yes		HISTO_BP.Contig457.Fgenesh_histo.136.final_new	protein of unknown function	0.57
ChIP_026	HISTO_BP.Contig457	539625	541994	Yes	Yes	Yes		HISTO_BP.Contig457.eannot.1691.final_new	C6 transcription factor, fungal specific transcription factor	0.11
ChIP_027	HISTO_BP.Contig457	560296	560795			Yes		HISTO_BP.Contig457.eannot.1736.final_new	SH3 domain-containing protein	-0.67
ChIP_027	HISTO_BP.Contig457	560296	560795			Yes		HISTO_BP.Contig457.eannot.1694.final_new	stress response RCI peptide	0.5
ChIP_028	HISTO_BP.Contig459	5789	6288	Yes				HISTO_BP.Contig459.Fgenesh_histo.40.final_new	conserved protein of unknown function	-0.44
ChIP_028	HISTO_BP.Contig459	5789	6288	Yes				HISTO_BP.Contig459.Fgenesh_Aspergillus.31.final_new	signal transducer	0.53
ChIP_028	HISTO_BP.Contig459	5789	6288	Yes				HISTO_BP.Contig459.eannot.1496.final_new	pumilio domain-containing protein c, RNA binding protein Jsn1	-1.39
ChIP_029	HISTO_BP.Contig459	87467	87966	Yes				HISTO_BP.Contig459.eannot.1565.final_new	AQY1, aquaporin	0.09
ChIP_029	HISTO_BP.Contig459	87467	87966	Yes				HISTO_BP.Contig459.eannot.1590.final_new	conserved protein of unknown function, 83aa	-0.88
ChIP_029	HISTO_BP.Contig459	87467	87966	Yes				HISTO_BP.Contig459.eannot.1591.final_new	TRAF-type zinc finger protein	0.49
ChIP_030	HISTO_BP.Contig459	198481	199081	Yes	Yes	Yes	Yes	HISTO_BP.Contig459.Fgenesh_histo.102.final_new	conserved protein of unknown function	2.02
ChIP_030	HISTO_BP.Contig459	198481	199081	Yes	Yes	Yes	Yes	HISTO_BP.Contig459.Fgenesh_histo.104.final_new	no blast hit	-0.33
ChIP_030	HISTO_BP.Contig459	198481	199081	Yes	Yes	Yes	Yes	HISTO_BP.Contig459.Fgenesh_histo.106.final_new	PKc-like superfamily domain-containing protein	1.44
ChIP_031	HISTO_BP.Contig459	301395	301894	Yes				HISTO_BP.Contig459.Fgenesh_histo.133.final_new	protein of unknown function	-0.28
ChIP_031	HISTO_BP.Contig459	301395	301894	Yes				HISTO_BP.Contig459.Fgenesh_histo.140.final_new	C6 transcription factor	0.11
ChIP_032	HISTO_BP.Contig459	384377	388617	Yes	Yes	Yes		HISTO_BP.Contig459.eannot.1511.final_new	ADP-ribosylation factor 6	0.14
ChIP_032	HISTO_BP.Contig459	384377	388617	Yes	Yes	Yes		HISTO_BP.Contig459.eannot.1514.final_new	conserved protein of unknown function
ChIP_032	HISTO_BP.Contig459	384377	388617	Yes	Yes	Yes		HISTO_BP.Contig459.Fgenesh_Aspergillus.122.final_new	F-box domain-containing protein	-0.55
ChIP_032	HISTO_BP.Contig459	384377	388617	Yes	Yes	Yes		HISTO_BP.Contig459.genewise.64.final_new	zinc finger protein, metaphase-anaphase transition protein (Mlo2), no start met	0.44
ChIP_033	HISTO_BP.Contig459	432501	433028	Yes		Yes		HISTO_BP.Contig459.eannot.1522.final_new	DUF1212 domain-containing protein, pheromone-regulated membrane protein Prm10	0.48
ChIP_033	HISTO_BP.Contig459	432501	433028	Yes		Yes		HISTO_BP.Contig459.Fgenesh_histo.65.final_new	protein of unknown function	-0.44
ChIP_033	HISTO_BP.Contig459	432501	433028	Yes		Yes		HISTO_BP.Contig459.Fgenesh_Aspergillus.167.final_new	ankyrin repeat protein	1.07
ChIP_034	HISTO_BP.Contig459	443464	443963	Yes				HISTO_BP.Contig459.Fgenesh_histo.68.final_new	no significant blast hit	-0.12
ChIP_034	HISTO_BP.Contig459	443464	443963	Yes				HISTO_BP.Contig459.eannot.1525.final_new	NADH-ubiquinone oxidoreductase, 87aa	0.47
ChIP_035	HISTO_BP.Contig459	458280	458819	Yes	Yes	Yes		HISTO_BP.Contig459.Fgenesh_Aspergillus.170.final_new	APSES transcription factor MBP1	0.09
ChIP_035	HISTO_BP.Contig459	458280	458819	Yes	Yes	Yes		HISTO_BP.Contig459.Fgenesh_histo.85.final_new	protein of unknown function	0.04
ChIP_036	HISTO_BP.Contig459	470875	471416	Yes	Yes	Yes		HISTO_BP.Contig459.Fgenesh_histo.89.final_new	NSD4, GATA-type sexual development transcription factor NsdD	-0.07
ChIP_036	HISTO_BP.Contig459	470875	471416	Yes	Yes	Yes		HISTO_BP.Contig459.Fgenesh_histo.90.final_new	protein of unknown function, yeast-enriched transcript	0.2
ChIP_037	HISTO_BP.Contig459	479754	480254	Yes		Yes		HISTO_BP.Contig459.Fgenesh_histo.91.final_new	protein of unknown function	0.58
ChIP_038	HISTO_BP.Contig459	526595	527094	Yes				HISTO_BP.Contig459-snap.130.final_new	palmitoyl-protein thioesterase	-0.18
ChIP_038	HISTO_BP.Contig459	526595	527094	Yes				HISTO_BP.Contig459.Fgenesh_Neurospora.24.final_new	no significant blast hit	-0.16
ChIP_038	HISTO_BP.Contig459	526595	527094	Yes				HISTO_BP.Contig459.Fgenesh_histo.160.final_new	C2H2 finger domain-containing protein	-1.39
ChIP_039	HISTO_BP.Contig459	536238	536737				Yes	HISTO_BP.Contig459.fgenesh_plus.64.final_new	KTI12, chromatin associated protein KTI12, toxin-insensitive protein	-0.14
ChIP_039	HISTO_BP.Contig459	536238	536737				Yes	HISTO_BP.Contig459.Fgenesh_Aspergillus.42.final_new	no blast hit	-0.28
ChIP_040	HISTO_DA.Contig93	278117	279496	Yes			Yes	HISTO_DA.Contig93.Fgenesh_histo.340.final_new	protein of unknown function, yeast phase-specific transcript	1.25
ChIP_040	HISTO_DA.Contig93	278117	279496	Yes			Yes	HISTO_DA.Contig93.Fgenesh_histo.341.final_new	ankyrin repeat domain-containing protein	0.49
ChIP_041	HISTO_DA.Contig93	373563	374062	Yes				HISTO_DA.Contig93.Fgenesh_histo.347.final_new	CBK1, serine/threonine-protein kinase CBK1	-0.38
ChIP_041	HISTO_DA.Contig93	373563	374062	Yes				HISTO_DA.Contig93.Fgenesh_histo.349.final_new	FKBP-type peptidyl-prolyl isomerase	0.57
ChIP_041	HISTO_DA.Contig93	373563	374062	Yes				HISTO_DA.Contig93.Fgenesh_histo.350.final_new	MUS42, DNA damage repair protein Mus42	-0.01
ChIP_042	HISTO_DA.Contig93	506462	509011	Yes	Yes	Yes		HISTO_DA.Contig93-snap.133.final_new	possible extensin, Rxt3 and LCCL domain-containing protein	0.36
ChIP_042	HISTO_DA.Contig93	506462	509011	Yes	Yes	Yes		HISTO_DA.Contig93-snap.134.final_new	golgi integral membrane protein	0.43
ChIP_043	HISTO_DA.Contig93	610287	610786				Yes	HISTO_DA.Contig93.Fgenesh_Aspergillus.127.final_new	conserved protein of unknown function	0.25
ChIP_044	HISTO_DA.Contig93	661062	663242	Yes	Yes	Yes		HISTO_DA.Contig93.Fgenesh_histo.6.final_new	SUN domain-containing protein, cell wall biosynthesis protein	0.53
ChIP_044	HISTO_DA.Contig93	661062	663242	Yes	Yes	Yes		HISTO_DA.Contig93.Fgenesh_histo.8.final_new	conserved protein of unknown function	-0.08
ChIP_044	HISTO_DA.Contig93	661062	663242	Yes	Yes	Yes		HISTO_DA.Contig93.eannot.2120.final_new	electron transfer flavoprotein alpha-subunit	0.13
ChIP_045	HISTO_DA.Contig93	726817	727316	Yes				HISTO_DA.Contig93.Fgenesh_Aspergillus.10.final_new	RIO1, serine/threonine-protein kinase RIO1
ChIP_045	HISTO_DA.Contig93	726817	727316	Yes				HISTO_DA.Contig93.Fgenesh_Aspergillus.14.final_new	GIG1(induced by GlcNAc in Ca), DUF3605 superfamily domain-containing protein	-0.13
ChIP_045	HISTO_DA.Contig93	726817	727316	Yes				HISTO_DA.Contig93-snap.196.final_new	NADH-cytochrome b5 reductase	-0.35
ChIP_045	HISTO_DA.Contig93	726817	727316	Yes				HISTO_DA.Contig93.eannot.1949.final_new	arginyl-tRNA synthetase	-0.01
ChIP_046	HISTO_DA.Contig93	769664	770163			Yes		HISTO_DA.Contig93-snap.205.final_new	conserved protein of unknown function	0.03
ChIP_046	HISTO_DA.Contig93	769664	770163			Yes		HISTO_DA.Contig93.Fgenesh_histo.114.final_new	protein of unknown function	-1.28
ChIP_047	HISTO_DA.Contig93	856238	856737	Yes				HISTO_DA.Contig93.eannot.2134.final_new	conserved protein of unknown function	0.28
ChIP_047	HISTO_DA.Contig93	856238	856737	Yes				HISTO_DA.Contig93.Fgenesh_Aspergillus.129.final_new	histone acetyltransferase type B catalytic subunit	0.19
ChIP_048	HISTO_DA.Contig93	920452	920951			Yes		HISTO_DA.Contig93.eannot.2144.final_new	RPL3, 60S ribosomal protein L3	0.63
ChIP_048	HISTO_DA.Contig93	920452	920951			Yes		HISTO_DA.Contig93.eannot.2019.final_new	CYC8, transcriptional corepressor Cyc8	0.16
ChIP_049	HISTO_DA.Contig93	988368	988867	Yes				HISTO_DA.Contig93.Fgenesh_histo.87.final_new	phosphoglycerate mutase	0.9
ChIP_049	HISTO_DA.Contig93	988368	988867	Yes				HISTO_DA.Contig93-snap.262.final_new	conserved protein of unknown function	0.12
ChIP_049	HISTO_DA.Contig93	988368	988867	Yes				HISTO_DA.Contig93.Fgenesh_Neurospora.172.final_new	conserved protein of unknown function	0.63
ChIP_049	HISTO_DA.Contig93	988368	988867	Yes				HISTO_DA.Contig93.Fgenesh_histo.92.final_new	PKc-like superfamily domain-containing protein	-0.18
ChIP_049	HISTO_DA.Contig93	988368	988867	Yes				HISTO_DA.Contig93.Fgenesh_histo.95.final_new	Gon7 (KEOPS protein complex) domain-containing protein	0.46
ChIP_050	HISTO_DA.Contig93	1110004	1110503	Yes				HISTO_DA.Contig93.Fgenesh_Aspergillus.140.final_new	serine/threonine protein kinase	0.59
ChIP_050	HISTO_DA.Contig93	1110004	1110503	Yes				HISTO_DA.Contig93-snap.305.final_new	HEAT repeat protein	-0.02
ChIP_051	HISTO_DA.Contig94	91218	91717	Yes				HISTO_DA.Contig94.Fgenesh_histo.2.final_new	PKc-like superfamily domain-containing protein	0.72
ChIP_052	HISTO_DF.Contig537	177428	178052	Yes			Yes	HISTO_DF.Contig537.Fgenesh_histo.11.final_new	nonsense-mediated mRNA decay protein Upf3	0.42
ChIP_052	HISTO_DF.Contig537	177428	178052	Yes			Yes	HISTO_DF.Contig537.eannot.1380.final_new	CTR3, high-affinity copper transporter	1.27
ChIP_052	HISTO_DF.Contig537	177428	178052	Yes			Yes	HISTO_DF.Contig537.Fgenesh_histo.13.final_new	protein kinase	1.1
ChIP_052	HISTO_DF.Contig537	177428	178052	Yes			Yes	HISTO_DF.Contig537.fgenesh_plus.33.final_new	SIT4, TOR signaling pathway phosphatase SitA	0.26
ChIP_053	HISTO_DF.Contig537	302041	302540	Yes				HISTO_DF.Contig537.Fgenesh_Aspergillus.72.final_new	conserved protein of unknown function	-0.2
ChIP_054	HISTO_DF.Contig537	339433	339932	Yes				HISTO_DF.Contig537.Fgenesh_histo.66.final_new	Hsp70 family protein	-0.09
ChIP_054	HISTO_DF.Contig537	339433	339932	Yes				HISTO_DF.Contig537.eannot.1403.final_new	chorismate mutase	0.61
ChIP_055	HISTO_DF.Contig537	464275	464852	Yes	Yes	Yes		HISTO_DF.Contig537.Fgenesh_Aspergillus.126.final_new	conserved protein of unknown function	3.59
ChIP_055	HISTO_DF.Contig537	464275	464852	Yes	Yes	Yes		HISTO_DF.Contig537.eannot.1406.final_new	amino acid transporter	0.36
ChIP_056	HISTO_DF.Contig537	484948	486875	Yes	Yes	Yes		HISTO_DF.Contig537.eannot.1411.final_new	protein of unknown function	1.56
ChIP_057	HISTO_DF.Contig537	489517	490016	Yes				HISTO_DF.Contig537.Fgenesh_histo.94.final_new	kinesin family protein	0.48
ChIP_058	HISTO_DF.Contig537	598434	598933	Yes				HISTO_DF.Contig537.eannot.1402.final_new	PRE6, proteasome component PRE6	0.18
ChIP_058	HISTO_DF.Contig537	598434	598933	Yes				HISTO_DF.Contig537.Fgenesh_histo.108.final_new	Mst3-like serine/threonine-protein kinase	0.78
ChIP_059	HISTO_DF.Contig537	644683	645325	Yes	Yes	Yes		HISTO_DF.Contig537.Fgenesh_histo.132.final_new	F-box domain-containing protein	-0.72
ChIP_059	HISTO_DF.Contig537	644683	645325	Yes	Yes	Yes		HISTO_DF.Contig537.Fgenesh_histo.134.final_new	DUF3431 superfamily domain-containing protein	0.01
ChIP_060	HISTO_DF.Contig537	648288	649519	Yes	Yes	Yes		HISTO_DF.Contig537.Fgenesh_Neurospora.145.final_new	conserved protein of unknown function	-0.2
ChIP_060	HISTO_DF.Contig537	648288	649519	Yes	Yes	Yes		HISTO_DF.Contig537.Fgenesh_histo.134.final_new	DUF3431 superfamily domain-containing protein	0.01
ChIP_061	HISTO_DM.Contig93	109580	111855	Yes		Yes		HISTO_DM.Contig93.Fgenesh_histo.184.final_new	C2H2 type zinc finger-containing protein	-0.08
ChIP_062	HISTO_DM.Contig93	170785	171319				Yes	HISTO_DM.Contig93.fgenesh_plus.27.final_new	lysophospholipase	0.22
ChIP_062	HISTO_DM.Contig93	170785	171319				Yes	HISTO_DM.Contig93.Fgenesh_Aspergillus.43.final_new	SAM binding domain-containing protein	0.86
ChIP_063	HISTO_DM.Contig93	233559	234058				Yes	HISTO_DM.Contig93.Fgenesh_histo.89.final_new	glutathione-dependent formaldehyde-activating protein superfamily domain-containing protein	-0.32
ChIP_063	HISTO_DM.Contig93	233559	234058				Yes	HISTO_DM.Contig93.Fgenesh_histo.91.final_new	MPP_superfamily domain-containing protein	0.54
ChIP_064	HISTO_DM.Contig93	280689	281188	Yes				HISTO_DM.Contig93.Fgenesh_histo.122.final_new	maltose permease, yeast-enriched transcript	0.25
ChIP_065	HISTO_DM.Contig93	366190	366689	Yes				HISTO_DM.Contig93-snap.85.final_new	DUF3602 superfamily domain-containing protein	-0.79
ChIP_066	HISTO_DM.Contig93	716398	716897	Yes				HISTO_DM.Contig93.eannot.1624.final_new	OLE1, delta-9 fatty acid desaturase, yeast-enriched transcript	-0.25
ChIP_066	HISTO_DM.Contig93	716398	716897	Yes				HISTO_DM.Contig93.eannot.1754.final_new	no blast hit, 53aa	0
ChIP_067	HISTO_DM.Contig933	51662	52161	Yes				HISTO_DM.Contig933.eannot.1584.final_new	spermidine synthase	-0.09
ChIP_068	HISTO_DM.Contig933	65125	65768	Yes	Yes	Yes		HISTO_DM.Contig933.eannot.1649.final_new	transketolase TktA	-0.6
ChIP_069	HISTO_DM.Contig933	72340	73029	Yes	Yes	Yes	Yes	HISTO_DM.Contig933.eannot.1650.final_new	FACB, C6 transcription factor, acetate regulatory DNA binding protein FacB	2.71
ChIP_070	HISTO_DM.Contig933	75526	77098	Yes		Yes		HISTO_DM.Contig933.Fgenesh_histo.145.final_new	SET domain-containing protein	0.07
ChIP_070	HISTO_DM.Contig933	75526	77098	Yes		Yes		HISTO_DM.Contig933.eannot.1586.final_new	PHB1, prohibitin	0.28
ChIP_071	HISTO_DM.Contig933	312490	312989	Yes				HISTO_DM.Contig933.Fgenesh_histo.153.final_new	LPXTG-motif cell wall anchor domain protein	-0.15
ChIP_071	HISTO_DM.Contig933	312490	312989	Yes				HISTO_DM.Contig933.Fgenesh_histo.156.final_new	MSG5, tyrosine-protein phosphatase MSG5	-0.77
ChIP_072	HISTO_DM.Contig933	338174	338716	Yes		Yes		HISTO_DM.Contig933.eannot.1577.final_new	PFA4, palmitoyltransferase pfa4, DHHC zinc finger membrane protein	0.5
ChIP_072	HISTO_DM.Contig933	338174	338716	Yes		Yes		HISTO_DM.Contig933-snap.68.final_new	SET superfamily domain-containing protein	-0.02
ChIP_072	HISTO_DM.Contig933	338174	338716	Yes		Yes		HISTO_DM.Contig933-snap.69.final_new	NIT25, CobW domain-containing protein, nitrosative stress induced and conidia-enriched transcript	0.15
ChIP_073	HISTO_DM.Contig933	660723	661222	Yes				HISTO_DM.Contig933.Fgenesh_Neurospora.81.final_new	gamma-glutamyltranspeptidase	-0.8
ChIP_073	HISTO_DM.Contig933	660723	661222	Yes				HISTO_DM.Contig933.eannot.1666.final_new	TIM14, mitochondrial import inner membrane translocase subunit tim-14	0.03
ChIP_073	HISTO_DM.Contig933	660723	661222	Yes				HISTO_DM.Contig933.eannot.1656.final_new	RLP24, ribosome biogenesis protein RLP24	0.14
ChIP_073	HISTO_DM.Contig933	660723	661222	Yes				HISTO_DM.Contig933.Fgenesh_histo.184.final_new	conserved protein of unknown function	0.73
ChIP_074	HISTO_DM.Contig936	106870	107369	Yes				HISTO_DM.Contig936.Fgenesh_histo.23.final_new	phasin superfamily domain of unknown function	-0.91
ChIP_074	HISTO_DM.Contig936	106870	107369	Yes				HISTO_DM.Contig936.fgenesh_plus.33.final_new	3-oxoacyl-(acyl-carrier-protein) reductase, no start met	0.81
ChIP_074	HISTO_DM.Contig936	106870	107369	Yes				HISTO_DM.Contig936.Fgenesh_histo.24.final_new	protein of unknown function	0.37
ChIP_075	HISTO_DM.Contig936	181048	181547	Yes				HISTO_DM.Contig936.eannot.1249.final_new	mitochondrial carrier protein	-0.41
ChIP_075	HISTO_DM.Contig936	181048	181547	Yes				HISTO_DM.Contig936-snap.36.final_new	no blast hit	-0.21
ChIP_075	HISTO_DM.Contig936	181048	181547	Yes				HISTO_DM.Contig936.Fgenesh_histo.49.final_new	conserved protein of unknown function	-0.31
ChIP_076	HISTO_DM.Contig936	207914	208737	Yes	Yes	Yes		HISTO_DM.Contig936.eannot.1253.final_new	pleckstrin homology domain protein	0.86
ChIP_077	HISTO_DM.Contig940	144768	145267	Yes				HISTO_DM.Contig940-snap.21.final_new	ORC6, origin recognition complex subunit 6 (ORC6)	-0.06
ChIP_077	HISTO_DM.Contig940	144768	145267	Yes				HISTO_DM.Contig940-snap.22.final_new	acetamidase	-1.13
ChIP_078	HISTO_DM.Contig940	235208	235707	Yes				HISTO_DM.Contig940.Fgenesh_histo.38.final_new	proteasome Inhibitor PI31 superfamily domain-containing protein	0.33
ChIP_078	HISTO_DM.Contig940	235208	235707	Yes				HISTO_DM.Contig940.Fgenesh_histo.39.final_new	no blast hit	0.42
ChIP_078	HISTO_DM.Contig940	235208	235707	Yes				HISTO_DM.Contig940.Fgenesh_histo.40.final_new	conserved protein of unknown function	-0.37
ChIP_079	HISTO_DM.Contig940	240699	241198	Yes				HISTO_DM.Contig940.Fgenesh_histo.38.final_new	proteasome Inhibitor PI31 superfamily domain-containing protein	0.33
ChIP_079	HISTO_DM.Contig940	240699	241198	Yes				HISTO_DM.Contig940.Fgenesh_histo.41.final_new	MSTA protein, glucose transporter	-0.3
ChIP_080	HISTO_DM.Contig940	252700	253199				Yes	HISTO_DM.Contig940.fgenesh_plus.36.final_new	UVE1, UV DNA damage endonuclease�	0.12
ChIP_080	HISTO_DM.Contig940	252700	253199				Yes	HISTO_DM.Contig940.Fgenesh_histo.51.final_new	conserved protein of unknown function
ChIP_081	HISTO_DU.Contig190	8627	9126	Yes				HISTO_DU.Contig190.eannot.1248.final_new	SSD1, cell wall biogenesis protein phosphatase Ssd1	-0.39
ChIP_081	HISTO_DU.Contig190	8627	9126	Yes				HISTO_DU.Contig190.Fgenesh_histo.46.final_new	no blast hit, conidia-enriched transcript	0.75
ChIP_081	HISTO_DU.Contig190	8627	9126	Yes				HISTO_DU.Contig190.Fgenesh_histo.47.final_new	GLE1, RNA export mediator Gle1	-0.13
ChIP_082	HISTO_DU.Contig190	70984	73679	Yes	Yes	Yes	Yes	HISTO_DU.Contig190.eannot.1257.final_new	glutaredoxin domain-containing protein	0.4
ChIP_082	HISTO_DU.Contig190	70984	73679	Yes	Yes	Yes	Yes	HISTO_DU.Contig190.eannot.1295.final_new	possible porin, 27aa	1.3
ChIP_082	HISTO_DU.Contig190	70984	73679	Yes	Yes	Yes	Yes	HISTO_DU.Contig190.Fgenesh_histo.89.final_new	Cu-Zn superoxide dismutase�	2.4
ChIP_082	HISTO_DU.Contig190	70984	73679	Yes	Yes	Yes	Yes	HISTO_DU.Contig190.Fgenesh_histo.91.final_new	O-methyltransferase	-1.12
ChIP_083	HISTO_DU.Contig190	74511	77115	Yes		Yes		HISTO_DU.Contig190.Fgenesh_histo.89.final_new	Cu-Zn superoxide dismutase�	2.4
ChIP_083	HISTO_DU.Contig190	74511	77115	Yes		Yes		HISTO_DU.Contig190.Fgenesh_histo.91.final_new	O-methyltransferase	-1.12
ChIP_084	HISTO_DU.Contig190	109985	110484				Yes	HISTO_DU.Contig190.Fgenesh_Aspergillus.78.final_new	DUF3405 domain-containing protein	-0.27
ChIP_084	HISTO_DU.Contig190	109985	110484				Yes	HISTO_DU.Contig190-snap.24.final_new	acetyltransferase	-0.56
ChIP_085	HISTO_DU.Contig190	178498	179125	Yes		Yes	Yes	HISTO_DU.Contig190.fgenesh_plus.14.final_new	oleate delta-12 desaturase	-0.06
ChIP_086	HISTO_DU.Contig190	321100	321599	Yes				HISTO_DU.Contig190.eannot.1284.final_new	nuclear undecaprenyl pyrophosphate synthase	0.07
ChIP_086	HISTO_DU.Contig190	321100	321599	Yes				HISTO_DU.Contig190.Fgenesh_Aspergillus.30.final_new	M46, mold-specific M46 protein (G186AS)	-0.2
ChIP_086	HISTO_DU.Contig190	321100	321599	Yes				HISTO_DU.Contig190.Fgenesh_Neurospora.33.final_new	COX17, cytochrome c oxidase copper chaperone Cox17	0.95
ChIP_087	HISTO_DY.Contig31	146833	147571	Yes	Yes	Yes		HISTO_DY.Contig31-snap.33.final_new	conserved protein of unknown function	-1.41
ChIP_087	HISTO_DY.Contig31	146833	147571	Yes	Yes	Yes		HISTO_DY.Contig31.Fgenesh_Aspergillus.24.final_new	no blast hit	-0.71
ChIP_088	HISTO_DY.Contig31	231168	231667	Yes				HISTO_DY.Contig31-snap.58.final_new	similar to AMID-like mitochondrial oxidoreductase and apoptosis-inducing factor 1 (AIF1)	-0.27
ChIP_089	HISTO_EA.Contig33	161751	162250				Yes	HISTO_EA.Contig33.Fgenesh_histo.30.final_new	conserved protein of unknown function	0.88
ChIP_089	HISTO_EA.Contig33	161751	162250				Yes	HISTO_EA.Contig33.Fgenesh_histo.33.final_new	conserved protein of unknown function	0.17
ChIP_090	HISTO_EA.Contig33	167941	168440	Yes				HISTO_EA.Contig33.Fgenesh_histo.32.final_new	ISD11, LYR family protein, iron-sulfur cluster biosynthesis protein Isd11	0.47
ChIP_090	HISTO_EA.Contig33	167941	168440	Yes				HISTO_EA.Contig33.Fgenesh_histo.63.final_new	no significant blast hit, 95aa	-0.17
ChIP_090	HISTO_EA.Contig33	167941	168440	Yes				HISTO_EA.Contig33.Fgenesh_Aspergillus.63.final_new	epidermal growth factor domain protein of unknown function, mycelia-enriched transcript	-1.74
ChIP_091	HISTO_EA.Contig33	190629	191128	Yes				HISTO_EA.Contig33.Fgenesh_Aspergillus.65.final_new	MFS efflux pump	-0.22
ChIP_091	HISTO_EA.Contig33	190629	191128	Yes				HISTO_EA.Contig33.Fgenesh_histo.71.final_new	conserved protein of unknown function	0.17
ChIP_091	HISTO_EA.Contig33	190629	191128	Yes				HISTO_EA.Contig33.Fgenesh_histo.93.final_new	GABA permease	-0.58
ChIP_092	HISTO_EA.Contig33	207256	209837	Yes	Yes	Yes		HISTO_EA.Contig33.Fgenesh_Aspergillus.72.final_new	lipoic acid synthetase	-0.1
ChIP_092	HISTO_EA.Contig33	207256	209837	Yes	Yes	Yes		HISTO_EA.Contig33.Fgenesh_histo.99.final_new	conserved protein of unknown function	2.86
ChIP_092	HISTO_EA.Contig33	207256	209837	Yes	Yes	Yes		HISTO_EA.Contig33.Fgenesh_histo.100.final_new	CRB3, WD domain, G-beta repeat containing protein, Crb3	0.95
ChIP_093	HISTO_EA.Contig33	264177	267550	Yes	Yes	Yes		HISTO_EA.Contig33.eannot.1558.final_new	CSN2, COP9 signalosome complex subunit 2	0.13
ChIP_093	HISTO_EA.Contig33	264177	267550	Yes	Yes	Yes		HISTO_EA.Contig33.eannot.1560.final_new	protein of unknown function
ChIP_093	HISTO_EA.Contig33	264177	267550	Yes	Yes	Yes		HISTO_EA.Contig33.Fgenesh_Aspergillus.146.final_new	ankyrin repeat-containing protein
ChIP_093	HISTO_EA.Contig33	264177	267550	Yes	Yes	Yes		HISTO_EA.Contig33.eannot.1542.final_new	SPC34, DASH_Spc34 superfamily domain-containing protein	0.14
ChIP_094	HISTO_EA.Contig33	304618	305120	Yes		Yes		HISTO_EA.Contig33.eannot.1583.final_new	ECO1, sister chromatid cohesion acetyltransferase Eco1	0.41
ChIP_095	HISTO_EA.Contig33	451614	452712	Yes		Yes		HISTO_EA.Contig33.Fgenesh_Aspergillus.221.final_new	mucin	0.6
ChIP_095	HISTO_EA.Contig33	451614	452712	Yes		Yes		HISTO_EA.Contig33.fgenesh_plus.48.final_new	acetoacetyl-CoA synthase	0.39
ChIP_096	HISTO_EA.Contig33	475178	475677	Yes				HISTO_EA.Contig33.Fgenesh_Aspergillus.8.final_new	PQ loop repeat protein	-0.4
ChIP_096	HISTO_EA.Contig33	475178	475677	Yes				HISTO_EA.Contig33-snap.117.final_new	conserved protein of unknown function	0.44
ChIP_097	HISTO_EA.Contig33	476916	478029	Yes	Yes	Yes	Yes	HISTO_EA.Contig33.Fgenesh_Aspergillus.8.final_new	PQ loop repeat protein	-0.4
ChIP_097	HISTO_EA.Contig33	476916	478029	Yes	Yes	Yes	Yes	HISTO_EA.Contig33.Fgenesh_histo.47.final_new	conserved protein of unknown function	2.37
ChIP_097	HISTO_EA.Contig33	476916	478029	Yes	Yes	Yes	Yes	HISTO_EA.Contig33-snap.117.final_new	conserved protein of unknown function	0.44
ChIP_098	HISTO_EA.Contig33	554608	555197	Yes	Yes		Yes	HISTO_EA.Contig33.Fgenesh_histo.109.final_new	adaptin binding protein domain, membrane trafficking protein	-0.05
ChIP_098	HISTO_EA.Contig33	554608	555197	Yes	Yes		Yes	HISTO_EA.Contig33.eannot.1636.final_new	SMD3, small nuclear ribonucleoprotein SmD3	0.61
ChIP_098	HISTO_EA.Contig33	554608	555197	Yes	Yes		Yes	HISTO_EA.Contig33.Fgenesh_histo.113.final_new	HAD-like superfamily domain-containing protein	0.74
ChIP_099	HISTO_EA.Contig33	599126	600002	Yes			Yes	HISTO_EA.Contig33.Fgenesh_histo.153.final_new	short chain dehydrogenase/reductase�	-1.67
ChIP_099	HISTO_EA.Contig33	599126	600002	Yes			Yes	HISTO_EA.Contig33.Fgenesh_Neurospora.74.final_new	no blast hit	-0.17
ChIP_099	HISTO_EA.Contig33	599126	600002	Yes			Yes	HISTO_EA.Contig33.Fgenesh_histo.157.final_new	no blast hit	-0.77
ChIP_100	HISTO_EA.Contig33	631188	631687	Yes				HISTO_EA.Contig33.eannot.1661.final_new	DUF618 domain-containing protein	0.14
ChIP_100	HISTO_EA.Contig33	631188	631687	Yes				HISTO_EA.Contig33.Fgenesh_histo.196.final_new	no blast hit	-0.3
ChIP_101	HISTO_ER.Contig17	221577	223536	Yes	Yes	Yes	Yes	HISTO_ER.Contig17.Fgenesh_histo.46.final_new	BUD23, methyltransferase, bud site selection protein	0.05
ChIP_101	HISTO_ER.Contig17	221577	223536	Yes	Yes	Yes	Yes	HISTO_ER.Contig17-snap.14.final_new	similar to A. fumigatus allergen Asp f 4	0.68
ChIP_102	HISTO_ER.Contig17	285064	285563			Yes		HISTO_ER.Contig17.eannot.1267.final_new	WW domain-containing protein, mycelia-enriched transcript	-0.6
ChIP_102	HISTO_ER.Contig17	285064	285563			Yes		HISTO_ER.Contig17.Fgenesh_Neurospora.56.final_new	no blast hit	-0.34
ChIP_103	HISTO_ER.Contig17	348287	348786	Yes				HISTO_ER.Contig17.eannot.1288.final_new	DnaJ domain-containing protein	-0.09
ChIP_103	HISTO_ER.Contig17	348287	348786	Yes				HISTO_ER.Contig17.Fgenesh_histo.59.final_new	protein of unknown function
ChIP_104	HISTO_ER.Contig17	350296	351837	Yes	Yes	Yes		HISTO_ER.Contig17-snap.51.final_new	no significant blast hit	1.72
ChIP_104	HISTO_ER.Contig17	350296	351837	Yes	Yes	Yes		HISTO_ER.Contig17.Fgenesh_histo.69.final_new	SFK1, FK506 suppressor Sfk1	1.97
ChIP_105	HISTO_ER.Contig17	358566	359065	Yes				HISTO_ER.Contig17.Fgenesh_histo.71.final_new	tyrosine/serine protein phosphatase	-0.29
ChIP_105	HISTO_ER.Contig17	358566	359065	Yes				HISTO_ER.Contig17.eannot.1258.final_new	conserved protein of unknown function	0.02
ChIP_105	HISTO_ER.Contig17	358566	359065	Yes				HISTO_ER.Contig17.Fgenesh_histo.73.final_new	SMC (structural maintenance of chromosomes) domain-containing protein, conidia-enriched transcript	0.1
ChIP_106	HISTO_ER.Contig17	371529	372260	Yes	Yes	Yes		HISTO_ER.Contig17.genewise.9.final_new	aldo/keto reductase, 66aa, no start met	1.38
ChIP_106	HISTO_ER.Contig17	371529	372260	Yes	Yes	Yes		HISTO_ER.Contig17.genewise.10.final_new	aldo-keto reductase, no start met	2.65
ChIP_106	HISTO_ER.Contig17	371529	372260	Yes	Yes	Yes		HISTO_ER.Contig17.Fgenesh_histo.79.final_new	C6 zinc finger domain-containing protein	-0.37
ChIP_107	HISTO_ER.Contig17	391260	393242	Yes	Yes	Yes		HISTO_ER.Contig17.Fgenesh_Neurospora.10.final_new	geranylgeranyl transferase type I beta subunit	0.06
ChIP_107	HISTO_ER.Contig17	391260	393242	Yes	Yes	Yes		HISTO_ER.Contig17.eannot.1291.final_new	CFEM domain-containing protein	-0.75
ChIP_107	HISTO_ER.Contig17	391260	393242	Yes	Yes	Yes		HISTO_ER.Contig17.Fgenesh_Aspergillus.66.final_new	MFS transporter	-0.66
ChIP_108	HISTO_FE.Contig19	179635	180135			Yes		HISTO_FE.Contig19.Fgenesh_histo.213.final_new	leucine rich repeat domain-containing protein	-0.31
ChIP_108	HISTO_FE.Contig19	179635	180135			Yes		HISTO_FE.Contig19.eannot.1930.final_new	patatin-like phospholipase domain-containing protein	0.07
ChIP_109	HISTO_FE.Contig19	239682	240181	Yes				HISTO_FE.Contig19.Fgenesh_histo.231.final_new	PH domain-containing protein	-0.09
ChIP_109	HISTO_FE.Contig19	239682	240181	Yes				HISTO_FE.Contig19.Fgenesh_Neurospora.184.final_new	conserved protein of unknown function	-1.35
ChIP_110	HISTO_FE.Contig19	286863	287500	Yes		Yes		HISTO_FE.Contig19.Fgenesh_histo.257.final_new	conserved protein of unknown function, 77aa	-0.19
ChIP_110	HISTO_FE.Contig19	286863	287500	Yes		Yes		HISTO_FE.Contig19.eannot.1796.final_new	no blast hit, 75aa	-0.44
ChIP_110	HISTO_FE.Contig19	286863	287500	Yes		Yes		HISTO_FE.Contig19.Fgenesh_histo.261.final_new	no blast hit	0.85
ChIP_110	HISTO_FE.Contig19	286863	287500	Yes		Yes		HISTO_FE.Contig19.eannot.1739.final_new	PHD finger and BAH domain-containing protein	0.6
ChIP_111	HISTO_FE.Contig19	337080	337584	Yes				HISTO_FE.Contig19.eannot.1821.final_new	ATP synthase subunit gamma	0.66
ChIP_112	HISTO_FE.Contig19	382126	382749	Yes		Yes		HISTO_FE.Contig19.Fgenesh_Aspergillus.214.final_new	FBD1, MYB family conidiophore development protein FlbD	-0.4
ChIP_113	HISTO_FE.Contig19	390237	392872	Yes				HISTO_FE.Contig19.Fgenesh_histo.280.final_new	DUF2414 superfamily domain-containing protein	-0.04
ChIP_114	HISTO_FE.Contig19	452517	453611	Yes		Yes	Yes	HISTO_FE.Contig19.Fgenesh_histo.9.final_new	conserved protein of unknown function	-0.18
ChIP_114	HISTO_FE.Contig19	452517	453611	Yes		Yes	Yes	HISTO_FE.Contig19.Fgenesh_histo.11.final_new	6-phosphogluconolactonase	-0.08
ChIP_114	HISTO_FE.Contig19	452517	453611	Yes		Yes	Yes	HISTO_FE.Contig19.Fgenesh_histo.13.final_new	conserved protein of unknown function	0.15
ChIP_115	HISTO_FE.Contig19	481400	482062			Yes		HISTO_FE.Contig19.Fgenesh_Aspergillus.274.final_new	conserved protein of unknown function	0.72
ChIP_115	HISTO_FE.Contig19	481400	482062			Yes		HISTO_FE.Contig19.Fgenesh_histo.40.final_new	MPH1, ATP-dependent DEAD box DNA helicase MPH1	0.03
ChIP_116	HISTO_FE.Contig19	515470	517204	Yes		Yes		HISTO_FE.Contig19.Fgenesh_histo.75.final_new	DUF3712 superfamily domain-containing protein
ChIP_117	HISTO_FE.Contig19	522943	523442			Yes		HISTO_FE.Contig19-snap.123.final_new	NIF1, cell cycle inhibitor Nif1	0.45
ChIP_117	HISTO_FE.Contig19	522943	523442			Yes		HISTO_FE.Contig19.Fgenesh_Aspergillus.17.final_new	conserved protein of unknown function	-0.42
ChIP_117	HISTO_FE.Contig19	522943	523442			Yes		HISTO_FE.Contig19.eannot.1835.final_new	conserved protein of unknown function	0.72
ChIP_118	HISTO_FE.Contig19	553251	553970	Yes		Yes		HISTO_FE.Contig19.Fgenesh_Neurospora.34.final_new	conserved protein of unknown function	0.09
ChIP_118	HISTO_FE.Contig19	553251	553970	Yes		Yes		HISTO_FE.Contig19.eannot.1843.final_new	conserved protein of unknown function	-0.32
ChIP_119	HISTO_FE.Contig19	566715	567214	Yes				HISTO_FE.Contig19.Fgenesh_Aspergillus.54.final_new	PWP1, periodic tryptophan protein, rRNA processing protein Pwp1	0.28
ChIP_119	HISTO_FE.Contig19	566715	567214	Yes				HISTO_FE.Contig19.Fgenesh_histo.113.final_new	no blast hit	0.32
ChIP_119	HISTO_FE.Contig19	566715	567214	Yes				HISTO_FE.Contig19.eannot.1861.final_new	UTP23, rRNA processing protein	0.26
ChIP_119	HISTO_FE.Contig19	566715	567214	Yes				HISTO_FE.Contig19-snap.139.final_new	no blast hit	0.04
ChIP_120	HISTO_FE.Contig19	598702	599201	Yes				HISTO_FE.Contig19-snap.147.final_new	conserved protein of unknown function	-0.47
ChIP_120	HISTO_FE.Contig19	598702	599201	Yes				HISTO_FE.Contig19.eannot.1855.final_new	conserved protein of unknown function	0.13
ChIP_121	HISTO_FE.Contig19	693367	693866	Yes				HISTO_FE.Contig19.Fgenesh_Aspergillus.138.final_new	RAX2, cellular morphogenesis protein	0.62
ChIP_121	HISTO_FE.Contig19	693367	693866	Yes				HISTO_FE.Contig19.Fgenesh_Aspergillus.139.final_new	carbonic anhydrase
ChIP_121	HISTO_FE.Contig19	693367	693866	Yes				HISTO_FE.Contig19.Fgenesh_histo.36.final_new	POB3, FACT complex subunit pob3	0.97
ChIP_122	HISTO_FE.Contig19	722227	722728	Yes		Yes		HISTO_FE.Contig19.Fgenesh_histo.58.final_new	protein of unknown function	0.78
ChIP_122	HISTO_FE.Contig19	722227	722728	Yes		Yes		HISTO_FE.Contig19.eannot.1909.final_new	FBC1, C2H2 finger domain-containing protein FlbC	-0.86
ChIP_123	HISTO_FE.Contig19	730536	731120	Yes	Yes	Yes		HISTO_FE.Contig19.Fgenesh_histo.60.final_new	protein of unknown function	-0.23
ChIP_123	HISTO_FE.Contig19	730536	731120	Yes	Yes	Yes		HISTO_FE.Contig19.eannot.1911.final_new	VPS33, vacuolar protein sorting-associated protein 33A	-0.13
ChIP_124	HISTO_FE.Contig19	805751	806250	Yes				HISTO_FE.Contig19.Fgenesh_Aspergillus.36.final_new	TRI11, similar to trichothecene biosynthesis cytochrome P450 monooxygenase, Hc mycelia-induced	0.65
ChIP_124	HISTO_FE.Contig19	805751	806250	Yes				HISTO_FE.Contig19.Fgenesh_histo.129.final_new	protein of unknown function	0.32
ChIP_124	HISTO_FE.Contig19	805751	806250	Yes				HISTO_FE.Contig19.Fgenesh_Aspergillus.39.final_new	MFS transporter	0.6
ChIP_125	HISTO_FE.Contig19	848365	848864				Yes	HISTO_FE.Contig19.eannot.1737.final_new	KAP120, importin 11, KapH	-0.07
ChIP_125	HISTO_FE.Contig19	848365	848864				Yes	HISTO_FE.Contig19.Fgenesh_Aspergillus.79.final_new	protein of unknown function	-0.62
ChIP_126	HISTO_FX.Contig167	86078	86577	Yes				HISTO_FX.Contig167.Fgenesh_histo.44.final_new	zinc transporter membrane transporter, yeast-enriched transcript	1.92
ChIP_126	HISTO_FX.Contig167	86078	86577	Yes				HISTO_FX.Contig167.Fgenesh_histo.46.final_new	no blast hit
ChIP_126	HISTO_FX.Contig167	86078	86577	Yes				HISTO_FX.Contig167.eannot.1305.final_new	conserved protein of unknown function	0.16
ChIP_127	HISTO_FX.Contig167	131967	132466	Yes				HISTO_FX.Contig167.eannot.1335.final_new	OPS1, opsin 1, similar to parasitic-phase gene of Coccidioides, conidia-enriched transcript	-0.34
ChIP_127	HISTO_FX.Contig167	131967	132466	Yes				HISTO_FX.Contig167.eannot.1312.final_new	kinesin-like protein bimC	1.2
ChIP_128	HISTO_FX.Contig167	175974	182295	Yes	Yes	Yes		HISTO_FX.Contig167.eannot.1268.final_new	CLN1, G1/S-specific cyclin CLN1	1.15
ChIP_128	HISTO_FX.Contig167	175974	182295	Yes	Yes	Yes		HISTO_FX.Contig167.Fgenesh_histo.21.final_new	U3 small nucleolar RNA-associated protein	0.14
ChIP_129	HISTO_FX.Contig167	237320	237914	Yes	Yes	Yes		HISTO_FX.Contig167.Fgenesh_histo.74.final_new	AT hook domain-containing protein	-0.05
ChIP_129	HISTO_FX.Contig167	237320	237914	Yes	Yes	Yes		HISTO_FX.Contig167.Fgenesh_Aspergillus.60.final_new	conserved protein of unknown function�	0.25
ChIP_129	HISTO_FX.Contig167	237320	237914	Yes	Yes	Yes		HISTO_FX.Contig167.Fgenesh_histo.79.final_new	CAC2, chromatin assembly factor 1 subunit B	0.58
ChIP_130	HISTO_GI.Contig363	7473	7972	Yes				HISTO_GI.Contig363.Fgenesh_Aspergillus.17.final_new	NOP12, nucleolar protein 12, RNA binding protein	-0.3
ChIP_130	HISTO_GI.Contig363	7473	7972	Yes				HISTO_GI.Contig363.Fgenesh_Neurospora.39.final_new	DEP1, transcriptional regulatory protein DEP1	0.08
ChIP_131	HISTO_GI.Contig363	209341	213141	Yes		Yes		HISTO_GI.Contig363.Fgenesh_histo.61.final_new	no significant bast hit	-0.45
ChIP_132	HISTO_GI.Contig382	180695	181194	Yes				HISTO_GI.Contig382.Fgenesh_histo.56.final_new	beta-glucosidase., mycelia-enriched transcript	-1.55
ChIP_133	HISTO_GI.Contig382	196983	197529	Yes	Yes	Yes		HISTO_GI.Contig382.Fgenesh_Aspergillus.71.final_new	SKT5, protoplast regeneration and killer toxin resistance protein, chitin synthase activator (Chs3)	1.25
ChIP_133	HISTO_GI.Contig382	196983	197529	Yes	Yes	Yes		HISTO_GI.Contig382.fgenesh_plus.46.final_new	CHS4, chitin synthase D	0.18
ChIP_134	HISTO_GL.Contig118	10796	11295	Yes				HISTO_GL.Contig118.eannot.1004.final_new	MED1, transcriptional regulator Medusa	-0.76
ChIP_134	HISTO_GL.Contig118	10796	11295	Yes				HISTO_GL.Contig118.Fgenesh_histo.6.final_new	no significant blast hit�	0.16
ChIP_135	HISTO_GL.Contig233	32330	32927	Yes		Yes		HISTO_GL.Contig233.eannot.1175.final_new	conserved protein of unknown function	0.34
ChIP_135	HISTO_GL.Contig233	32330	32927	Yes		Yes		HISTO_GL.Contig233-snap.4.final_new	RPA2, DNA-directed RNA polymerase I subunit RPA2	0.54
ChIP_136	HISTO_GL.Contig233	62508	64570	Yes	Yes	Yes		HISTO_GL.Contig233.Fgenesh_histo.43.final_new	inositol phosphosphingolipids phospholipase C, sphingomyelinase	0.55
ChIP_136	HISTO_GL.Contig233	62508	64570	Yes	Yes	Yes		HISTO_GL.Contig233.Fgenesh_Neurospora.36.final_new	glycosyl hydrolase catalytic core domain-containing protein	2.47
ChIP_137	HISTO_GL.Contig286	52497	53079	Yes		Yes		HISTO_GL.Contig286.fgenesh_plus.7.final_new	pyrimidine 5'-nucleotidase	0.84
ChIP_137	HISTO_GL.Contig286	52497	53079	Yes		Yes		HISTO_GL.Contig286.Fgenesh_histo.13.final_new	protein of unknown function
ChIP_137	HISTO_GL.Contig286	52497	53079	Yes		Yes		HISTO_GL.Contig286.fgenesh_plus.6.final_new	KH domain-containing protein, no start met	1.2
ChIP_138	HISTO_GL.Contig286	70106	70657	Yes	Yes	Yes		HISTO_GL.Contig286.fgenesh_plus.8.final_new	chitin synthase	0.42
ChIP_139	HISTO_GL.Contig296	45946	46445	Yes				HISTO_GL.Contig296.eannot.1366.final_new	LDF1, Lysis defective 1, protein of unknown function, yeast phase-specific transcript
ChIP_139	HISTO_GL.Contig296	45946	46445	Yes				HISTO_GL.Contig296.Fgenesh_histo.17.final_new	kinase domain-containing protein	0.4
ChIP_140	HISTO_GL.Contig296	77401	78877	Yes	Yes	Yes	Yes	HISTO_GL.Contig296.Fgenesh_Aspergillus.64.final_new	MTP1, MFS phospholipid transporter, glycerophosphoinositol permease�	4.47
ChIP_140	HISTO_GL.Contig296	77401	78877	Yes	Yes	Yes	Yes	HISTO_GL.Contig296.Fgenesh_histo.88.final_new	phosphoenolpyruvate carboxykinase AcuF	-0.35
ChIP_141	HISTO_GL.Contig296	155395	155894	Yes				HISTO_GL.Contig296.Fgenesh_histo.139.final_new	protein of unknown function	-0.66
ChIP_141	HISTO_GL.Contig296	155395	155894	Yes				HISTO_GL.Contig296.eannot.1406.final_new	conserved protein of unknown function, 79aa	0.11
ChIP_142	HISTO_GL.Contig296	262756	263268	Yes		Yes		HISTO_GL.Contig296.Fgenesh_Neurospora.6.final_new	sulfite reductase flavoprotein component	-1.17
ChIP_142	HISTO_GL.Contig296	262756	263268	Yes		Yes		HISTO_GL.Contig296.eannot.1345.final_new	repeat set, removed, yeast-enriched transcript
ChIP_143	HISTO_GL.Contig296	266560	268176	Yes	Yes	Yes	Yes	HISTO_GL.Contig296.eannot.1382.final_new	no blast hit	0.15
ChIP_143	HISTO_GL.Contig296	266560	268176	Yes	Yes	Yes	Yes	HISTO_GL.Contig296.Fgenesh_histo.56.final_new	no blast hit	0.6
ChIP_143	HISTO_GL.Contig296	266560	268176	Yes	Yes	Yes	Yes	HISTO_GL.Contig296.eannot.1345.final_new	repeat set, removed, yeast-enriched transcript
ChIP_143	HISTO_GL.Contig296	266560	268176	Yes	Yes	Yes	Yes	HISTO_GL.Contig296.Fgenesh_histo.65.final_new	no blast hit	-0.31
ChIP_144	HISTO_GL.Contig296	343506	344005	Yes				HISTO_GL.Contig296.eannot.1373.final_new	conserved protein of unknown function
ChIP_144	HISTO_GL.Contig296	343506	344005	Yes				HISTO_GL.Contig296.Fgenesh_histo.57.final_new	conserved protein of unknown function	-0.23
ChIP_145	HISTO_GL.Contig59	112585	113189	Yes	Yes	Yes		HISTO_GL.Contig59.Fgenesh_histo.95.final_new	beta-glucosidase	-0.46
ChIP_146	HISTO_GL.Contig59	191583	192145	Yes	Yes	Yes		HISTO_GL.Contig59.eannot.1235.final_new	allergenic cerato-platanin Asp F13	1.78
ChIP_146	HISTO_GL.Contig59	191583	192145	Yes	Yes	Yes		HISTO_GL.Contig59.eannot.1284.final_new	FNX1, multidrug resistance protein fnx1	0.04
ChIP_147	HISTO_GL.Contig59	224505	225452		Yes	Yes		HISTO_GL.Contig59.Fgenesh_histo.8.final_new	DUF747 domain-containing protein, cytomegalovirus gH-receptor family protein	0.1
ChIP_148	HISTO_GL.Contig59	228120	230072		Yes	Yes	Yes	HISTO_GL.Contig59.eannot.1239.final_new	PRM6, pheromone-regulated membrane protein 6	0.84
ChIP_148	HISTO_GL.Contig59	228120	230072		Yes	Yes	Yes	HISTO_GL.Contig59.Fgenesh_histo.10.final_new	no blast hit	0.58
ChIP_148	HISTO_GL.Contig59	228120	230072		Yes	Yes	Yes	HISTO_GL.Contig59.eannot.1288.final_new	MAM3, DUF21 and CBS domain-containing protein, putative hemolysin	-0.01
ChIP_149	HISTO_GX.Contig297	199870	200369			Yes		HISTO_GX.Contig297.Fgenesh_histo.63.final_new	PCL5, G1/S-specific cyclin Pcl5	-0.28
ChIP_150	HISTO_GX.Contig297	207305	207804	Yes				HISTO_GX.Contig297.Fgenesh_Neurospora.115.final_new	no significant blast hit	-0.69
ChIP_150	HISTO_GX.Contig297	207305	207804	Yes				HISTO_GX.Contig297-snap.4.final_new	conserved protein of unknown function	-0.31
ChIP_151	HISTO_GX.Contig297	222949	223451	Yes		Yes		HISTO_GX.Contig297.eannot.1476.final_new	SSU1b, sulfite transporter, duplicate orf identical to SSU1a HISTO_GY.Contig471.eannot.1321.final_new�	3.05
ChIP_152	HISTO_GX.Contig297	321523	322022			Yes		HISTO_GX.Contig297.eannot.1454.final_new	conserved protein of unknown function	-0.18
ChIP_152	HISTO_GX.Contig297	321523	322022			Yes		HISTO_GX.Contig297.fgenesh_plus.50.final_new	TUB1, tubulin alpha-1 chain	0.32
ChIP_153	HISTO_GX.Contig297	422501	423057	Yes	Yes	Yes	Yes	HISTO_GX.Contig297.eannot.1453.final_new	homology to proteins from dimorphic fungi, 79aa	1.9
ChIP_154	HISTO_GX.Contig297	425003	425512	Yes		Yes		HISTO_GX.Contig297.Fgenesh_histo.4.final_new	ORC5, origin recognition complex subunit Orc5	0.59
ChIP_155	HISTO_GX.Contig297	467264	467763	Yes				HISTO_GX.Contig297-snap.58.final_new	conserved protein of unknown function	-0.19
ChIP_155	HISTO_GX.Contig297	467264	467763	Yes				HISTO_GX.Contig297.Fgenesh_histo.40.final_new	no blast hit	0.83
ChIP_155	HISTO_GX.Contig297	467264	467763	Yes				HISTO_GX.Contig297.eannot.1464.final_new	short-chain dehydrogenase/reductase	-0.29
ChIP_155	HISTO_GX.Contig297	467264	467763	Yes				HISTO_GX.Contig297.eannot.1477.final_new	1,4-alpha-glucan branching enzyme	-0.58
ChIP_156	HISTO_GY.Contig460	143851	144350	Yes				HISTO_GY.Contig460.eannot.1796.final_new	PEX3, peroxin 3	-0.16
ChIP_156	HISTO_GY.Contig460	143851	144350	Yes				HISTO_GY.Contig460.eannot.1689.final_new	DUF1649 domain-containing protein	0.05
ChIP_157	HISTO_GY.Contig460	158313	158812	Yes				HISTO_GY.Contig460.eannot.1800.final_new	PSI1, psi protein psi1, DNAJ domain-containing protein	-0.46
ChIP_157	HISTO_GY.Contig460	158313	158812	Yes				HISTO_GY.Contig460-snap.19.final_new	CWC2, pre-mRNAsplicing factor 3B splicing factor CWC2	-0.11
ChIP_158	HISTO_GY.Contig460	252277	252776	Yes				HISTO_GY.Contig460.eannot.1663.final_new	MRPL7 , 50S ribosomal subunit L7	0.26
ChIP_159	HISTO_GY.Contig460	257160	257846	Yes		Yes		HISTO_GY.Contig460.Fgenesh_histo.66.final_new	conserved protein of unknown function	-0.39
ChIP_160	HISTO_GY.Contig460	306882	307579	Yes	Yes	Yes	Yes	none
ChIP_161	HISTO_GY.Contig460	309565	310278	Yes			Yes	HISTO_GY.Contig460.Fgenesh_Neurospora.78.final_new	neutral amino acid permease, yeast-enriched transcript	4.95
ChIP_162	HISTO_GY.Contig460	312151	312650	Yes				HISTO_GY.Contig460.Fgenesh_Neurospora.78.final_new	neutral amino acid permease, yeast-enriched transcript	4.95
ChIP_162	HISTO_GY.Contig460	312151	312650	Yes				HISTO_GY.Contig460.Fgenesh_histo.104.final_new	protein of unknown function	-0.32
ChIP_163	HISTO_GY.Contig460	314925	315695	Yes		Yes	Yes	HISTO_GY.Contig460.eannot.1679.final_new	protein of unknown function, yeast phase-specific transcript
ChIP_163	HISTO_GY.Contig460	314925	315695	Yes		Yes	Yes	HISTO_GY.Contig460.Fgenesh_histo.104.final_new	protein of unknown function	-0.32
ChIP_163	HISTO_GY.Contig460	314925	315695	Yes		Yes	Yes	HISTO_GY.Contig460.Fgenesh_histo.106.final_new	no significant blast hit	-0.19
ChIP_164	HISTO_GY.Contig460	317692	319498	Yes				HISTO_GY.Contig460.Fgenesh_histo.105.final_new	conserved protein of unknown function�	-1.65
ChIP_164	HISTO_GY.Contig460	317692	319498	Yes				HISTO_GY.Contig460.Fgenesh_histo.106.final_new	no significant blast hit	-0.19
ChIP_164	HISTO_GY.Contig460	317692	319498	Yes				HISTO_GY.Contig460.Fgenesh_histo.108.final_new	alcohol dehydrogenase	-0.26
ChIP_164	HISTO_GY.Contig460	317692	319498	Yes				HISTO_GY.Contig460.Fgenesh_histo.110.final_new	protein of unknown function	-0.4
ChIP_164	HISTO_GY.Contig460	317692	319498	Yes				HISTO_GY.Contig460.eannot.1797.final_new	BAR domain-containing protein	0.65
ChIP_165	HISTO_GY.Contig460	350849	356143	Yes		Yes		HISTO_GY.Contig460.Fgenesh_Aspergillus.136.final_new	protein of unknown function	0.2
ChIP_165	HISTO_GY.Contig460	350849	356143	Yes		Yes		HISTO_GY.Contig460.eannot.1805.final_new	STE12/CPH1, sexual development transcription factor CPH1/SteA/STE12, yeast-enriched transcript	0.68
ChIP_166	HISTO_GY.Contig460	410532	411031	Yes				HISTO_GY.Contig460-snap.77.final_new	carbamoyl-phosphate synthase arginine-specific small chain, mitochondrial	-0.87
ChIP_166	HISTO_GY.Contig460	410532	411031	Yes				HISTO_GY.Contig460.Fgenesh_histo.114.final_new	protein of unknown function	-0.04
ChIP_166	HISTO_GY.Contig460	410532	411031	Yes				HISTO_GY.Contig460.Fgenesh_histo.116.final_new	conserved protein of unknown function	-1.15
ChIP_167	HISTO_GY.Contig460	457586	458085	Yes				HISTO_GY.Contig460-snap.90.final_new	CWF18, complexed with Cdc5 protein Cwf18	0.58
ChIP_167	HISTO_GY.Contig460	457586	458085	Yes				HISTO_GY.Contig460.Fgenesh_Aspergillus.173.final_new	S-adenosylmethionine-dependent methyltransferase, transmembrane protein, 66aa	-0.16
ChIP_167	HISTO_GY.Contig460	457586	458085	Yes				HISTO_GY.Contig460.eannot.1665.final_new	TAF13, transcription initiation factor TFIID subunit 13	0.33
ChIP_167	HISTO_GY.Contig460	457586	458085	Yes				HISTO_GY.Contig460.Fgenesh_histo.184.final_new	DUF1253 domain-containing protein	0.35
ChIP_168	HISTO_GY.Contig460	495455	498796	Yes				HISTO_GY.Contig460-snap.103.final_new	ERB1, ribosome biogenesis protein ERB1	0.25
ChIP_168	HISTO_GY.Contig460	495455	498796	Yes				HISTO_GY.Contig460.fgenesh_plus.36.final_new	mps1 binding protein, protein kinase activator Mob2, no start met	0.16
ChIP_169	HISTO_GY.Contig460	538286	539367	Yes	Yes	Yes		HISTO_GY.Contig460.fgenesh_plus.95.final_new	no blast hit	-0.03
ChIP_169	HISTO_GY.Contig460	538286	539367	Yes	Yes	Yes		HISTO_GY.Contig460.eannot.1748.final_new	protein of unknown function, 86aa	1.48
ChIP_170	HISTO_GY.Contig460	541716	542260	Yes		Yes		HISTO_GY.Contig460.eannot.1748.final_new	protein of unknown function, 86aa	1.48
ChIP_170	HISTO_GY.Contig460	541716	542260	Yes		Yes		HISTO_GY.Contig460.Fgenesh_Aspergillus.23.final_new	glutaredoxin domain-containing protein	-0.32
ChIP_170	HISTO_GY.Contig460	541716	542260	Yes		Yes		HISTO_GY.Contig460.eannot.1697.final_new	RPL9, 60S ribosomal protein L9	0.85
ChIP_171	HISTO_GY.Contig460	685339	685886		Yes	Yes		HISTO_GY.Contig460.fgenesh_plus.3.final_new	DRE2, Fe-S cluster assembly protein DRE2, no start met	-0.17
ChIP_171	HISTO_GY.Contig460	685339	685886		Yes	Yes		HISTO_GY.Contig460.eannot.1724.final_new	NIT51, F1F0-ATP synthase regulatory factor Stf2, nitrosative stress-induced transcript	-0.32
ChIP_171	HISTO_GY.Contig460	685339	685886		Yes	Yes		HISTO_GY.Contig460.Fgenesh_histo.206.final_new	NUP133, nuclear pore complex subunit Nup133	0.43
ChIP_172	HISTO_GY.Contig460	723958	724457	Yes				HISTO_GY.Contig460.eannot.1640.final_new	ATG22, autophagy protein Atg22	0.28
ChIP_172	HISTO_GY.Contig460	723958	724457	Yes				HISTO_GY.Contig460.Fgenesh_Aspergillus.198.final_new	NIT50, SWIRM domain-containing protein, nitrosative stress-induced transcript	-0.7
ChIP_173	HISTO_GY.Contig471	20603	21112	Yes		Yes		HISTO_GY.Contig471.eannot.1321.final_new	SSU1a, sulfite transporter, duplicate orf identical to SSU1bHISTO_GX.Contig297.eannot.1476.final_new�	3.04
ChIP_173	HISTO_GY.Contig471	20603	21112	Yes		Yes		HISTO_GY.Contig471.eannot.1337.final_new	EamA superfamily domain-containing protein	0.15
ChIP_174	HISTO_GY.Contig471	92616	93115	Yes				HISTO_GY.Contig471.Fgenesh_Aspergillus.65.final_new	thioesterase domain, hot dog superfamily domain-containing protein	-0.42
ChIP_174	HISTO_GY.Contig471	92616	93115	Yes				HISTO_GY.Contig471.eannot.1345.final_new	mannosyl-oligosaccharide 1,2-alpha-mannosidase�	2.35
ChIP_175	HISTO_GY.Contig471	104084	105218	Yes				HISTO_GY.Contig471.eannot.1372.final_new	HOG1, mitogen-activated protein kinase sakA/HOG1	-0.84
ChIP_175	HISTO_GY.Contig471	104084	105218	Yes				HISTO_GY.Contig471.Fgenesh_histo.3.final_new	phosphotransferase enzyme family protein	0.34
ChIP_176	HISTO_HS.Contig68	29433	30183	Yes		Yes		HISTO_HS.Contig68.Fgenesh_Neurospora.46.final_new	protein of unknown function	0.16
ChIP_176	HISTO_HS.Contig68	29433	30183	Yes		Yes		HISTO_HS.Contig68.eannot.1977.final_new	CRE1, DNA-binding protein, catabolite repressor creA	0.44
ChIP_177	HISTO_HS.Contig68	120230	120729	Yes				HISTO_HS.Contig68.Fgenesh_histo.212.final_new	RDS1, stress response protein rds1, conidia-enriched transcript	0.74
ChIP_178	HISTO_HS.Contig68	169700	170237	Yes	Yes	Yes		HISTO_HS.Contig68.eannot.1937.final_new	MFS alpha-glucoside transporter, trehalose transporter	0.85
ChIP_178	HISTO_HS.Contig68	169700	170237	Yes	Yes	Yes		HISTO_HS.Contig68.Fgenesh_histo.246.final_new	no blast hit	-0.35
ChIP_179	HISTO_HS.Contig68	194901	196569	Yes	Yes	Yes		HISTO_HS.Contig68.fgenesh_plus.14.final_new	myo-inositol-phosphate synthase	1.6
ChIP_179	HISTO_HS.Contig68	194901	196569	Yes	Yes	Yes		HISTO_HS.Contig68.Fgenesh_histo.254.final_new	LIM domain-containing protein	0.4
ChIP_180	HISTO_HS.Contig68	218821	219400	Yes		Yes		HISTO_HS.Contig68.Fgenesh_histo.261.final_new	conserved protein of unknown function	1.52
ChIP_180	HISTO_HS.Contig68	218821	219400	Yes		Yes		HISTO_HS.Contig68.genewise.5.final_new	GAF domain nucleotide-binding protein, no start met	-0.16
ChIP_181	HISTO_HS.Contig68	330587	331156	Yes		Yes		HISTO_HS.Contig68.Fgenesh_Aspergillus.275.final_new	conserved protein of unknown function	-0.28
ChIP_181	HISTO_HS.Contig68	330587	331156	Yes		Yes		HISTO_HS.Contig68.Fgenesh_histo.276.final_new	WD repeat domain-containing protein	0.11
ChIP_182	HISTO_HS.Contig68	393631	394143	Yes		Yes		HISTO_HS.Contig68-snap.85.final_new	conserved protein of unknown function	0.17
ChIP_182	HISTO_HS.Contig68	393631	394143	Yes		Yes		HISTO_HS.Contig68.eannot.2008.final_new	annexin ANXC4	-0.1
ChIP_182	HISTO_HS.Contig68	393631	394143	Yes		Yes		HISTO_HS.Contig68.eannot.1991.final_new	UPF0016 domain-containing protein	0.72
ChIP_183	HISTO_HS.Contig68	416263	416762	Yes				HISTO_HS.Contig68.eannot.2023.final_new	FLG1, developmental protein FluG	-0.6
ChIP_183	HISTO_HS.Contig68	416263	416762	Yes				HISTO_HS.Contig68.Fgenesh_Aspergillus.282.final_new	protein of unknown function	-0.17
ChIP_184	HISTO_HS.Contig68	458744	459243	Yes				HISTO_HS.Contig68.Fgenesh_histo.18.final_new	conserved protein of unknown function	0.37
ChIP_185	HISTO_HS.Contig68	464242	464741	Yes				HISTO_HS.Contig68.Fgenesh_Aspergillus.303.final_new	phosphopantothenate-cysteine ligase	-0.55
ChIP_185	HISTO_HS.Contig68	464242	464741	Yes				HISTO_HS.Contig68.Fgenesh_histo.19.final_new	no blast hit	-0.2
ChIP_185	HISTO_HS.Contig68	464242	464741	Yes				HISTO_HS.Contig68.Fgenesh_histo.27.final_new	secreted protein	0.4
ChIP_186	HISTO_HS.Contig68	482590	483110	Yes		Yes		HISTO_HS.Contig68.eannot.2036.final_new	acetyl coenzyme A transporter, MFS family	1.31
ChIP_186	HISTO_HS.Contig68	482590	483110	Yes		Yes		HISTO_HS.Contig68.Fgenesh_histo.43.final_new	protein of unknown function
ChIP_186	HISTO_HS.Contig68	482590	483110	Yes		Yes		HISTO_HS.Contig68.Fgenesh_histo.45.final_new	urease accessory protein UreD	1.43
ChIP_187	HISTO_HS.Contig68	487369	487868	Yes				HISTO_HS.Contig68.Fgenesh_histo.47.final_new	PI-PLCc_GDPD_SF superfamily domain-containing protein	1.14
ChIP_187	HISTO_HS.Contig68	487369	487868	Yes				HISTO_HS.Contig68.Fgenesh_histo.49.final_new	protein of unknown function	0.46
ChIP_187	HISTO_HS.Contig68	487369	487868	Yes				HISTO_HS.Contig68.genewise.87.final_new	conserved protein of unknown function	0.17
ChIP_188	HISTO_HS.Contig68	751540	752039	Yes				HISTO_HS.Contig68.Fgenesh_histo.66.final_new	ubiquitin carboxyl-terminal hydrolase	0.38
ChIP_188	HISTO_HS.Contig68	751540	752039	Yes				HISTO_HS.Contig68.Fgenesh_Aspergillus.10.final_new	STE14, prenyl cysteine carboxyl methyltransferase Ste14	-0.24
ChIP_189	HISTO_HS.Contig68	794799	795311	Yes		Yes		HISTO_HS.Contig68.Fgenesh_histo.116.final_new	conserved protein of unknown function	0.48
ChIP_190	HISTO_HS.Contig68	856042	856541				Yes	HISTO_HS.Contig68.Fgenesh_histo.188.final_new	no significant blast hit	0.38
ChIP_191	HISTO_HS.Contig68	886869	887368			Yes		HISTO_HS.Contig68.Fgenesh_histo.200.final_new	possible C6 zinc finger domain-containing protein	-1.63
ChIP_192	HISTO_HS.Contig68	929057	929653	Yes	Yes	Yes		HISTO_HS.Contig68.eannot.2127.final_new	BRCA1 C Terminus domain-containing protein	-0.06
ChIP_192	HISTO_HS.Contig68	929057	929653	Yes	Yes	Yes		HISTO_HS.Contig68.Fgenesh_histo.221.final_new	no blast hit	-0.65
ChIP_193	HISTO_JG.Contig206	56152	58242	Yes			Yes	HISTO_JG.Contig206-snap.15.final_new	conserved protein of unknown function	0.94
ChIP_193	HISTO_JG.Contig206	56152	58242	Yes			Yes	HISTO_JG.Contig206.Fgenesh_histo.145.final_new	conserved protein of unknown function	0.19
ChIP_193	HISTO_JG.Contig206	56152	58242	Yes			Yes	HISTO_JG.Contig206.eannot.1560.final_new	high-mobility group (HMG) non-histone chromosomal protein	0.65
ChIP_193	HISTO_JG.Contig206	56152	58242	Yes			Yes	HISTO_JG.Contig206.Fgenesh_histo.174.final_new	ATG11, autophagy-related protein 11	1.47
ChIP_194	HISTO_JG.Contig206	83607	84106	Yes				HISTO_JG.Contig206-snap.24.final_new	DUF221 domain-containing protein	-0.17
ChIP_194	HISTO_JG.Contig206	83607	84106	Yes				HISTO_JG.Contig206.eannot.1499.final_new	fructose 1,6-biphosphate aldolase	-0.21
ChIP_195	HISTO_JG.Contig206	154677	155223	Yes		Yes		HISTO_JG.Contig206.eannot.1454.final_new	transcription initiation factor IIB	0.49
ChIP_195	HISTO_JG.Contig206	154677	155223	Yes		Yes		HISTO_JG.Contig206.Fgenesh_Aspergillus.48.final_new	DUF1765 domain containing protein	0.51
ChIP_196	HISTO_JG.Contig206	173196	173695				Yes	HISTO_JG.Contig206.Fgenesh_Aspergillus.51.final_new	DNA-directed RNA polymerase III polypeptide	-0.01
ChIP_196	HISTO_JG.Contig206	173196	173695				Yes	HISTO_JG.Contig206.fgenesh_plus.90.final_new	AZG1, purine transporter	0.05
ChIP_197	HISTO_JG.Contig206	346084	346583	Yes				HISTO_JG.Contig206.eannot.1509.final_new	rho-GTPase-activating protein	-0.45
ChIP_197	HISTO_JG.Contig206	346084	346583	Yes				HISTO_JG.Contig206.eannot.1482.final_new	26S proteasome regulatory subunit	0.04
ChIP_198	HISTO_JG.Contig206	411818	412402	Yes			Yes	HISTO_JG.Contig206.eannot.1524.final_new	NIR1, copper-containing nitrite reductase�	-1.61
ChIP_199	HISTO_JG.Contig206	429785	430324	Yes		Yes		HISTO_JG.Contig206.eannot.1528.final_new	protein of unknown function	0.57
ChIP_199	HISTO_JG.Contig206	429785	430324	Yes		Yes		HISTO_JG.Contig206.eannot.1510.final_new	SID3, siderophore biosynthesis acetylase, iron-regulated transcript, yeast-enriched transcript	0.08
ChIP_200	HISTO_JG.Contig206	482108	487400	Yes	Yes	Yes		HISTO_JG.Contig206.eannot.1540.final_new	HPA3, HLH transcription factor (Hpa3)	0.54
ChIP_200	HISTO_JG.Contig206	482108	487400	Yes	Yes	Yes		HISTO_JG.Contig206-snap.122.final_new	conserved protein of unknown function	-0.16
ChIP_201	HISTO_JG.Contig207	103378	103877	Yes				HISTO_JG.Contig207.Fgenesh_histo.67.final_new	no blast hit	0.71
ChIP_201	HISTO_JG.Contig207	103378	103877	Yes				HISTO_JG.Contig207.eannot.1395.final_new	conserved protein of unknown function, conidia-enriched transcript	0.22
ChIP_202	HISTO_JG.Contig207	126669	127377	Yes	Yes	Yes		HISTO_JG.Contig207.eannot.1428.final_new	DAP1, DNA damage response protein DAP1	0.04
ChIP_202	HISTO_JG.Contig207	126669	127377	Yes	Yes	Yes		HISTO_JG.Contig207-snap.19.final_new	DNA Topoisomerase, subtype IA domain containing protein	1.54
ChIP_203	HISTO_JG.Contig207	141249	141812	Yes		Yes		HISTO_JG.Contig207.Fgenesh_histo.111.final_new	protein of unknown function	-0.16
ChIP_203	HISTO_JG.Contig207	141249	141812	Yes		Yes		HISTO_JG.Contig207.eannot.1399.final_new	NIT5, Ran1-like serine/threonine protein kinase, negative regulator of sexual conjugation and meiosis, nitrosative stress-induced transcript	-0.93
ChIP_204	HISTO_JG.Contig207	267091	271041	Yes	Yes	Yes	Yes	HISTO_JG.Contig207.Fgenesh_histo.109.final_new	fructosyl amino acid oxidasesarcosine oxidase	0.06
ChIP_204	HISTO_JG.Contig207	267091	271041	Yes	Yes	Yes	Yes	HISTO_JG.Contig207.eannot.1387.final_new	NIT83, no blast hit, 56aa, nitrosative stress-induced transcript	0.36
ChIP_204	HISTO_JG.Contig207	267091	271041	Yes	Yes	Yes	Yes	HISTO_JG.Contig207.Fgenesh_histo.6.final_new	NIT54, conserved protein of unknown function, nitrosative stress-induced transcript	0.49
ChIP_205	HISTO_JG.Contig207	287993	289220	Yes		Yes	Yes	HISTO_JG.Contig207.eannot.1406.final_new	CLG1, cyclin-like protein (Clg1), meiotically up-regulated gene 80 protein	0.81
ChIP_205	HISTO_JG.Contig207	287993	289220	Yes		Yes	Yes	HISTO_JG.Contig207.Fgenesh_Neurospora.8.final_new	no blast hit, 86aa, RV strand hit	-0.04
ChIP_206	HISTO_JG.Contig207	347452	348004	Yes	Yes	Yes		HISTO_JG.Contig207.Fgenesh_histo.89.final_new	chromosome segregation ATPase family protein	-1.49
ChIP_206	HISTO_JG.Contig207	347452	348004	Yes	Yes	Yes		HISTO_JG.Contig207.eannot.1373.final_new	RPL27, 60S ribosomal protein L27A	0.7
ChIP_207	HISTO_KF.Contig597	41501	44587	Yes	Yes	Yes	Yes	HISTO_KF.Contig597.fgenesh_plus.25.final_new	C2H2 transcription factor (RfeC)	0.41
ChIP_207	HISTO_KF.Contig597	41501	44587	Yes	Yes	Yes	Yes	HISTO_KF.Contig597.Fgenesh_histo.40.final_new	no significant blast hit, weak hit to pre-mRNA splicing factor	0.11
ChIP_208	HISTO_KF.Contig597	49125	49787	Yes	Yes	Yes		HISTO_KF.Contig597-snap.2.final_new	reverse transcriptase	-0.07
ChIP_209	HISTO_KF.Contig597	168113	168660	Yes		Yes		HISTO_KF.Contig597.Fgenesh_histo.2.final_new	CON7, C2H2 transcription factor (Con7)	0.71
ChIP_210	HISTO_KF.Contig597	174124	174704	Yes	Yes	Yes	Yes	HISTO_KF.Contig597.Fgenesh_histo.3.final_new	no significant blast hit	-0.69
ChIP_211	HISTO_KF.Contig597	202772	203271	Yes				HISTO_KF.Contig597.eannot.1409.final_new	YAK1, protein kinase Yak1	0.17
ChIP_211	HISTO_KF.Contig597	202772	203271	Yes				HISTO_KF.Contig597.fgenesh_plus.52.final_new	DNA repair and recombination protein RAD26, one of two orthologs	-0.37
ChIP_212	HISTO_KF.Contig597	246351	246894	Yes		Yes		HISTO_KF.Contig597.Fgenesh_histo.53.final_new	protein of unknown function	-0.26
ChIP_212	HISTO_KF.Contig597	246351	246894	Yes		Yes		HISTO_KF.Contig597.eannot.1486.final_new	MIPC synthase subunit SurA	0.45
ChIP_213	HISTO_KF.Contig597	271062	274128	Yes		Yes		HISTO_KF.Contig597.Fgenesh_histo.57.final_new	PET127, mitochondrial membrane protein Pet127	0.55
ChIP_213	HISTO_KF.Contig597	271062	274128	Yes		Yes		HISTO_KF.Contig597.Fgenesh_histo.59.final_new	extracellular tungstate binding protein	-0.49
ChIP_213	HISTO_KF.Contig597	271062	274128	Yes		Yes		HISTO_KF.Contig597.Fgenesh_histo.61.final_new	no significant blast hit	0.36
ChIP_214	HISTO_KF.Contig597	284963	285462	Yes				HISTO_KF.Contig597.genewise.48.final_new	SIT1, siderochrome-iron uptake transporter Sit1, no start met	-1.02
ChIP_214	HISTO_KF.Contig597	284963	285462	Yes				HISTO_KF.Contig597.eannot.1488.final_new	DUF833 domain-containing protein	-0.54
ChIP_215	HISTO_KF.Contig597	431509	432108	Yes		Yes		HISTO_KF.Contig597.Fgenesh_histo.118.final_new	TOP2, DNA topoisomerase II	1.43
ChIP_215	HISTO_KF.Contig597	431509	432108	Yes		Yes		HISTO_KF.Contig597.Fgenesh_Neurospora.59.final_new	no blast hit	-0.44
ChIP_215	HISTO_KF.Contig597	431509	432108	Yes		Yes		HISTO_KF.Contig597.Fgenesh_histo.124.final_new	no blast hit	-0.55
ChIP_215	HISTO_KF.Contig597	431509	432108	Yes		Yes		HISTO_KF.Contig597.fgenesh_plus.34.final_new	GTPase activating protein, EVI5-like protein	0.2
ChIP_216	HISTO_KF.Contig597	497932	500175	Yes				HISTO_KF.Contig597.Fgenesh_histo.9.final_new	kinesin heavy chain	0.68
ChIP_216	HISTO_KF.Contig597	497932	500175	Yes				HISTO_KF.Contig597.eannot.1415.final_new	ubiquitin-conjugating enzyme E2 2	0.66
ChIP_216	HISTO_KF.Contig597	497932	500175	Yes				HISTO_KF.Contig597.Fgenesh_Aspergillus.115.final_new	phosphoglycerate mutase	-0.51
ChIP_217	HISTO_KF.Contig601	137706	138297	Yes			Yes	HISTO_KF.Contig601.Fgenesh_Aspergillus.1.final_new	SMC (chromosome segregation protein) domain-containing protein	-0.08
ChIP_217	HISTO_KF.Contig601	137706	138297	Yes			Yes	HISTO_KF.Contig601.Fgenesh_Aspergillus.5.final_new	conserved protein of unknown function	-0.21
ChIP_218	HISTO_KF.Contig601	351544	352043	Yes				HISTO_KF.Contig601.Fgenesh_histo.19.final_new	RIM8, pH-response regulator protein palF/RIM8	0.18
ChIP_218	HISTO_KF.Contig601	351544	352043	Yes				HISTO_KF.Contig601.eannot.1298.final_new	no blast hit	0
ChIP_218	HISTO_KF.Contig601	351544	352043	Yes				HISTO_KF.Contig601.eannot.1300.final_new	phosphopantothenoylcysteine decarboxylase, flavoprotein	0.22
ChIP_219	HISTO_KK.Contig134	98103	101719	Yes		Yes	Yes	HISTO_KK.Contig134.eannot.1134.final_new	extracellular cellulase, proline-rich
ChIP_219	HISTO_KK.Contig134	98103	101719	Yes		Yes	Yes	HISTO_KK.Contig134.Fgenesh_histo.12.final_new	MFS transporter, mycelia-enriched transcript	-0.4
ChIP_220	HISTO_KK.Contig134	115311	117185	Yes	Yes	Yes	Yes	HISTO_KK.Contig134.eannot.1139.final_new	no blast hit, 49aa, RV strand overlap	0.11
ChIP_220	HISTO_KK.Contig134	115311	117185	Yes	Yes	Yes	Yes	HISTO_KK.Contig134.Fgenesh_histo.16.final_new	no blast hit	0.39
ChIP_220	HISTO_KK.Contig134	115311	117185	Yes	Yes	Yes	Yes	HISTO_KK.Contig134.Fgenesh_histo.17.final_new	conserved protein of unknown function	1.63
ChIP_221	HISTO_LF.Contig359	90039	90684	Yes	Yes	Yes		HISTO_LF.Contig359.Fgenesh_histo.168.final_new	conserved protein of unknown function	-1.94
ChIP_221	HISTO_LF.Contig359	90039	90684	Yes	Yes	Yes		HISTO_LF.Contig359.Fgenesh_Neurospora.142.final_new	no blast hit	-0.45
ChIP_222	HISTO_LF.Contig359	129261	129760	Yes				HISTO_LF.Contig359.Fgenesh_Neurospora.151.final_new	cAMP-specific phosphodiesterase	-2.18
ChIP_222	HISTO_LF.Contig359	129261	129760	Yes				HISTO_LF.Contig359.Fgenesh_histo.199.final_new	peptidase D
ChIP_223	HISTO_LF.Contig359	138574	139073	Yes				HISTO_LF.Contig359.fgenesh_plus.191.final_new	endosomal SPRY domain protein	0.07
ChIP_223	HISTO_LF.Contig359	138574	139073	Yes				HISTO_LF.Contig359.fgenesh_plus.182.final_new	SEC63, translocation protein sec63	1.21
ChIP_224	HISTO_LF.Contig359	181659	182195	Yes		Yes		HISTO_LF.Contig359.Fgenesh_Aspergillus.178.final_new	ADP-ribosylation factor	-0.79
ChIP_224	HISTO_LF.Contig359	181659	182195	Yes		Yes		HISTO_LF.Contig359.genewise.204.final_new	DRS1, ATP-dependent RNA helicase DRS1, no start met	0.75
ChIP_225	HISTO_LF.Contig359	223861	224360	Yes				HISTO_LF.Contig359.Fgenesh_histo.243.final_new	conserved protein of unknown function	0.45
ChIP_225	HISTO_LF.Contig359	223861	224360	Yes				HISTO_LF.Contig359.Fgenesh_Aspergillus.193.final_new	ubiquitin-conjugating enzyme E2 Q2	0.34
ChIP_226	HISTO_LF.Contig359	287915	288414			Yes		HISTO_LF.Contig359-snap.63.final_new	DNA binding regulatory protein AmdX	0.14
ChIP_227	HISTO_LF.Contig359	294026	294626	Yes	Yes	Yes		HISTO_LF.Contig359.Fgenesh_Neurospora.197.final_new	no blast hit	-0.58
ChIP_227	HISTO_LF.Contig359	294026	294626	Yes	Yes	Yes		HISTO_LF.Contig359.eannot.1975.final_new	SPG1, septum-promoting GTP-binding protein 1	0.27
ChIP_228	HISTO_LF.Contig359	303805	304328	Yes		Yes		HISTO_LF.Contig359-snap.65.final_new	RRB1, ribosome assembly protein RRB1	-0.13
ChIP_228	HISTO_LF.Contig359	303805	304328	Yes		Yes		HISTO_LF.Contig359.Fgenesh_Aspergillus.220.final_new	kyphoscoliosis peptidase	0.31
ChIP_229	HISTO_LF.Contig359	327386	327885			Yes		HISTO_LF.Contig359.Fgenesh_histo.253.final_new	GAL4-like Zn2Cys6 binuclear cluster DNA-binding domain-containing protein	-0.25
ChIP_229	HISTO_LF.Contig359	327386	327885			Yes		HISTO_LF.Contig359.Fgenesh_histo.255.final_new	DUF1680 superfamily domain-containing protein	-0.1
ChIP_229	HISTO_LF.Contig359	327386	327885			Yes		HISTO_LF.Contig359-snap.73.final_new	LAG1, longevity-assurance protein 1, ceramide synthase membrane component (LAG1)	0.18
ChIP_230	HISTO_LF.Contig359	345304	345803	Yes				HISTO_LF.Contig359.Fgenesh_Aspergillus.238.final_new	conserved protein of unknown function	0.2
ChIP_230	HISTO_LF.Contig359	345304	345803	Yes				HISTO_LF.Contig359.Fgenesh_histo.263.final_new	no blast hit	0.07
ChIP_230	HISTO_LF.Contig359	345304	345803	Yes				HISTO_LF.Contig359.fgenesh_plus.55.final_new	RIM21, pH-response regulator protein palH/RIM21	0.32
ChIP_231	HISTO_LF.Contig359	449087	449586	Yes				HISTO_LF.Contig359.Fgenesh_histo.13.final_new	conserved protein of unknown function	-1.06
ChIP_231	HISTO_LF.Contig359	449087	449586	Yes				HISTO_LF.Contig359.Fgenesh_Aspergillus.265.final_new	conserved protein of unknown function	-0.16
ChIP_232	HISTO_LF.Contig359	487197	487696	Yes				HISTO_LF.Contig359.Fgenesh_histo.49.final_new	hydroxyacylglutathione hydrolase, cell morphogenesis protein Las1	-1.02
ChIP_232	HISTO_LF.Contig359	487197	487696	Yes				HISTO_LF.Contig359.Fgenesh_Neurospora.267.final_new	no significant blast hit	-0.13
ChIP_233	HISTO_LF.Contig359	490576	492217	Yes		Yes		HISTO_LF.Contig359.Fgenesh_histo.61.final_new	conserved protein of unknown function	-1.49
ChIP_233	HISTO_LF.Contig359	490576	492217	Yes		Yes		HISTO_LF.Contig359.Fgenesh_histo.64.final_new	protein of unknown function	-0.21
ChIP_233	HISTO_LF.Contig359	490576	492217	Yes		Yes		HISTO_LF.Contig359.Fgenesh_Neurospora.267.final_new	no significant blast hit	-0.13
ChIP_234	HISTO_LF.Contig359	585748	586247	Yes				HISTO_LF.Contig359.eannot.2134.final_new	N-acetylglucosaminyl-phosphatidylinositol deacetylase, pigL-like protein	0.39
ChIP_234	HISTO_LF.Contig359	585748	586247	Yes				HISTO_LF.Contig359.Fgenesh_Aspergillus.68.final_new	conserved protein of unknown function	0.37
ChIP_234	HISTO_LF.Contig359	585748	586247	Yes				HISTO_LF.Contig359.fgenesh_plus.149.final_new	polyamine transporter 1, fluconazole/caffeine resistance protein, no start met	0.73
ChIP_235	HISTO_LF.Contig359	890630	891205	Yes		Yes		HISTO_LF.Contig359.Fgenesh_Aspergillus.93.final_new	DYN1, cytoplasmic dynein heavy chain, Hc G217B HMM yeast-phase induced	0.61
ChIP_235	HISTO_LF.Contig359	890630	891205	Yes		Yes		HISTO_LF.Contig359-snap.228.final_new	TOR signaling pathway regulator TapA, type 2A phosphatase-associated protein	0.56
ChIP_236	HISTO_LF.Contig359	1008635	1010977	Yes				HISTO_LF.Contig359.Fgenesh_histo.115.final_new	no significant blast hit	-0.11
ChIP_236	HISTO_LF.Contig359	1008635	1010977	Yes				HISTO_LF.Contig359.Fgenesh_histo.117.final_new	protein of unknown function	-0.07
ChIP_236	HISTO_LF.Contig359	1008635	1010977	Yes				HISTO_LF.Contig359-snap.257.final_new	conserved protein of unknown function	-0.18
ChIP_237	HISTO_LG.Contig392	56123	56710	Yes		Yes		HISTO_LG.Contig392.Fgenesh_histo.178.final_new	conserved protein of unknown function	-0.86
ChIP_237	HISTO_LG.Contig392	56123	56710	Yes		Yes		HISTO_LG.Contig392.Fgenesh_Aspergillus.151.final_new	RNA binding protein	0.8
ChIP_238	HISTO_LG.Contig392	149559	150058			Yes		HISTO_LG.Contig392.Fgenesh_histo.28.final_new	alpha 1,6 mannosyltransferase	0.86
ChIP_238	HISTO_LG.Contig392	149559	150058			Yes		HISTO_LG.Contig392.Fgenesh_Aspergillus.26.final_new	homoserine O-acetyltransferase	0.04
ChIP_239	HISTO_LG.Contig392	158202	158747	Yes	Yes	Yes		HISTO_LG.Contig392.eannot.1663.final_new	no blast hit, 58aa	0.22
ChIP_239	HISTO_LG.Contig392	158202	158747	Yes	Yes	Yes		HISTO_LG.Contig392.Fgenesh_histo.32.final_new	serine/threonine protein phosphatase	-0.89
ChIP_239	HISTO_LG.Contig392	158202	158747	Yes	Yes	Yes		HISTO_LG.Contig392-snap.34.final_new	nuclear protein Qri2/Nse4	0.55
ChIP_240	HISTO_LG.Contig392	304238	304737	Yes				HISTO_LG.Contig392.fgenesh_plus.29.final_new	isovaleryl-CoA dehydrogenase	0.74
ChIP_241	HISTO_LG.Contig392	335416	335915			Yes		HISTO_LG.Contig392.fgenesh_plus.37.final_new	glutathione S-transferase (GST) family protein, conidia-enriched transcript	0.13
ChIP_241	HISTO_LG.Contig392	335416	335915			Yes		HISTO_LG.Contig392-snap.70.final_new	NIT81, ER membrane protein Wsc4, nitrosative stress-induced transcript	1.43
ChIP_242	HISTO_LG.Contig392	401602	402423	Yes	Yes	Yes		HISTO_LG.Contig392.Fgenesh_histo.204.final_new	conserved protein of unknown function	0.41
ChIP_243	HISTO_LG.Contig392	410635	411150	Yes			Yes	HISTO_LG.Contig392.Fgenesh_histo.207.final_new	DUF2855 domain-containing protein	-0.31
ChIP_243	HISTO_LG.Contig392	410635	411150	Yes			Yes	HISTO_LG.Contig392.Fgenesh_Aspergillus.128.final_new	protein of unknown function	0.32
ChIP_243	HISTO_LG.Contig392	410635	411150	Yes			Yes	HISTO_LG.Contig392.Fgenesh_Aspergillus.130.final_new	no blast hit	-0.51
ChIP_244	HISTO_LG.Contig392	419629	420208	Yes	Yes	Yes		HISTO_LG.Contig392-snap.90.final_new	pathway-specific nitrogen regulator NirA	0.11
ChIP_244	HISTO_LG.Contig392	419629	420208	Yes	Yes	Yes		HISTO_LG.Contig392.eannot.1727.final_new	superoxide dismutase	-1.18
ChIP_244	HISTO_LG.Contig392	419629	420208	Yes	Yes	Yes		HISTO_LG.Contig392.Fgenesh_histo.225.final_new	no blast hit	0.29
ChIP_245	HISTO_LG.Contig392	490226	492027	Yes		Yes		HISTO_LG.Contig392.Fgenesh_histo.47.final_new	DIP5, amino acid permease Dip5, yeast-enriched transcript	-0.98
ChIP_246	HISTO_ZE.Contig149	234553	235052	Yes				HISTO_ZE.Contig149.Fgenesh_histo.43.final_new	GTP binding protein	0.07
ChIP_246	HISTO_ZE.Contig149	234553	235052	Yes				HISTO_ZE.Contig149.eannot.1280.final_new	no blast hit	-0.11
ChIP_247	HISTO_ZE.Contig149	268319	272105	Yes	Yes	Yes		HISTO_ZE.Contig149.Fgenesh_Aspergillus.49.final_new	cytochrome c heme lyase	-0.06
ChIP_247	HISTO_ZE.Contig149	268319	272105	Yes	Yes	Yes		HISTO_ZE.Contig149.Fgenesh_histo.67.final_new	tachykinin family protein	-0.08
ChIP_247	HISTO_ZE.Contig149	268319	272105	Yes	Yes	Yes		HISTO_ZE.Contig149-snap.30.final_new	PKc-like superfamily domain-containing protein	0.16
ChIP_248	HISTO_ZE.Contig149	360238	360786		Yes	Yes		HISTO_ZE.Contig149.eannot.1266.final_new	GTP-binding protein SAS1, Rab GTPase SrgA	0.13
ChIP_249	HISTO_ZE.Contig158	2951	4153	Yes				HISTO_ZE.Contig158-snap.1.final_new	protein of unknown function	0.01
ChIP_249	HISTO_ZE.Contig158	2951	4153	Yes				HISTO_ZE.Contig158-snap.3.final_new	conserved protein of unknown function	-0.6
ChIP_250	HISTO_ZE.Contig158	173846	174345	Yes				HISTO_ZE.Contig158.Fgenesh_histo.35.final_new	NmrA family transcriptional regulator�	-2.56
ChIP_251	HISTO_ZE.Contig158	208320	208819	Yes				HISTO_ZE.Contig158.fgenesh_plus.4.final_new	CBF/NF-Y family transcription factor	0.24
ChIP_251	HISTO_ZE.Contig158	208320	208819	Yes				HISTO_ZE.Contig158.Fgenesh_histo.82.final_new	glycosyl hydrolase, acid trehalase precursor	-0.63
ChIP_252	HISTO_ZE.Contig158	217230	219293	Yes		Yes		HISTO_ZE.Contig158.eannot.1345.final_new	CATB, catalase B; M antigen, yeast-phase induced	2.35
ChIP_252	HISTO_ZE.Contig158	217230	219293	Yes		Yes		HISTO_ZE.Contig158.Fgenesh_Neurospora.36.final_new	conserved protein of unknown function	0.42
ChIP_253	HISTO_ZE.Contig158	239173	239672				Yes	HISTO_ZE.Contig158.Fgenesh_histo.118.final_new	conserved protein of unknown function	0.2
ChIP_253	HISTO_ZE.Contig158	239173	239672				Yes	HISTO_ZE.Contig158.Fgenesh_Neurospora.42.final_new	glycine dehydrogenase	0.75
ChIP_254	HISTO_ZE.Contig158	345226	345725	Yes				HISTO_ZE.Contig158.eannot.1380.final_new	MARVEL superfamily domain-containing protein�	-1.96
ChIP_254	HISTO_ZE.Contig158	345226	345725	Yes				HISTO_ZE.Contig158.Fgenesh_histo.11.final_new	no significant blast hit, conidia-enriched transcript	0.74
ChIP_254	HISTO_ZE.Contig158	345226	345725	Yes				HISTO_ZE.Contig158.Fgenesh_Neurospora.51.final_new	calcium/calmodulin dependent protein kinase	-0.05
ChIP_255	HISTO_ZE.Contig158	420292	420931	Yes			Yes	HISTO_ZE.Contig158.eannot.1443.final_new	no blast hit	0.04
ChIP_256	HISTO_ZH.Contig107	250341	250840	Yes				HISTO_ZH.Contig107.eannot.1171.final_new	OSM1, fumarate reductase flavoprotein subunit	-0.28
ChIP_257	HISTO_ZH.Contig107	253354	254238		Yes	Yes		HISTO_ZH.Contig107.eannot.1172.final_new	fructose-1,6-bisphosphatase	0.6
ChIP_257	HISTO_ZH.Contig107	253354	254238		Yes	Yes		HISTO_ZH.Contig107.eannot.1136.final_new	protein of unknown function, 31aa	0.05
ChIP_258	HISTO_ZL.Contig1117	16260	16759	Yes				none
ChIP_259	HISTO_ZL.Contig1117	136974	140928	Yes	Yes	Yes	Yes	HISTO_ZL.Contig1117.Fgenesh_histo.5.final_new	DUF455 domain-containing protein	0.63
ChIP_259	HISTO_ZL.Contig1117	136974	140928	Yes	Yes	Yes	Yes	HISTO_ZL.Contig1117.eannot.1109.final_new	TRM6, tRNA(m1A58)-methyltransferase subunit trm6	1.79
ChIP_259	HISTO_ZL.Contig1117	136974	140928	Yes	Yes	Yes	Yes	HISTO_ZL.Contig1117.eannot.1110.final_new	CBP1, calcium-binding protein precursor, yeast-phase specific protein	6.87
ChIP_260	HISTO_ZL.Contig1117	144032	144695	Yes		Yes		HISTO_ZL.Contig1117.Fgenesh_histo.5.final_new	DUF455 domain-containing protein	0.63
ChIP_260	HISTO_ZL.Contig1117	144032	144695	Yes		Yes		HISTO_ZL.Contig1117.eannot.1110.final_new	CBP1, calcium-binding protein precursor, yeast-phase specific protein	6.87
ChIP_260	HISTO_ZL.Contig1117	144032	144695	Yes		Yes		HISTO_ZL.Contig1117.Fgenesh_histo.12.final_new	no blast hit	0.8
ChIP_261	HISTO_ZL.Contig1131	33158	33657				Yes	HISTO_ZL.Contig1131.eannot.2069.final_new	splicing factor 3b subunit 4	0.06
ChIP_261	HISTO_ZL.Contig1131	33158	33657				Yes	HISTO_ZL.Contig1131.Fgenesh_histo.38.final_new	no significant blast hit	0.22
ChIP_262	HISTO_ZL.Contig1131	102205	102763	Yes		Yes		HISTO_ZL.Contig1131.Fgenesh_histo.195.final_new	conserved protein of unknown function	-0.01
ChIP_262	HISTO_ZL.Contig1131	102205	102763	Yes		Yes		HISTO_ZL.Contig1131.Fgenesh_Aspergillus.174.final_new	xanthine dehydrogenase	0.6
ChIP_263	HISTO_ZL.Contig1131	164640	165139	Yes				HISTO_ZL.Contig1131.eannot.2202.final_new	no significant blast hit, 64aa	-0.33
ChIP_264	HISTO_ZL.Contig1131	200523	203764	Yes	Yes	Yes		HISTO_ZL.Contig1131.fgenesh_plus.7.final_new	CaaX protease, no start met	0.38
ChIP_264	HISTO_ZL.Contig1131	200523	203764	Yes	Yes	Yes		HISTO_ZL.Contig1131.eannot.1938.final_new	YPS21, yeast phase specific protein, yeast phase-specific transcript	7.05
ChIP_264	HISTO_ZL.Contig1131	200523	203764	Yes	Yes	Yes		HISTO_ZL.Contig1131.Fgenesh_Aspergillus.225.final_new	serine-rich protein	0.26
ChIP_265	HISTO_ZL.Contig1131	207619	208200	Yes	Yes	Yes		HISTO_ZL.Contig1131.eannot.1938.final_new	YPS21, yeast phase specific protein, yeast phase-specific transcript	7.05
ChIP_265	HISTO_ZL.Contig1131	207619	208200	Yes	Yes	Yes		HISTO_ZL.Contig1131.Fgenesh_Aspergillus.225.final_new	serine-rich protein	0.26
ChIP_266	HISTO_ZL.Contig1131	226847	227698	Yes	Yes	Yes	Yes	HISTO_ZL.Contig1131.eannot.1941.final_new	no blast hit, 87aa	0.57
ChIP_266	HISTO_ZL.Contig1131	226847	227698	Yes	Yes	Yes	Yes	HISTO_ZL.Contig1131.Fgenesh_histo.262.final_new	no blast hit	-0.61
ChIP_267	HISTO_ZL.Contig1131	234603	235490	Yes	Yes	Yes	Yes	HISTO_ZL.Contig1131-snap.45.final_new	RYP1, protein required for yeast-phase growth, ortholog of Candida albicans Wor1p	0.98
ChIP_268	HISTO_ZL.Contig1131	239263	239912	Yes		Yes		HISTO_ZL.Contig1131.fgenesh_plus.202.final_new	ABC drug exporter AtrF	0.16
ChIP_269	HISTO_ZL.Contig1131	505037	505536	Yes				HISTO_ZL.Contig1131.eannot.2062.final_new	SIP5, C2H2 zinc finger domain-containing protein	-0.04
ChIP_269	HISTO_ZL.Contig1131	505037	505536	Yes				HISTO_ZL.Contig1131.eannot.2054.final_new	MFS2, MFS transporter,�	1.48
ChIP_269	HISTO_ZL.Contig1131	505037	505536	Yes				HISTO_ZL.Contig1131-snap.116.final_new	SMC (structural maintenance of chromosomes) domain-containing protein	0.92
ChIP_270	HISTO_ZL.Contig1131	762989	764209	Yes	Yes	Yes		HISTO_ZL.Contig1131.eannot.2134.final_new	glucose transporter, yeast-enriched transcript	4.9
ChIP_270	HISTO_ZL.Contig1131	762989	764209	Yes	Yes	Yes		HISTO_ZL.Contig1131.eannot.1954.final_new	CATP, catalase isozyme P, yeast-enriched transcript	1.99
ChIP_271	HISTO_ZL.Contig1131	804778	806446	Yes	Yes	Yes	Yes	HISTO_ZL.Contig1131.Fgenesh_Aspergillus.58.final_new	sialidase, betaine lipid synthase	0.24
ChIP_271	HISTO_ZL.Contig1131	804778	806446	Yes	Yes	Yes	Yes	HISTO_ZL.Contig1131.Fgenesh_histo.145.final_new	conserved protein of unknown function, PAS domain	2.1
ChIP_271	HISTO_ZL.Contig1131	804778	806446	Yes	Yes	Yes	Yes	HISTO_ZL.Contig1131.fgenesh_plus.24.final_new	VPS9 domain-containing protein	0.24
ChIP_272	HISTO_ZL.Contig1131	836513	837012	Yes				HISTO_ZL.Contig1131.Fgenesh_histo.175.final_new	protein of unknown function	-0.48
ChIP_273	HISTO_ZL.Contig1131	855248	855747	Yes				HISTO_ZL.Contig1131.eannot.2148.final_new	acetoacetyl-CoA reductase	-0.03
ChIP_273	HISTO_ZL.Contig1131	855248	855747	Yes				HISTO_ZL.Contig1131.eannot.1981.final_new	uridine/cytidine kinase	0.43
ChIP_273	HISTO_ZL.Contig1131	855248	855747	Yes				HISTO_ZL.Contig1131.eannot.1983.final_new	glutathione-dependent formaldehyde-activating protein	0.05
ChIP_274	HISTO_ZL.Contig1131	944261	944760	Yes				HISTO_ZL.Contig1131-snap.214.final_new	acyl-coenzyme A:Isopenicillin N acyltransferase	-0.11
ChIP_274	HISTO_ZL.Contig1131	944261	944760	Yes				HISTO_ZL.Contig1131.Fgenesh_histo.225.final_new	no blast hit	-0.6
ChIP_274	HISTO_ZL.Contig1131	944261	944760	Yes				HISTO_ZL.Contig1131.Fgenesh_Aspergillus.156.final_new	FKBP-type peptidyl-prolyl isomerase, 79aa	-1.9
ChIP_275	HISTO_ZL.Contig1131	958126	958625			Yes		HISTO_ZL.Contig1131-snap.217.final_new	probable mucin family signaling protein Msb2	-1.39
ChIP_276	HISTO_ZL.Contig1131	1009670	1010204	Yes	Yes	Yes		HISTO_ZL.Contig1131-snap.223.final_new	AT DNA binding protein	0.23
ChIP_276	HISTO_ZL.Contig1131	1009670	1010204	Yes	Yes	Yes		HISTO_ZL.Contig1131.eannot.2023.final_new	aldose 1-epimerase	-2.19
ChIP_276	HISTO_ZL.Contig1131	1009670	1010204	Yes	Yes	Yes		HISTO_ZL.Contig1131.eannot.2024.final_new	Rad2-like endonuclease	0.93
ChIP_277	HISTO_ZL.Contig1131	1092562	1093061	Yes				HISTO_ZL.Contig1131.genewise.200.final_new	fungal specific transcription factor domain-containing protein, no start met	-0.97
ChIP_277	HISTO_ZL.Contig1131	1092562	1093061	Yes				HISTO_ZL.Contig1131.eannot.2171.final_new	conserved protein of unknown function	-0.15
ChIP_277	HISTO_ZL.Contig1131	1092562	1093061	Yes				HISTO_ZL.Contig1131-snap.245.final_new	methyltransferase	0.09
ChIP_277	HISTO_ZL.Contig1131	1092562	1093061	Yes				HISTO_ZL.Contig1131.eannot.2082.final_new	Hsp70-like protein	-0.2
ChIP_278	HISTO_ZL.Contig1158	73550	74049	Yes				HISTO_ZL.Contig1158.Fgenesh_histo.71.final_new	NAD-dependent 15-hydroxyprostaglandin dehydrogenase	-0.45
ChIP_278	HISTO_ZL.Contig1158	73550	74049	Yes				HISTO_ZL.Contig1158.eannot.1385.final_new	RPB5, DNA-directed RNA polymerases II 24 kDa polypeptide	0.91
ChIP_279	HISTO_ZL.Contig1158	144712	146905	Yes		Yes		HISTO_ZL.Contig1158.Fgenesh_histo.18.final_new	NIT28/RPN4, C2H2 transcription factor RPN4, nitrosative stress induced transcript	1.37
ChIP_279	HISTO_ZL.Contig1158	144712	146905	Yes		Yes		HISTO_ZL.Contig1158.Fgenesh_histo.19.final_new	protein of unknown function	0.6
ChIP_280	HISTO_ZL.Contig1158	150639	152440	Yes		Yes		HISTO_ZL.Contig1158.Fgenesh_histo.18.final_new	NIT28/RPN4, C2H2 transcription factor RPN4, nitrosative stress induced transcript	1.37
ChIP_280	HISTO_ZL.Contig1158	150639	152440	Yes		Yes		HISTO_ZL.Contig1158.Fgenesh_Neurospora.5.final_new	protein of unknown function, 68aa	0.52
ChIP_281	HISTO_ZL.Contig1158	217600	218143	Yes	Yes	Yes		HISTO_ZL.Contig1158.Fgenesh_Aspergillus.59.final_new	serine/threonine-protein kinase pctaire-3, cell division protein kinase
ChIP_281	HISTO_ZL.Contig1158	217600	218143	Yes	Yes	Yes		HISTO_ZL.Contig1158.Fgenesh_histo.83.final_new	peptidase family M13 protein, neprilysin, endothelin-converting enzyme	2.08
ChIP_282	HISTO_ZL.Contig1158	220772	221338			Yes	Yes	HISTO_ZL.Contig1158.Fgenesh_Aspergillus.59.final_new	serine/threonine-protein kinase pctaire-3, cell division protein kinase
ChIP_282	HISTO_ZL.Contig1158	220772	221338			Yes	Yes	HISTO_ZL.Contig1158.Fgenesh_histo.83.final_new	peptidase family M13 protein, neprilysin, endothelin-converting enzyme	2.08
ChIP_283	HISTO_ZL.Contig1158	334397	334999	Yes	Yes	Yes		HISTO_ZL.Contig1158.Fgenesh_Neurospora.13.final_new	conserved protein of unknown function, 60aa	-0.15
ChIP_283	HISTO_ZL.Contig1158	334397	334999	Yes	Yes	Yes		HISTO_ZL.Contig1158.eannot.1367.final_new	KxDL superfsmily domain-containing protein�	-0.13
ChIP_284	HISTO_ZL.Contig1158	357821	358405	Yes	Yes	Yes		HISTO_ZL.Contig1158.eannot.1400.final_new	histidine kinase; FphA	-0.3
ChIP_284	HISTO_ZL.Contig1158	357821	358405	Yes	Yes	Yes		HISTO_ZL.Contig1158.Fgenesh_histo.31.final_new	two-component sensor protein histidine kinase	-0.15
ChIP_285	HISTO_ZL.Contig1160	17752	18293	Yes	Yes	Yes		HISTO_ZL.Contig1160.Fgenesh_histo.5.final_new	MUS81, crossover junction endonuclease mus81	0.2
ChIP_285	HISTO_ZL.Contig1160	17752	18293	Yes	Yes	Yes		HISTO_ZL.Contig1160.eannot.1056.final_new	conserved protein of unknown function	0.79
ChIP_286	HISTO_ZL.Contig1161	276246	278039	Yes				HISTO_ZL.Contig1161a.fgenesh_plus.17.final_new	bZIP transcription factor, DUF2205 superfamily domain-containg protein, no start met	-0.04
ChIP_287	HISTO_ZL.Contig1161	454058	455037	Yes	Yes	Yes		HISTO_ZL.Contig1161b-snap.10.final_new	conserved protein of unknown function	-0.44
ChIP_287	HISTO_ZL.Contig1161	454058	455037	Yes	Yes	Yes		HISTO_ZL.Contig1161b.Fgenesh_histo.89.final_new	no blast hit	-0.21
ChIP_287	HISTO_ZL.Contig1161	454058	455037	Yes	Yes	Yes		HISTO_ZL.Contig1161b-snap.11.final_new	hydroxy-methylglutaryl (HMG) CoA reductase	0.69
ChIP_288	HISTO_ZL.Contig1161	482624	483607	Yes		Yes		HISTO_ZL.Contig1161b.fgenesh_plus.67.final_new	CYP51, cytochrome P450 sterol 14 alpha-demethylase, yeast-enriched transcript	-0.14
ChIP_288	HISTO_ZL.Contig1161	482624	483607	Yes		Yes		HISTO_ZL.Contig1161b.Fgenesh_Aspergillus.98.final_new	no significant blast hit	0.9
ChIP_288	HISTO_ZL.Contig1161	482624	483607	Yes		Yes		HISTO_ZL.Contig1161b.Fgenesh_Aspergillus.99.final_new	acyl-CoA dehydrogenase	-0.49
ChIP_289	HISTO_ZL.Contig1161	527902	528431	Yes	Yes	Yes		HISTO_ZL.Contig1161b.eannot.1366.final_new	ribonucleoprotein	-0.3
ChIP_289	HISTO_ZL.Contig1161	527902	528431	Yes	Yes	Yes		HISTO_ZL.Contig1161b.Fgenesh_histo.5.final_new	conserved protein of unknown function
ChIP_290	HISTO_ZL.Contig1161	580220	580719	Yes				HISTO_ZL.Contig1161b.Fgenesh_histo.30.final_new	cystathionine gamma-synthase	-0.62
ChIP_291	HISTO_ZL.Contig1161	650061	650560	Yes				none
ChIP_292	HISTO_ZL.Contig1161	728450	728949	Yes				HISTO_ZL.Contig1161b.Fgenesh_histo.60.final_new	protein of unknown function
ChIP_293	HISTO_ZL.Contig1161	734269	734768	Yes				HISTO_ZL.Contig1161b.Fgenesh_histo.61.final_new	no blast hit	-0.04
ChIP_293	HISTO_ZL.Contig1161	734269	734768	Yes				HISTO_ZL.Contig1161b.eannot.1285.final_new	no blast hit	0.3
ChIP_294	HISTO_ZL.Contig1161	833095	833646	Yes		Yes		HISTO_ZL.Contig1161c-snap.3.final_new	conserved protein of unknown function	-0.56
ChIP_294	HISTO_ZL.Contig1161	833095	833646	Yes		Yes		HISTO_ZL.Contig1161c.Fgenesh_Neurospora.62.final_new	protein of unknown function	-0.22
ChIP_294	HISTO_ZL.Contig1161	833095	833646	Yes		Yes		HISTO_ZL.Contig1161c.Fgenesh_histo.22.final_new	conserved protein of unknown function, repetitive region	-0.85
ChIP_295	HISTO_ZL.Contig1161	843144	843643	Yes				HISTO_ZL.Contig1161c.fgenesh_plus.23.final_new	H+/Ca2+ exchanger. no start met	-0.32
ChIP_295	HISTO_ZL.Contig1161	843144	843643	Yes				HISTO_ZL.Contig1161c.Fgenesh_Neurospora.66.final_new	no blast hit	-0.45
ChIP_295	HISTO_ZL.Contig1161	843144	843643	Yes				HISTO_ZL.Contig1161c.genewise.45.final_new	Ras family GTPase (Rab4b), GTP-binding protein ypt4, no start met	-0.39
ChIP_296	HISTO_ZL.Contig1161	866123	866627	Yes				HISTO_ZL.Contig1161c.Fgenesh_histo.89.final_new	NIMA interacting protein TinC, heterokaryon incompatibility Het-C family protein�	-2.31
ChIP_297	HISTO_ZL.Contig1161	910734	911233	Yes				HISTO_ZL.Contig1161c.Fgenesh_histo.131.final_new	C-1-tetrahydrofolate synthase	-0.56
ChIP_297	HISTO_ZL.Contig1161	910734	911233	Yes				HISTO_ZL.Contig1161c.eannot.1502.final_new	eukaryotic translation initiation factor 3 subunit 2	0.38
ChIP_297	HISTO_ZL.Contig1161	910734	911233	Yes				HISTO_ZL.Contig1161c.Fgenesh_histo.134.final_new	no significant blast hit	-0.06
ChIP_298	HISTO_ZL.Contig1161	926222	926721	Yes				HISTO_ZL.Contig1161c.eannot.1456.final_new	2-dehydropantoate 2-reductase	-0.16
ChIP_298	HISTO_ZL.Contig1161	926222	926721	Yes				HISTO_ZL.Contig1161c.Fgenesh_histo.6.final_new	endosome-associated ubiquitin isopeptidase	0.04
ChIP_299	HISTO_ZL.Contig1161	996027	996526	Yes		Yes		HISTO_ZL.Contig1161c.Fgenesh_histo.36.final_new	conserved protein of unknown function	-0.91
ChIP_299	HISTO_ZL.Contig1161	996027	996526	Yes		Yes		HISTO_ZL.Contig1161c.Fgenesh_Neurospora.76.final_new	glycine-rich RNA-binding protein	-2.06
ChIP_300	HISTO_ZL.Contig1161	1045975	1046595	Yes	Yes	Yes		HISTO_ZL.Contig1161c.Fgenesh_histo.47.final_new	morphogenesis-related protein, Rho-GAP superfamily domain	-0.26
ChIP_300	HISTO_ZL.Contig1161	1045975	1046595	Yes	Yes	Yes		HISTO_ZL.Contig1161c.eannot.1447.final_new	no blast hit, 54aa	-0.08
ChIP_301	HISTO_ZL.Contig1161	1066719	1067218	Yes				HISTO_ZL.Contig1161c.Fgenesh_histo.66.final_new	60S ribosomal protein L33	0.42
ChIP_302	HISTO_ZL.Contig1161	1154796	1155295	Yes				HISTO_ZL.Contig1161c-snap.87.final_new	cytochrome b-561 / ferric reductase transmembrane domain-containing protein	-0.37
ChIP_302	HISTO_ZL.Contig1161	1154796	1155295	Yes				HISTO_ZL.Contig1161c.Fgenesh_Aspergillus.21.final_new	MFS multidrug transporter	0.02
ChIP_303	HISTO_ZL.Contig1161	1277707	1282504	Yes				HISTO_ZL.Contig1161d.Fgenesh_histo.94.final_new	GAL4-like Zn(II)2Cys6 (or C6 zinc) binuclear cluster DNA-binding domain protein	0.51
ChIP_303	HISTO_ZL.Contig1161	1277707	1282504	Yes				HISTO_ZL.Contig1161d.Fgenesh_histo.95.final_new	protein of unknown function	0.33
ChIP_303	HISTO_ZL.Contig1161	1277707	1282504	Yes				HISTO_ZL.Contig1161d.Fgenesh_histo.96.final_new	possible serine/threonine protein kinase, 80aa	-0.49
ChIP_304	HISTO_ZL.Contig1161	1287651	1288194	Yes		Yes		HISTO_ZL.Contig1161d-snap.17.final_new	MFS sugar transporter	0.32
ChIP_304	HISTO_ZL.Contig1161	1287651	1288194	Yes		Yes		HISTO_ZL.Contig1161d.Fgenesh_Neurospora.95.final_new	AVT3, vacuolar amino acid transporter 3	-0.03
ChIP_305	HISTO_ZL.Contig1161	1414075	1414574	Yes				HISTO_ZL.Contig1161d.Fgenesh_histo.108.final_new	conserved protein of unknown function	2.46
ChIP_305	HISTO_ZL.Contig1161	1414075	1414574	Yes				HISTO_ZL.Contig1161d-snap.51.final_new	mitochondrial cytochrome oxidase assembly factor	-0.27
ChIP_305	HISTO_ZL.Contig1161	1414075	1414574	Yes				HISTO_ZL.Contig1161d.Fgenesh_histo.110.final_new	COX23, mitochondrial cytochrome c oxidase assembly factor, 76aa	0.03
ChIP_306	HISTO_ZL.Contig1161	1456520	1457019	Yes				HISTO_ZL.Contig1161d.Fgenesh_histo.36.final_new	mannosyl-oligosaccharide 1,2-alpha-mannosidase	-0.81
ChIP_306	HISTO_ZL.Contig1161	1456520	1457019	Yes				HISTO_ZL.Contig1161d.Fgenesh_histo.38.final_new	enolase	-0.07
ChIP_307	HISTO_ZL.Contig1161	1555642	1556141	Yes				HISTO_ZL.Contig1161d.Fgenesh_Aspergillus.15.final_new	protein kinase	0.13
ChIP_307	HISTO_ZL.Contig1161	1555642	1556141	Yes				HISTO_ZL.Contig1161d.Fgenesh_Aspergillus.17.final_new	conserved protein of unknown function	0.94
ChIP_308	HISTO_ZL.Contig658	99200	102596	Yes	Yes	Yes		HISTO_ZL.Contig658.eannot.1268.final_new	immunoreactive protein, yeast-enriched transcript
ChIP_308	HISTO_ZL.Contig658	99200	102596	Yes	Yes	Yes		HISTO_ZL.Contig658.Fgenesh_histo.88.final_new	conserved protein of unknown function	1.01
ChIP_309	HISTO_ZL.Contig658	280431	280968		Yes		Yes	HISTO_ZL.Contig658.Fgenesh_Neurospora.13.final_new	DUF1349 domain-containing protein, mycelia-enriched transcript	-1.2
ChIP_309	HISTO_ZL.Contig658	280431	280968		Yes		Yes	HISTO_ZL.Contig658.eannot.1225.final_new	PEX26, peroxin 26	1.02
ChIP_310	HISTO_ZT.Contig1089	54817	55316	Yes				HISTO_ZT.Contig1089.Fgenesh_Aspergillus.126.final_new	casein kinase I isoform delta	-0.42
ChIP_310	HISTO_ZT.Contig1089	54817	55316	Yes				HISTO_ZT.Contig1089.Fgenesh_Neurospora.41.final_new	class I alpha-mannosidase	0.08
ChIP_310	HISTO_ZT.Contig1089	54817	55316	Yes				HISTO_ZT.Contig1089.fgenesh_plus.34.final_new	high-affinity nicotinic acid transporter	2.29
ChIP_311	HISTO_ZT.Contig1089	168132	168631	Yes				HISTO_ZT.Contig1089-snap.37.final_new	RNP domain-containing protein	-0.14
ChIP_311	HISTO_ZT.Contig1089	168132	168631	Yes				HISTO_ZT.Contig1089.eannot.1677.final_new	acetamidase/formamidase	-0.37
ChIP_312	HISTO_ZT.Contig1089	199399	199898	Yes				HISTO_ZT.Contig1089.Fgenesh_Aspergillus.45.final_new	BUD2, GTPase activating protein (BUD2/CLA2)	0.65
ChIP_312	HISTO_ZT.Contig1089	199399	199898	Yes				HISTO_ZT.Contig1089.fgenesh_plus.105.final_new	APG9, autophagy protein Apg9	0.32
ChIP_313	HISTO_ZT.Contig1089	249990	253026	Yes		Yes		HISTO_ZT.Contig1089.Fgenesh_Aspergillus.67.final_new	GLS1, 1,3-beta-glucan synthase component GLS1	0
ChIP_313	HISTO_ZT.Contig1089	249990	253026	Yes		Yes		HISTO_ZT.Contig1089.Fgenesh_histo.70.final_new	protein of unknown function	0.64
ChIP_314	HISTO_ZT.Contig1089	528410	528909	Yes				HISTO_ZT.Contig1089-snap.125.final_new	conserved protein of unknown function	-1.3
ChIP_314	HISTO_ZT.Contig1089	528410	528909	Yes				HISTO_ZT.Contig1089.Fgenesh_Aspergillus.13.final_new	ankyrin repeat protein	0.06
ChIP_315	HISTO_ZT.Contig1089	547195	549480	Yes	Yes	Yes	Yes	HISTO_ZT.Contig1089.Fgenesh_Aspergillus.30.final_new	conserved protein of unknown function	0.12
ChIP_315	HISTO_ZT.Contig1089	547195	549480	Yes	Yes	Yes	Yes	HISTO_ZT.Contig1089.eannot.1639.final_new	alphaN-acetylglucosamine transferase, yeast-enriched transcript	2.05
ChIP_315	HISTO_ZT.Contig1089	547195	549480	Yes	Yes	Yes	Yes	HISTO_ZT.Contig1089.Fgenesh_Neurospora.9.final_new	hydrolase/nitrilase	0.37
ChIP_316	HISTO_ZT.Contig1089	647963	648552	Yes		Yes		HISTO_ZT.Contig1089.eannot.1638.final_new	conserved protein of unknown function	-0.24
ChIP_316	HISTO_ZT.Contig1089	647963	648552	Yes		Yes		HISTO_ZT.Contig1089.Fgenesh_histo.183.final_new	cytochrome P450 family protein�	-0.57
ChIP_317	HISTO_ZT.Contig1089	658208	661035	Yes	Yes	Yes		HISTO_ZT.Contig1089.Fgenesh_histo.184.final_new	no blast hit	-0.01
ChIP_317	HISTO_ZT.Contig1089	658208	661035	Yes	Yes	Yes		HISTO_ZT.Contig1089.Fgenesh_histo.185.final_new	protein of unknown function	0.25
ChIP_318	HISTO_ZT.Contig1128	18923	21793	Yes	Yes	Yes		HISTO_ZT.Contig1128f.genewise.21.final_new	H antigen, beta-glucosidase	-1.45
ChIP_318	HISTO_ZT.Contig1128	18923	21793	Yes	Yes	Yes		HISTO_ZT.Contig1128f.eannot.1115.final_new	conserved protein of unknown function	1.99
ChIP_319	HISTO_ZT.Contig1128	108090	108589	Yes				HISTO_ZT.Contig1128f.eannot.1125.final_new	NUT2, RNA polymerase II mediator complex protein Nut2	0.55
ChIP_319	HISTO_ZT.Contig1128	108090	108589	Yes				HISTO_ZT.Contig1128f.Fgenesh_histo.2.final_new	peptidase family M28 family	0.31
ChIP_320	HISTO_ZT.Contig1129	69591	70357	Yes	Yes	Yes		HISTO_ZT.Contig1129.Fgenesh_Aspergillus.18.final_new	leucine rich repeat domain-containing protein	1.64
ChIP_320	HISTO_ZT.Contig1129	69591	70357	Yes	Yes	Yes		HISTO_ZT.Contig1129.eannot.1101.final_new	no significant blast hit, 86aa	-0.02
ChIP_320	HISTO_ZT.Contig1129	69591	70357	Yes	Yes	Yes		HISTO_ZT.Contig1129.eannot.1102.final_new	VPS64, cytoplasm to vacuole targeting Vps64	0.24
ChIP_321	HISTO_ZT.Contig1141	61590	62089				Yes	HISTO_ZT.Contig1141.eannot.1157.final_new	mitochondrial folate transporter/carrier, NAD+ transporter	0.4
ChIP_321	HISTO_ZT.Contig1141	61590	62089				Yes	HISTO_ZT.Contig1141.eannot.1169.final_new	ECM33, GPI-anchored cell wall organization protein Ecm33	-0.15
ChIP_322	HISTO_ZT.Contig1141	64879	65378	Yes				HISTO_ZT.Contig1141.eannot.1160.final_new	DNA-3-methyladenine glycosylase	0.11
ChIP_322	HISTO_ZT.Contig1141	64879	65378	Yes				HISTO_ZT.Contig1141.eannot.1169.final_new	ECM33, GPI-anchored cell wall organization protein Ecm33	-0.15
ChIP_323	HISTO_ZT.Contig174	148959	149458	Yes				HISTO_ZT.Contig174.eannot.1399.final_new	YIF1, ER to Golgi transporter Yif1	0.69
ChIP_323	HISTO_ZT.Contig174	148959	149458	Yes				HISTO_ZT.Contig174-snap.44.final_new	signal sequence receptor alpha subunit	0.58
ChIP_323	HISTO_ZT.Contig174	148959	149458	Yes				HISTO_ZT.Contig174.Fgenesh_histo.15.final_new	protein of unknown function	-0.39
ChIP_323	HISTO_ZT.Contig174	148959	149458	Yes				HISTO_ZT.Contig174.Fgenesh_histo.16.final_new	MFS transporter	0.18
ChIP_324	HISTO_ZT.Contig174	360222	360721				Yes	HISTO_ZT.Contig174.eannot.1385.final_new	vacuolar import and degradation protein, putative	0.81
ChIP_324	HISTO_ZT.Contig174	360222	360721				Yes	HISTO_ZT.Contig174.Fgenesh_histo.81.final_new	no significant blast hit	-0.56
ChIP_324	HISTO_ZT.Contig174	360222	360721				Yes	HISTO_ZT.Contig174.eannot.1473.final_new	PXA domain-containing protein	0.07
ChIP_325	HISTO_ZT.Contig174	417438	418013	Yes	Yes	Yes		HISTO_ZT.Contig174.Fgenesh_histo.128.final_new	phosphatidylinositol 3-phosphate phosphatase, 40S ribosomal protein S3	-0.26
ChIP_325	HISTO_ZT.Contig174	417438	418013	Yes	Yes	Yes		HISTO_ZT.Contig174.Fgenesh_Aspergillus.92.final_new	G-protein coupled receptor�	3.33
ChIP_326	HISTO_ZT.Contig181	217873	218505	Yes	Yes	Yes		HISTO_ZT.Contig181.eannot.1585.final_new	conserved protein of unknown function	1.16
ChIP_326	HISTO_ZT.Contig181	217873	218505	Yes	Yes	Yes		HISTO_ZT.Contig181.Fgenesh_histo.131.final_new	DUF2349 superfamily domain-containing protein	0.47
ChIP_327	HISTO_ZT.Contig181	242942	243518		Yes	Yes		HISTO_ZT.Contig181.Fgenesh_Aspergillus.83.final_new	conserved protein of unknown function	0.75
ChIP_327	HISTO_ZT.Contig181	242942	243518		Yes	Yes		HISTO_ZT.Contig181.Fgenesh_histo.137.final_new	protein of unknown function	0.19
ChIP_327	HISTO_ZT.Contig181	242942	243518		Yes	Yes		HISTO_ZT.Contig181.Fgenesh_Aspergillus.86.final_new	serine/threonine protein kinase	0
ChIP_328	HISTO_ZT.Contig181	396315	396814	Yes				HISTO_ZT.Contig181.Fgenesh_histo.12.final_new	TEN1, nuclear telomere cap complex subunit, Ten1 superfamily	0.44
ChIP_328	HISTO_ZT.Contig181	396315	396814	Yes				HISTO_ZT.Contig181.genewise.61.final_new	conserved protein of unknown function, no start met	-0.21
ChIP_329	HISTO_ZT.Contig181	421916	422948	Yes	Yes	Yes	Yes	HISTO_ZT.Contig181.Fgenesh_Aspergillus.184.final_new	PCI superfamily domain-containing protein�	4.01
ChIP_329	HISTO_ZT.Contig181	421916	422948	Yes	Yes	Yes	Yes	HISTO_ZT.Contig181.eannot.1661.final_new	no blast hit, conidia-enriched transcript	0.41
ChIP_329	HISTO_ZT.Contig181	421916	422948	Yes	Yes	Yes	Yes	HISTO_ZT.Contig181.Fgenesh_histo.54.final_new	conserved protein of unknown function, 99aa	-0.58
ChIP_330	HISTO_ZT.Contig181	509209	512312	Yes	Yes	Yes		HISTO_ZT.Contig181.Fgenesh_histo.100.final_new	cytochrome oxidase c subunit VIb domain-containing protein	-0.21
ChIP_330	HISTO_ZT.Contig181	509209	512312	Yes	Yes	Yes		HISTO_ZT.Contig181.Fgenesh_Neurospora.28.final_new	no blast hit	-0.37
ChIP_330	HISTO_ZT.Contig181	509209	512312	Yes	Yes	Yes		HISTO_ZT.Contig181.Fgenesh_histo.124.final_new	C2H2 transcription factor, Usv1p/Bcr1 homology	-0.42
ChIP_331	HISTO_ZT.Contig181	541195	541733	Yes	Yes	Yes		HISTO_ZT.Contig181.eannot.1698.final_new	leavage and polyadenylation specificity factor subunit 2	0.09
ChIP_331	HISTO_ZT.Contig181	541195	541733	Yes	Yes	Yes		HISTO_ZT.Contig181.Fgenesh_histo.155.final_new	no blast hit	-0.54
ChIP_331	HISTO_ZT.Contig181	541195	541733	Yes	Yes	Yes		HISTO_ZT.Contig181.Fgenesh_Neurospora.55.final_new	no blast hit	-0.23
ChIP_331	HISTO_ZT.Contig181	541195	541733	Yes	Yes	Yes		HISTO_ZT.Contig181-snap.144.final_new	BYS1 domain-containing protein	2.82
ChIP_332	HISTO_ZT.Contig181	571739	576051	Yes				HISTO_ZT.Contig181-snap.149.final_new	PAC2, cAMP-independent regulatory protein pac2	0.24
ChIP_332	HISTO_ZT.Contig181	571739	576051	Yes				HISTO_ZT.Contig181.Fgenesh_histo.201.final_new	no blast hit	-0.3
ChIP_333	HISTO_ZT.Contig181	578932	579438	Yes	Yes	Yes		HISTO_ZT.Contig181-snap.149.final_new	PAC2, cAMP-independent regulatory protein pac2	0.24
ChIP_333	HISTO_ZT.Contig181	578932	579438	Yes	Yes	Yes		HISTO_ZT.Contig181.Fgenesh_histo.201.final_new	no blast hit	-0.3
ChIP_333	HISTO_ZT.Contig181	578932	579438	Yes	Yes	Yes		HISTO_ZT.Contig181-snap.151.final_new	TIP60, histone acetyltransferase Tip60/SAS2/MysT1	-0.16
ChIP_334	HISTO_ZU.Contig153	16611	17110	Yes				none
ChIP_335	HISTO_ZU.Contig171	9466	9981	Yes		Yes		HISTO_ZU.Contig171-snap.1.final_new	SAP domain-containing protein	0.7
ChIP_336	HISTO_ZU.Contig171	71450	71949	Yes				HISTO_ZU.Contig171.Fgenesh_histo.19.final_new	anucleate primary sterigmata protein ApsA	0.14
ChIP_336	HISTO_ZU.Contig171	71450	71949	Yes				HISTO_ZU.Contig171-snap.13.final_new	conserved protein of unknown function	-0.06
ChIP_337	HISTO_ZU.Contig65	71597	72096	Yes				HISTO_ZU.Contig65-snap.4.final_new	conserved protein of unknown function	1.21
ChIP_338	HISTO_ZU.Contig65	406823	407322	Yes				HISTO_ZU.Contig65.eannot.2094.final_new	RPL39, 60S ribosomal protein L39, 51aa	0.65
ChIP_339	HISTO_ZU.Contig65	420610	421109			Yes		HISTO_ZU.Contig65.eannot.1958.final_new	BET5, TRAPP complex subunit Bet5	0.53
ChIP_339	HISTO_ZU.Contig65	420610	421109			Yes		HISTO_ZU.Contig65.Fgenesh_histo.192.final_new	calcium/calmodulin-dependent protein kinase	-0.03
ChIP_340	HISTO_ZU.Contig65	480689	481205	Yes		Yes		HISTO_ZU.Contig65.Fgenesh_Aspergillus.292.final_new	conserved protein of unknown function, CRIB domain (cdc42/rac binding domain)	1.03
ChIP_340	HISTO_ZU.Contig65	480689	481205	Yes		Yes		HISTO_ZU.Contig65.Fgenesh_histo.223.final_new	no blast hit	-0.23
ChIP_341	HISTO_ZU.Contig65	491621	492120	Yes				HISTO_ZU.Contig65.Fgenesh_histo.222.final_new	no significant blast hit, 72aa	0.32
ChIP_341	HISTO_ZU.Contig65	491621	492120	Yes				HISTO_ZU.Contig65-snap.56.final_new	Es2 superfamily domain-containing protein	0.49
ChIP_341	HISTO_ZU.Contig65	491621	492120	Yes				HISTO_ZU.Contig65.Fgenesh_Aspergillus.253.final_new	KIN17, C2H2 finger domain protein (Kin17)	0.42
ChIP_342	HISTO_ZU.Contig65	562910	563409	Yes			Yes	HISTO_ZU.Contig65.eannot.2021.final_new	mitochondrial intermembrane space translocase subunit Tim10, 88aa	0.09
ChIP_343	HISTO_ZU.Contig65	566706	568028	Yes		Yes	Yes	HISTO_ZU.Contig65.Fgenesh_histo.235.final_new	forkhead box protein L2, SEP1	0.33
ChIP_343	HISTO_ZU.Contig65	566706	568028	Yes		Yes	Yes	HISTO_ZU.Contig65.Fgenesh_histo.237.final_new	conserved protein of unknown function, 74aa	-0.19
ChIP_344	HISTO_ZU.Contig65	576894	577393	Yes				HISTO_ZU.Contig65.eannot.2024.final_new	no significant blast hit	-0.56
ChIP_344	HISTO_ZU.Contig65	576894	577393	Yes				HISTO_ZU.Contig65.eannot.1970.final_new	POS9-activating factor FAP7, hemoglobin and proliferation-regulated protein HBR1	0.54
ChIP_345	HISTO_ZU.Contig65	982055	982573	Yes		Yes		HISTO_ZU.Contig65-snap.156.final_new	Inp1 superfamily domain-containing protein	0.56
ChIP_346	HISTO_ZU.Contig65	1093367	1094952	Yes		Yes		HISTO_ZU.Contig65.eannot.1955.final_new	class III chitin synthase, chitin synthase 2	0.22
ChIP_346	HISTO_ZU.Contig65	1093367	1094952	Yes		Yes		HISTO_ZU.Contig65-snap.184.final_new	aminotransferase class IV domain-containing protein	0.03
ChIP_347	HISTO_ZU.Contig65	1270725	1271224	Yes				none
ChIP_348	HISTO_ZY.Contig518	55359	55858	Yes				HISTO_ZY.Contig518.Fgenesh_histo.48.final_new	NF-X1 finger transcription factor	0.13
ChIP_348	HISTO_ZY.Contig518	55359	55858	Yes				HISTO_ZY.Contig518.genewise.3.final_new	gamma-glutamyltranspeptidase, no start met	0.19
ChIP_349	HISTO_ZY.Contig518	59233	59787	Yes		Yes		HISTO_ZY.Contig518.Fgenesh_histo.48.final_new	NF-X1 finger transcription factor	0.13
ChIP_349	HISTO_ZY.Contig518	59233	59787	Yes		Yes		HISTO_ZY.Contig518-snap.9.final_new	pre-mRNA splicing factor	0.51
ChIP_349	HISTO_ZY.Contig518	59233	59787	Yes		Yes		HISTO_ZY.Contig518.Fgenesh_histo.42.final_new	conserved protein of unknown function	-1.12
ChIP_350	HISTO_ZY.Contig518	133939	134438	Yes				HISTO_ZY.Contig518.Fgenesh_histo.62.final_new	molybdenum cofactor biosynthetic protein (CnxF)	0.06
ChIP_350	HISTO_ZY.Contig518	133939	134438	Yes				HISTO_ZY.Contig518.eannot.1158.final_new	glycerol-3-phosphate dehydrogenase	0.06
ChIP_351	HISTO_ZY.Contig518	156128	156627	Yes				HISTO_ZY.Contig518.Fgenesh_histo.21.final_new	conserved protein of unknown function	-0.44
ChIP_351	HISTO_ZY.Contig518	156128	156627	Yes				HISTO_ZY.Contig518.Fgenesh_Aspergillus.10.final_new	GLI11, gliotoxin biosynthesis protein GliK	-0.39
ChIP_351	HISTO_ZY.Contig518	156128	156627	Yes				HISTO_ZY.Contig518.eannot.1172.final_new	RCY1, secretion pathway protein Sls2/Rcy1	0.23
ChIP_352	HISTO_ZY.Contig571	30550	31682	Yes	Yes	Yes		HISTO_ZY.Contig571f.Fgenesh_histo.3.final_new	protein of unknown function	-0.31
ChIP_353	HISTO_ZY.Contig571	41767	45614	Yes	Yes	Yes		HISTO_ZY.Contig571f.Fgenesh_histo.2.final_new	protein of unknown function	-0.03
ChIP_353	HISTO_ZY.Contig571	41767	45614	Yes	Yes	Yes		HISTO_ZY.Contig571f.Fgenesh_histo.6.final_new	C6 zinc finger domain-containing protein	0.35
ChIP_354	HISTO_ZY.Contig571	102328	102827	Yes				HISTO_ZY.Contig571f.Fgenesh_histo.25.final_new	conserved protein of unknown function	-1.1
ChIP_354	HISTO_ZY.Contig571	102328	102827	Yes				HISTO_ZY.Contig571f.Fgenesh_histo.26.final_new	F-box domain-containing protein, conidia-enriched transcript
ChIP_355	HISTO_ZZ.Contig127	49060	50408	Yes				HISTO_ZZ.Contig127a.Fgenesh_Aspergillus.87.final_new	superoxide dismutase, yeast-enriched transcript
ChIP_355	HISTO_ZZ.Contig127	49060	50408	Yes				HISTO_ZZ.Contig127a.Fgenesh_histo.111.final_new	conserved protein of unknown function�	-0.12
ChIP_355	HISTO_ZZ.Contig127	49060	50408	Yes				HISTO_ZZ.Contig127a-snap.19.final_new	translation initiation factor IF3	-0.11
ChIP_356	HISTO_ZZ.Contig127	173847	174450	Yes		Yes		HISTO_ZZ.Contig127a.eannot.1344.final_new	PUF6, puf family RNA-binding protein, pumilio domain-containing protein	-0.12
ChIP_356	HISTO_ZZ.Contig127	173847	174450	Yes		Yes		HISTO_ZZ.Contig127a.Fgenesh_histo.34.final_new	conserved protein of unknown function	0.15
ChIP_356	HISTO_ZZ.Contig127	173847	174450	Yes		Yes		HISTO_ZZ.Contig127a.Fgenesh_histo.37.final_new	no blast hit	0.17
ChIP_357	HISTO_ZZ.Contig127	313648	314149	Yes		Yes		HISTO_ZZ.Contig127a.Fgenesh_histo.101.final_new	protein of unknown function	-0.31
ChIP_357	HISTO_ZZ.Contig127	313648	314149	Yes		Yes		HISTO_ZZ.Contig127a.Fgenesh_Aspergillus.96.final_new	NRG1, C2H2 transcription factor	1.87
ChIP_358	HISTO_ZZ.Contig127	322930	323429				Yes	HISTO_ZZ.Contig127a.Fgenesh_histo.54.final_new	conserved protein of unknown function	-1.26
ChIP_359	HISTO_ZZ.Contig127	332621	333580	Yes	Yes	Yes		HISTO_ZZ.Contig127a.Fgenesh_Neurospora.73.final_new	protein of unknown function	-0.66
ChIP_360	HISTO_ZZ.Contig127	338079	338663		Yes	Yes		HISTO_ZZ.Contig127a.eannot.1408.final_new	CSR1, zinc-responsiveness transcriptional activator, C2H2 transcription factor, yeast phase-specific transcript	2.03
ChIP_360	HISTO_ZZ.Contig127	338079	338663		Yes	Yes		HISTO_ZZ.Contig127a.eannot.1365.final_new	conserved protein of unknown function	0.07
ChIP_360	HISTO_ZZ.Contig127	338079	338663		Yes	Yes		HISTO_ZZ.Contig127a.Fgenesh_histo.61.final_new	HMG box domain-containing protein	0.82
ChIP_361	HISTO_ZZ.Contig127	406548	410568	Yes	Yes	Yes	Yes	HISTO_ZZ.Contig127a.fgenesh_plus.19.final_new	GTP-binding protein YchF	-0.11
ChIP_362	HISTO_ZZ.Contig127	756870	758429	Yes				HISTO_ZZ.Contig127b.Fgenesh_histo.39.final_new	conserved protein of unknown function	0.26
ChIP_362	HISTO_ZZ.Contig127	756870	758429	Yes				HISTO_ZZ.Contig127b.Fgenesh_histo.42.final_new	glycerol dehydrogenase	-0.14
ChIP_362	HISTO_ZZ.Contig127	756870	758429	Yes				HISTO_ZZ.Contig127b.Fgenesh_Aspergillus.46.final_new	leucine rich repeat domain-containing protein	-0.18
ChIP_363	HISTO_ZZ.Contig127	1008085	1014005	Yes	Yes	Yes	Yes	HISTO_ZZ.Contig127c.Fgenesh_Neurospora.22.final_new	conserved protein of unknown function	0.13
ChIP_363	HISTO_ZZ.Contig127	1008085	1014005	Yes	Yes	Yes	Yes	HISTO_ZZ.Contig127c.Fgenesh_histo.29.final_new	RYP2, velvet family protein required for yeast-phase growth, ortholog of Aspergillus nidulans VosA	2.52
ChIP_363	HISTO_ZZ.Contig127	1008085	1014005	Yes	Yes	Yes	Yes	HISTO_ZZ.Contig127c.eannot.1531.final_new	conserved protein of unknown function, 86aa	0.01
ChIP_364	HISTO_ZZ.Contig127	1074777	1075327	Yes		Yes		HISTO_ZZ.Contig127c-snap.18.final_new	conserved protein of unknown function	-0.55
ChIP_364	HISTO_ZZ.Contig127	1074777	1075327	Yes		Yes		HISTO_ZZ.Contig127c.Fgenesh_histo.134.final_new	DNA polymerase iota
ChIP_365	HISTO_ZZ.Contig127	1082254	1083695	Yes		Yes		HISTO_ZZ.Contig127c.Fgenesh_histo.133.final_new	no blast hit	-0.35
ChIP_365	HISTO_ZZ.Contig127	1082254	1083695	Yes		Yes		HISTO_ZZ.Contig127c.Fgenesh_histo.135.final_new	ADAM protease ADM-B	0.03
ChIP_366	HISTO_ZZ.Contig127	1095836	1096335	Yes				HISTO_ZZ.Contig127c-snap.22.final_new	DNA replication ATPase	0.65
ChIP_366	HISTO_ZZ.Contig127	1095836	1096335	Yes				HISTO_ZZ.Contig127c.Fgenesh_histo.150.final_new	KH domain-containing protein	-1.15
ChIP_367	HISTO_ZZ.Contig127	1121888	1122459	Yes		Yes		HISTO_ZZ.Contig127c.Fgenesh_Aspergillus.155.final_new	SNF2 family helicase	1.33
ChIP_367	HISTO_ZZ.Contig127	1121888	1122459	Yes		Yes		HISTO_ZZ.Contig127c.Fgenesh_histo.15.final_new	no significant blast hit�	-0.55
ChIP_368	HISTO_ZZ.Contig127	1228350	1228849	Yes				HISTO_ZZ.Contig127c.Fgenesh_Aspergillus.55.final_new	protein of unknown function	-0.08
ChIP_368	HISTO_ZZ.Contig127	1228350	1228849	Yes				HISTO_ZZ.Contig127c.Fgenesh_Neurospora.43.final_new	no blast hit	-0.16
ChIP_368	HISTO_ZZ.Contig127	1228350	1228849	Yes				HISTO_ZZ.Contig127c.Fgenesh_histo.61.final_new	protein of unknown function	-0.05
ChIP_369	HISTO_ZZ.Contig127	1238680	1239179				Yes	HISTO_ZZ.Contig127c.Fgenesh_histo.64.final_new	PHD finger domain-containing protein	0.31
ChIP_370	HISTO_ZZ.Contig127	1244180	1244683	Yes		Yes		HISTO_ZZ.Contig127c.genewise.35.final_new	RCD1, cell differentiation protein Rcd1	0.18
ChIP_370	HISTO_ZZ.Contig127	1244180	1244683	Yes		Yes		HISTO_ZZ.Contig127c.Fgenesh_histo.70.final_new	MFS transporter	-0.18
ChIP_371	HISTO_ZZ.Contig127	1265085	1268260	Yes	Yes	Yes	Yes	HISTO_ZZ.Contig127c.eannot.1542.final_new	C-24(28) sterol reductase, yeast-enriched transcript	1.97
ChIP_371	HISTO_ZZ.Contig127	1265085	1268260	Yes	Yes	Yes	Yes	HISTO_ZZ.Contig127c.Fgenesh_histo.82.final_new	protein of unknown function	-0.22
ChIP_371	HISTO_ZZ.Contig127	1265085	1268260	Yes	Yes	Yes	Yes	HISTO_ZZ.Contig127c.eannot.1611.final_new	VEA1, sexual development activator VeA	0.02
ChIP_372	HISTO_ZZ.Contig127	1430045	1430544	Yes				HISTO_ZZ.Contig127c.genewise.11.final_new	PUT2, delta-1-pyrroline-5-carboxylate dehydrogenase PrnC, no start met	-0.37
ChIP_372	HISTO_ZZ.Contig127	1430045	1430544	Yes				HISTO_ZZ.Contig127c.eannot.1506.final_new	tubulin beta chain	0.82
ChIP_373	HISTO_ZZ.Contig127	1460035	1460534	Yes				HISTO_ZZ.Contig127c.Fgenesh_histo.145.final_new	SAS10, Sas10/Utp3 family protein, U3 snoRNP protein	0.14
ChIP_373	HISTO_ZZ.Contig127	1460035	1460534	Yes				HISTO_ZZ.Contig127c.Fgenesh_histo.4.final_new	conserved protein of unknown function	-0.48
ChIP_374	HISTO_ZZ.Contig127	1462931	1463430	Yes				HISTO_ZZ.Contig127c.Fgenesh_histo.145.final_new	SAS10, Sas10/Utp3 family protein, U3 snoRNP protein	0.14
ChIP_374	HISTO_ZZ.Contig127	1462931	1463430	Yes				HISTO_ZZ.Contig127c.Fgenesh_histo.5.final_new	sterol desaturase	-0.23
ChIP_374	HISTO_ZZ.Contig127	1462931	1463430	Yes				HISTO_ZZ.Contig127c.Fgenesh_histo.7.final_new	RPN13, proteasome complex subunit Rpn13 ubiquitin receptor family protein	0.08
ChIP_375	HISTO_ZZ.Contig127	1477733	1478390	Yes	Yes	Yes	Yes	HISTO_ZZ.Contig127c.Fgenesh_histo.10.final_new	conserved protein of unknown function	1.87
ChIP_375	HISTO_ZZ.Contig127	1477733	1478390	Yes	Yes	Yes	Yes	HISTO_ZZ.Contig127c.Fgenesh_histo.11.final_new	sphingosine kinase (SphK)	0.72
ChIP_376	HISTO_ZZ.Contig127	1491219	1491758		Yes	Yes		HISTO_ZZ.Contig127c-snap.127.final_new	DUF1604 and G-patch domain-containing protein	0.51
ChIP_376	HISTO_ZZ.Contig127	1491219	1491758		Yes	Yes		HISTO_ZZ.Contig127c.eannot.1525.final_new	KIN1, protein kinase, Hc HMM yeast-phase induced	-0.12
ChIP_377	HISTO_ZZ.Contig2	90833	91332	Yes				HISTO_ZZ.Contig2f.Fgenesh_histo.8.final_new	conserved protein of unknown function, 74aa, conidia-enriched transcript	-0.48
ChIP_377	HISTO_ZZ.Contig2	90833	91332	Yes				HISTO_ZZ.Contig2f.eannot.1076.final_new	UDP glucose 4-epimeras, aldose 1-epimerase	0.99
