# Supplementary material for: A Temperature-Responsive Network Links Cell Shape and Virulence Traits in a Primary Fungal Pathogen
Source: PLoS Biol. 2013 Jul 23;11(7):e1001614. doi: 10.1371/journal.pbio.1001614 (PMC3720256; doi:10.1371/journal.pbio.1001614)
Supplement: Table S3 — Whole-genome transcriptional profiling results of ryp knockdown strains. Normalized expression ratios were analyzed with BAGEL using default parameters. Relative expression ratios and posterior probabilities for each pairwise comparison are listed for each gene. Phase-specific (YPS and FPS) genes were identified using the criteria of p value <0.01 and >2-fold change in gene expression levels in the WT_37 (wild-type yeast cells) versus WT_RT (wild-type filamentous cells) comparison. These genes are shown also as a heatmap in Figure 4E. (TXT) [file pbio.1001614.s010.txt]

Table S3. Whole-genome transcriptional profiling results of ryp knockdown strains
YPS/FPS	Gene Name	WT_37/WT_RT	ryp1_37/wt_37	ryp2_37/wt_37	ryp3_37/wt_37	ryp4_37/wt_37	ryp1_RT/wt_37	ryp2_RT/wt_37	ryp3_RT/wt_37	ryp4_RT/wt_37	P(WT_RT>ryp1_RT)	P(WT_RT>ryp2_RT)	P(WT_RT>ryp3_RT)	P(WT_RT>ryp1_37)	P(WT_RT>ryp2_37)	P(WT_RT>ryp3_37)	P(WT_RT>ryp4_RT)	P(WT_RT>ryp4_37)	P(WT_RT>WT_37)	P(ryp1_RT>WT_RT)	P(ryp1_RT>ryp2_RT)	P(ryp1_RT>ryp3_RT)	P(ryp1_RT>ryp1_37)	P(ryp1_RT>ryp2_37)	P(ryp1_RT>ryp3_37)	P(ryp1_RT>ryp4_RT)	P(ryp1_RT>ryp4_37)	P(ryp1_RT>WT_37)	P(ryp2_RT>WT_RT)	P(ryp2_RT>ryp1_RT)	P(ryp2_RT>ryp3_RT)	P(ryp2_RT>ryp1_37)	P(ryp2_RT>ryp2_37)	P(ryp2_RT>ryp3_37)	P(ryp2_RT>ryp4_RT)	P(ryp2_RT>ryp4_37)	P(ryp2_RT>WT_37)	P(ryp3_RT>WT_RT)	P(ryp3_RT>ryp1_RT)	P(ryp3_RT>ryp2_RT)	P(ryp3_RT>ryp1_37)	P(ryp3_RT>ryp2_37)	P(ryp3_RT>ryp3_37)	P(ryp3_RT>ryp4_RT)	P(ryp3_RT>ryp4_37)	P(ryp3_RT>WT_37)	P(ryp1_37>WT_RT)	P(ryp1_37>ryp1_RT)	P(ryp1_37>ryp2_RT)
	HISTO_AAD.Contig1.eannot.1030.final_new	1.185903165	0.981446951	0.843184785	0.883219902	1.071042327	0.877082168	0.776928336	0.82936323	0.917024054	0.3436	0.7612	0.5674	0.1094	0.5154	0.3356	0.2565	0.034	0.0437	0.6564	0.8238	0.6839	0.2127	0.6407	0.5072	0.3771	0.0958	0.1521	0.2388	0.1762	0.3032	0.0574	0.2821	0.1731	0.1583	0.0291	0.0311	0.4326	0.3161	0.6968	0.1138	0.4552	0.3123	0.2659	0.0497	0.073	0.8906	0.7873	0.9426
	HISTO_AAD.Contig1.eannot.1032.final_new	0.847510459	1.233181194	1.699499269	1.259263526	0.949838259	0.987211415	1.203855187	0.959711083	0.886249834	0.9727	0.4397	0.9836	0.3543	0.0013	0.264	0.9941	0.9816	0.9826	0.0273	0.047	0.6042	0.0426	0.0003	0.0133	0.7927	0.639	0.4532	0.5603	0.953	0.9609	0.4354	0.0109	0.3666	0.9771	0.9541	0.9341	0.0164	0.3958	0.0391	0.0234	0	0.0093	0.722	0.5444	0.3518	0.6457	0.9574	0.5646
	HISTO_AAD.Contig1.Fgenesh_histo.1.final_new	1.212766833	0.896652753	0.932240586	0.883242271	1.219590276	0.645122793	0.730664811	0.565604461	1.012053031	0.9876	0.8393	0.9992	0.2101	0.1848	0.2838	0.0665	0.0032	0.0299	0.0124	0.1632	0.8384	0.0036	0.0071	0.0096	0.004	0.0001	0.0006	0.1607	0.8368	0.9593	0.0711	0.0665	0.1032	0.0293	0.0029	0.0128	0.0008	0.1616	0.0407	0.0011	0.0018	0.0015	0.0009	0.0002	0	0.7899	0.9964	0.9289
	HISTO_AAE.Contig19.Fgenesh_Aspergillus.1.final_new	1.141105081	0.806898101	1.821353406	2.09980152	1.10896154	1.030663221	0.748979515	1.857334382	1.730060293	0.2679	0.6963	0.0047	0.616	0.0013	0.0026	0.013	0.2156	0.2948	0.7321	0.8213	0.0362	0.7745	0.0269	0.0117	0.0725	0.4229	0.5383	0.3037	0.1787	0.0062	0.4148	0.0037	0.0017	0.0222	0.1636	0.1951	0.9953	0.9638	0.9938	0.9899	0.521	0.345	0.5804	0.9111	0.9712	0.384	0.2255	0.5852
	HISTO_AAE.Contig19.Fgenesh_Aspergillus.2.final_new	1.016138943	0.889284126	2.275749222	2.446865273	1.345895954	1.206393953	1.617492219	2.174424189	0.928145843	0.2722	0.0702	0.0407	0.618	0.0304	0.0094	0.5538	0.3117	0.4837	0.7278	0.2164	0.0976	0.7932	0.0983	0.0407	0.7216	0.4391	0.7002	0.9298	0.7836	0.2586	0.9522	0.2315	0.1413	0.8797	0.6244	0.9096	0.9593	0.9024	0.7414	0.9731	0.4656	0.406	0.9429	0.7748	0.9561	0.382	0.2068	0.0478
	HISTO_AAG.Contig6.eannot.1025.final_new	0.851826703	1.11275839	0.68131958	0.965368526	0.878036982	1.156683064	0.945072015	0.933339692	0.779954215	0.5621	0.9816	0.9819	0.7011	1	0.9618	0.9992	0.9928	0.9613	0.4379	0.9571	0.9724	0.6277	1	0.9293	0.9955	0.978	0.9127	0.0184	0.0429	0.52	0.0924	0.9945	0.4179	0.8828	0.6962	0.3228	0.0181	0.0276	0.48	0.0749	0.9933	0.3881	0.8814	0.6689	0.2787	0.2989	0.3723	0.9076
	HISTO_AAG.Contig6.eannot.1028.final_new	0.66847154	1.57142	1.30494	1.21494	1.26877	1.74648	1.53026	1.46878	1.37949	0.0792	0.4188	0.5675	0.3434	0.8783	0.9661	0.7306	0.9044	1	0.9208	0.837	0.9256	0.7732	0.9846	0.9963	0.9296	0.9735	1	0.5812	0.163	0.6147	0.4315	0.8637	0.953	0.7315	0.865	0.9988	0.4325	0.0744	0.3853	0.3076	0.8207	0.9396	0.6569	0.8332	0.9995	0.6566	0.2268	0.5685
	HISTO_AAG.Contig6.eannot.1029.final_new	1.379072682	1.018239317	1.365515675	0.973504866	0.818551376	0.899465554	0.713706688	0.775891341	0.597814391	0.0075	0.5558	0.2387	0.0003	0	0.003	0.9312	0.1382	0.0001	0.9925	0.9777	0.9184	0.1427	0.0002	0.2369	0.9962	0.7663	0.1532	0.4442	0.0223	0.2509	0.0036	0	0.0076	0.8781	0.169	0.0018	0.7613	0.0816	0.7491	0.0125	0	0.0285	0.9545	0.3602	0.0115	0.9997	0.8573	0.9964
	HISTO_AAG.Contig6.eannot.1030.final_new	0.665472494	2.103221615	1.85232719	1.771964021	0.843796409	1.576321385	1.050450587	1.167071689	1.233360335	0.3689	0.9762	0.9229	0.0195	0.1259	0.1614	0.817	0.9997	0.9983	0.6311	0.9818	0.9415	0.0421	0.1974	0.2659	0.8428	0.9991	0.9944	0.0238	0.0182	0.3139	0.0005	0.007	0.0085	0.2729	0.8367	0.5964	0.0771	0.0585	0.6861	0.001	0.0145	0.0243	0.4203	0.9277	0.7891	0.9805	0.9579	0.9995
	HISTO_AAG.Contig6.eannot.1031.final_new	0.919911814	1.2357516	0.783201886	1.101119195	1.354868775	1.259584433	1.103711594	0.933420008	0.844095833	0.1079	0.455	0.8866	0.1392	0.9872	0.4351	0.9483	0.0578	0.7693	0.8921	0.8191	0.9882	0.5543	0.9982	0.8339	0.985	0.3329	0.9568	0.545	0.1809	0.8641	0.2151	0.9788	0.5044	0.9194	0.124	0.7536	0.1134	0.0118	0.1359	0.0194	0.86	0.1196	0.7104	0.0182	0.2985	0.8608	0.4457	0.7849
	HISTO_AAG.Contig6.eannot.1040.final_new	0.880401467	1.575029763	1.940726577	1.370494967	1.104630398	1.295293842	0.901908438	1.260949168	1.193729933	0.1296	0.9606	0.2176	0.0064	0.0001	0.0821	0.3742	0.5761	0.8797	0.8704	0.991	0.5853	0.0773	0.0032	0.3522	0.6734	0.8284	0.9709	0.0394	0.009	0.019	0.0009	0	0.0064	0.0752	0.1335	0.2495	0.7824	0.4147	0.981	0.077	0.0041	0.305	0.605	0.7684	0.9312	0.9936	0.9227	0.9991
	HISTO_AAG.Contig6.fgenesh_plus.9.final_new	0.838168343	1.08452854	1.282628716	1.122968433	1.0431724	0.906142879	1.05835053	0.852703924	1.259435169	0.9966	0.8564	0.9988	0.8234	0.3	0.732	0.3239	0.8935	0.9833	0.0034	0.0937	0.7151	0.0646	0.0044	0.0358	0.0144	0.151	0.1816	0.1436	0.9063	0.9595	0.4357	0.0958	0.3342	0.1198	0.5385	0.6831	0.0012	0.2849	0.0405	0.0262	0.003	0.0124	0.0056	0.0753	0.0798	0.1766	0.9354	0.5643
	HISTO_AAG.Contig6.genewise.11.final_new	0.859352106	1.242037935	0.883446856	1.08594171	1.152041204	1.406712429	1.129592819	1.097965422	1.02552278	0.0207	0.602	0.7476	0.2486	0.9935	0.7475	0.827	0.5461	0.9599	0.9793	0.974	0.9895	0.8805	0.9999	0.9883	0.984	0.9368	0.999	0.398	0.026	0.5953	0.2282	0.9687	0.6122	0.7429	0.4523	0.8521	0.2524	0.0105	0.4047	0.1176	0.9632	0.5328	0.6717	0.3654	0.8078	0.7514	0.1195	0.7718
	HISTO_AAK.Contig20.eannot.1007.final_new	0.93560622	1.207212621	1.190046548	1.034744706	0.89686903	1.160270496	1.033587745	1.089516498	1.118978646	0.1404	0.6473	0.4127	0.0737	0.1027	0.6614	0.3227	0.9748	0.8388	0.8596	0.885	0.7423	0.3334	0.3925	0.8892	0.622	0.9915	0.9612	0.3527	0.115	0.2969	0.0681	0.0734	0.4898	0.2602	0.8898	0.63	0.5873	0.2577	0.7031	0.1509	0.1933	0.7188	0.4079	0.961	0.8366	0.9263	0.6666	0.9319
	HISTO_AAK.Contig20.eannot.1008.final_new	0.944077109	1.16358359	0.722032087	1.004115583	1.358618897	1.28352756	1.025516614	0.979732559	0.860655028	0.091	0.5924	0.7308	0.2303	0.9878	0.665	0.9065	0.0446	0.685	0.909	0.9126	0.9589	0.7367	0.9988	0.9319	0.9779	0.3743	0.9389	0.4076	0.0874	0.6177	0.2035	0.9647	0.5651	0.8239	0.0668	0.5719	0.2692	0.0411	0.3823	0.1204	0.9567	0.4439	0.7764	0.0282	0.4405	0.7697	0.2633	0.7965
	HISTO_AAK.Contig20.eannot.1010.final_new	0.811998084	1.41477	1.0854	1.2325	1.19366	1.59928	1.24889	1.19526	1.05432	0.0178	0.4592	0.6136	0.1011	0.8311	0.4969	0.8677	0.6008	0.9841	0.9822	0.9487	0.9877	0.8332	0.9936	0.9685	0.9896	0.9618	1	0.5408	0.0513	0.6335	0.2053	0.8057	0.5532	0.8358	0.6228	0.9433	0.3864	0.0123	0.3665	0.0755	0.7347	0.4	0.772	0.5101	0.9208	0.8989	0.1668	0.7947
	HISTO_AAK.Contig20-snap.2.final_new	0.941505236	1.22228443	1.596038104	1.215985904	0.823336654	1.092213705	0.894505875	1.076026907	1.085412944	0.3938	0.9392	0.4445	0.0882	0.0002	0.0825	0.423	0.9915	0.779	0.6062	0.9511	0.5626	0.1508	0.0001	0.1467	0.5204	0.9812	0.8119	0.0608	0.0489	0.0759	0.0071	0	0.0064	0.0976	0.7258	0.1762	0.5555	0.4374	0.9241	0.1297	0.0013	0.1395	0.4849	0.9767	0.7529	0.9118	0.8492	0.9929
	HISTO_AAN.Contig10.eannot.1027.final_new	1.681855896	0.552300892	0.485160628	0.555639751	0.613248875	0.719713474	0.57234983	0.575886021	0.394664141	0.1009	0.6048	0.5914	0.7128	0.9037	0.6927	0.9911	0.4175	0	0.8991	0.8936	0.8818	0.9356	0.983	0.9316	0.996	0.7922	0.026	0.3952	0.1064	0.4895	0.5715	0.804	0.571	0.9531	0.3608	0.0007	0.4086	0.1182	0.5105	0.5921	0.8021	0.5684	0.9554	0.3696	0.0028	0.2872	0.0644	0.4285
	HISTO_AAN.Contig10.eannot.1031.final_new	0.94502805	1.183545804	0.911892907	1.05253415	1.291687184	1.160976455	1.059893126	0.938091591	1.247888968	0.1587	0.4907	0.9171	0.087	0.9362	0.5344	0.0644	0.0264	0.7948	0.8413	0.7887	0.9744	0.4267	0.9814	0.8069	0.3051	0.1952	0.9268	0.5093	0.2113	0.8706	0.1447	0.9161	0.542	0.119	0.0641	0.7329	0.0829	0.0256	0.1294	0.0143	0.6081	0.1474	0.0186	0.0084	0.2597	0.913	0.5733	0.8553
	HISTO_AAN.Contig10.Fgenesh_Neurospora.2.final_new	0.663680106	1.53242	1.95816	1.67472	1.81718	1.726	1.36929	1.71243	1.78428	0.184	0.7314	0.1973	0.4548	0.0435	0.2518	0.1847	0.1469	0.9989	0.816	0.8949	0.5276	0.7523	0.2459	0.562	0.448	0.4091	0.9997	0.2686	0.1051	0.113	0.2658	0.0321	0.1406	0.113	0.1007	0.9674	0.8027	0.4724	0.887	0.7319	0.2263	0.5568	0.4288	0.3903	0.9983	0.5452	0.2477	0.7342
	HISTO_AAR.Contig2.Fgenesh_histo.1.final_new	0.886586477	1.36689714	1.044463409	1.351536104	1.103756662	1.299688251	1.225965725	1.233506914	0.870807064	0.061	0.2286	0.1704	0.0172	0.7761	0.0264	0.9866	0.5923	0.9294	0.939	0.6785	0.6983	0.2988	0.976	0.3526	0.9978	0.9039	0.9913	0.7714	0.3215	0.4887	0.1799	0.8855	0.2189	0.9838	0.7564	0.9442	0.8296	0.3017	0.5113	0.1626	0.9242	0.2063	0.9915	0.8123	0.967	0.9828	0.7012	0.8201
	HISTO_AAR.Contig2.Fgenesh_histo.2.final_new	0.626519309	1.80265	1.17088	1.49371	1.47612	1.68607	1.46869	1.42948	1.18407	0.3206	0.7506	0.8245	0.1485	0.9735	0.7004	0.9696	0.7049	1	0.6794	0.8336	0.8936	0.3124	0.9756	0.7952	0.9737	0.7767	1	0.2494	0.1664	0.5859	0.0763	0.8942	0.4538	0.8767	0.4862	0.9955	0.1755	0.1064	0.4141	0.0436	0.8643	0.3698	0.8571	0.4076	0.9927	0.8515	0.6876	0.9237
	HISTO_AAR.Contig2.Fgenesh_Neurospora.2.final_new	0.939234189	1.124429167	0.842690845	1.018416115	0.830302728	1.144588917	1.063327189	1.104933659	1.460228499	0.1821	0.4965	0.3275	0.2724	0.9949	0.7008	0.0021	0.9973	0.7978	0.8179	0.7671	0.6507	0.5776	0.9986	0.8839	0.0316	0.9984	0.9256	0.5035	0.2329	0.3625	0.3092	0.9861	0.6666	0.0079	0.9802	0.7228	0.6725	0.3493	0.6375	0.4363	0.9948	0.7916	0.0249	0.9924	0.8463	0.7276	0.4224	0.6908
	HISTO_AAS.Contig1.eannot.1005.final_new	1.480198399	0.706208437	1.143767259	0.885325418	0.716111117	0.51711121	0.519417526	0.764729913	0.641859118	0.9675	0.9501	0.1875	0.3756	0	0.0269	0.623	0.3373	0.0011	0.0325	0.4932	0.015	0.0373	0	0.0013	0.1337	0.0413	0	0.0499	0.5068	0.0196	0.0537	0	0.0016	0.1604	0.0592	0.0001	0.8125	0.985	0.9804	0.6762	0.014	0.2023	0.8149	0.6376	0.0488	0.6244	0.9627	0.9463
	HISTO_AAS.Contig1.Fgenesh_histo.1.final_new	0.616655875	1.91523	2.23074	1.66095	1.03012	1.66422	1.40881	1.58334	1.76913	0.4124	0.8718	0.5842	0.0791	0.0057	0.4205	0.2489	0.9997	1	0.5876	0.8629	0.642	0.1472	0.0204	0.4952	0.3521	0.9988	1	0.1282	0.1371	0.1983	0.0174	0.0005	0.136	0.0857	0.9637	0.9889	0.4158	0.358	0.8017	0.0701	0.0076	0.3663	0.2358	0.9949	0.9997	0.9209	0.8528	0.9826
	HISTO_AAS.Contig1-snap.3.final_new	0.937594848	1.141655748	1.012263529	0.974924852	1.05391842	1.248070978	0.995443996	1.069033733	0.856391679	0.1036	0.7054	0.4991	0.2939	0.6309	0.7576	0.9154	0.5221	0.727	0.8964	0.9368	0.8576	0.7407	0.8774	0.9517	0.9761	0.8311	0.9408	0.2946	0.0632	0.3098	0.1825	0.4539	0.5662	0.7771	0.3663	0.4893	0.5009	0.1424	0.6902	0.3226	0.6149	0.7294	0.8749	0.5273	0.672	0.7061	0.2593	0.8175
	HISTO_AAZ.Contig1.Fgenesh_Aspergillus.2.final_new	1.23331514	1.0649641	1.682954745	1.194541306	0.825610231	0.921721083	0.92276643	0.938599235	0.763026775	0.1947	0.2054	0.1438	0.0264	0	0.0036	0.6324	0.4503	0.0387	0.8053	0.4943	0.4523	0.1984	0.0001	0.0608	0.8097	0.7105	0.3027	0.7946	0.5057	0.4567	0.1989	0.0005	0.0662	0.8116	0.7016	0.307	0.8562	0.5477	0.5433	0.2243	0.0001	0.0645	0.8402	0.7483	0.3435	0.9736	0.8016	0.8011
	HISTO_AAZ.Contig1.Fgenesh_histo.1.final_new	0.905782777	1.37130245	1.51136792	1.21733955	1.060142843	1.122716	1.160866977	1.193978772	0.991965083	0.4504	0.3221	0.2331	0.0205	0.0042	0.1778	0.7967	0.6268	0.8544	0.5496	0.4139	0.3455	0.0751	0.0173	0.277	0.7598	0.6406	0.7948	0.6779	0.5861	0.4183	0.1004	0.0275	0.3443	0.826	0.7193	0.8751	0.7669	0.6545	0.5817	0.1264	0.0411	0.4235	0.8743	0.7827	0.923	0.9795	0.9249	0.8996
	HISTO_ABB.Contig1.eannot.1003.final_new	0.730161512	1.6485	1.30362	1.24357	1.24667	1.54327	1.27022	1.32913	1.35531	0.1509	0.7215	0.6192	0.0478	0.6453	0.7981	0.5441	0.7809	0.9985	0.8491	0.9071	0.8573	0.3032	0.8628	0.9368	0.7795	0.9165	0.9987	0.2785	0.0929	0.367	0.033	0.448	0.555	0.3574	0.5414	0.9648	0.3808	0.1427	0.633	0.0509	0.5586	0.6872	0.4528	0.6693	0.9905	0.9522	0.6968	0.967
	HISTO_ABB.Contig1-snap.2.final_new	1.837536305	0.907812735	2.360615184	1.09435496	0.64265643	0.562511917	0.537743991	0.505604897	0.501781324	0.4372	0.5302	0.6699	0.0011	0	0.0003	0.6533	0.2055	0	0.5628	0.59	0.6973	0.0133	0	0.002	0.68	0.2817	0.0027	0.4698	0.41	0.6141	0.0045	0	0.0011	0.6077	0.2367	0.0008	0.3301	0.3027	0.3859	0.0023	0	0.001	0.5218	0.149	0	0.9989	0.9867	0.9955
	HISTO_ABC.Contig3.Fgenesh_Aspergillus.1.final_new	0.991359751	0.783772769	1.514774117	1.562106154	1.359837916	0.83443584	1.291775089	1.804660313	1.502288616	0.7012	0.2338	0.0792	0.7461	0.1393	0.104	0.1503	0.3373	0.5047	0.2988	0.142	0.0427	0.5654	0.0819	0.0612	0.1023	0.2555	0.3015	0.7662	0.858	0.2358	0.8687	0.3593	0.3191	0.3807	0.4825	0.7401	0.9208	0.9573	0.7642	0.9619	0.6451	0.6257	0.635	0.661	0.9097	0.2539	0.4346	0.1313
	HISTO_AE.Contig41f.Fgenesh_Aspergillus.2.final_new	0.867077083	1.33388	1.36992	1.37269	1.4224	1.25963	1.27716	1.68672	1.1436	0.2915	0.267	0.0071	0.193	0.1654	0.1471	0.5178	0.162	0.8473	0.7085	0.4695	0.066	0.3795	0.3405	0.3291	0.6506	0.3007	0.9006	0.733	0.5305	0.0723	0.4117	0.3618	0.3599	0.6746	0.3309	0.9109	0.9929	0.934	0.9277	0.8864	0.8506	0.8666	0.9385	0.7459	0.997	0.807	0.6205	0.5883
	HISTO_AL.Contig313.eannot.1013.final_new	1.155517172	1.158127829	0.70023569	1.035840176	1.087705881	0.695535795	0.945478437	0.695250742	0.786620595	0.9655	0.2321	0.9391	0.0065	0.935	0.0839	0.7732	0.0374	0.0645	0.0345	0.0179	0.5149	0	0.4763	0.0054	0.2361	0.0023	0.0041	0.7679	0.9821	0.9722	0.0574	0.9681	0.2657	0.871	0.1935	0.329	0.0609	0.4851	0.0278	0.0005	0.4738	0.0072	0.247	0.0064	0.0098	0.9935	1	0.9426
	HISTO_AL.Contig317.eannot.1452.final_new	0.809167393	1.328347486	0.997834699	1.182304399	1.193859325	1.474151092	1.281798497	1.244559306	1.061197202	0.0516	0.3827	0.4913	0.2623	0.9586	0.6556	0.869	0.6176	0.9849	0.9484	0.8713	0.9093	0.8131	0.9969	0.9558	0.9779	0.9171	0.999	0.6173	0.1287	0.5865	0.3919	0.9509	0.7161	0.8712	0.6656	0.9711	0.5087	0.0907	0.4135	0.3071	0.9415	0.6493	0.8379	0.6069	0.9579	0.7377	0.1869	0.6081
	HISTO_AL.Contig317.eannot.1454.final_new	0.994570421	0.983595412	0.673146827	1.124390802	0.821959396	0.900179057	0.951506503	0.846226339	0.79263712	0.8381	0.6714	0.9187	0.5775	0.9968	0.1913	0.9442	0.9186	0.5241	0.1619	0.3512	0.664	0.2687	0.9664	0.0605	0.7778	0.7047	0.2139	0.3286	0.6488	0.7776	0.4149	0.9787	0.1341	0.8502	0.7927	0.3549	0.0813	0.336	0.2224	0.169	0.9131	0.0301	0.6422	0.5591	0.1222	0.4225	0.7313	0.5851
	HISTO_AL.Contig317.eannot.1456.final_new	0.721053924	1.116125783	0.841882304	1.134337091	1.209611482	0.993853036	1.23148875	0.740598107	1.279812777	0.9572	0.7686	0.9994	0.9231	0.9949	0.8926	0.6838	0.7907	0.9919	0.0428	0.1605	0.8856	0.2856	0.746	0.2696	0.1554	0.2066	0.4735	0.2314	0.8395	0.9913	0.7107	0.9542	0.6613	0.432	0.5377	0.8719	0.0006	0.1144	0.0087	0.0256	0.2984	0.027	0.0196	0.0243	0.0696	0.0769	0.7144	0.2893
	HISTO_AL.Contig317.eannot.1457.final_new	0.83685608	1.412600877	1.845795801	1.16159629	1.165689984	1.368608311	1.15806349	1.242599538	0.837156347	0.1728	0.6097	0.3467	0.0597	0.0011	0.6044	0.9948	0.5766	0.9618	0.8272	0.8357	0.7228	0.4164	0.0283	0.8371	0.9947	0.8189	0.9781	0.3903	0.1643	0.2942	0.066	0.0009	0.5002	0.9752	0.4751	0.8757	0.6533	0.2772	0.7058	0.1504	0.0029	0.7029	0.9945	0.6609	0.9689	0.9403	0.5836	0.934
FPS	HISTO_AL.Contig317.eannot.1460.final_new	0.451285624	2.406761855	1.324536162	2.007006678	2.432084555	1.996912311	2.017101044	1.812290462	2.149880786	0.7847	0.7311	0.9235	0.296	0.998	0.7513	0.5766	0.3478	1	0.2153	0.4623	0.739	0.1141	0.9885	0.4758	0.3546	0.2285	1	0.2689	0.5377	0.7443	0.1566	0.9856	0.5237	0.377	0.2401	1	0.0765	0.261	0.2557	0.0392	0.9661	0.2632	0.1964	0.126	0.9994	0.704	0.8859	0.8434
	HISTO_AL.Contig317.eannot.1462.final_new	0.548876886	1.406249196	1.208255111	1.200857229	1.303201749	1.549192062	1.961167545	1.196853971	2.025219665	0.9068	0.2882	0.9987	0.9786	0.9966	0.9986	0.2567	0.9836	1	0.0932	0.0576	0.9594	0.7595	0.9494	0.964	0.0898	0.8331	0.9982	0.7118	0.9424	0.9992	0.987	0.9981	0.9985	0.4359	0.9854	1	0.0013	0.0406	0.0008	0.132	0.4719	0.5005	0.0025	0.3419	0.882	0.0214	0.2405	0.013
	HISTO_AL.Contig317.eannot.1464.final_new	0.550727814	0.842900887	0.552718268	1.472518848	1.108283036	1.134305012	1.81330835	1.074909907	1.297511662	0.9955	0.5059	0.9922	0.9976	1	0.8481	0.9304	0.9943	1	0.0045	0.0118	0.5876	0.8575	0.9974	0.1243	0.3071	0.538	0.7398	0.4941	0.9882	0.9876	0.9946	1	0.82	0.9033	0.9794	0.9969	0.0078	0.4124	0.0124	0.7726	0.9824	0.116	0.2653	0.4539	0.61	0.0024	0.1425	0.0054
	HISTO_AL.Contig317.eannot.1467.final_new	1.296839888	0.685829979	0.681576145	0.828474817	0.649982251	0.716479245	0.705239978	0.698627582	0.601673857	0.7375	0.7751	0.8091	0.8348	0.8243	0.2664	0.9586	0.9047	0.0055	0.2625	0.5527	0.5878	0.6299	0.642	0.1507	0.8541	0.7153	0.0067	0.2249	0.4473	0.5275	0.587	0.5824	0.1364	0.8227	0.682	0.0076	0.1909	0.4122	0.4725	0.5488	0.5504	0.1106	0.8024	0.6537	0.0047	0.1652	0.3701	0.413
	HISTO_AL.Contig317.eannot.1472.final_new	1.094377952	1.064845466	1.046019862	0.895353154	0.825356557	0.773443059	0.872234941	0.944667884	0.999009993	0.9071	0.6503	0.3821	0.0753	0.1512	0.5612	0.2606	0.7918	0.1813	0.0929	0.207	0.079	0.0117	0.0264	0.1605	0.0808	0.3424	0.0398	0.3497	0.793	0.285	0.0755	0.1266	0.4272	0.2274	0.6346	0.1619	0.6179	0.921	0.715	0.162	0.2357	0.6494	0.3648	0.8074	0.3313	0.9247	0.9883	0.9245
FPS	HISTO_AL.Contig317.eannot.1477.final_new	0.477192581	3.33438	2.40797	2.51895	2.11158	2.72713	2.22861	2.27494	2.41617	0.0206	0.2941	0.2474	0.0003	0.155	0.0701	0.1714	0.4752	1	0.9794	0.9105	0.8841	0.0837	0.7792	0.6965	0.7521	0.9257	1	0.7059	0.0895	0.442	0.0029	0.3086	0.1938	0.3296	0.6232	1	0.7526	0.1159	0.558	0.0043	0.3621	0.2404	0.378	0.6744	1	0.9997	0.9163	0.9971
	HISTO_AL.Contig317.eannot.1479.final_new	0.943075649	0.714236683	0.581730182	0.765649996	0.758803032	0.831781083	1.072146177	0.609216933	1.020959738	0.9497	0.4704	0.9995	0.9963	0.9999	0.9857	0.5882	0.9822	0.7054	0.0503	0.0794	0.9583	0.8423	0.9736	0.696	0.1592	0.6847	0.1266	0.5296	0.9206	0.9985	0.9902	0.9991	0.9742	0.5855	0.9561	0.6717	0.0005	0.0417	0.0015	0.1811	0.5852	0.1128	0.008	0.1417	0.004	0.0037	0.1577	0.0098
	HISTO_AL.Contig317.eannot.1482.final_new	1.39339367	0.821704361	0.519030384	0.513359702	0.751518206	0.67273949	0.594627613	0.509037969	0.649267749	0.7707	0.9733	1	0.0694	0.9981	0.9988	0.8364	0.3195	0	0.2293	0.8773	0.9977	0.0234	0.9927	0.9928	0.6201	0.1805	0.0002	0.0267	0.1227	0.924	0.0013	0.8724	0.8952	0.2561	0.0314	0	0	0.0023	0.076	0	0.4214	0.4545	0.0329	0.0007	0	0.9306	0.9766	0.9987
	HISTO_AL.Contig317.eannot.1483.final_new	0.963828759	1.161493312	1.713155028	1.521334702	1.255906715	0.783643787	0.915758293	0.793329624	1.143438159	0.9634	0.8093	0.9713	0.1917	0.0004	0.0038	0.2584	0.0992	0.6225	0.0366	0.1821	0.4584	0.0075	0	0	0.0397	0.0098	0.0695	0.1907	0.8179	0.7945	0.0653	0.0005	0.0026	0.1358	0.0439	0.2912	0.0287	0.5416	0.2055	0.0072	0	0	0.0345	0.0086	0.0713	0.8083	0.9925	0.9347
	HISTO_AL.Contig317.eannot.1487.final_new	1.664866117	0.358703687	0.309293975	0.456688018	0.470958842	0.574829038	0.517637489	0.332215751	0.691992688	0.5883	0.8079	0.9965	0.9976	0.998	0.9423	0.2424	0.9231	0.0006	0.4117	0.7	0.9841	0.988	0.9921	0.8687	0.2379	0.8116	0.0041	0.1921	0.3	0.9675	0.9643	0.9758	0.7162	0.1133	0.6538	0.0012	0.0035	0.0159	0.0325	0.3757	0.5849	0.0966	0.0088	0.0924	0	0.0024	0.012	0.0357
FPS	HISTO_AL.Contig317.eannot.1489.final_new	0.475435179	1.435063307	0.78350257	1.311834023	1.677674878	1.573931302	2.134574401	1.164621725	2.334916009	0.962	0.4698	0.9958	0.9904	1	0.995	0.3064	0.8877	1	0.038	0.0584	0.8984	0.683	0.9989	0.8126	0.0506	0.3967	0.9896	0.5302	0.9416	0.9905	0.9737	0.9999	0.9853	0.3605	0.8488	0.9999	0.0042	0.1016	0.0095	0.1897	0.9334	0.3129	0.009	0.0962	0.7385	0.0096	0.317	0.0263
	HISTO_AL.Contig317.eannot.1493.final_new	1.123411818	1.028474693	1.578319721	1.232414479	0.745774965	0.949127793	0.974080728	1.052704666	0.715804242	0.1857	0.1163	0.0114	0.0309	0	0.0004	0.9903	0.982	0.0333	0.8143	0.3753	0.0945	0.1848	0	0.0027	0.9944	0.9932	0.2485	0.8837	0.6247	0.1799	0.2732	0	0.0042	0.9948	0.9934	0.3859	0.9886	0.9055	0.8201	0.6077	0	0.0358	0.9999	0.9997	0.7508	0.9691	0.8152	0.7268
	HISTO_AL.Contig317.eannot.1495.final_new	1.077943374	0.54834151	0.450065259	0.698523786	0.594185157	0.712678338	1.013128404	0.60779063	0.780660696	0.8804	0.3034	0.9597	0.9946	0.9996	0.9416	0.79	0.9809	0.3105	0.1196	0.0742	0.6984	0.8398	0.9475	0.5308	0.3749	0.7246	0.0789	0.6966	0.9258	0.9714	0.9959	1	0.9516	0.848	0.9801	0.5326	0.0403	0.3016	0.0286	0.6419	0.8417	0.307	0.2126	0.5286	0.0257	0.0054	0.1602	0.0041
	HISTO_AL.Contig317.eannot.1496.final_new	1.849592969	0.705897607	0.582566493	0.62269685	0.655706626	0.543879875	0.54692154	0.547702982	0.350422259	0.4587	0.4399	0.4301	0.0026	0.2188	0.059	0.9993	0.0339	0	0.5413	0.4682	0.4656	0.0109	0.2859	0.11	0.998	0.0787	0	0.5601	0.5318	0.501	0.0113	0.3074	0.1147	0.9982	0.0692	0	0.5699	0.5344	0.499	0.0105	0.3004	0.1112	0.9999	0.0706	0	0.9974	0.9891	0.9887
	HISTO_AL.Contig317.eannot.1502.final_new	0.584750867	2.08732	1.45717	1.78149	1.38564	2.23553	1.62471	1.69957	1.55185	0.0226	0.6515	0.5185	0.0537	0.86	0.3656	0.7406	0.9309	1	0.9774	0.9715	0.965	0.6945	0.9928	0.9335	0.9739	0.9959	1	0.3485	0.0285	0.3857	0.0506	0.7456	0.2635	0.6035	0.812	0.9992	0.4815	0.035	0.6143	0.0728	0.8185	0.3677	0.6941	0.8882	0.9997	0.9463	0.3055	0.9494
	HISTO_AL.Contig317.eannot.1503.final_new	1.008770447	1.011583322	0.670331144	0.938530634	1.200904947	1.007320016	0.868367073	0.801830004	0.857259686	0.4326	0.8718	0.9749	0.4326	0.9996	0.6818	0.8258	0.0711	0.4702	0.5674	0.8788	0.969	0.4947	0.9982	0.7125	0.8218	0.1296	0.5225	0.1282	0.1212	0.7291	0.1224	0.9569	0.2909	0.5444	0.0278	0.1406	0.0251	0.031	0.2709	0.0359	0.903	0.1185	0.3708	0.0074	0.0387	0.5674	0.5053	0.8776
	HISTO_AL.Contig317.eannot.1504.final_new	0.983808561	1.192180275	1.148307262	1.072386486	1.100829096	1.342250252	1.067718391	1.075894202	0.885786667	0.0006	0.3035	0.2292	0.0266	0.0903	0.2662	0.9177	0.2151	0.5698	0.9994	0.9898	0.9885	0.9161	0.9555	0.9886	0.9992	0.9622	0.9997	0.6965	0.0102	0.4635	0.14	0.233	0.4763	0.9257	0.3967	0.7462	0.7708	0.0115	0.5365	0.1367	0.2581	0.5031	0.9439	0.4288	0.7814	0.9734	0.0839	0.86
	HISTO_AL.Contig317.eannot.1508.final_new	1.561341456	0.713403149	0.363623141	0.628755318	0.610454165	0.6680048	0.640045817	0.550696338	0.616475765	0.4309	0.5099	0.7684	0.2929	0.9985	0.5356	0.567	0.5998	0.0039	0.5691	0.5717	0.7854	0.3791	0.9941	0.5995	0.5978	0.6398	0.0314	0.4901	0.4283	0.7313	0.3099	0.9916	0.5328	0.5482	0.578	0.0138	0.2316	0.2146	0.2687	0.1346	0.9518	0.2808	0.3529	0.3705	0.0051	0.7071	0.6209	0.6901
	HISTO_AL.Contig317.eannot.1520.final_new	1.369400594	0.398901386	0.368415042	0.483710529	0.508084868	0.462265089	0.655167205	0.455103101	0.859482819	0.996	0.7684	0.999	0.9996	0.9998	0.9936	0.1878	0.9867	0.0063	0.004	0.0367	0.5243	0.7736	0.8544	0.4103	0.0031	0.3356	0	0.2316	0.9633	0.9796	0.9976	0.9966	0.9573	0.1051	0.9061	0.0074	0.001	0.4757	0.0204	0.7621	0.849	0.3768	0.0016	0.3022	0	0.0004	0.2264	0.0024
	HISTO_AL.Contig317.eannot.1523.final_new	1.364893859	0.732774144	0.415857477	0.941197753	0.747412327	0.592863054	0.815654539	0.572739711	0.601828941	0.8854	0.2606	0.9023	0.5072	0.9986	0.0553	0.8612	0.4587	0.0121	0.1146	0.0598	0.5715	0.1501	0.9385	0.0137	0.4968	0.1621	0.0037	0.7394	0.9402	0.9447	0.7006	0.9986	0.219	0.9053	0.6555	0.1204	0.0977	0.4285	0.0553	0.1238	0.9066	0.0082	0.425	0.1363	0.0042	0.4928	0.8499	0.2994
	HISTO_AL.Contig317.eannot.1525.final_new	1.048658176	1.027346423	0.743715603	0.88768407	0.797166444	1.09654916	0.930864198	0.851740295	0.782135951	0.0775	0.5867	0.8917	0.2325	0.99	0.7672	0.95	0.941	0.2901	0.9225	0.9126	0.9877	0.7065	0.9971	0.957	0.9872	0.9868	0.7974	0.4133	0.0874	0.7854	0.2124	0.9639	0.6651	0.8918	0.8753	0.2694	0.1083	0.0123	0.2146	0.0564	0.8774	0.3542	0.7265	0.6928	0.0748	0.7675	0.2935	0.7876
	HISTO_AL.Contig317.eannot.1528.final_new	1.178943966	0.760818406	0.571193566	0.772630689	0.715294279	1.049533906	0.807176476	0.684426979	0.839420353	0.0507	0.6572	0.9571	0.8368	0.9987	0.7988	0.5265	0.9094	0.032	0.9493	0.9603	0.9958	0.983	0.9999	0.9736	0.8891	0.9869	0.6316	0.3428	0.0397	0.8711	0.6679	0.9897	0.6228	0.4015	0.7721	0.052	0.0429	0.0042	0.1289	0.214	0.8915	0.1982	0.1236	0.3788	0.0034	0.1632	0.017	0.3321
	HISTO_AL.Contig317.eannot.1530.final_new	1.926321509	0.387845478	0.403281284	0.496611948	0.324412778	0.397581956	0.442184732	0.303317076	0.315813739	0.9814	0.8679	0.9998	0.9809	0.959	0.6371	0.9988	0.9988	0	0.0186	0.2333	0.9619	0.5646	0.464	0.0777	0.8907	0.8828	0	0.1321	0.7667	0.9875	0.7832	0.7134	0.2438	0.9634	0.9573	0	0.0002	0.0381	0.0125	0.0639	0.0411	0.0013	0.4212	0.3594	0	0.0191	0.4354	0.2168
	HISTO_AL.Contig317.eannot.1531.final_new	0.931797368	1.055894799	1.095354234	1.000882741	1.24257178	1.085671384	1.092214588	0.910042317	1.291768667	0.4679	0.4541	0.8935	0.5518	0.4337	0.6963	0.1236	0.1894	0.7283	0.5321	0.4931	0.8514	0.5789	0.4734	0.6885	0.1988	0.2538	0.6994	0.5459	0.5069	0.8772	0.5929	0.4919	0.707	0.1828	0.249	0.7241	0.1065	0.1486	0.1228	0.1582	0.1093	0.2652	0.0408	0.0563	0.2565	0.4482	0.4211	0.4071
	HISTO_AL.Contig317.eannot.1534.final_new	0.83394876	1.416304516	1.343573765	1.341678738	1.012080794	1.134346444	1.163127158	1.026949463	0.929993349	0.737	0.617	0.969	0.0569	0.1219	0.1015	0.9915	0.9529	0.9888	0.263	0.4169	0.8597	0.03	0.0584	0.0554	0.9477	0.8365	0.9095	0.383	0.5831	0.8837	0.0585	0.108	0.097	0.9564	0.8632	0.9245	0.031	0.1403	0.1163	0.0042	0.005	0.0053	0.7922	0.545	0.5998	0.9431	0.97	0.9415
FPS	HISTO_AL.Contig317.eannot.1536.final_new	0.447479008	1.32577309	1.132862639	1.036158928	1.404842897	2.306536883	2.087569726	1.471771188	1.491324428	0.4303	0.6708	0.9955	0.9991	0.9999	1	0.9768	0.9946	1	0.5697	0.705	0.9948	0.9987	0.9999	0.9998	0.973	0.9914	1	0.3292	0.295	0.9643	0.9884	0.9984	0.9989	0.9162	0.9544	0.9998	0.0045	0.0052	0.0357	0.7169	0.9088	0.9558	0.4766	0.5777	0.9788	0.0009	0.0013	0.0116
	HISTO_AL.Contig317.eannot.1537.final_new	0.544605096	0.898524189	1.133446453	0.789203693	0.872851393	1.828663878	1.771478179	1.014039934	1.145734354	0.5136	0.5938	0.9999	1	0.9956	1	0.9877	0.9998	1	0.4864	0.5595	0.9977	0.9997	0.9845	1	0.97	0.9996	0.9977	0.4062	0.4405	0.995	0.999	0.979	0.9998	0.9485	0.999	0.9963	0.0001	0.0023	0.005	0.7497	0.292	0.9047	0.2931	0.7648	0.5346	0	0.0003	0.001
	HISTO_AL.Contig317.eannot.1538.final_new	0.995757208	0.924007246	0.984007246	0.893413043	0.724637681	0.919855072	0.905724638	0.925246377	0.953826087	0.8147	0.829	0.7909	0.7882	0.5766	0.8605	0.6393	0.9975	0.4949	0.1853	0.5574	0.4819	0.4864	0.3068	0.5931	0.4051	0.9667	0.2191	0.171	0.4426	0.4204	0.4323	0.2725	0.5492	0.3798	0.9376	0.2048	0.2091	0.5181	0.5796	0.5062	0.3235	0.623	0.4188	0.9615	0.2344	0.2118	0.5136	0.5677
	HISTO_AL.Contig317.eannot.1539.final_new	0.816519829	1.39611	1.08051	1.15308	1.20914	1.49005	1.2421	1.22727	1.12021	0.0287	0.4398	0.4872	0.0931	0.8768	0.7092	0.7659	0.5438	0.9861	0.9713	0.9301	0.941	0.7095	0.9903	0.9765	0.9729	0.9157	0.998	0.5602	0.0699	0.5497	0.1527	0.8576	0.7216	0.7585	0.5725	0.9628	0.5128	0.059	0.4503	0.1219	0.8463	0.6896	0.7337	0.5378	0.9655	0.9069	0.2905	0.8473
	HISTO_AL.Contig317.eannot.1541.final_new	1.136792788	0.813732419	0.62539478	0.776558953	0.843150989	0.719385362	0.741568115	0.729260346	0.909242709	0.9547	0.9623	0.974	0.7955	0.9988	0.8988	0.3899	0.6503	0.049	0.0453	0.4108	0.4595	0.1663	0.8482	0.2821	0.072	0.1365	0.0078	0.0377	0.5892	0.5452	0.1824	0.9258	0.3484	0.0791	0.1626	0.0031	0.026	0.5405	0.4548	0.1547	0.9146	0.2935	0.0644	0.1356	0.0022	0.2045	0.8337	0.8176
	HISTO_AL.Contig317.eannot.1549.final_new	1.146416972	0.679809876	0.428773795	0.807823488	0.390237811	0.65559562	0.83080069	0.653792721	0.732164181	0.9624	0.6152	0.9666	0.9424	0.9999	0.6778	0.8175	1	0.1298	0.0376	0.1025	0.4965	0.4242	0.9728	0.1427	0.3191	0.9907	0.0091	0.3848	0.8975	0.9014	0.8601	0.9989	0.5573	0.7099	0.9997	0.1576	0.0334	0.5035	0.0986	0.417	0.9743	0.1401	0.3158	0.9909	0.0066	0.0576	0.5758	0.1399
	HISTO_AL.Contig317.eannot.1552.final_new	1.540391129	0.826413235	0.700596411	0.839249041	0.796909034	0.518618401	0.622969609	0.541691733	0.649834042	0.9689	0.6096	0.9155	0.0182	0.315	0.0304	0.4951	0.0771	0	0.0311	0.1144	0.364	0.0003	0.0385	0.0002	0.1178	0.0066	0	0.3904	0.8856	0.8106	0.0327	0.2631	0.0297	0.4137	0.0925	0.0012	0.0845	0.636	0.1894	0.0033	0.0695	0.0023	0.179	0.0167	0	0.9818	0.9997	0.9673
	HISTO_AL.Contig317.eannot.1556.final_new	0.981534829	0.877315709	0.665020799	1.162361664	0.765394843	1.159950789	0.878292196	0.90412221	0.551687612	0.1524	0.8586	0.8274	0.8423	0.9962	0.1578	1	0.9636	0.5717	0.8476	0.9527	0.9436	0.9552	0.9993	0.4992	1	0.9827	0.8426	0.1414	0.0473	0.4302	0.5092	0.9528	0.0489	0.988	0.769	0.1893	0.1726	0.0564	0.5698	0.5655	0.9689	0.0553	0.9951	0.8253	0.2455	0.1577	0.0448	0.4908
	HISTO_AL.Contig317.eannot.1559.final_new	0.815267862	1.485043548	0.950823413	1.200823413	1.267200396	1.510687255	1.230203857	1.186456471	1.000503936	0.0155	0.4802	0.6411	0.0331	0.9845	0.5774	0.9502	0.4018	0.9873	0.9845	0.9615	0.9882	0.5525	0.9991	0.9688	0.9964	0.8973	1	0.5198	0.0385	0.6249	0.0613	0.9733	0.5661	0.9224	0.4226	0.9591	0.3589	0.0118	0.3751	0.0303	0.9519	0.45	0.8843	0.3172	0.9349	0.9669	0.4475	0.9387
YPS	HISTO_AL.Contig317.eannot.1560.final_new	13.92197973	0.020518762	0.010907389	0.022098043	0.040373809	0.012337893	0.059515404	0.012642318	0.04582205	1	0.6972	1	1	1	1	0.8252	0.9563	0	0	0	0.4749	0.0745	0.6333	0.0547	0.0052	0.0008	0	0.3028	1	0.9998	0.997	1	0.9956	0.6905	0.8314	0	0	0.5251	0.0002	0.0452	0.6984	0.028	0.0051	0.0008	0	0	0.9255	0.003
	HISTO_AL.Contig317.eannot.1564.final_new	0.769860865	1.379993822	1.217188147	1.67757602	2.064621491	1.264643836	1.442624028	1.295032301	2.108258907	0.5703	0.2756	0.5091	0.3565	0.6325	0.0833	0.0288	0.0113	0.9505	0.4297	0.2505	0.4509	0.3233	0.5773	0.0858	0.0306	0.0202	0.8934	0.7244	0.7495	0.7091	0.576	0.781	0.238	0.0907	0.0768	0.9589	0.4909	0.5491	0.2909	0.3723	0.619	0.0937	0.0404	0.0258	0.9076	0.6435	0.6767	0.424
	HISTO_AL.Contig317.eannot.1566.final_new	1.744679667	0.410113166	0.585089839	0.599381136	0.506495682	0.398752702	0.596067501	0.412210605	0.606845786	0.9916	0.4027	0.9789	0.985	0.463	0.4027	0.3685	0.7686	0	0.0084	0.0136	0.4331	0.421	0.032	0.0212	0.0261	0.1197	0	0.5973	0.9864	0.9743	0.9789	0.5376	0.4884	0.4638	0.7877	0.0012	0.0211	0.5669	0.0257	0.5002	0.0558	0.0411	0.045	0.1829	0	0.015	0.579	0.0211
	HISTO_AL.Contig317.eannot.1568.final_new	0.580686674	1.163259718	1.172868768	0.8556589	1.789413788	0.909950457	0.891091735	1.046941447	1.823409116	0.9736	0.9527	0.9283	0.8455	0.8558	0.9783	0.4493	0.4857	0.9694	0.0264	0.5283	0.3329	0.2451	0.2267	0.583	0.049	0.129	0.3851	0.0473	0.4717	0.341	0.2579	0.2486	0.5436	0.0697	0.1346	0.381	0.0717	0.6671	0.659	0.3791	0.3668	0.7278	0.1007	0.1917	0.5555	0.1545	0.7549	0.7421
	HISTO_AL.Contig317.eannot.1569.final_new	0.828714018	1.010230263	0.817113628	0.964292134	0.861270448	1.030511023	1.002598421	0.845271363	1.190477358	0.9814	0.9864	1	0.9904	1	0.997	0.5592	1	0.9979	0.0186	0.6338	0.9861	0.5892	0.996	0.7755	0.1102	0.9544	0.636	0.0136	0.3662	0.9689	0.4541	0.9778	0.6431	0.0817	0.9071	0.4967	0	0.0139	0.0311	0.0274	0.6488	0.0822	0.0019	0.4179	0.034	0.0096	0.4108	0.5459
	HISTO_AL.Contig317.eannot.1570.final_new	1.126098222	0.753495015	0.528946603	0.709671789	0.830250456	0.726963053	0.692946497	0.544904922	0.977673164	0.9421	0.9724	1	0.9218	0.9999	0.9634	0.2574	0.6992	0.1224	0.0579	0.6205	0.9712	0.4041	0.9735	0.5621	0.0364	0.2183	0.0151	0.0276	0.3795	0.9557	0.2742	0.9632	0.4433	0.0255	0.135	0.0067	0	0.0288	0.0443	0.0121	0.5829	0.0317	0.0007	0.0053	0	0.0782	0.5959	0.7258
	HISTO_AL.Contig317.eannot.1574.final_new	0.756910594	1.49461	1.43923	1.27619	1.72463	1.0457	1.15401	1.25496	1.26181	0.8587	0.7568	0.591	0.2705	0.3491	0.5635	0.5782	0.0873	0.9591	0.1413	0.339	0.2631	0.0871	0.1315	0.2283	0.2667	0.0318	0.5698	0.2432	0.661	0.3786	0.1418	0.2073	0.3433	0.3786	0.055	0.7462	0.409	0.7369	0.6214	0.2617	0.3203	0.4743	0.4896	0.1303	0.8131	0.7295	0.9129	0.8582
	HISTO_AL.Contig317.eannot.1576.final_new	1.509890328	0.631769663	0.409909984	0.600530424	0.733931529	0.495974684	0.608773713	0.52900523	0.550513207	0.9962	0.7983	0.9786	0.677	0.9999	0.826	0.9402	0.1606	0	0.0038	0.0507	0.3128	0.0269	0.9263	0.0618	0.2409	0.0031	0	0.2017	0.9493	0.8753	0.3829	0.9999	0.5479	0.7523	0.0893	0	0.0214	0.6872	0.1247	0.0785	0.9706	0.1531	0.3914	0.0117	0	0.323	0.9731	0.6171
	HISTO_AL.Contig317.eannot.1584.final_new	1.19252861	0.804261073	0.730887297	0.830251425	0.839014764	0.877203625	0.839475223	0.787867271	0.845519661	0.2988	0.5231	0.7941	0.7261	0.9565	0.5728	0.4716	0.5009	0.0046	0.7012	0.6914	0.8739	0.8396	0.9714	0.7264	0.617	0.6389	0.0731	0.4769	0.3086	0.7439	0.6805	0.9137	0.5432	0.4825	0.4858	0.0267	0.2059	0.1261	0.2561	0.3996	0.7782	0.2938	0.2789	0.2739	0.0032	0.2739	0.1604	0.3195
	HISTO_AL.Contig317.eannot.1586.final_new	0.623771949	1.88174	2.05059	1.62728	1.4803	1.7474	1.4502	1.4559	1.14209	0.1736	0.8347	0.8278	0.0429	0.0228	0.4507	0.9947	0.7606	0.9998	0.8264	0.937	0.9409	0.2531	0.1161	0.7321	0.9975	0.8951	1	0.1653	0.063	0.4809	0.0089	0.005	0.1722	0.9444	0.4406	0.999	0.1722	0.0591	0.5191	0.0161	0.009	0.1751	0.9416	0.4633	0.999	0.9571	0.7469	0.9911
	HISTO_AL.Contig317.eannot.1587.final_new	0.549210584	1.009228689	1.096861931	1.042055781	0.786089363	1.270713455	2.467841084	0.882259535	1.158145458	0.9852	0.0197	1	0.9997	0.9996	0.9996	0.9918	1	1	0.0148	0.0006	0.9762	0.9089	0.7778	0.8471	0.6515	0.9884	0.9089	0.9803	0.9994	1	1	1	1	0.9997	1	1	0	0.0238	0	0.2019	0.116	0.1742	0.1057	0.7253	0.2006	0.0003	0.0911	0
FPS	HISTO_AL.Contig317.Fgenesh_Aspergillus.102.final_new	0.452270659	1.59908282	0.797924196	1.164902663	2.680421842	1.777500228	2.250903514	1.328734777	3.973752544	0.861	0.4609	0.9868	0.9052	0.9999	0.9975	0.0099	0.2156	0.9999	0.139	0.1776	0.8778	0.6496	0.9961	0.9573	0.0018	0.0797	0.991	0.5391	0.8224	0.9727	0.8775	0.9991	0.9902	0.0364	0.2915	0.9984	0.0132	0.1222	0.0273	0.2488	0.948	0.6891	0.0001	0.0109	0.8539	0.0948	0.3504	0.1225
	HISTO_AL.Contig317.Fgenesh_Aspergillus.11.final_new	0.529747999	1.75318	1.34984	1.56492	1.34731	1.8304	1.59667	1.67388	1.4803	0.6148	0.8662	0.8139	0.7117	0.9936	0.9178	0.9433	0.9825	1	0.3852	0.8038	0.7303	0.6166	0.9789	0.857	0.8749	0.9508	1	0.1338	0.1962	0.3813	0.2785	0.843	0.543	0.6352	0.7966	0.9976	0.1861	0.2697	0.6187	0.3858	0.9052	0.6646	0.736	0.8638	0.9992	0.2883	0.3834	0.7215
	HISTO_AL.Contig317.Fgenesh_Aspergillus.12.final_new	0.665575123	1.38102	1.10347	1.41952	1.2578	1.42503	1.37133	1.09392	1.51219	0.7375	0.8331	1	0.8437	0.9998	0.7465	0.4758	0.9638	0.9998	0.2625	0.6538	0.995	0.6421	0.9907	0.525	0.3394	0.8537	1	0.1669	0.3462	0.9774	0.4686	0.9684	0.3842	0.232	0.7583	0.9987	0	0.005	0.0226	0.013	0.4634	0.0079	0.009	0.1314	0.838	0.1563	0.3579	0.5314
	HISTO_AL.Contig317.Fgenesh_Aspergillus.137.final_new	1.079841656	1.111782891	1.693212595	1.242205382	0.911917854	1.097119251	0.976162467	1.01798302	1.009648091	0.067	0.3516	0.2087	0.0793	0	0.0099	0.2941	0.5437	0.232	0.933	0.7561	0.7164	0.4591	0.0015	0.1819	0.6802	0.8794	0.7699	0.6484	0.2439	0.4082	0.2284	0.0017	0.0796	0.446	0.644	0.443	0.7913	0.2836	0.5918	0.2644	0.0003	0.0751	0.5119	0.7524	0.5529	0.9207	0.5409	0.7716
YPS	HISTO_AL.Contig317.Fgenesh_Aspergillus.15.final_new	2.118625219	0.423452244	0.425341087	0.427254729	0.497179134	0.41331366	0.428697194	0.433710689	0.451388114	0.9377	0.8778	0.8464	0.9109	0.8796	0.8819	0.6769	0.2578	0	0.0623	0.371	0.2964	0.4076	0.3966	0.38	0.2382	0.0453	0	0.1222	0.629	0.4488	0.5377	0.5365	0.5188	0.3299	0.0851	0	0.1536	0.7036	0.5512	0.6088	0.5762	0.5733	0.3667	0.1031	0	0.0891	0.5924	0.4623
	HISTO_AL.Contig317.Fgenesh_Aspergillus.154.final_new	1.26178415	1.273022036	1.573660078	1.182109782	1.126495084	0.955580604	0.91809826	1.01868203	0.695792542	0.0749	0.1471	0.0341	0.0006	0	0.0025	0.7764	0.0165	0.0278	0.9251	0.5875	0.3459	0.0418	0.0063	0.1008	0.9408	0.194	0.388	0.8529	0.4125	0.2682	0.0315	0.0028	0.0752	0.904	0.1625	0.3099	0.9659	0.6541	0.7318	0.0837	0.0091	0.1882	0.965	0.3051	0.5551	0.9994	0.9582	0.9685
	HISTO_AL.Contig317.Fgenesh_Aspergillus.162.final_new	0.936354284	0.901935229	0.749634927	0.960149032	0.785705512	0.870286463	0.963990829	0.682379594	0.784825243	0.9693	0.7969	0.9998	0.9322	0.9941	0.7976	0.9661	0.9801	0.7531	0.0307	0.2324	0.9623	0.3887	0.8495	0.2396	0.7114	0.7246	0.141	0.2031	0.7676	0.9902	0.6678	0.9304	0.4949	0.8445	0.8649	0.3912	0.0002	0.0377	0.0098	0.0265	0.2798	0.0129	0.2529	0.204	0.0068	0.0678	0.6113	0.3322
	HISTO_AL.Contig317.Fgenesh_Aspergillus.167.final_new	0.60925369	1.650822269	1.513929125	1.13536151	0.933754606	1.580988473	1.304882852	1.20971144	1.251039324	0.6083	0.9404	0.9851	0.4796	0.6981	0.9954	0.9426	0.9997	0.9995	0.3917	0.8747	0.9417	0.4	0.6071	0.9737	0.8679	0.9958	0.9967	0.0596	0.1253	0.6817	0.079	0.2139	0.7976	0.5892	0.9557	0.9433	0.0149	0.0583	0.3183	0.0367	0.1035	0.6466	0.4382	0.9071	0.872	0.5204	0.6	0.921
	HISTO_AL.Contig317.Fgenesh_Aspergillus.168.final_new	0.731690074	1.32917888	1.291512735	1.097798816	0.975284384	1.639601822	1.049707294	1.218437655	0.81194534	0.0253	0.9947	0.8946	0.618	0.692	0.9705	0.9999	0.999	0.9998	0.9747	0.9998	0.996	0.9578	0.98	0.9987	1	1	1	0.0053	0.0002	0.0859	0.0246	0.0548	0.3578	0.9629	0.7094	0.6699	0.1054	0.004	0.9141	0.2236	0.2982	0.7985	0.9977	0.9539	0.9714	0.382	0.0422	0.9754
	HISTO_AL.Contig317.Fgenesh_Aspergillus.171.final_new	0.848098592	1.244082571	1.203994444	1.337535323	1.166368121	1.05965803	1.049523445	1.311422961	0.957900283	0.8344	0.8108	0.191	0.3137	0.4249	0.1385	0.9316	0.5278	0.9568	0.1656	0.5358	0.0501	0.1008	0.1545	0.0334	0.7335	0.2648	0.6888	0.1892	0.4642	0.0727	0.1158	0.1715	0.0519	0.6895	0.2564	0.6307	0.809	0.9499	0.9273	0.6561	0.7238	0.4354	0.9662	0.7647	0.9834	0.6863	0.8992	0.8842
	HISTO_AL.Contig317.Fgenesh_Aspergillus.172.final_new	0.968578438	1.004964112	0.725747338	0.948776753	1.053211795	1.131759429	1.007221186	0.950620151	0.786165804	0.1766	0.5939	0.8075	0.6123	0.9989	0.7996	0.982	0.4367	0.653	0.8234	0.8357	0.9442	0.8538	0.9996	0.9414	0.9936	0.6918	0.8708	0.4061	0.1643	0.6703	0.5036	0.992	0.6723	0.9418	0.3734	0.5256	0.1925	0.0558	0.3297	0.3068	0.9859	0.506	0.9009	0.2188	0.3245	0.3877	0.1462	0.4964
	HISTO_AL.Contig317.Fgenesh_Aspergillus.181.final_new	0.755247079	1.3564	1.30124	1.35762	1.26536	1.39566	1.11349	1.13577	1.18438	0.2065	0.9934	0.991	0.3458	0.5988	0.3554	0.9261	0.7399	1	0.7935	0.9985	0.9976	0.6496	0.8289	0.6451	0.957	0.8668	1	0.0066	0.0015	0.3884	0.0039	0.0219	0.0069	0.2635	0.0808	0.9279	0.009	0.0024	0.6116	0.0091	0.03	0.0092	0.3232	0.1066	0.9717	0.6542	0.3504	0.9961
	HISTO_AL.Contig317.Fgenesh_Aspergillus.21.final_new	0.968099991	1.441345724	1.739009714	1.199134616	0.946176283	1.030174566	0.878846272	0.875894507	1.217467088	0.5061	0.8864	0.8978	0.0121	0.0004	0.1338	0.151	0.7346	0.6213	0.4939	0.8562	0.8717	0.0131	0.0018	0.1622	0.1862	0.6988	0.5924	0.1136	0.1438	0.5025	0.0027	0.0001	0.0289	0.0467	0.335	0.1879	0.1022	0.1283	0.4975	0.0014	0	0.0217	0.042	0.326	0.1726	0.9879	0.9869	0.9973
	HISTO_AL.Contig317.Fgenesh_Aspergillus.23.final_new	1.085704029	1.014589298	0.818170088	0.880817775	0.84879229	1.021154079	0.950715755	0.847735796	0.84549377	0.095	0.3673	0.8396	0.1305	0.8962	0.6946	0.8076	0.7925	0.1235	0.905	0.7767	0.9789	0.521	0.9889	0.9319	0.9453	0.944	0.5907	0.6327	0.2233	0.8721	0.2442	0.9194	0.774	0.8267	0.8215	0.2886	0.1604	0.0211	0.1279	0.0438	0.6451	0.3537	0.5222	0.4908	0.0453	0.8695	0.479	0.7558
	HISTO_AL.Contig317.Fgenesh_Aspergillus.3.final_new	0.642233099	1.445800349	1.097606051	1.345050632	1.188781877	1.466891486	1.405532851	1.285987825	1.30512608	0.7411	0.8254	0.9654	0.749	0.9991	0.9049	0.9145	0.984	1	0.2589	0.637	0.8624	0.5282	0.9853	0.7598	0.7761	0.9299	0.998	0.1746	0.363	0.7673	0.4175	0.9671	0.6408	0.6784	0.8742	0.9956	0.0346	0.1376	0.2327	0.1727	0.9002	0.3595	0.4707	0.7219	0.9827	0.251	0.4718	0.5825
	HISTO_AL.Contig317.Fgenesh_Aspergillus.42.final_new	1.16776917	0.870396001	0.583985938	0.788941642	0.892207876	0.746369067	0.816342262	0.686171797	0.897761582	0.8953	0.6596	0.9748	0.4342	0.9985	0.7742	0.3767	0.3734	0.0521	0.1047	0.2443	0.758	0.1156	0.9707	0.3448	0.1232	0.1261	0.0113	0.3404	0.7557	0.903	0.3063	0.9885	0.6057	0.2862	0.2838	0.0647	0.0252	0.242	0.097	0.0308	0.8756	0.1346	0.0491	0.0476	0.0025	0.5658	0.8844	0.6937
	HISTO_AL.Contig317.Fgenesh_Aspergillus.57.final_new	0.556696784	2.96775	2.62826	1.93534	1.4271	1.94208	2.00609	2.02838	1.42189	0.3753	0.377	0.3152	0.0402	0.0854	0.3955	0.7583	0.81	0.9969	0.6247	0.4749	0.433	0.0893	0.1595	0.5133	0.7998	0.8273	0.9954	0.623	0.5251	0.4795	0.1394	0.2221	0.5392	0.7878	0.8089	0.9766	0.6848	0.567	0.5205	0.1131	0.1991	0.5689	0.833	0.8615	0.9977	0.9598	0.9107	0.8606
	HISTO_AL.Contig317.Fgenesh_Aspergillus.72.final_new	0.877987421	1.099149745	1.186682447	1.131478136	0.877312508	1.092375732	1.158036938	0.809237573	1.070068207	0.6278	0.4417	0.9861	0.5999	0.3825	0.5301	0.666	0.9694	0.8946	0.3722	0.3472	0.9498	0.4774	0.3026	0.4145	0.5371	0.8899	0.7158	0.5583	0.6528	0.9824	0.6179	0.4381	0.5599	0.666	0.9403	0.8401	0.0139	0.0502	0.0176	0.0416	0.0209	0.0277	0.0799	0.3389	0.0982	0.4001	0.5226	0.3821
	HISTO_AL.Contig317.Fgenesh_Aspergillus.84.final_new	0.656013015	1.71768	1.36696	1.51615	1.29526	1.53298	1.5373	1.53968	1.16569	0.4718	0.4813	0.456	0.0607	0.9203	0.5211	0.9987	0.9697	1	0.5282	0.4805	0.4737	0.0832	0.8927	0.5433	0.9867	0.9483	1	0.5187	0.5195	0.4863	0.125	0.8831	0.5485	0.9876	0.9315	1	0.544	0.5263	0.5137	0.1093	0.895	0.569	0.9947	0.9502	1	0.9393	0.9168	0.875
	HISTO_AL.Contig317.Fgenesh_Aspergillus.99.final_new	0.731036903	1.52431	2.35528	1.63108	1.32286	1.76653	1.04124	1.31904	1.223	0.0085	0.9894	0.6201	0.1692	0.0002	0.0539	0.8171	0.6207	0.9989	0.9915	0.9999	0.9891	0.8752	0.0185	0.7451	0.9895	0.974	0.9998	0.0106	0.0001	0.0378	0.0027	0	0.0004	0.1525	0.0624	0.615	0.3799	0.0109	0.9622	0.1383	0.0005	0.052	0.6774	0.4877	0.9882	0.8308	0.1248	0.9973
	HISTO_AL.Contig317.Fgenesh_histo.10.final_new	0.745765276	1.029326643	0.67619653	1.190383133	0.798540768	0.761241767	1.153002989	0.775130844	1.059606724	0.9998	0.8489	0.9989	0.9723	0.9998	0.7871	0.91	0.9986	0.9886	0.0002	0.0107	0.4703	0.0383	0.7388	0.0063	0.0617	0.4024	0.0521	0.1511	0.9893	0.9773	0.7465	0.9986	0.4101	0.6642	0.9687	0.8118	0.0011	0.5297	0.0227	0.0678	0.7314	0.015	0.0849	0.4375	0.0756	0.0277	0.9617	0.2535
	HISTO_AL.Contig317.Fgenesh_histo.101.final_new	1.124998947	1.036213388	1.007230701	0.897565065	0.921128468	1.011212827	0.829711745	0.82780302	0.869196165	0.0364	0.82	0.834	0.022	0.0604	0.4531	0.6139	0.3257	0.0367	0.9636	0.99	0.9949	0.3842	0.5117	0.9069	0.9357	0.8374	0.5534	0.18	0.01	0.5094	0.0078	0.02	0.2029	0.3214	0.1428	0.0111	0.166	0.0051	0.4906	0.0029	0.012	0.1856	0.3146	0.1305	0.0073	0.978	0.6158	0.9922
	HISTO_AL.Contig317.Fgenesh_histo.106.final_new	1.097644992	1.121047746	1.117549256	1.030308698	0.809966193	1.019078893	0.828858038	1.097645967	0.69277025	0.148	0.7842	0.0489	0.0472	0.0545	0.1693	0.9706	0.8116	0.1677	0.852	0.9401	0.2844	0.2395	0.2479	0.4662	0.9874	0.923	0.5505	0.2158	0.0599	0.0206	0.0202	0.0196	0.075	0.8547	0.5547	0.0701	0.9511	0.7156	0.9794	0.4461	0.4564	0.674	0.9964	0.9669	0.7793	0.9528	0.7605	0.9798
	HISTO_AL.Contig317.Fgenesh_histo.110.final_new	1.216588333	1.03880668	2.989268706	1.787682795	0.688717059	0.601810978	0.665114013	0.792984634	0.580069956	0.9345	0.7783	0.5636	0.175	0	0.0019	0.8974	0.7761	0.1629	0.0655	0.3641	0.1439	0.0171	0	0	0.5497	0.328	0.0152	0.2217	0.6359	0.2803	0.072	0	0.0013	0.644	0.462	0.0795	0.4364	0.8561	0.7197	0.1717	0	0.0035	0.8186	0.6766	0.186	0.825	0.9829	0.928
	HISTO_AL.Contig317.Fgenesh_histo.115.final_new	0.816472342	1.325267385	1.607431833	1.24232509	0.845487212	1.226962587	1.026844219	1.049291904	0.961386599	0.4864	0.9509	0.8978	0.2285	0.0078	0.4531	0.9835	0.9985	0.9903	0.5136	0.9181	0.8869	0.2546	0.0193	0.4547	0.9538	0.9915	0.9634	0.0491	0.0819	0.4368	0.0203	0	0.073	0.6755	0.8962	0.5937	0.1022	0.1131	0.5632	0.0401	0.0035	0.1124	0.7157	0.9108	0.6592	0.7715	0.7454	0.9797
	HISTO_AL.Contig317.Fgenesh_histo.116.final_new	0.766535237	1.506956243	1.383489787	1.310263296	0.886805452	1.309660448	1.122863608	1.136188903	0.782919821	0.4881	0.8965	0.8407	0.1128	0.3135	0.5004	0.9996	0.9986	0.9978	0.5119	0.8944	0.8387	0.1249	0.3422	0.514	0.9972	0.9937	0.9912	0.1035	0.1056	0.4644	0.0156	0.0649	0.1399	0.9828	0.9318	0.8286	0.1593	0.1613	0.5356	0.0359	0.1014	0.1942	0.9777	0.9304	0.8231	0.8872	0.8751	0.9844
YPS	HISTO_AL.Contig317.Fgenesh_histo.118.final_new	4.097288433	0.164283876	0.16465435	0.148784948	0.300556009	0.2204249	0.188534334	0.203167334	0.35010586	0.8642	0.9936	0.974	1	0.9994	1	0.0034	0.0384	0	0.1358	0.9171	0.7864	0.9938	0.996	0.9993	0.002	0.0188	0	0.0064	0.0829	0.2481	0.886	0.8629	0.9672	0	0.001	0	0.026	0.2136	0.7519	0.977	0.9665	0.9947	0	0.0036	0	0	0.0062	0.114
	HISTO_AL.Contig317.Fgenesh_histo.120.final_new	0.980601462	0.867965084	0.762270117	0.883244441	0.87467576	0.728629303	0.951108974	0.747049051	1.077671884	0.9993	0.723	0.9978	0.9332	0.9891	0.9016	0.3428	0.9119	0.5862	0.0007	0.0164	0.4253	0.0702	0.3763	0.0652	0.0077	0.1122	0.0077	0.277	0.9836	0.9707	0.7497	0.9428	0.7082	0.2208	0.7212	0.3322	0.0022	0.5747	0.0293	0.0966	0.438	0.0992	0.0101	0.1503	0.0115	0.0668	0.9298	0.2503
	HISTO_AL.Contig317.Fgenesh_histo.121.final_new	0.675923529	1.738876495	1.571806091	1.339828228	1.10743865	1.642506295	1.40223667	1.450541454	0.957478385	0.1037	0.7151	0.6042	0.0385	0.2728	0.855	1	0.998	1	0.8963	0.942	0.9134	0.2795	0.6779	0.9786	0.9999	0.9998	1	0.2849	0.058	0.3824	0.0279	0.1624	0.6634	0.9966	0.9684	0.9984	0.3958	0.0866	0.6176	0.0337	0.2161	0.7644	0.9988	0.9842	1	0.9615	0.7205	0.9721
	HISTO_AL.Contig317.Fgenesh_histo.123.final_new	0.870525676	1.314971561	0.84138256	1.285413792	2.076717262	0.872093023	1.138550466	0.955145896	1.390788544	0.9958	0.5244	0.9468	0.121	0.9956	0.1805	0.0808	0	0.9217	0.0042	0.025	0.2256	0.001	0.6118	0.0015	0.0014	0	0.1316	0.4756	0.975	0.8925	0.1539	0.9754	0.1987	0.1167	0.0006	0.8273	0.0532	0.7744	0.1075	0.0079	0.816	0.0196	0.011	0	0.3655	0.879	0.999	0.8461
	HISTO_AL.Contig317.Fgenesh_histo.124.final_new	0.783336858	1.38488	1.61972	1.32471	1.22459	1.41646	1.20555	1.10526	1.08981	0.0952	0.7263	0.9561	0.1708	0.0012	0.3309	0.94019	0.6691	1	0.9048	0.9436	0.9957	0.6085	0.0741	0.7481	0.9848	0.8978	0.9991	0.2737	0.0564	0.818	0.0913	0.0022	0.1957	0.7948	0.4692	0.9756	0.0439	0.0043	0.182	0.0091	0	0.0358	0.5484	0.2015	0.8614	0.8292	0.3915	0.9087
	HISTO_AL.Contig317.Fgenesh_histo.127.final_new	1.130541593	0.735147693	0.764016307	0.751880217	0.895121142	0.751911528	0.635942363	0.62621721	0.826099481	0.8995	0.9951	0.999	0.9508	0.862	0.8898	0.7012	0.4684	0.0911	0.1005	0.8575	0.9009	0.5582	0.4651	0.4905	0.2796	0.139	0.0178	0.0049	0.1425	0.5337	0.1452	0.1311	0.1333	0.0608	0.0135	0	0.001	0.0991	0.4663	0.1094	0.0882	0.0865	0.0421	0.0073	0.0001	0.0492	0.4418	0.8548
	HISTO_AL.Contig317.Fgenesh_histo.13.final_new	0.840295662	1.173987024	1.633398344	1.174454705	1.119457491	1.261662156	1.077246856	1.050479621	0.99506448	0.2527	0.8375	0.8845	0.5585	0.0038	0.5422	0.9352	0.7074	0.9838	0.7473	0.9166	0.9595	0.7679	0.0255	0.7275	0.9531	0.8183	0.9874	0.1625	0.0834	0.577	0.2207	0.0024	0.242	0.7186	0.391	0.7541	0.1155	0.0405	0.423	0.1623	0.0009	0.1858	0.6697	0.3283	0.6838	0.4415	0.2321	0.7793
	HISTO_AL.Contig317.Fgenesh_histo.131.final_new	1.042182003	0.763673575	0.834840316	0.885349686	0.90127228	0.872489423	0.92267805	0.785415362	0.818260963	0.8702	0.6697	0.9837	0.9941	0.9039	0.8005	0.907	0.7351	0.306	0.1298	0.2969	0.8447	0.9047	0.642	0.4341	0.6809	0.399	0.0879	0.3303	0.7031	0.9176	0.957	0.787	0.6445	0.7921	0.5667	0.2226	0.0163	0.1553	0.0824	0.6187	0.3009	0.1457	0.3926	0.1397	0.0141	0.0059	0.0953	0.043
	HISTO_AL.Contig317.Fgenesh_histo.133.final_new	0.964062141	0.999233003	0.775716732	0.89582992	0.973497654	0.827142751	0.997222429	0.744657085	1.02204185	0.9831	0.6425	0.9985	0.6286	0.9849	0.9119	0.5524	0.7043	0.658	0.0169	0.0807	0.8142	0.0663	0.6849	0.2617	0.1067	0.1429	0.0701	0.3575	0.9193	0.9896	0.4816	0.9548	0.7937	0.4519	0.5613	0.4959	0.0015	0.1858	0.0104	0.0077	0.4004	0.0757	0.0239	0.0318	0.007	0.3714	0.9337	0.5184
FPS	HISTO_AL.Contig317.Fgenesh_histo.135.final_new	0.295881487	0.837815647	1.085750431	0.911350726	0.889048074	2.517342784	3.321612292	1.543775868	4.706044002	0.9347	0.5453	1	1	1	1	0.0797	1	1	0.0653	0.1151	0.9729	0.9998	0.9974	1	0.0103	1	0.9999	0.4547	0.8849	0.9987	1	1	1	0.1001	1	1	0	0.0271	0.0013	0.9974	0.9174	0.9929	0	0.9848	0.9757	0	0.0002	0
	HISTO_AL.Contig317.Fgenesh_histo.138.final_new	0.709975151	1.37939	1.87177	1.37245	1.08669	1.31882	1.29685	1.44261	1.24459	0.7142	0.7346	0.4281	0.5823	0.0323	0.5868	0.8119	0.9732	0.9984	0.2858	0.5368	0.2656	0.3701	0.0146	0.3988	0.6282	0.8694	0.9645	0.2654	0.4632	0.232	0.3407	0.012	0.358	0.5984	0.8375	0.9499	0.5719	0.7344	0.768	0.6433	0.0496	0.6363	0.8024	0.953	0.9927	0.4177	0.6299	0.6593
	HISTO_AL.Contig317.Fgenesh_histo.139.final_new	1.036338103	1.267446015	2.50430462	1.497805554	0.930458643	0.934207067	0.775512543	0.873679456	0.674176998	0.573	0.9266	0.7564	0.0409	0	0.0051	0.9801	0.5803	0.3735	0.427	0.8802	0.6763	0.0365	0	0.0042	0.9521	0.5083	0.3235	0.0734	0.1198	0.2478	0.0054	0	0.0006	0.7493	0.1823	0.0628	0.2436	0.3237	0.7522	0.0251	0	0.003	0.8891	0.3762	0.1993	0.9591	0.9635	0.9946
	HISTO_AL.Contig317.Fgenesh_histo.14.final_new	0.986258663	1.221095988	1.084815869	0.968781839	1.129270183	1.275137804	0.990525702	1.095100011	0.870799481	0.0351	0.5876	0.2774	0.0823	0.3251	0.632	0.8569	0.1988	0.5601	0.9649	0.9572	0.8536	0.6103	0.8489	0.9624	0.979	0.7676	0.9574	0.4124	0.0428	0.2406	0.0849	0.2811	0.5497	0.7618	0.223	0.472	0.7226	0.1464	0.7594	0.2286	0.5249	0.7812	0.9009	0.4247	0.7378	0.9177	0.3897	0.9151
	HISTO_AL.Contig317.Fgenesh_histo.141.final_new	0.763398584	1.476141991	1.299730133	1.270390763	1.181117229	1.52669507	1.318848173	1.341603978	0.988523245	0.0083	0.4685	0.3596	0.0392	0.5493	0.66	0.9996	0.9077	1	0.9917	0.9611	0.9528	0.6732	0.9717	0.9869	1	0.9962	1	0.5315	0.0389	0.4151	0.0861	0.5703	0.6601	0.9962	0.8551	0.9988	0.6404	0.0472	0.5849	0.1067	0.6496	0.7484	0.9984	0.9094	1	0.9608	0.3268	0.9139
	HISTO_AL.Contig317.Fgenesh_histo.144.final_new	1.050294223	1.133203634	1.145669817	0.984845196	1.024982466	1.029040446	0.872624495	0.952899035	0.834975452	0.1567	0.8521	0.5017	0.0122	0.0105	0.3638	0.9181	0.2084	0.2391	0.8433	0.9514	0.8059	0.1219	0.1224	0.6697	0.9686	0.5196	0.6402	0.1479	0.0486	0.1764	0.0052	0.0033	0.1312	0.6313	0.088	0.0692	0.4983	0.1941	0.8236	0.0196	0.0237	0.3694	0.8626	0.2472	0.2865	0.9878	0.8781	0.9948
	HISTO_AL.Contig317.Fgenesh_histo.145.final_new	1.097209308	0.701179416	0.351644642	0.775499511	0.671099733	0.652339492	0.86465901	0.557465767	1.020873626	0.9736	0.6256	0.9949	0.936	1	0.8417	0.2761	0.9517	0.2464	0.0264	0.0728	0.7695	0.3677	0.9967	0.1732	0.0402	0.4468	0.0118	0.3744	0.9272	0.9792	0.8513	1	0.7211	0.2433	0.8687	0.2165	0.0051	0.2305	0.0208	0.1339	0.972	0.0617	0.0088	0.2204	0.0013	0.064	0.6323	0.1487
	HISTO_AL.Contig317.Fgenesh_histo.147.final_new	0.830996107	1.324228399	0.981364226	1.130043442	1.139791968	1.435295342	1.049622836	1.199532449	0.949714643	0.0948	0.82	0.5112	0.2413	0.8425	0.6589	0.9128	0.6156	0.9372	0.9052	0.9716	0.8817	0.7002	0.9665	0.9378	0.9805	0.8765	0.9924	0.18	0.0284	0.2103	0.0821	0.6239	0.328	0.6939	0.3406	0.6287	0.4888	0.1183	0.7897	0.2579	0.8319	0.6408	0.8865	0.6048	0.8864	0.7587	0.2998	0.9179
	HISTO_AL.Contig317.Fgenesh_histo.150.final_new	1.219022594	0.746495979	0.911220526	0.813633131	0.774309317	0.547075879	0.70346299	0.62408228	0.76827507	0.9999	0.9274	0.9948	0.8293	0.1703	0.5333	0.7081	0.6971	0.0078	0.0001	0.0261	0.1322	0.0068	0.0007	0.0038	0.0108	0.0092	0	0.0726	0.9739	0.8331	0.2947	0.0308	0.113	0.2734	0.2503	0.0012	0.0052	0.8678	0.1669	0.0575	0.0023	0.0159	0.0789	0.0635	0	0.1707	0.9932	0.7053
	HISTO_AL.Contig317.Fgenesh_histo.151.final_new	1.510696501	0.529962334	0.540305796	0.622473416	0.747994215	0.391946288	0.605118035	0.451236003	0.701579935	1	0.7094	0.9977	0.9739	0.8988	0.694	0.3448	0.177	0.0002	0	0.0081	0.1713	0.0128	0.0397	0.0006	0.0005	0	0	0.2906	0.9919	0.9442	0.7769	0.7121	0.4357	0.2346	0.125	0.0019	0.0023	0.8287	0.0558	0.135	0.1731	0.0185	0.0058	0.0024	0	0.0261	0.9872	0.2231
FPS	HISTO_AL.Contig317.Fgenesh_histo.153.final_new	0.164816933	1.6980781	1.734194403	2.627010536	1.324493542	2.193053332	5.325683729	1.654342925	3.151924834	1	0.6983	1	1	1	1	0.9885	1	1	0	0.0042	0.8533	0.8108	0.8066	0.2379	0.1354	0.9597	0.9985	0.3017	0.9958	0.9999	0.9993	0.9989	0.9919	0.9204	1	1	0	0.1467	0.0001	0.4564	0.4284	0.039	0.0267	0.775	0.9813	0	0.1892	0.0007
	HISTO_AL.Contig317.Fgenesh_histo.154.final_new	0.673169484	1.73815	1.05108	1.38365	1.31306	1.61242	1.37216	1.4266	1.18135	0.2223	0.7606	0.6481	0.0894	0.9896	0.7354	0.9495	0.8378	0.9998	0.7777	0.9076	0.8552	0.2684	0.9946	0.9025	0.9725	0.9127	0.9998	0.2394	0.0924	0.3798	0.0305	0.9459	0.475	0.8228	0.623	0.9946	0.3519	0.1448	0.6202	0.0583	0.9711	0.5887	0.8802	0.7107	0.9971	0.9106	0.7316	0.9695
	HISTO_AL.Contig317.Fgenesh_histo.155.final_new	0.975236457	1.214211191	1.091106801	1.080886675	1.01844178	1.254908012	1.017464586	1.017075178	0.734732264	0.0039	0.5293	0.5321	0.0284	0.2388	0.2727	0.9986	0.5121	0.6174	0.9961	0.975	0.9914	0.6323	0.9314	0.9345	1	0.9698	0.9927	0.4707	0.025	0.4976	0.0647	0.2704	0.3055	0.988	0.5061	0.56	0.4679	0.0086	0.5024	0.0453	0.2483	0.276	0.9951	0.4965	0.553	0.9716	0.3677	0.9353
FPS	HISTO_AL.Contig317.Fgenesh_histo.156.final_new	0.390751956	1.984687252	1.789930351	2.045314265	2.05495219	1.983127308	2.47335447	1.988650353	2.120132553	0.9643	0.5924	0.9756	0.9725	0.9923	0.9417	0.8446	0.9353	1	0.0357	0.0823	0.4874	0.489	0.7327	0.4107	0.3804	0.419	1	0.4076	0.9177	0.9249	0.9256	0.9785	0.8853	0.7736	0.8416	1	0.0244	0.5126	0.0751	0.4983	0.7603	0.4192	0.3746	0.4163	1	0.0275	0.511	0.0744
	HISTO_AL.Contig317.Fgenesh_histo.16.final_new	0.909239694	1.13159	1.26895	1.00558	1.208	1.36167	1.02773	1.1223	1.05936	0.0254	0.7042	0.4375	0.3995	0.1889	0.7865	0.6045	0.2374	0.8305	0.9746	0.9697	0.9281	0.9159	0.6746	0.9875	0.9324	0.7641	0.9923	0.2958	0.0303	0.2915	0.2554	0.1365	0.5481	0.4243	0.1753	0.5742	0.5625	0.0719	0.7085	0.4674	0.2462	0.7616	0.6159	0.3271	0.7953	0.6005	0.0841	0.7446
	HISTO_AL.Contig317.Fgenesh_histo.161.final_new	1.173713422	0.821962669	0.980448088	0.783295023	0.860034894	0.744405827	0.780366391	0.692348168	1.129441413	0.9221	0.8054	0.9761	0.6328	0.1058	0.7815	0.0181	0.4669	0.0368	0.0779	0.3617	0.7312	0.2122	0.0184	0.3527	0.0052	0.1516	0.0079	0.1946	0.6383	0.8286	0.3333	0.0401	0.4876	0.0112	0.2486	0.0241	0.0239	0.2688	0.1714	0.0791	0.004	0.1675	0.002	0.0785	0.0027	0.3672	0.7878	0.6667
	HISTO_AL.Contig317.Fgenesh_histo.162.final_new	1.149161945	0.656547002	0.540003456	0.634023458	0.746003974	0.708241533	0.823337869	0.668518879	1.107309487	0.9622	0.6721	0.9895	0.9875	1	0.9945	0.0481	0.8798	0.0815	0.0378	0.1482	0.667	0.6982	0.9706	0.7811	0.0081	0.3741	0.0053	0.3279	0.8518	0.934	0.9358	0.9953	0.9559	0.0484	0.7217	0.0807	0.0105	0.333	0.066	0.5521	0.9285	0.6477	0.0041	0.2558	0.0011	0.0125	0.3018	0.0642
YPS	HISTO_AL.Contig317.Fgenesh_histo.163.final_new	2.440357316	0.478658188	0.703349	0.583345314	0.491320616	0.410292139	0.368629619	0.484924892	0.387426044	0.5135	0.868	0.0305	0.0527	0	0	0.6954	0.0419	0	0.4865	0.8545	0.0417	0.0737	0	0.0007	0.6689	0.0704	0	0.132	0.1455	0.0053	0.0129	0	0	0.3437	0.0145	0	0.9695	0.9583	0.9947	0.5327	0.0008	0.0445	0.9579	0.4613	0	0.9473	0.9263	0.9871
	HISTO_AL.Contig317.Fgenesh_histo.165.final_new	0.974424241	1.224471802	2.202935932	1.277294889	1.254285131	0.657985643	0.926825417	0.731594497	1.154100238	0.9996	0.7608	0.9938	0.0826	0	0.049	0.2309	0.0852	0.592	0.0004	0.0186	0.2373	0.0001	0	0	0.0055	0.0002	0.0046	0.2392	0.9814	0.9148	0.0449	0	0.0351	0.1446	0.0565	0.3174	0.0062	0.7627	0.0852	0.0008	0	0.0005	0.0124	0.0007	0.0169	0.9174	0.9999	0.9551
	HISTO_AL.Contig317.Fgenesh_histo.169.final_new	0.919529887	1.133387227	0.850955197	0.995872867	0.890882015	1.014593882	0.99221376	0.957213973	0.972863039	0.7864	0.8207	0.9054	0.3423	0.9894	0.8025	0.8332	0.9684	0.8554	0.2136	0.5963	0.7083	0.1672	0.9406	0.5632	0.6387	0.8497	0.5665	0.1793	0.4037	0.6216	0.1294	0.8946	0.4979	0.5554	0.7829	0.4862	0.0946	0.2917	0.3784	0.0687	0.8409	0.3613	0.4512	0.694	0.3579	0.6577	0.8328	0.8706
	HISTO_AL.Contig317.Fgenesh_histo.171.final_new	1.202246593	1.077071248	2.00040591	1.084030761	0.77705944	0.949608112	1.104555049	1.168674076	0.738018273	0.1602	0.0255	0.0087	0.041	0	0.0375	0.7683	0.6707	0.0617	0.8398	0.1731	0.1006	0.2192	0.0002	0.2129	0.9043	0.857	0.3728	0.9745	0.8269	0.3746	0.5723	0.0014	0.5517	0.9767	0.9675	0.7427	0.9913	0.8994	0.6254	0.6926	0.0037	0.664	0.9859	0.9829	0.8374	0.959	0.7808	0.4277
	HISTO_AL.Contig317.Fgenesh_histo.176.final_new	1.482914328	0.470118012	0.613779815	0.527262058	0.631426221	0.462068774	0.709118465	0.725739079	0.758180928	0.9887	0.4129	0.3438	0.973	0.7053	0.9253	0.2893	0.6445	0.0032	0.0113	0.0403	0.0106	0.4672	0.0735	0.2447	0.0165	0.0776	0.0001	0.5871	0.9597	0.4644	0.9458	0.7186	0.8881	0.4045	0.6653	0.0693	0.6562	0.9894	0.5356	0.9827	0.7956	0.949	0.4248	0.7248	0.0479	0.027	0.5328	0.0542
FPS	HISTO_AL.Contig317.Fgenesh_histo.177.final_new	0.322382706	2.260516906	1.989281377	2.718275168	1.885025353	2.612982954	3.497167464	2.094225363	4.025446114	0.8093	0.3029	0.9717	0.9632	0.9872	0.7796	0.1132	0.9918	1	0.1907	0.1529	0.8149	0.7363	0.8803	0.4365	0.0562	0.8817	0.9999	0.6971	0.8471	0.9664	0.9454	0.9752	0.8429	0.3085	0.983	1	0.0283	0.1851	0.0336	0.3637	0.5745	0.1283	0.0094	0.6326	0.9996	0.0368	0.2637	0.0546
	HISTO_AL.Contig317.Fgenesh_histo.181.final_new	0.83274121	1.283383459	0.960882474	1.205167626	1.050177283	1.406981772	1.266885107	1.250492452	1.150579893	0.0231	0.2442	0.286	0.1806	0.9984	0.4775	0.6736	0.945	0.9989	0.9769	0.8728	0.9147	0.8477	0.9999	0.9502	0.9551	0.9945	0.9999	0.7558	0.1272	0.5485	0.427	0.9998	0.712	0.8	0.963	0.9985	0.714	0.0853	0.4515	0.3448	0.9983	0.6651	0.7855	0.9527	0.9977	0.8194	0.1523	0.573
	HISTO_AL.Contig317.Fgenesh_histo.2.final_new	0.785559102	0.954724801	0.927702758	0.861453025	0.737501198	0.903180843	1.131636589	0.983708599	1.130618837	0.9987	0.8447	0.9833	0.9975	0.9961	0.998	0.8223	1	0.9951	0.0013	0.0415	0.2518	0.3149	0.4125	0.6343	0.0807	0.9183	0.1905	0.1553	0.9585	0.8434	0.8982	0.921	0.9713	0.5037	0.9968	0.8269	0.0167	0.7482	0.1566	0.5901	0.6619	0.8311	0.2039	0.9648	0.4471	0.0025	0.6851	0.1018
	HISTO_AL.Contig317.Fgenesh_histo.22.final_new	1.819652512	0.746933488	0.4616369	0.6634879	0.559789068	0.539630909	0.464945088	0.396190235	0.547986561	0.553	0.8772	0.9846	0.0106	0.8745	0.0782	0.5046	0.4537	0	0.447	0.7933	0.9464	0.0298	0.7844	0.1121	0.4688	0.4268	0	0.1228	0.2067	0.8088	0.0037	0.5099	0.0183	0.2042	0.174	0	0.0154	0.0536	0.1912	0.0001	0.2032	0.0011	0.0588	0.0454	0	0.9894	0.9702	0.9963
	HISTO_AL.Contig317.Fgenesh_histo.24.final_new	0.612677523	1.77974	1.17268	1.39563	1.11385	1.57921	1.3452	1.51349	1.46792	0.6345	0.9417	0.7768	0.2367	0.9969	0.9314	0.8089	0.9991	1	0.3655	0.9113	0.6686	0.1737	0.9945	0.8665	0.6969	0.9953	1	0.0583	0.0887	0.1746	0.026	0.8386	0.3908	0.3	0.8942	0.9848	0.2232	0.3314	0.8254	0.0883	0.98	0.7592	0.5785	0.9869	1	0.7633	0.8263	0.974
	HISTO_AL.Contig317.Fgenesh_histo.28.final_new	1.322468465	0.901676968	1.402125999	1.077080655	0.821438424	0.586968134	0.840415104	0.789730406	0.69993602	0.9868	0.1683	0.3324	0.0372	0	0.0015	0.741	0.2313	0.0006	0.0132	0.0063	0.0106	0.0002	0	0	0.1212	0.0146	0	0.8317	0.9937	0.7111	0.2729	0.0001	0.0252	0.8863	0.5656	0.0592	0.6676	0.9894	0.2889	0.1273	0	0.0054	0.7961	0.3848	0.0157	0.9628	0.9998	0.7271
	HISTO_AL.Contig317.Fgenesh_histo.31.final_new	1.282165366	0.768442431	0.623002498	0.759290525	0.851002723	0.701145702	0.792658539	0.722159576	0.827372238	0.8423	0.4468	0.7911	0.5574	0.9853	0.6125	0.3013	0.2015	0.0006	0.1577	0.1728	0.4068	0.2245	0.8358	0.261	0.1284	0.0757	0.0009	0.5532	0.8272	0.7831	0.5904	0.9716	0.6389	0.3854	0.3083	0.0266	0.2089	0.5932	0.2169	0.2884	0.8953	0.3323	0.155	0.1063	0.0004	0.4426	0.7755	0.4096
	HISTO_AL.Contig317.Fgenesh_histo.32.final_new	0.839261585	0.993080842	1.138845541	1.356014631	0.894974115	0.869799278	1.158851651	0.938132158	0.825675196	0.9985	0.5998	0.9913	0.9535	0.6667	0.1157	0.9983	0.9936	0.9709	0.0015	0.0172	0.2607	0.1454	0.0149	0.0002	0.6072	0.4156	0.1167	0.4002	0.9828	0.9524	0.8897	0.5534	0.1088	0.9827	0.9551	0.8928	0.0087	0.7393	0.0476	0.3236	0.044	0.0022	0.7929	0.6299	0.2862	0.0465	0.8546	0.1103
YPS	HISTO_AL.Contig317.Fgenesh_histo.35.final_new	5.509363408	0.155023647	0.168244734	0.135475839	0.213868933	0.156532848	0.158909094	0.193799542	0.176342125	0.8718	0.8286	0.3089	0.8682	0.702	0.9752	0.5749	0.1475	0	0.1282	0.4594	0.0778	0.5147	0.3293	0.8136	0.2761	0.0407	0	0.1714	0.5406	0.1054	0.5597	0.3741	0.8276	0.31	0.0572	0	0.6911	0.9222	0.8946	0.9179	0.8193	0.9865	0.6861	0.2922	0	0.1318	0.4853	0.4403
	HISTO_AL.Contig317.Fgenesh_histo.36.final_new	1.909671767	0.498831341	0.576538518	0.596721695	0.543621285	0.432836725	0.484500117	0.460737381	0.536137538	0.9611	0.7643	0.8772	0.6634	0.2068	0.1234	0.4367	0.3769	0	0.0389	0.1992	0.3249	0.1395	0.0153	0.0084	0.0798	0.0657	0	0.2357	0.8008	0.6436	0.4054	0.1011	0.0571	0.2549	0.2203	0	0.1228	0.6751	0.3564	0.278	0.052	0.0302	0.1748	0.1478	0	0.3366	0.8605	0.5946
	HISTO_AL.Contig317.Fgenesh_histo.44.final_new	0.838335401	1.64419	1.40074	1.30798	2.08752	1.37075	1.23817	1.22308	1.16226	0.0187	0.3064	0.363	0	0.0127	0.1025	0.6208	0	0.9967	0.9813	0.9024	0.9234	0.0092	0.3858	0.7271	0.9519	0	1	0.6936	0.0976	0.5639	0.0009	0.0775	0.2653	0.7312	0	0.9944	0.637	0.0766	0.4361	0.0004	0.064	0.2158	0.6797	0	0.9913	1	0.9908	0.9991
	HISTO_AL.Contig317.Fgenesh_histo.46.final_new	1.175759081	0.809892635	1.156313141	1.015470861	0.833901193	0.660301362	0.744542609	0.708463743	0.663153863	0.9861	0.8536	0.9379	0.6617	0.0118	0.0865	0.948	0.5472	0.0494	0.0139	0.2009	0.3142	0.0597	0.0008	0.0038	0.5019	0.0689	0.0011	0.1464	0.7991	0.6414	0.2836	0.0049	0.032	0.7525	0.2467	0.0228	0.0621	0.6858	0.3586	0.1685	0.0024	0.0078	0.65	0.1548	0.0057	0.3383	0.9403	0.7164
	HISTO_AL.Contig317.Fgenesh_histo.47.final_new	0.74639677	1.56242	1.20167	1.19981	1.16052	1.46396	1.17322	1.18098	1.09344	0.1772	0.8838	0.8824	0.057	0.8345	0.8303	0.9448	0.8955	0.9985	0.8228	0.9637	0.9685	0.2622	0.9331	0.9476	0.9773	0.9423	0.9983	0.1162	0.0363	0.4835	0.0071	0.438	0.4418	0.679	0.5287	0.9077	0.1176	0.0315	0.5165	0.0105	0.4454	0.4489	0.6999	0.5392	0.9189	0.943	0.7378	0.9929
	HISTO_AL.Contig317.Fgenesh_histo.48.final_new	1.232551865	0.807713134	1.441215438	1.001958525	0.757258065	0.727079493	0.605737327	0.576036866	0.919078341	0.7287	0.9405	0.9456	0.5149	0.0038	0.1392	0.2872	0.642	0.1038	0.2713	0.7843	0.8287	0.3096	0.0028	0.0775	0.1836	0.4376	0.0725	0.0595	0.2157	0.5879	0.0933	0.0007	0.0177	0.0563	0.1986	0.0131	0.0544	0.1713	0.4121	0.0849	0.0006	0.015	0.0451	0.1685	0.0136	0.4851	0.6904	0.9067
	HISTO_AL.Contig317.Fgenesh_histo.49.final_new	1.026289769	1.036685102	1.619160391	1.122396446	0.735467169	0.862239645	0.968889739	0.941434749	0.976979878	0.9419	0.5252	0.6606	0.2409	0	0.0486	0.4884	0.9983	0.3534	0.0581	0.11	0.1664	0.0272	0	0.0026	0.1492	0.9305	0.0443	0.4748	0.89	0.6137	0.2502	0	0.0813	0.4731	0.9924	0.3783	0.3394	0.8336	0.3863	0.1724	0	0.05	0.3834	0.9853	0.2631	0.7591	0.9728	0.7498
	HISTO_AL.Contig317.Fgenesh_histo.50.final_new	1.135968614	0.742192733	0.530820914	0.809883624	0.633356706	0.523275285	0.922795965	0.604827738	0.984123828	0.9998	0.3926	0.9814	0.8739	0.9972	0.7046	0.2827	0.9782	0.1593	0.0002	0.0024	0.2274	0.0188	0.4667	0.0078	0.0033	0.1628	0	0.6074	0.9976	0.9718	0.8684	0.9948	0.748	0.3864	0.9553	0.3342	0.0186	0.7726	0.0282	0.1352	0.7189	0.0666	0.0215	0.4154	0.0039	0.1261	0.9812	0.1316
	HISTO_AL.Contig317.Fgenesh_histo.52.final_new	0.853198402	1.287718356	1.212912976	1.147184856	1.143844265	1.45210328	1.22676251	1.149978624	0.994223561	0.0031	0.3066	0.5883	0.1036	0.3458	0.6132	0.965	0.637	0.9938	0.9969	0.951	0.9921	0.9092	0.9746	0.9934	0.9999	0.9844	1	0.6934	0.049	0.7567	0.3058	0.5462	0.7596	0.9574	0.7393	0.9885	0.4117	0.0079	0.2433	0.0916	0.2786	0.5053	0.8956	0.5378	0.9398	0.8964	0.0908	0.6942
	HISTO_AL.Contig317.Fgenesh_histo.53.final_new	0.694324098	1.680482521	1.592810324	1.360076285	1.103632795	1.424344542	1.148663161	1.273070656	1.434630055	0.5405	0.9419	0.8437	0.0856	0.2058	0.6912	0.5063	0.9816	0.9998	0.4595	0.8853	0.7687	0.1392	0.23	0.6226	0.4802	0.9267	0.9901	0.0581	0.1147	0.273	0.0067	0.0239	0.1477	0.1175	0.5864	0.8078	0.1563	0.2313	0.727	0.0208	0.0518	0.3102	0.2243	0.8032	0.9588	0.9144	0.8608	0.9933
	HISTO_AL.Contig317.Fgenesh_histo.54.final_new	0.69840818	1.286028985	1.250435808	1.307641605	0.867280123	1.516812225	1.399772773	1.454706296	1.44518356	0.3333	0.5754	0.4585	0.7805	0.8416	0.7519	0.487	0.9998	0.9983	0.6667	0.7036	0.5922	0.8512	0.885	0.8343	0.6024	0.9971	0.9966	0.4246	0.2964	0.4298	0.6976	0.7545	0.6634	0.4327	0.9927	0.9842	0.5415	0.4078	0.5702	0.7539	0.799	0.7239	0.5149	0.9972	0.9863	0.2195	0.1488	0.3024
	HISTO_AL.Contig317.Fgenesh_histo.57.final_new	0.756953068	1.087928806	1.162953323	1.314349607	0.916497878	1.100026578	1.211399401	1.037438938	1.497731668	0.8387	0.6582	0.9104	0.8647	0.7291	0.5103	0.2992	0.942	0.9623	0.1613	0.3413	0.6148	0.5301	0.4168	0.2138	0.1403	0.7487	0.6807	0.3418	0.6587	0.7464	0.6775	0.5647	0.3637	0.2297	0.8309	0.8007	0.0896	0.3852	0.2536	0.4008	0.3053	0.1369	0.093	0.6765	0.5729	0.1353	0.4699	0.3225
	HISTO_AL.Contig317.Fgenesh_histo.6.final_new	0.871796371	1.455246692	1.428560478	1.324977722	1.279539291	1.480006899	1.084284359	1.191479576	0.958212359	0.0182	0.6568	0.36	0.0191	0.0422	0.1005	0.8932	0.1895	0.9211	0.9818	0.9659	0.9372	0.5507	0.6017	0.7944	0.9901	0.8325	0.9986	0.3432	0.0341	0.2734	0.0394	0.054	0.1153	0.7379	0.1616	0.7095	0.64	0.0628	0.7266	0.0738	0.1084	0.2184	0.9082	0.328	0.9179	0.9809	0.4493	0.9606
	HISTO_AL.Contig317.Fgenesh_histo.65.final_new	0.821903164	2.067859389	1.216343793	1.639340873	1.685657189	1.146477393	1.227455574	1.08598279	1.009914465	0.6272	0.4762	0.7527	0.0007	0.4957	0.0322	0.8468	0.0209	0.9331	0.3728	0.3874	0.5971	0.0033	0.3935	0.0414	0.694	0.046	0.7577	0.5238	0.6126	0.7041	0.0111	0.5124	0.1035	0.7731	0.0963	0.836	0.2473	0.4029	0.2959	0.0013	0.2993	0.0216	0.633	0.0195	0.681	0.9993	0.9967	0.9889
	HISTO_AL.Contig317.Fgenesh_histo.68.final_new	1.084681886	1.143370403	0.792176739	1.043201036	0.983063301	1.079851555	0.912196914	0.952651963	0.758459009	0.1005	0.5261	0.4025	0.0623	0.8008	0.1759	0.8677	0.3302	0.2534	0.8995	0.8691	0.7991	0.3782	0.9477	0.5737	0.9635	0.697	0.7093	0.4739	0.1309	0.4025	0.107	0.7634	0.2113	0.8113	0.3513	0.2958	0.5975	0.2009	0.5975	0.1462	0.831	0.2906	0.8741	0.427	0.3981	0.9377	0.6218	0.893
	HISTO_AL.Contig317.Fgenesh_histo.69.final_new	1.148021288	1.074528225	1.649063277	1.187795286	0.749057815	0.831833575	0.86271404	0.910287571	0.792883087	0.643	0.5313	0.3551	0.0569	0	0.0144	0.726	0.8504	0.1042	0.357	0.4072	0.2531	0.0402	0	0.0085	0.6108	0.7227	0.0865	0.4687	0.5928	0.3486	0.0735	0.0001	0.0232	0.6655	0.7891	0.1484	0.6449	0.7469	0.6514	0.1449	0.0007	0.045	0.7704	0.8699	0.2595	0.9431	0.9598	0.9265
	HISTO_AL.Contig317.Fgenesh_histo.7.final_new	0.857811248	1.158417925	0.841708331	1.068371968	1.010538188	1.047632274	1.169511641	1.013694595	1.531496726	0.8373	0.5004	0.8683	0.5195	0.9885	0.751	0.0337	0.8547	0.9267	0.1627	0.213	0.5806	0.2109	0.9214	0.4305	0.0127	0.5885	0.6261	0.4996	0.787	0.834	0.5199	0.9753	0.7213	0.0708	0.8071	0.8618	0.1317	0.4194	0.166	0.1689	0.8804	0.366	0.0156	0.5034	0.5266	0.4805	0.7891	0.4801
	HISTO_AL.Contig317.Fgenesh_histo.70.final_new	0.793087247	1.823905401	2.072593909	1.411851367	0.953308546	1.699592327	1.121374397	1.300968906	1.111186462	0.0035	0.8541	0.3977	0.0001	0	0.1685	0.8361	0.986	0.9873	0.9965	0.9993	0.9683	0.2983	0.0809	0.9169	0.9948	1	1	0.1459	0.0007	0.1526	0.0002	0	0.0473	0.5231	0.8529	0.8192	0.6023	0.0317	0.8474	0.011	0.0011	0.2808	0.8242	0.9705	0.9747	0.9999	0.7017	0.9998
	HISTO_AL.Contig317.Fgenesh_histo.71.final_new	0.93233604	1.312618073	1.369139106	1.261576468	0.981082721	1.24559124	0.955754255	1.079250831	0.891479959	0.0626	0.8627	0.4841	0.0189	0.0291	0.088	0.9336	0.7881	0.7972	0.9374	0.9865	0.8798	0.3119	0.2448	0.4502	0.9903	0.9471	0.9723	0.1373	0.0135	0.1607	0.0083	0.0086	0.0227	0.6879	0.4259	0.347	0.5159	0.1202	0.8393	0.0572	0.0478	0.1234	0.9098	0.7443	0.7321	0.9811	0.6881	0.9917
	HISTO_AL.Contig317.Fgenesh_histo.75.final_new	1.527808694	0.38674702	0.403800106	0.551489351	0.206954927	0.413212416	0.58758643	0.451128629	0.548660277	0.9472	0.6923	0.9227	0.9922	0.9619	0.7736	0.7185	0.9997	0.026	0.0528	0.1398	0.396	0.5785	0.5225	0.1757	0.2252	0.9555	0.0025	0.3077	0.8602	0.7979	0.9402	0.8905	0.5935	0.5758	0.9982	0.0323	0.0773	0.604	0.2021	0.7063	0.6262	0.2469	0.3015	0.9793	0.0039	0.0078	0.4215	0.0598
	HISTO_AL.Contig317.Fgenesh_histo.83.final_new	1.342147947	0.90436672	0.835147175	0.810012664	0.830023849	0.642826379	0.691269775	0.66248401	0.644870567	0.9403	0.7613	0.8877	0.0297	0.1557	0.206	0.881	0.1497	0.0004	0.0597	0.2687	0.3904	0.0016	0.0194	0.0242	0.4896	0.0289	0.0001	0.2387	0.7313	0.6399	0.0141	0.0795	0.0963	0.673	0.0952	0.0011	0.1123	0.6096	0.3601	0.006	0.0339	0.0418	0.5722	0.0397	0	0.9703	0.9984	0.9859
	HISTO_AL.Contig317.Fgenesh_histo.86.final_new	1.653500169	0.525790681	0.508802336	0.618651961	0.691475706	0.463402767	0.57593086	0.486206817	0.587705925	0.9915	0.6549	0.9758	0.8955	0.9013	0.4204	0.5766	0.148	0	0.0085	0.0626	0.3684	0.1658	0.2613	0.0179	0.0903	0.0074	0	0.3451	0.9374	0.8911	0.7446	0.7918	0.3132	0.4586	0.133	0.0014	0.0242	0.6316	0.1089	0.2628	0.3687	0.0406	0.143	0.0124	0	0.1045	0.8342	0.2554
	HISTO_AL.Contig317.Fgenesh_histo.87.final_new	0.88867552	1.096821414	1.024353478	1.096882406	0.980996445	0.891171755	1.075142897	0.871323017	1.283057995	0.9819	0.6428	0.9821	0.5921	0.7574	0.5787	0.1732	0.8542	0.8872	0.0181	0.0928	0.5579	0.0627	0.1715	0.0603	0.0167	0.2858	0.1849	0.3572	0.9072	0.9184	0.4513	0.6271	0.4391	0.1618	0.7142	0.6965	0.0179	0.4421	0.0816	0.0505	0.1499	0.0642	0.0197	0.2574	0.1487	0.4079	0.9373	0.5487
	HISTO_AL.Contig317.Fgenesh_histo.90.final_new	0.8222657	1.195203882	1.07439582	1.128748717	1.076215359	1.637902398	1.18912009	1.226089391	1.027078473	0.0015	0.6108	0.4796	0.5986	0.9214	0.8103	0.9368	0.882	0.9972	0.9985	0.9989	0.9971	0.9987	1	0.9998	0.9997	0.9991	1	0.3892	0.0011	0.3931	0.4919	0.8295	0.6851	0.8777	0.7806	0.9608	0.5204	0.0029	0.6069	0.6087	0.8916	0.7915	0.9172	0.8594	0.9877	0.4014	0.0013	0.5081
	HISTO_AL.Contig317.Fgenesh_histo.92.final_new	0.835163734	1.65743	2.63296	1.62558	1.17142	1.5395	1.16984	1.26911	1.16282	0.0435	0.5696	0.3434	0.0145	0	0.037	0.5766	0.5544	0.9335	0.9565	0.9472	0.876	0.3236	0.0021	0.3876	0.9117	0.9183	0.9955	0.4304	0.0528	0.3117	0.0179	0	0.0453	0.5065	0.5042	0.8508	0.6566	0.124	0.6883	0.0535	0.0002	0.0979	0.6688	0.6546	0.9338	0.9855	0.6764	0.9821
FPS	HISTO_AL.Contig317.Fgenesh_histo.94.final_new	0.26166633	0.540470425	0.650461562	0.656687781	0.896256702	0.820639485	1.256745071	0.81505102	1.054111899	1	1	1	1	1	1	1	1	1	0	0.052	0.5178	0.9569	0.816	0.8036	0.2282	0.3894	0.2192	0	0.948	0.9538	0.999	0.9915	0.993	0.7079	0.8649	0.818	0	0.4822	0.0462	0.9459	0.7977	0.8	0.2252	0.3843	0.2083	0	0.0431	0.001
	HISTO_AL.Contig317.Fgenesh_histo.95.final_new	0.62887149	1.7869	1.43861	1.48985	1.12214	1.71915	1.53618	1.69793	1.45098	0.1516	0.6797	0.1863	0.0776	0.9008	0.7963	0.8422	1	1	0.8484	0.8912	0.5535	0.3386	0.9682	0.9415	0.9301	1	1	0.3203	0.1088	0.1375	0.0563	0.7453	0.6035	0.6637	0.9975	0.9999	0.8137	0.4465	0.8625	0.303	0.9626	0.9179	0.9227	1	1	0.9224	0.6614	0.9437
	HISTO_AL.Contig317.Fgenesh_histo.96.final_new	0.872774368	1.236817385	0.831317389	1.123691714	1.004480801	1.370260452	1.224538827	1.163528444	1.08187645	0.0204	0.2178	0.4275	0.1625	0.9992	0.5962	0.7168	0.9214	0.9756	0.9796	0.8572	0.9644	0.8503	1	0.9657	0.9677	0.995	0.9995	0.7822	0.1428	0.7085	0.4551	0.9999	0.7907	0.8331	0.9534	0.978	0.5725	0.0356	0.2915	0.2518	0.9992	0.641	0.7324	0.9132	0.9512	0.8375	0.1497	0.5449
	HISTO_AL.Contig317.Fgenesh_histo.97.final_new	1.548432664	0.574240042	0.458427502	0.598857599	0.600374994	0.614219504	0.623420144	0.566080032	0.595726539	0.7078	0.6413	0.9093	0.894	0.9996	0.764	0.7341	0.7456	0	0.2922	0.4517	0.7614	0.7359	0.9927	0.5876	0.5731	0.5803	0	0.3587	0.5483	0.7841	0.7512	0.9878	0.6316	0.6125	0.6124	0	0.0907	0.2386	0.2159	0.4623	0.9489	0.325	0.357	0.34	0	0.106	0.2641	0.2488
FPS	HISTO_AL.Contig317.Fgenesh_Neurospora.10.final_new	0.499830597	0.870155301	0.791141338	1.310595448	0.753159504	1.076671638	1.630507479	0.885278744	1.350829229	0.9988	0.8307	1	0.9999	1	0.9816	0.8802	1	1	0.0012	0.0358	0.789	0.8014	0.9151	0.2099	0.2601	0.918	0.6383	0.1693	0.9642	0.9904	0.9906	0.9976	0.8287	0.7034	0.9965	0.9816	0	0.211	0.0096	0.5311	0.6721	0.0629	0.1161	0.7147	0.3079	0.0001	0.1986	0.0094
	HISTO_AL.Contig317.Fgenesh_Neurospora.100.final_new	1.607796655	0.496453627	0.519538779	0.532249827	0.555590355	0.527995143	0.535646828	0.481844114	0.675868283	0.945	0.9117	0.9909	0.9789	0.9436	0.9177	0.2646	0.84	0	0.055	0.442	0.7848	0.6934	0.5402	0.4764	0.0533	0.3579	0	0.0883	0.558	0.8117	0.7424	0.5861	0.5165	0.0726	0.4051	0	0.0091	0.2152	0.1883	0.4083	0.2715	0.1981	0.0162	0.1603	0	0.0211	0.3066	0.2576
	HISTO_AL.Contig317.Fgenesh_Neurospora.102.final_new	1.059144691	0.992289607	0.730150849	0.93228581	0.837986828	1.04317382	0.938499394	0.955475401	0.80067612	0.1028	0.5236	0.4344	0.281	0.997	0.565	0.9408	0.8971	0.2118	0.8972	0.8622	0.8401	0.7014	0.999	0.8777	0.9855	0.9744	0.6853	0.4764	0.1378	0.4198	0.2886	0.9926	0.5268	0.9002	0.8381	0.2588	0.5656	0.1599	0.5802	0.3453	0.997	0.6106	0.9395	0.8949	0.2878	0.719	0.2986	0.7114
	HISTO_AL.Contig317.Fgenesh_Neurospora.121.final_new	0.98648075	1.200951075	1.487272807	1.125929924	1.021260612	1.250897103	0.914286548	1.07717274	0.729352044	0.0308	0.7944	0.299	0.075	0.0021	0.1843	0.9867	0.4844	0.5622	0.9692	0.9872	0.8702	0.6184	0.0914	0.7849	0.999	0.8883	0.9612	0.2056	0.0128	0.1348	0.0393	0.0005	0.0737	0.9036	0.2818	0.2654	0.701	0.1298	0.8652	0.2137	0.0113	0.3752	0.9835	0.6252	0.7136	0.925	0.3816	0.9607
	HISTO_AL.Contig317.Fgenesh_Neurospora.122.final_new	0.886766437	1.211403064	1.057294851	1.114345114	1.210721711	1.365083247	1.024188054	1.092471916	0.873530285	0.0418	0.7761	0.6017	0.2805	0.6558	0.5481	0.9572	0.3008	0.8724	0.9582	0.975	0.9458	0.8222	0.9362	0.9285	0.9955	0.7629	0.9889	0.2239	0.025	0.3294	0.1335	0.444	0.3008	0.8128	0.1833	0.5704	0.3983	0.0542	0.6706	0.2366	0.5802	0.452	0.9009	0.2777	0.7433	0.7195	0.1778	0.8665
	HISTO_AL.Contig317.Fgenesh_Neurospora.129.final_new	0.592792825	2.25291	2.30083	1.69548	1.33211	2.24735	1.66989	1.79969	1.43093	0.0096	0.5453	0.2971	0.0127	0.0075	0.4911	0.8825	0.9682	1	0.9904	0.9846	0.9646	0.4858	0.4239	0.9756	0.9945	0.9992	1	0.4547	0.0154	0.2777	0.0148	0.0186	0.4605	0.8101	0.9128	1	0.7029	0.0354	0.7223	0.0435	0.0336	0.6577	0.9144	0.9698	1	0.9873	0.5142	0.9852
	HISTO_AL.Contig317.Fgenesh_Neurospora.156.final_new	1.365269366	0.89183586	1.890816646	1.098475811	0.672339908	0.579099153	0.607446057	0.822338171	1.006856534	0.9125	0.8413	0.2589	0.1606	0	0.0197	0.1075	0.6705	0.0223	0.0875	0.4025	0.0392	0.0249	0	0.0022	0.0333	0.2649	0.0025	0.1587	0.5975	0.0885	0.0507	0	0.0038	0.0521	0.3464	0.0104	0.7411	0.9608	0.9115	0.3509	0.0003	0.0987	0.2499	0.7982	0.156	0.8394	0.9751	0.9493
	HISTO_AL.Contig317.Fgenesh_Neurospora.165.final_new	0.934245334	1.161909214	1.479852866	1.309413757	0.882098689	1.067260025	0.984051656	1.136989926	1.024681121	0.5221	0.8046	0.2214	0.1714	0.0002	0.0106	0.6685	0.9869	0.8411	0.4779	0.7609	0.2315	0.18	0.0001	0.017	0.6288	0.9636	0.7638	0.1954	0.2391	0.0973	0.0668	0.0001	0.003	0.3951	0.8252	0.4523	0.7786	0.7685	0.9027	0.4095	0.0053	0.0741	0.8031	0.9907	0.9173	0.8286	0.82	0.9332
	HISTO_AL.Contig317.Fgenesh_Neurospora.17.final_new	1.001332735	0.832642168	0.870168261	0.922545078	0.737765667	0.700505765	0.977233563	0.77033218	0.9696681	0.9984	0.5849	0.9861	0.953	0.8603	0.7624	0.5861	0.9938	0.4926	0.0016	0.011	0.2514	0.0844	0.0745	0.0259	0.0217	0.3645	0.0016	0.4151	0.989	0.9501	0.8862	0.7837	0.6558	0.5223	0.9575	0.4209	0.0139	0.7486	0.0499	0.2745	0.2195	0.0935	0.0873	0.6067	0.0235	0.047	0.9156	0.1138
	HISTO_AL.Contig317.Fgenesh_Neurospora.171.final_new	0.986959244	1.498941472	2.077301372	1.379167182	0.954899296	1.219555995	0.823757156	0.886247374	1.053717204	0.0688	0.9083	0.8299	0.005	0	0.0265	0.4112	0.657	0.5389	0.9312	0.9906	0.9778	0.0972	0.0003	0.2449	0.7732	0.9076	0.9095	0.0917	0.0094	0.3463	0.0006	0	0.0071	0.1251	0.2349	0.1264	0.1701	0.0222	0.6537	0.0024	0	0.012	0.1864	0.3478	0.2183	0.995	0.9028	0.9994
	HISTO_AL.Contig317.Fgenesh_Neurospora.32.final_new	1.134610056	0.998150939	0.914029138	1.009301125	0.88145078	0.835817355	0.814528734	0.880648357	0.702475648	0.7465	0.8096	0.5234	0.0721	0.3513	0.0553	0.9897	0.4987	0.0409	0.2535	0.612	0.2827	0.0283	0.1729	0.0222	0.9343	0.3261	0.025	0.1904	0.388	0.2093	0.0273	0.1423	0.0191	0.8943	0.2562	0.0209	0.4766	0.7173	0.7907	0.101	0.3705	0.0786	0.9717	0.479	0.0837	0.9279	0.9717	0.9727
	HISTO_AL.Contig317.Fgenesh_Neurospora.66.final_new	1.002549947	1.106491393	1.102534898	1.010901773	1.090031686	1.19781622	0.856384345	0.913830607	0.88667466	0.0297	0.9164	0.7921	0.1782	0.2184	0.4418	0.8181	0.246	0.4867	0.9703	0.9982	0.9845	0.7577	0.7296	0.9254	0.9717	0.732	0.9455	0.0836	0.0018	0.3058	0.0288	0.0516	0.1071	0.4158	0.0646	0.1121	0.2079	0.0155	0.6942	0.0848	0.0999	0.2233	0.5928	0.1368	0.2392	0.8218	0.2423	0.9712
	HISTO_AL.Contig317.Fgenesh_Neurospora.72.final_new	0.860656872	1.369022849	1.973358175	1.305392676	1.00114436	1.067800938	0.945751683	0.950849285	1.484905803	0.7354	0.919	0.9288	0.0918	0.0005	0.173	0.064	0.848	0.9172	0.2646	0.7498	0.7684	0.051	0.0002	0.099	0.0484	0.6353	0.6752	0.081	0.2502	0.4962	0.0167	0.0001	0.0289	0.0136	0.3758	0.3817	0.0712	0.2316	0.5038	0.01	0	0.0206	0.0127	0.3751	0.3701	0.9082	0.949	0.9833
	HISTO_AL.Contig317.Fgenesh_Neurospora.77.final_new	1.000348774	1.218597692	0.920884996	1.116086669	1.094688138	1.27901622	1.004917449	1.024078795	0.726358836	0.0064	0.4631	0.403	0.0332	0.7622	0.1411	0.995	0.2032	0.4893	0.9936	0.9806	0.9628	0.6682	0.9913	0.8772	0.9999	0.8818	0.9841	0.5369	0.0194	0.4362	0.069	0.7414	0.1987	0.9828	0.2678	0.518	0.597	0.0372	0.5638	0.0898	0.7873	0.2415	0.9904	0.3183	0.5727	0.9668	0.3318	0.931
	HISTO_AL.Contig317.Fgenesh_Neurospora.78.final_new	1.198395914	0.952809565	1.624003126	1.367643287	0.75501032	0.610642274	0.757715465	0.773176927	0.86224521	0.9997	0.8334	0.7592	0.097	0	0	0.3984	0.8241	0.0207	0.0003	0.0329	0.0275	0	0	0	0.0106	0.0702	0.0003	0.1666	0.9671	0.4219	0.0276	0	0	0.1934	0.5041	0.0101	0.2408	0.9725	0.5781	0.0482	0	0	0.2468	0.5721	0.017	0.903	1	0.9724
	HISTO_AL.Contig317.Fgenesh_Neurospora.87.final_new	0.839880455	1.368378512	1.488684081	1.253208477	1.112597339	1.580660424	1.185628388	1.336283884	1.045933958	0.0002	0.5119	0.1123	0.0736	0.0209	0.3191	0.8884	0.7454	0.9878	0.9998	0.9975	0.9528	0.9129	0.6933	0.9824	0.9996	0.998	1	0.4881	0.0025	0.1415	0.1029	0.0257	0.318	0.8306	0.6976	0.9551	0.8877	0.0472	0.8585	0.4217	0.1729	0.7133	0.9672	0.9254	0.9946	0.9264	0.0871	0.8971
	HISTO_AL.Contig317.Fgenesh_Neurospora.91.final_new	0.597759116	1.517780111	2.263428135	1.650515366	0.954380607	1.617398358	1.591859133	1.477314373	1.571406757	0.5509	0.606	0.7383	0.6907	0.1068	0.5337	0.6081	0.9959	0.9984	0.4491	0.5265	0.6403	0.6106	0.1064	0.4741	0.5468	0.9717	0.979	0.394	0.4735	0.6308	0.5806	0.0837	0.436	0.5136	0.9689	0.9837	0.2617	0.3597	0.3692	0.4568	0.0554	0.3272	0.422	0.953	0.9697	0.3093	0.3894	0.4194
	HISTO_AL.Contig317.fgenesh_plus.28.final_new	1.070230942	0.961094275	0.86623132	0.872962569	0.876052688	0.971317731	0.940356965	0.940208043	0.744607182	0.3123	0.4623	0.4442	0.362	0.8188	0.7668	0.9877	0.7595	0.1537	0.6877	0.6321	0.6284	0.5364	0.8737	0.8409	0.9849	0.8176	0.3709	0.5377	0.3679	0.498	0.4118	0.7912	0.7516	0.9658	0.7295	0.2691	0.5558	0.3716	0.502	0.4203	0.7973	0.7634	0.9737	0.743	0.2494	0.638	0.4636	0.5882
	HISTO_AL.Contig317.fgenesh_plus.3.final_new	1.135725035	0.610258534	0.517584949	0.659900106	0.823948656	0.672591289	0.743427965	0.603038224	1.112440154	0.9895	0.9204	0.9979	0.9991	0.9999	0.9903	0.0405	0.7001	0.0971	0.0105	0.2292	0.7829	0.7697	0.9559	0.5646	0.0025	0.0905	0.0021	0.0796	0.7708	0.9371	0.9336	0.9879	0.7971	0.0095	0.2429	0.012	0.0021	0.2171	0.0629	0.4573	0.845	0.2463	0.0004	0.0245	0.0004	0.0009	0.2303	0.0664
	HISTO_AL.Contig317.fgenesh_plus.31.final_new	1.168175181	0.681667071	0.78871198	0.881591638	0.755370565	0.751221746	0.750391983	0.682847059	0.982289394	0.8034	0.8646	0.9644	0.9566	0.7327	0.4093	0.1784	0.8237	0.0709	0.1966	0.4966	0.6887	0.6892	0.3884	0.1767	0.0953	0.487	0.0453	0.1354	0.5034	0.7338	0.7389	0.3862	0.133	0.0728	0.484	0.0166	0.0356	0.3113	0.2662	0.5099	0.1923	0.0416	0.0227	0.2802	0.0015	0.0434	0.3108	0.2611
	HISTO_AL.Contig317.fgenesh_plus.34.final_new	1.464170487	0.644482459	0.579878226	0.687521021	0.767909539	0.61438098	0.73109307	0.641530879	0.637535518	0.8338	0.275	0.6967	0.6965	0.8859	0.4896	0.7112	0.1652	0	0.1662	0.1041	0.3937	0.355	0.6381	0.2251	0.4064	0.0736	0	0.725	0.8959	0.8101	0.8266	0.935	0.6764	0.8039	0.3791	0.0058	0.3033	0.6063	0.1899	0.4764	0.7144	0.3218	0.5082	0.1382	0.0017	0.3035	0.645	0.1734
	HISTO_AL.Contig317.fgenesh_plus.47.final_new	0.856215698	1.39502	1.03947	1.31058	1.62962	1.24422	1.13865	1.22315	1.38588	0.2828	0.6003	0.3513	0.0553	0.7869	0.1729	0.105	0.0038	0.9363	0.7172	0.7365	0.5566	0.2111	0.8558	0.3707	0.2653	0.0523	0.9493	0.3997	0.2635	0.2989	0.0688	0.711	0.1531	0.1121	0.0156	0.8435	0.6487	0.4434	0.7011	0.1619	0.8334	0.3102	0.2232	0.0407	0.9428	0.9447	0.7889	0.9312
	HISTO_AL.Contig317.fgenesh_plus.51.final_new	1.423754794	0.579461034	0.412495308	0.637193877	0.798520792	0.565386694	0.716100104	0.529025232	0.667883528	0.9797	0.4282	0.995	0.9787	1	0.8413	0.6701	0.1181	0	0.0203	0.0252	0.6975	0.4354	0.9918	0.169	0.125	0.0059	0	0.5718	0.9748	0.9946	0.9709	1	0.834	0.689	0.204	0.0006	0.005	0.3025	0.0054	0.2351	0.9779	0.073	0.0487	0.0012	0	0.0213	0.5646	0.0291
	HISTO_AL.Contig317.genewise.28.final_new	1.16759743	0.794760424	0.570759967	0.876601695	1.060700322	0.651722268	0.829434091	0.707959248	0.828737764	0.9929	0.6294	0.9484	0.7866	0.9992	0.4204	0.6156	0.043	0.0397	0.0071	0.0333	0.2808	0.055	0.8209	0.0134	0.0626	0.0023	0.0004	0.3706	0.9667	0.8814	0.646	0.9975	0.3244	0.5015	0.0525	0.0639	0.0516	0.7192	0.1186	0.1923	0.9207	0.0732	0.167	0.0043	0.0053	0.2134	0.945	0.354
YPS	HISTO_AL.Contig317.genewise.76.final_new	2.353491602	0.358066203	0.315824895	0.357582158	0.337265225	0.442199375	0.394574041	0.258847404	0.35666325	0.4325	0.6432	0.9893	0.8274	0.9349	0.8018	0.787	0.8884	0	0.5675	0.6708	0.9712	0.8034	0.9055	0.8001	0.7699	0.8367	0.0006	0.3568	0.3292	0.9448	0.6665	0.8168	0.6566	0.6449	0.7245	0	0.0107	0.0288	0.0552	0.0846	0.2304	0.1087	0.1406	0.1619	0	0.1726	0.1966	0.3335
	HISTO_AL.Contig317-snap.106.final_new	1.026682768	1.185050915	1.175302913	1.024660028	0.839157966	1.108943993	0.973124517	1.005937419	0.869288154	0.0497	0.5154	0.3392	0.0053	0.0104	0.2477	0.911	0.9627	0.3372	0.9503	0.9058	0.8628	0.2257	0.2847	0.8089	0.9861	0.9933	0.8838	0.4846	0.0942	0.3655	0.0262	0.0409	0.2981	0.8479	0.9095	0.3805	0.6608	0.1372	0.6345	0.0318	0.0466	0.42	0.922	0.9526	0.5319	0.9947	0.7743	0.9738
	HISTO_AL.Contig317-snap.118.final_new	0.859036038	0.941684408	1.008348956	1.231641829	0.79438213	0.944893712	0.90032093	0.961964984	1.05681421	0.944	0.9547	0.9368	0.9476	0.868	0.3491	0.7429	0.9965	0.9247	0.056	0.5952	0.4506	0.4959	0.3311	0.0619	0.2778	0.8258	0.3385	0.0453	0.4048	0.3528	0.398	0.2586	0.0452	0.2229	0.7504	0.2609	0.0632	0.5494	0.6472	0.5504	0.3687	0.0609	0.3112	0.8551	0.3908	0.0524	0.5041	0.602
	HISTO_AL.Contig317-snap.120.final_new	0.810111942	1.560745193	1.392354196	1.306634119	1.045613973	1.488420255	1.158379893	1.218728519	1.042221126	0.0201	0.7687	0.5515	0.0024	0.0982	0.2579	0.9448	0.9528	0.9969	0.9799	0.9913	0.9665	0.3159	0.7306	0.8954	0.9949	0.9966	1	0.2313	0.0087	0.3216	0.0015	0.0356	0.1241	0.7919	0.7845	0.9227	0.4485	0.0335	0.6784	0.0053	0.1072	0.2459	0.8731	0.8922	0.9745	0.9976	0.6841	0.9985
	HISTO_AL.Contig317-snap.13.final_new	0.71664039	1.49642	1.48253	1.34341	1.10202	1.56395	1.39237	1.46517	1.07651	0.061	0.5057	0.2366	0.155	0.2037	0.6746	0.9984	0.9988	1	0.939	0.8989	0.762	0.7036	0.7294	0.9415	0.9999	0.9992	1	0.4943	0.1011	0.2844	0.2054	0.2507	0.6386	0.9925	0.9904	0.9997	0.7634	0.238	0.7156	0.4111	0.4436	0.8307	0.9981	0.9978	1	0.845	0.2964	0.7946
FPS	HISTO_AL.Contig317-snap.131.final_new	0.255985183	1.433824957	2.625642671	5.812707364	1.339625668	1.635013634	4.217803142	2.844121198	2.144616761	0.9993	0.3867	0.8676	0.9837	0.9182	0.0738	0.9536	0.9999	1	0.0007	0.0029	0.0562	0.6204	0.0707	0	0.2521	0.7177	0.9514	0.6133	0.9971	0.869	0.9827	0.9117	0.1627	0.9465	0.9989	1	0.1324	0.9438	0.131	0.9176	0.5837	0.0194	0.734	0.9724	0.9986	0.0163	0.3796	0.0173
	HISTO_AL.Contig317-snap.133.final_new	1.236061544	0.908344334	1.286875439	0.896890886	0.56171886	0.596775734	0.825945794	0.670147451	0.709276787	0.9861	0.4173	0.8881	0.1769	0.0027	0.2054	0.8048	0.9937	0.0214	0.0139	0.0206	0.2495	0.004	0	0.0046	0.1844	0.6475	0.0001	0.5827	0.9794	0.8909	0.2707	0.0102	0.2929	0.79	0.984	0.1022	0.1119	0.7505	0.1091	0.0364	0.0004	0.0486	0.4055	0.822	0.0075	0.8231	0.996	0.7293
	HISTO_AL.Contig317-snap.135.final_new	0.759186152	1.89853	1.97802	1.51946	1.23688	1.36578	1.07369	1.47147	1.45288	0.3766	0.946	0.2019	0.0027	0.0014	0.1486	0.2494	0.6733	0.9956	0.6234	0.9416	0.3197	0.0197	0.0116	0.2631	0.3723	0.7136	0.9839	0.054	0.0584	0.0188	0.0002	0.0001	0.0161	0.0449	0.2089	0.7093	0.7981	0.6803	0.9812	0.0462	0.0282	0.4143	0.5241	0.8357	0.9971	0.9973	0.9803	0.9998
	HISTO_AL.Contig317-snap.142.final_new	0.838167193	1.019605789	1.022459921	0.944508088	0.905008477	1.028862079	1.288673156	1.447483324	1.259850354	0.8133	0.3377	0.1508	0.7849	0.7901	0.8855	0.4058	0.919	0.8776	0.1867	0.1408	0.0461	0.5173	0.5115	0.6542	0.2123	0.7019	0.557	0.6623	0.8592	0.2976	0.8487	0.8455	0.9102	0.5354	0.9278	0.8872	0.8492	0.9539	0.7024	0.9334	0.9344	0.9654	0.7104	0.9716	0.9618	0.2151	0.4827	0.1513
	HISTO_AL.Contig317-snap.15.final_new	1.712025612	0.548364856	0.557754597	0.730757975	0.748862864	0.496024365	0.635699866	0.527025888	0.732786714	0.8926	0.2753	0.7743	0.6779	0.6094	0.0526	0.0881	0.0526	0	0.1074	0.066	0.3506	0.2669	0.2451	0.0087	0.0251	0.0151	0	0.7247	0.934	0.8683	0.8097	0.7538	0.1936	0.2398	0.1857	0.0042	0.2257	0.6494	0.1317	0.4068	0.3714	0.0289	0.0534	0.0328	0	0.3221	0.7331	0.1903
	HISTO_AL.Contig317-snap.16.final_new	1.064004886	0.88623935	0.755332648	1.067285032	0.888807481	0.797850323	0.941922473	0.835503656	0.91911898	0.9673	0.4827	0.9038	0.7569	0.9889	0.0909	0.5859	0.7256	0.1808	0.0327	0.0574	0.3204	0.1603	0.7023	0.0078	0.1375	0.1764	0.0134	0.5173	0.9426	0.8712	0.722	0.9781	0.1266	0.5885	0.6932	0.2714	0.0962	0.6796	0.1288	0.2923	0.8352	0.0247	0.2404	0.2949	0.033	0.2431	0.8397	0.278
	HISTO_AL.Contig317-snap.18.final_new	1.523649086	0.663905325	0.471486834	0.575336524	0.699738325	0.680548811	0.703109456	0.662217403	0.616836795	0.3407	0.2654	0.4757	0.4621	0.9975	0.9297	0.734	0.2456	0	0.6593	0.4	0.609	0.6124	0.9984	0.9615	0.7766	0.4137	0	0.7346	0.6	0.7051	0.6889	0.9977	0.9565	0.8194	0.5102	0.0016	0.5243	0.391	0.2949	0.5002	0.9955	0.9159	0.7038	0.3214	0.0001	0.5379	0.3876	0.3111
	HISTO_AL.Contig317-snap.21.final_new	0.804922059	0.852376853	0.868299252	1.009026671	0.905198646	0.958250582	1.13130013	0.85585455	1.442963203	0.9839	0.7705	0.9942	0.9956	0.9766	0.9291	0.1665	0.9884	0.9736	0.0161	0.1429	0.7516	0.7546	0.6906	0.3563	0.0133	0.627	0.3784	0.2295	0.8571	0.9513	0.9512	0.9165	0.7474	0.11	0.888	0.7844	0.0058	0.2484	0.0487	0.5126	0.4736	0.1635	0.007	0.3606	0.1563	0.0044	0.2454	0.0488
	HISTO_AL.Contig317-snap.27.final_new	0.641873434	0.833110373	0.746486439	0.67873579	0.66463506	1.239278538	1.114784073	0.926366299	2.046971442	0.8964	0.9471	0.9984	0.9994	0.9996	1	0.155	1	0.9955	0.1036	0.677	0.9169	0.9736	0.9852	0.9965	0.0521	0.9929	0.8489	0.0529	0.323	0.7903	0.9106	0.952	0.9809	0.0312	0.9711	0.6947	0.0016	0.0831	0.2097	0.7062	0.8391	0.9237	0.003	0.911	0.3674	0.0006	0.0264	0.0894
	HISTO_AL.Contig317-snap.44.final_new	1.275733882	1.139534223	0.599698949	0.653558648	1.027923885	0.568020449	0.732132917	0.60637887	1.67026981	0.9296	0.6383	0.8822	0.0374	0.8633	0.7836	0.0123	0.1128	0.0758	0.0704	0.1575	0.4014	0.0032	0.4199	0.3173	0.0035	0.0188	0.0099	0.3617	0.8425	0.7779	0.0353	0.763	0.6726	0.0123	0.1052	0.0877	0.1178	0.5986	0.2221	0.0078	0.5092	0.3896	0.0055	0.0329	0.0219	0.9626	0.9968	0.9647
	HISTO_AL.Contig317-snap.45.final_new	0.769106398	0.764255436	0.694158597	0.849681221	0.702774236	0.941765172	1.054595582	0.81210325	0.689251129	0.9963	0.9625	0.9998	1	1	0.9999	1	1	0.9961	0.0037	0.2079	0.8451	0.9378	0.9828	0.7761	0.9635	0.9592	0.3256	0.0375	0.7921	0.9603	0.988	0.9964	0.9291	0.9938	0.9933	0.6458	0.0002	0.1549	0.0397	0.6702	0.8566	0.3807	0.8182	0.7989	0.0757	0	0.0622	0.012
	HISTO_AL.Contig317-snap.55.final_new	0.710459383	1.67778	1.66515	1.44368	1.21015	1.5361	1.24202	1.48805	1.15204	0.1446	0.8945	0.2582	0.0256	0.0489	0.3829	0.9529	0.9175	1	0.8554	0.9742	0.6271	0.1795	0.2288	0.7306	0.9837	0.9716	1	0.1055	0.0258	0.0526	0.003	0.007	0.1062	0.7037	0.5858	0.9766	0.7418	0.3729	0.9474	0.1235	0.1633	0.6289	0.9656	0.9439	1	0.9744	0.8205	0.997
	HISTO_AL.Contig317-snap.73.final_new	0.931852783	1.103745357	1.058882757	1.064221055	1.08220219	1.230838645	1.108713204	1.024592266	0.949875091	0.035	0.3632	0.7331	0.3607	0.5883	0.5461	0.8967	0.4734	0.8592	0.965	0.8766	0.982	0.8771	0.9557	0.9438	0.989	0.8907	0.9934	0.6368	0.1234	0.782	0.4987	0.6831	0.649	0.8931	0.5811	0.8638	0.2669	0.018	0.218	0.2067	0.3664	0.3542	0.7542	0.3174	0.6276	0.6393	0.1229	0.5013
	HISTO_AL.Contig317-snap.78.final_new	1.232490935	1.124894011	1.424642586	0.9049673	1.008280062	0.8694434	0.737316316	0.758226607	0.766941686	0.2824	0.7539	0.6965	0.0078	0.0001	0.2425	0.6274	0.0805	0.0335	0.7176	0.86	0.8258	0.0467	0.0025	0.4044	0.7279	0.2059	0.151	0.2461	0.14	0.4345	0.0061	0.0004	0.1316	0.427	0.0543	0.0319	0.3035	0.1742	0.5655	0.0082	0	0.1546	0.4754	0.0633	0.0319	0.9922	0.9533	0.9939
	HISTO_AL.Contig317-snap.79.final_new	0.757857432	1.217833952	1.596763131	0.960469943	0.916762419	1.309649146	1.281137269	1.29764227	0.890717829	0.5356	0.5881	0.5581	0.7493	0.106	0.9894	0.9936	0.9946	0.9942	0.4644	0.5684	0.5233	0.7063	0.1145	0.9828	0.9868	0.9864	0.9765	0.4119	0.4316	0.4502	0.6217	0.1107	0.9661	0.9675	0.9696	0.9479	0.4419	0.4767	0.5498	0.6792	0.1143	0.9786	0.974	0.9793	0.9728	0.2507	0.2937	0.3783
	HISTO_AL.Contig317-snap.82.final_new	0.783932519	1.50153	1.25657	1.29217	1.38704	1.42937	1.19991	1.12762	1.06125	0.0733	0.7663	0.9496	0.0197	0.58	0.4592	0.9616	0.2071	0.9994	0.9267	0.9634	0.9953	0.2712	0.9019	0.8624	0.9949	0.6051	1	0.2337	0.0366	0.7303	0.0096	0.3311	0.242	0.8396	0.1274	0.9597	0.0504	0.0047	0.2697	0.0006	0.1386	0.074	0.6874	0.034	0.8989	0.9803	0.7288	0.9904
	HISTO_AL.Contig317-snap.92.final_new	1.041826188	1.06080935	1.409788531	1.01110639	0.944572404	0.955075024	0.958943626	0.991077618	0.74539532	0.5277	0.5092	0.3807	0.2169	0.012	0.3326	0.9536	0.553	0.3386	0.4723	0.4887	0.3824	0.2269	0.0133	0.3337	0.9218	0.5289	0.358	0.4908	0.5113	0.4102	0.2489	0.0155	0.3547	0.9178	0.5457	0.3774	0.6193	0.6176	0.5898	0.3152	0.0265	0.4529	0.9536	0.6216	0.4722	0.7831	0.7731	0.7511
	HISTO_AL.Contig317-snap.95.final_new	1.05779959	1.396182317	1.957114061	1.404931535	1.237262807	1.151082575	0.878119135	0.928894141	0.868839925	0.0475	0.7145	0.5602	0.0003	0	0.0005	0.7054	0.0352	0.289	0.9525	0.9699	0.949	0.0701	0.0004	0.0738	0.9422	0.3276	0.8509	0.2855	0.0301	0.3604	0.0012	0	0.0023	0.5249	0.0335	0.1889	0.4398	0.051	0.6396	0.0023	0	0.0033	0.6398	0.0459	0.2783	0.9997	0.9299	0.9988
	HISTO_AL.Contig320.eannot.1080.final_new	1.512822625	0.382332976	0.50048097	0.603989328	0.531183186	0.47863223	0.691050329	0.444085885	0.66824691	0.9791	0.4111	0.983	0.9989	0.9357	0.695	0.4928	0.8862	0.0013	0.0209	0.0312	0.6495	0.8959	0.4095	0.1351	0.0774	0.3167	0	0.5889	0.9688	0.9774	0.9975	0.9269	0.7396	0.5516	0.8809	0.0195	0.017	0.3505	0.0226	0.7775	0.2946	0.083	0.0596	0.2204	0	0.0011	0.1041	0.0025
	HISTO_AL.Contig320.eannot.1082.final_new	1.202991309	1.002457157	2.309657818	1.119210629	0.750756048	0.700044803	0.734360999	0.880852375	0.923198085	0.914	0.817	0.3381	0.0988	0	0.0208	0.2713	0.777	0.0609	0.086	0.3642	0.0601	0.0116	0	0.0015	0.0719	0.3593	0.0058	0.183	0.6358	0.1323	0.0313	0	0.0045	0.1251	0.4685	0.0266	0.6619	0.9399	0.8677	0.2109	0	0.0692	0.4013	0.8185	0.1966	0.9012	0.9884	0.9687
	HISTO_AL.Contig320.eannot.1084.final_new	1.04576907	1.007467049	0.91352218	0.902804351	0.902547477	1.075024802	0.924337443	0.902219742	0.885770975	0.0326	0.6842	0.8045	0.2268	0.7249	0.7681	0.8089	0.7666	0.2262	0.9674	0.9726	0.9909	0.8084	0.977	0.9826	0.9687	0.9645	0.8336	0.3158	0.0274	0.6177	0.1375	0.5513	0.6064	0.6568	0.5961	0.1636	0.1955	0.0091	0.3823	0.0712	0.4285	0.4965	0.5634	0.5037	0.0911	0.7732	0.1916	0.8625
	HISTO_AL.Contig320.eannot.1088.final_new	1.649732812	0.590448447	0.362322779	0.726957177	0.472291365	0.526668768	0.651539691	0.460523122	0.592705718	0.6977	0.3798	0.8424	0.5388	0.932	0.2202	0.5319	0.8523	0.0039	0.3023	0.2482	0.6623	0.3444	0.8208	0.1429	0.3691	0.6293	0.0115	0.6202	0.7518	0.8591	0.6349	0.9369	0.3411	0.6022	0.8394	0.0581	0.1576	0.3377	0.1409	0.2102	0.712	0.066	0.2477	0.4646	0.006	0.4612	0.6556	0.3651
	HISTO_AL.Contig320.eannot.1089.final_new	1.098869519	0.984135609	0.70595049	0.902108883	0.709085155	0.850879497	0.87950944	0.981526373	0.721032708	0.7523	0.6295	0.2258	0.2432	0.986	0.5371	0.9634	0.975	0.1289	0.2477	0.4043	0.1032	0.1194	0.9285	0.3257	0.8528	0.8931	0.0782	0.3705	0.5957	0.1741	0.1861	0.9436	0.4079	0.8961	0.9199	0.1306	0.7742	0.8968	0.8259	0.4966	0.9935	0.7579	0.973	0.9847	0.4323	0.7568	0.8806	0.8139
	HISTO_AL.Contig320.eannot.1093.final_new	0.846622658	1.371230258	0.831255195	1.084921031	1.330681629	1.378453865	1.160997506	1.002527016	1.104147963	0.1035	0.5523	0.9142	0.1084	0.9699	0.7532	0.6583	0.2172	0.9396	0.8965	0.8803	0.9879	0.5132	0.9916	0.9444	0.884	0.573	0.9872	0.4477	0.1197	0.8323	0.1282	0.9498	0.669	0.6048	0.221	0.8441	0.0858	0.0121	0.1677	0.0128	0.8201	0.2949	0.3022	0.0622	0.5144	0.8916	0.4868	0.8718
	HISTO_AL.Contig320.eannot.1101.final_new	1.121934773	0.749769412	0.595064535	1.081738064	0.872971574	0.782051664	0.883492315	1.036346542	0.967830811	0.9059	0.5402	0.0848	0.9271	0.9995	0.0412	0.2636	0.57	0.1195	0.0941	0.1575	0.0096	0.6352	0.986	0.0037	0.0803	0.22	0.0169	0.4598	0.8425	0.1093	0.8945	0.996	0.0653	0.2755	0.528	0.1558	0.9152	0.9904	0.8907	0.9941	0.9999	0.3633	0.6652	0.8766	0.6125	0.0729	0.3648	0.1055
	HISTO_AL.Contig320.eannot.1105.final_new	1.138134812	0.823667015	0.604459704	1.038896982	0.938774277	0.700738045	0.875837932	0.751228564	0.756559899	0.9574	0.5142	0.8456	0.6723	0.9905	0.1217	0.8164	0.3188	0.1287	0.0426	0.078	0.3232	0.1432	0.8059	0.006	0.3422	0.0529	0.0083	0.4858	0.922	0.8041	0.649	0.9795	0.1618	0.7608	0.3659	0.2078	0.1544	0.6768	0.1959	0.2969	0.8831	0.0368	0.4981	0.1302	0.0461	0.3277	0.8568	0.351
	HISTO_AL.Contig320.Fgenesh_Aspergillus.34.final_new	1.252401779	0.805327762	0.582014585	0.696118545	0.839672442	0.747731598	0.871060489	0.717711286	0.936531309	0.7286	0.2669	0.7747	0.4767	0.9867	0.8316	0.169	0.3612	0.02	0.2714	0.1469	0.5946	0.2983	0.9465	0.6676	0.1206	0.2387	0.0159	0.7331	0.8531	0.8779	0.6785	0.9897	0.9053	0.3598	0.5834	0.1776	0.2253	0.4054	0.1221	0.2539	0.9066	0.582	0.1017	0.2041	0.0206	0.5233	0.7017	0.3215
	HISTO_AL.Contig320.Fgenesh_Aspergillus.50.final_new	1.433728953	0.658138025	0.552766184	0.9934512	0.689426332	0.625262682	0.691254159	0.72586612	0.364835678	0.7563	0.5298	0.3886	0.6279	0.9385	0.0074	0.9998	0.5231	0.0018	0.2437	0.3084	0.2022	0.4073	0.7452	0.0053	0.9879	0.3231	0.0047	0.4702	0.6916	0.3837	0.5947	0.8802	0.0189	0.9956	0.5087	0.015	0.6114	0.7978	0.6163	0.675	0.9329	0.0343	0.9982	0.607	0.0288	0.3721	0.5927	0.4053
	HISTO_AL.Contig320.Fgenesh_Aspergillus.59.final_new	1.46033495	0.479510687	0.333865292	0.546464033	0.632658035	0.457599108	0.704856405	0.419187906	0.803910898	0.9967	0.4143	0.9973	0.9982	0.9999	0.9518	0.1457	0.6979	0.0012	0.0033	0.0049	0.665	0.382	0.9551	0.1458	0.0016	0.0436	0	0.5857	0.9951	0.9956	0.9946	1	0.9463	0.2366	0.7137	0.0063	0.0027	0.335	0.0044	0.2223	0.8625	0.0766	0.0033	0.0279	0	0.0018	0.618	0.0054
	HISTO_AL.Contig320.Fgenesh_Aspergillus.71.final_new	1.058262678	0.983024257	0.766002818	0.933262252	0.992917254	1.052290469	0.963116408	0.911511367	0.761585621	0.0659	0.4223	0.6645	0.3189	0.9904	0.5662	0.9898	0.2811	0.2179	0.9341	0.8425	0.9548	0.7928	0.9997	0.9199	0.999	0.7159	0.7364	0.5777	0.1575	0.7279	0.4223	0.9886	0.6316	0.9816	0.3769	0.339	0.3355	0.0452	0.2721	0.2106	0.9595	0.406	0.9522	0.2128	0.1556	0.6811	0.2072	0.5777
	HISTO_AL.Contig320.Fgenesh_histo.1.final_new	0.841403493	1.155634055	0.894294402	1.241879807	1.398282955	1.311607941	1.233902701	1.167644429	1.067250939	0.1374	0.3771	0.5844	0.6315	0.996	0.3445	0.8138	0.0735	0.9833	0.8626	0.7303	0.8736	0.8933	0.9995	0.7101	0.9315	0.3041	0.9951	0.6229	0.2697	0.6689	0.7085	0.9943	0.4676	0.8245	0.1737	0.9636	0.4156	0.1264	0.3311	0.541	0.9887	0.2977	0.7298	0.0881	0.9269	0.3685	0.1067	0.2915
	HISTO_AL.Contig320.Fgenesh_histo.12.final_new	0.822033456	1.40090282	0.906445736	1.186773144	1.543251058	1.398636706	1.214374416	1.162290045	0.992911594	0.1214	0.5069	0.6529	0.1281	0.9659	0.5771	0.9067	0.0486	0.9632	0.8786	0.8357	0.9087	0.4945	0.9926	0.8637	0.9671	0.2877	0.9918	0.4931	0.1643	0.6162	0.1617	0.9422	0.5624	0.867	0.0886	0.9096	0.3471	0.0913	0.3838	0.0929	0.9281	0.433	0.8179	0.0477	0.8693	0.8719	0.5055	0.8383
	HISTO_AL.Contig320.Fgenesh_histo.13.final_new	0.733135867	1.555218635	1.251292168	1.281012026	2.00354054	1.22573309	1.83388753	0.86144516	2.144920919	0.7084	0.0621	0.9901	0.2428	0.6546	0.6348	0.0253	0.0371	0.9741	0.2916	0.0423	0.9356	0.1556	0.4721	0.42	0.0228	0.0295	0.8267	0.9379	0.9577	0.9996	0.7638	0.9332	0.9391	0.28	0.3648	0.9976	0.0099	0.0644	0.0004	0.006	0.0706	0.035	0.0006	0.0007	0.2324	0.7572	0.8444	0.2362
	HISTO_AL.Contig320.Fgenesh_histo.15.final_new	1.003167913	0.894738661	0.691008596	0.876012328	0.844958401	1.005728461	1.005804472	0.951270074	0.771835872	0.4581	0.4456	0.7294	0.8967	0.9998	0.9419	0.9942	0.9611	0.4982	0.5419	0.5125	0.7559	0.8941	1	0.929	0.9904	0.9461	0.5404	0.5544	0.4875	0.7286	0.872	0.9999	0.92	0.9851	0.9271	0.5184	0.2706	0.2441	0.2714	0.7473	0.9986	0.8168	0.9695	0.8572	0.2878	0.1033	0.1059	0.128
	HISTO_AL.Contig320.Fgenesh_histo.17.final_new	0.700025201	1.75151	1.12299	1.29486	1.62031	1.10863	1.66354	1.00259	1.61919	0.9537	0.1607	0.9911	0.1033	0.8526	0.7376	0.245	0.2291	0.9961	0.0463	0.0178	0.7238	0.0081	0.486	0.1961	0.0464	0.0422	0.7425	0.8393	0.9822	0.9979	0.3975	0.9417	0.9081	0.5554	0.5499	0.9962	0.0089	0.2762	0.0021	0.0024	0.3243	0.0681	0.0164	0.0135	0.5115	0.8967	0.9919	0.6025
	HISTO_AL.Contig320.Fgenesh_histo.30.final_new	0.673550351	1.7917	1.31794	1.53449	1.25672	1.77407	1.37451	1.49674	1.22713	0.1346	0.6841	0.4925	0.1187	0.7185	0.4023	0.8547	0.8361	0.9995	0.8654	0.9146	0.8326	0.4703	0.9029	0.7969	0.9515	0.946	0.9994	0.3159	0.0854	0.3213	0.0741	0.5705	0.2662	0.6907	0.6612	0.9593	0.5075	0.1674	0.6787	0.1608	0.716	0.4376	0.8117	0.7932	0.9915	0.8813	0.5297	0.9259
	HISTO_AL.Contig320.Fgenesh_histo.4.final_new	0.850119599	1.467091459	1.077342564	1.195768833	1.28821442	1.437455885	1.145489881	1.239898282	0.966902913	0.037	0.5797	0.3206	0.0442	0.722	0.4508	0.9051	0.2539	0.9416	0.963	0.9437	0.8752	0.4488	0.9624	0.9108	0.9881	0.7428	0.9961	0.4203	0.0563	0.2903	0.0577	0.6462	0.4011	0.835	0.2668	0.8385	0.6794	0.1248	0.7097	0.1155	0.8097	0.5992	0.9173	0.4142	0.9425	0.9558	0.5512	0.9423
	HISTO_AL.Contig320.Fgenesh_Neurospora.13.final_new	1.214632634	0.818290582	0.5581451	0.665491535	0.892339842	0.667395142	0.682698443	0.531733878	1.018626638	0.9709	0.9679	1	0.5245	0.9978	0.9868	0.0266	0.2321	0.0088	0.0291	0.4167	0.9637	0.0409	0.8877	0.4941	0.0003	0.0217	0.0003	0.0321	0.5833	0.985	0.0451	0.9196	0.5928	0.0037	0.0227	0.0006	0	0.0363	0.015	0	0.3715	0.0199	0	0	0	0.4755	0.9591	0.9549
	HISTO_AL.Contig320.fgenesh_plus.11.final_new	1.172314588	0.876580716	1.029024701	1.050297894	0.793364988	0.771236696	0.720806713	0.695202408	0.921539456	0.8711	0.9491	0.9799	0.3888	0.0397	0.037	0.2823	0.7358	0.0321	0.1289	0.7343	0.8383	0.1105	0.0084	0.0055	0.107	0.4141	0.0107	0.0509	0.2657	0.6189	0.0408	0.0041	0.003	0.0543	0.2463	0.0032	0.0201	0.1617	0.3811	0.0221	0.003	0.001	0.0324	0.1736	0.0021	0.6112	0.8895	0.9592
	HISTO_AL.Contig320.fgenesh_plus.12.final_new	1.21373022	0.791916238	0.998470567	0.911602806	0.673759104	0.871291798	0.697145283	0.785454888	0.982387937	0.2678	0.9517	0.6803	0.6817	0.0426	0.1592	0.0721	0.9576	0.0107	0.7322	0.9778	0.8266	0.8242	0.1478	0.3534	0.1975	0.9638	0.0979	0.0483	0.0222	0.1451	0.1301	0.0044	0.0146	0.0128	0.5965	0.0006	0.3197	0.1734	0.8549	0.4668	0.0406	0.1073	0.0662	0.8621	0.0183	0.3183	0.1758	0.8699
	HISTO_AL.Contig320.fgenesh_plus.17.final_new	0.8773546	1.30944	1.15525	1.17178	1.08359	1.38759	1.02287	1.11574	1.06396	0.0633	0.7987	0.5857	0.1202	0.469	0.4104	0.691	0.6418	0.8864	0.9367	0.9739	0.9443	0.648	0.856	0.877	0.9307	0.9166	0.9891	0.2013	0.0261	0.2773	0.0488	0.2364	0.1848	0.4103	0.3661	0.5631	0.4143	0.0557	0.7227	0.1034	0.404	0.3457	0.6113	0.5578	0.7922	0.8798	0.352	0.9512
	HISTO_AL.Contig320.fgenesh_plus.4.final_new	0.829985479	1.586091267	1.513923312	1.318911177	1.163211924	1.644331621	1.182705419	1.221769594	1.124842414	0.0042	0.5632	0.4484	0.0105	0.0473	0.2075	0.7019	0.6407	0.9772	0.9958	0.9968	0.9966	0.6266	0.7113	0.9706	0.9913	0.9922	1	0.4368	0.0032	0.3891	0.0127	0.0475	0.1855	0.6256	0.556	0.9257	0.5516	0.0034	0.6109	0.0201	0.0694	0.2661	0.6982	0.6498	0.9583	0.9895	0.3734	0.9873
	HISTO_AL.Contig320.fgenesh_plus.5.final_new	1.082706892	0.804039595	0.988299952	0.87016026	0.78617393	0.769739982	0.875533045	0.831249904	1.792216389	0.9727	0.6906	0.8542	0.9028	0.2743	0.6865	0	0.9097	0.1642	0.0273	0.1345	0.2542	0.3606	0.0185	0.1572	0	0.438	0.0085	0.3094	0.8655	0.6604	0.7471	0.1699	0.5136	0	0.7687	0.1218	0.1458	0.7458	0.3396	0.5988	0.0719	0.3527	0	0.6328	0.0486	0.0972	0.6394	0.2529
FPS	HISTO_AL.Contig320-snap.10.final_new	0.424646843	2.28458795	0.968827266	3.613601056	3.622805546	3.30787633	1.736344607	2.15288789	4.347414793	0.0719	0.91	0.6598	0.5526	0.9999	0.0226	0.018	0.0441	1	0.9281	0.9883	0.9462	0.9143	1	0.3719	0.2116	0.3878	1	0.09	0.0117	0.2145	0.1355	0.9854	0.0061	0.0031	0.0148	0.987	0.3402	0.0538	0.7855	0.3912	0.9971	0.0166	0.0163	0.0412	0.9987	0.4474	0.0857	0.8645
	HISTO_AQ.Contig96.Fgenesh_histo.1.final_new	0.736192408	1.310119585	2.629221868	1.471946343	1.710637357	1.722273406	1.537073207	1.748889831	2.241316725	0.1096	0.3008	0.1761	0.5816	0.0018	0.3752	0.0389	0.2831	0.9498	0.8904	0.686	0.4858	0.8852	0.0421	0.7312	0.2069	0.5149	0.9905	0.6992	0.314	0.3279	0.7245	0.0255	0.5644	0.125	0.4105	0.9472	0.8239	0.5142	0.6721	0.8352	0.0873	0.7186	0.2401	0.5323	0.9768	0.4184	0.1148	0.2755
	HISTO_AQ.Contig96.Fgenesh_histo.2.final_new	0.965776716	1.035273512	1.437212788	1.12638697	1.278495526	0.952420935	1.117611477	1.302167691	1.431127723	0.669	0.3668	0.1615	0.4949	0.1206	0.3511	0.1124	0.2607	0.5808	0.331	0.249	0.0938	0.348	0.0735	0.2418	0.0838	0.1915	0.4135	0.6332	0.751	0.287	0.6107	0.2129	0.4912	0.2201	0.3582	0.6759	0.8385	0.9062	0.713	0.8132	0.3918	0.7012	0.3949	0.5237	0.8593	0.5051	0.652	0.3893
	HISTO_AS.Contig189.eannot.1034.final_new	1.039660145	0.692399712	0.428764985	0.726083489	0.771065224	0.838038314	1.048844907	0.657485379	0.866714117	0.7738	0.3296	0.9671	0.9585	0.9998	0.9307	0.6843	0.869	0.4003	0.2262	0.1341	0.8403	0.8052	0.9934	0.7315	0.4469	0.6294	0.1803	0.6704	0.8659	0.9729	0.9641	1	0.9597	0.7617	0.8888	0.5909	0.0329	0.1597	0.0271	0.4221	0.9294	0.342	0.1658	0.2842	0.0354	0.0415	0.1948	0.0359
	HISTO_AS.Contig189.Fgenesh_Aspergillus.16.final_new	0.786953703	1.449952429	1.320873344	1.241827116	1.172108717	1.501672339	1.272046924	1.220817435	1.243592636	0.0148	0.4938	0.6815	0.0591	0.3413	0.5952	0.5963	0.8054	0.9995	0.9852	0.9622	0.9863	0.6429	0.9077	0.9764	0.945	0.9887	1	0.5062	0.0378	0.6632	0.0987	0.3745	0.5978	0.577	0.7594	0.9951	0.3185	0.0137	0.3368	0.037	0.2219	0.419	0.4368	0.6449	0.9832	0.9409	0.3571	0.9013
	HISTO_AS.Contig189.Fgenesh_Aspergillus.22.final_new	1.000669837	1.173520321	1.677156505	1.787357652	1.491438441	0.990859957	1.172644332	0.835908963	1.523469911	0.5198	0.3167	0.7586	0.2963	0.0229	0.0254	0.071	0.1265	0.5038	0.4802	0.3187	0.718	0.301	0.0314	0.0349	0.0987	0.1504	0.4802	0.6833	0.6813	0.8256	0.5025	0.1442	0.1207	0.2515	0.2985	0.6754	0.2414	0.282	0.1744	0.1619	0.0129	0.0158	0.0452	0.0759	0.2676	0.7037	0.699	0.4975
YPS	HISTO_AS.Contig189.Fgenesh_Aspergillus.31.final_new	2.54802	0.50669147	1.092177455	0.908030549	1.024697608	0.431558622	0.952206027	0.88855268	0.95457257	0.3999	0.0189	0.0392	0.2783	0.0528	0.0457	0.0278	0.0822	0.0021	0.6001	0.0526	0.0881	0.3621	0.096	0.0851	0.075	0.1182	0.0287	0.9811	0.9474	0.5534	0.9225	0.4181	0.5318	0.4999	0.4741	0.4515	0.9608	0.9119	0.4466	0.8721	0.3965	0.4868	0.4536	0.4431	0.407	0.7217	0.6379	0.0775
	HISTO_AS.Contig189.Fgenesh_histo.2.final_new	0.627053601	2.08123	2.28112	1.87845	1.65332	1.95429	1.49464	1.52082	1.26497	0.0208	0.7159	0.6644	0.0073	0.002	0.0707	0.9511	0.3747	1	0.9792	0.9845	0.9809	0.2887	0.0944	0.6314	0.9972	0.8805	1	0.2841	0.0155	0.4426	0.0058	0.0007	0.0397	0.8472	0.2453	0.9995	0.3356	0.0191	0.5574	0.0052	0.0014	0.0495	0.8822	0.2856	0.9992	0.9927	0.7113	0.9942
	HISTO_AS.Contig189.Fgenesh_histo.3.final_new	1.343961799	0.658296848	0.458452722	0.775023496	0.845395989	0.60645043	0.715699713	0.54162063	0.776724355	0.9225	0.6121	0.9886	0.8381	0.9991	0.3786	0.3877	0.1719	0.0024	0.0775	0.1513	0.7468	0.3004	0.9387	0.0699	0.1047	0.0366	0.0003	0.3879	0.8487	0.9582	0.7353	0.9928	0.3069	0.3354	0.1675	0.0114	0.0114	0.2532	0.0418	0.105	0.8289	0.0124	0.0307	0.009	0	0.1619	0.6996	0.2647
	HISTO_AS.Contig189.Fgenesh_histo.4.final_new	0.923158684	1.22456327	0.58445012	0.980736524	1.366496981	1.330150028	1.025528781	0.979684514	1.018912806	0.0596	0.6526	0.7971	0.15	0.9999	0.7829	0.668	0.053	0.7589	0.9404	0.9495	0.9798	0.7124	1	0.9801	0.9247	0.4349	0.9681	0.3474	0.0505	0.6177	0.1257	0.9981	0.6119	0.5183	0.0509	0.5618	0.2029	0.0202	0.3823	0.0505	0.9973	0.4817	0.4152	0.0212	0.439	0.85	0.2876	0.8743
	HISTO_AS.Contig189.Fgenesh_histo.5.final_new	0.9703802	0.935313563	1.058526957	1.164379652	1.060274917	0.59454446	0.964166805	0.647411353	1.067665105	0.9983	0.6286	0.9979	0.6831	0.458	0.2314	0.4238	0.427	0.5822	0.0017	0.0232	0.3332	0.0256	0.024	0.0014	0.0085	0.0075	0.0055	0.3714	0.9768	0.9637	0.5483	0.3815	0.2058	0.3482	0.3518	0.4282	0.0021	0.6668	0.0363	0.044	0.0353	0.0014	0.0167	0.0108	0.0072	0.3169	0.9744	0.4517
	HISTO_AS.Contig189.genewise.1.final_new	1.062112744	0.89337562	1.617081342	1.175950328	1.24309644	0.895198106	1.396676643	1.154232367	1.251949792	0.6071	0.0506	0.1957	0.5934	0.0833	0.1836	0.1755	0.2144	0.3838	0.3929	0.0515	0.1703	0.5057	0.0737	0.1572	0.1688	0.1945	0.3242	0.9494	0.9485	0.7416	0.9495	0.361	0.7195	0.6061	0.6159	0.897	0.8043	0.8297	0.2584	0.8306	0.2253	0.4826	0.4175	0.4324	0.7051	0.4066	0.4943	0.0505
FPS	HISTO_AS.Contig189-snap.3.final_new	0.379639658	1.623164374	1.206321506	1.785734975	1.211556843	1.889971035	2.643157133	1.576734251	2.111498914	0.9883	0.505	0.9975	0.9979	1	0.9833	0.8458	1	1	0.0117	0.0392	0.834	0.8193	0.9875	0.6187	0.3137	0.9828	1	0.495	0.9608	0.992	0.9912	0.9998	0.9674	0.8025	0.9999	1	0.0025	0.166	0.008	0.4509	0.8817	0.2817	0.114	0.8714	0.9878	0.0021	0.1807	0.0088
	HISTO_AZ.Contig47.eannot.1549.final_new	1.11945144	0.733785647	0.761431649	0.757254614	0.596719238	0.674250968	0.822607305	0.699331078	0.935297733	0.9975	0.7641	0.9799	0.9688	0.8967	0.926	0.3852	0.9993	0.1307	0.0025	0.0709	0.3914	0.255	0.2021	0.1911	0.0274	0.788	0.001	0.2359	0.9291	0.8607	0.8052	0.6934	0.7058	0.2211	0.9749	0.0694	0.0201	0.6086	0.1393	0.3662	0.298	0.2883	0.0468	0.8466	0.0043	0.0312	0.745	0.1948
	HISTO_AZ.Contig47.eannot.1550.final_new	1.345662912	0.5491385	0.428820144	0.666120636	0.645687356	0.473760495	0.686142248	0.442611	0.636557775	0.9959	0.6811	0.9958	0.9742	0.9994	0.7616	0.8189	0.815	0.0136	0.0041	0.0295	0.6348	0.2022	0.6901	0.0359	0.0853	0.0724	0	0.3189	0.9705	0.974	0.8818	0.9874	0.5608	0.6494	0.6178	0.0215	0.0042	0.3652	0.026	0.149	0.5485	0.0264	0.0704	0.0518	0	0.0258	0.7978	0.1182
YPS	HISTO_AZ.Contig47.eannot.1551.final_new	2.606093549	0.365145012	0.405904211	0.27443576	0.434193049	0.375087819	0.32189668	0.334660688	0.33704279	0.5569	0.8596	0.8409	0.6356	0.3655	0.9799	0.7817	0.2117	0	0.4431	0.7905	0.7431	0.5654	0.3427	0.9488	0.6993	0.229	0	0.1404	0.2095	0.4251	0.2578	0.1274	0.7758	0.4264	0.0801	0	0.1591	0.2569	0.5749	0.3043	0.1463	0.8596	0.4824	0.0831	0	0.3644	0.4346	0.7422
	HISTO_AZ.Contig47.eannot.1555.final_new	1.018698513	1.122308634	1.064916829	1.121307698	0.964664794	0.984316267	0.978245841	1.016627061	0.873125945	0.4709	0.5151	0.339	0.0726	0.1877	0.0738	0.8471	0.5778	0.3982	0.5291	0.5212	0.3891	0.1159	0.2323	0.1016	0.8223	0.5724	0.4322	0.4849	0.4788	0.361	0.111	0.2187	0.1128	0.806	0.553	0.4116	0.661	0.6109	0.639	0.1637	0.3252	0.1559	0.8702	0.666	0.5477	0.9274	0.8841	0.889
	HISTO_AZ.Contig47.eannot.1556.final_new	1.634615385	0.59368943	0.375629179	0.658917437	0.607133198	0.566940876	0.564863647	0.563098189	0.538036211	0.8248	0.8066	0.8105	0.6242	0.9995	0.2099	0.8827	0.5268	0	0.1752	0.5235	0.5471	0.3209	0.9988	0.0729	0.6703	0.2742	0	0.1934	0.4765	0.5103	0.325	0.9992	0.0793	0.6463	0.2692	0	0.1895	0.4529	0.4897	0.301	0.9994	0.0828	0.6348	0.2713	0	0.3758	0.6791	0.675
	HISTO_AZ.Contig47.eannot.1557.final_new	1.101460649	1.180579588	2.204557021	1.315029154	0.859130764	0.892363282	0.727029503	0.938936792	1.002115656	0.5775	0.9687	0.3905	0.0196	0	0.0018	0.3464	0.6799	0.1621	0.4225	0.9345	0.342	0.0162	0	0.0037	0.3201	0.6223	0.1605	0.0313	0.0655	0.0404	0.0006	0	0.0001	0.1026	0.1444	0.0089	0.6095	0.658	0.9596	0.0607	0	0.01	0.4001	0.7265	0.3179	0.9804	0.9838	0.9994
	HISTO_AZ.Contig47.eannot.1562.final_new	1.664415065	0.375400542	0.347165567	0.471968116	0.456998337	0.539109937	0.535013383	0.37187334	0.766930397	0.7206	0.737	0.9942	0.9954	0.9944	0.9124	0.1199	0.9075	0.0003	0.2794	0.5138	0.9508	0.9483	0.9613	0.7362	0.0868	0.7438	0.0014	0.263	0.4862	0.9449	0.9447	0.9544	0.7178	0.0738	0.7251	0.0024	0.0058	0.0492	0.0551	0.4656	0.6079	0.1355	0.0015	0.2045	0	0.0046	0.0517	0.0553
	HISTO_AZ.Contig47.eannot.1566.final_new	1.436168593	0.685828375	0.441717575	0.5295752	0.591230139	0.49504172	0.545962922	0.517807844	1.151924343	0.9781	0.8991	0.9181	0.5289	0.9882	0.8959	0.0186	0.7864	0.0074	0.0219	0.3203	0.4239	0.0466	0.7089	0.3955	0.0013	0.226	0.0002	0.1009	0.6797	0.5766	0.1416	0.8142	0.5532	0.0034	0.3672	0.0022	0.0819	0.5761	0.4234	0.1128	0.7489	0.4741	0.0045	0.315	0.0016	0.4711	0.9534	0.8584
	HISTO_AZ.Contig47.eannot.1570.final_new	0.979957538	0.741896172	0.588727054	0.756261112	1.02167693	0.732058543	0.981231382	0.745081185	1.174687092	0.9868	0.591	0.9654	0.9818	0.9976	0.9774	0.2263	0.4952	0.57	0.0132	0.0569	0.456	0.4665	0.8485	0.426	0.0142	0.054	0.0309	0.409	0.9431	0.9101	0.9314	0.9924	0.9137	0.2242	0.4236	0.4489	0.0346	0.544	0.0899	0.4989	0.8515	0.4603	0.0228	0.0698	0.0509	0.0182	0.5335	0.0686
	HISTO_AZ.Contig47.eannot.1575.final_new	1.747954395	0.501024636	0.407409973	0.573535463	0.615034243	0.478588569	0.501925012	0.460686975	0.561651314	0.9371	0.857	0.9406	0.8787	0.9917	0.4895	0.5529	0.3011	0	0.0629	0.3695	0.5876	0.3672	0.8482	0.1132	0.189	0.0756	0	0.143	0.6305	0.6938	0.5125	0.9097	0.1805	0.2703	0.1175	0	0.0594	0.4124	0.3062	0.294	0.7539	0.0869	0.155	0.0541	0	0.1213	0.6328	0.4875
	HISTO_AZ.Contig47.eannot.1577.final_new	1.219211739	0.951565955	0.883511993	0.882686333	0.699711719	0.807397352	0.855425565	0.926341347	0.821447564	0.5531	0.3519	0.1165	0.0627	0.2544	0.238	0.4817	0.9122	0.0114	0.4469	0.3272	0.1224	0.0737	0.2377	0.2393	0.4481	0.8445	0.0252	0.6481	0.6728	0.2772	0.2086	0.4201	0.4044	0.5996	0.9111	0.1239	0.8835	0.8776	0.7228	0.4063	0.6416	0.6633	0.796	0.973	0.2591	0.9373	0.9263	0.7914
	HISTO_AZ.Contig47.eannot.1582.final_new	1.182431782	0.887475764	0.826712134	0.811160224	0.681633289	0.700303716	0.759358941	0.740715632	0.788503519	0.985	0.876	0.942	0.2786	0.6169	0.7007	0.753	0.9884	0.0103	0.015	0.2205	0.2891	0.0061	0.0616	0.0758	0.1659	0.6061	0.0004	0.124	0.7795	0.5966	0.0693	0.2293	0.2728	0.395	0.8264	0.0057	0.058	0.7109	0.4034	0.0299	0.1306	0.1791	0.3007	0.7691	0.0016	0.7214	0.9939	0.9307
	HISTO_AZ.Contig47.eannot.1591.final_new	1.719175436	0.425945068	0.299617389	0.401580182	0.551718456	0.435886373	0.471933341	0.378617505	0.845514278	0.9907	0.9476	1	0.9948	1	0.9987	0.0098	0.652	0	0.0093	0.2991	0.8663	0.5638	0.9869	0.7226	0.0002	0.0657	0	0.0524	0.7009	0.9347	0.7628	0.9917	0.8447	0.0009	0.1682	0	0	0.1337	0.0653	0.1777	0.9101	0.3323	0	0.0081	0	0.0052	0.4362	0.2372
	HISTO_AZ.Contig47.eannot.1592.final_new	1.076398646	0.752948531	0.459630641	0.831559159	0.641092818	0.892510778	0.996194258	0.662428872	1.057867498	0.6004	0.3455	0.9543	0.9019	0.9998	0.7555	0.2626	0.975	0.3041	0.3996	0.2866	0.9054	0.8138	0.9994	0.649	0.2279	0.9281	0.2614	0.6545	0.7134	0.9588	0.9241	0.9995	0.8168	0.4072	0.9712	0.5003	0.0457	0.0946	0.0412	0.2856	0.9375	0.1549	0.0391	0.5568	0.0281	0.0981	0.1862	0.0759
	HISTO_AZ.Contig47.eannot.1593.final_new	1.326298982	0.772871723	0.611942646	0.761239276	0.610115077	0.812074968	0.784016096	0.771884728	0.7272042	0.2439	0.3851	0.4284	0.4219	0.923	0.4712	0.5975	0.9421	0.0064	0.7561	0.5946	0.6571	0.6494	0.9659	0.6899	0.7402	0.9674	0.0716	0.6149	0.4054	0.5527	0.5409	0.9176	0.5866	0.655	0.918	0.069	0.5716	0.3429	0.4473	0.4923	0.9225	0.5398	0.6318	0.9225	0.0271	0.5781	0.3506	0.4591
	HISTO_AZ.Contig47.eannot.1595.final_new	1.111367513	0.83420254	0.739647641	0.883736918	0.701731238	0.871903667	0.883535531	0.847827446	0.708599246	0.651	0.5879	0.7434	0.7956	0.9769	0.5906	0.9856	0.994	0.0829	0.349	0.4491	0.6041	0.6662	0.9447	0.4336	0.9503	0.9687	0.0771	0.4121	0.5509	0.6448	0.7006	0.9523	0.482	0.9532	0.9759	0.1051	0.2566	0.3959	0.3552	0.559	0.8912	0.3499	0.9174	0.9391	0.0555	0.2044	0.3338	0.2994
	HISTO_AZ.Contig47.eannot.1597.final_new	0.6489267	0.830721857	0.648557405	1.285556534	0.486459403	1.315371631	1.419391245	1.209255377	1.111199755	0.8007	0.6741	0.834	0.9998	1	0.8484	0.9242	1	0.9963	0.1993	0.3779	0.6095	0.9772	0.9975	0.5414	0.7204	1	0.8984	0.3259	0.6221	0.708	0.99	0.9996	0.6658	0.7912	1	0.9412	0.166	0.3905	0.292	0.894	0.9749	0.42	0.5953	0.9972	0.7559	0.0002	0.0228	0.01
	HISTO_AZ.Contig47.eannot.1598.final_new	1.477793799	0.645720231	0.462427746	0.610506358	0.659986127	0.679472832	0.59945896	0.559736416	0.534834682	0.4795	0.8475	0.9354	0.6744	0.9973	0.7696	0.9662	0.5722	0.0001	0.5205	0.8121	0.8995	0.644	0.986	0.7387	0.9331	0.5765	0.0021	0.1525	0.1879	0.6756	0.2867	0.9471	0.4634	0.7572	0.2728	0.0004	0.0646	0.1005	0.3244	0.1607	0.8748	0.3095	0.5979	0.1551	0	0.3256	0.356	0.7133
	HISTO_AZ.Contig47.eannot.1600.final_new	0.690299402	0.988971727	0.755361176	1.109753979	1.119535906	0.792978163	1.402003218	0.975209046	1.394200337	1	0.6056	0.9932	0.9969	0.9995	0.9599	0.6004	0.9575	0.9974	0	0.0007	0.1411	0.1082	0.6058	0.0446	0.0035	0.0523	0.0915	0.3944	0.9993	0.9775	0.9801	0.9994	0.9058	0.5254	0.8831	0.981	0.0068	0.8589	0.0225	0.4654	0.8864	0.2448	0.0515	0.2512	0.4332	0.0031	0.8918	0.0199
	HISTO_AZ.Contig47.eannot.1601.final_new	0.944625709	0.890745782	0.868060845	0.969396451	1.138620955	0.796868755	0.945776363	0.779817344	1.096018824	0.9838	0.8049	0.978	0.9198	0.9097	0.7451	0.3969	0.2929	0.7012	0.0162	0.1332	0.5499	0.2114	0.2985	0.0905	0.0471	0.0237	0.0596	0.1951	0.8668	0.869	0.66	0.6939	0.4393	0.2109	0.134	0.3475	0.022	0.4501	0.131	0.2017	0.2715	0.0958	0.0439	0.0294	0.065	0.0802	0.7886	0.34
	HISTO_AZ.Contig47.eannot.1606.final_new	0.886703366	1.083040283	0.874827086	0.833319445	1.121006317	1.249112515	1.088456859	1.145397577	1.471867136	0.1355	0.6434	0.4421	0.6683	0.9914	0.996	0.0172	0.517	0.9077	0.8645	0.8857	0.7894	0.9176	0.9977	0.9998	0.1419	0.7638	0.9771	0.3566	0.1143	0.3329	0.5125	0.9509	0.9734	0.0267	0.4196	0.7484	0.5579	0.2106	0.6671	0.6974	0.989	0.9925	0.0488	0.5696	0.8702	0.3317	0.0824	0.4875
	HISTO_AZ.Contig47.eannot.1608.final_new	1.145308289	0.900924342	0.660188993	0.700571345	0.729114354	0.914079843	0.775367857	0.702457634	0.798312651	0.3384	0.8324	0.9808	0.3899	0.994	0.9776	0.744	0.9191	0.0659	0.6616	0.8638	0.9774	0.5384	0.9932	0.9763	0.8013	0.9247	0.2441	0.1676	0.1362	0.7744	0.1378	0.8756	0.7543	0.4197	0.6501	0.0358	0.0192	0.0226	0.2256	0.0235	0.6836	0.5015	0.1929	0.403	0.0012	0.6101	0.4616	0.8622
	HISTO_AZ.Contig47.eannot.1610.final_new	0.588072133	1.832318037	1.003781576	1.837522861	1.769241347	1.573513841	1.688212483	1.025907234	1.757009667	0.6487	0.524	0.9915	0.3609	0.9858	0.3559	0.4598	0.4243	0.9988	0.3513	0.3999	0.9472	0.2793	0.9513	0.279	0.366	0.3402	0.9742	0.476	0.6001	0.9736	0.3575	0.974	0.3609	0.453	0.4306	0.992	0.0085	0.0528	0.0264	0.0136	0.5295	0.0133	0.0377	0.0297	0.5369	0.6391	0.7207	0.6425
	HISTO_AZ.Contig47.eannot.1612.final_new	0.937121537	1.041471815	0.89153343	0.912996082	0.789939333	1.095203488	1.036116026	0.908927894	0.946307824	0.4009	0.6243	0.9669	0.5946	0.9641	0.953	0.8855	0.9989	0.8092	0.5991	0.6716	0.9545	0.6417	0.9544	0.9335	0.8647	0.9947	0.7982	0.3757	0.3284	0.9101	0.4758	0.9109	0.882	0.7711	0.9856	0.6369	0.0331	0.0455	0.0899	0.1188	0.5765	0.4851	0.3627	0.889	0.1433	0.4054	0.3583	0.5242
	HISTO_AZ.Contig47.eannot.1615.final_new	1.783411904	0.702498744	0.427602426	0.804949914	0.678366858	0.706937629	0.592750459	0.516809834	0.383654772	0.112	0.3706	0.6641	0.1677	0.9229	0.0276	0.9514	0.1643	0.0001	0.888	0.7941	0.911	0.5065	0.983	0.2701	0.9836	0.5725	0.0409	0.6294	0.2059	0.7292	0.2556	0.9334	0.0772	0.9473	0.2875	0.0033	0.3359	0.089	0.2708	0.1119	0.7956	0.029	0.8556	0.1446	0.0017	0.8323	0.4935	0.7444
	HISTO_AZ.Contig47.eannot.1623.final_new	0.872213369	1.156669963	0.967641381	1.072618543	1.193304139	1.234025521	1.053962424	1.125450864	1.034185619	0.1694	0.8457	0.5798	0.4629	0.9691	0.7766	0.8269	0.3414	0.9661	0.8306	0.9544	0.8556	0.784	0.9944	0.9401	0.9187	0.6166	0.9924	0.1543	0.0456	0.2567	0.1751	0.7997	0.4393	0.5584	0.1582	0.7222	0.4202	0.1444	0.7433	0.3848	0.9386	0.6853	0.7601	0.3097	0.9135	0.5371	0.216	0.8249
	HISTO_AZ.Contig47.eannot.1624.final_new	0.790813906	1.31746	1.11874	1.08331	1.23831	1.51426	1.16541	1.21891	1.06426	0.0196	0.8194	0.6662	0.3166	0.8957	0.9444	0.9354	0.5881	0.9986	0.9804	0.9909	0.9817	0.9083	0.997	0.9966	0.9927	0.9471	0.9994	0.1806	0.0091	0.3297	0.1182	0.6487	0.7497	0.739	0.3256	0.9325	0.3338	0.0183	0.6703	0.2174	0.7854	0.8526	0.8373	0.4545	0.9715	0.6834	0.0917	0.8818
YPS	HISTO_AZ.Contig47.eannot.1627.final_new	4.555565655	0.195683242	0.161287346	0.162227615	0.350684252	0.192346159	0.147389069	0.124704139	0.290031899	0.8309	0.995	1	0.7949	0.9739	0.9814	0.0519	0.0019	0	0.1691	0.9419	0.9958	0.4477	0.8462	0.8355	0.0264	0.0013	0	0.005	0.0581	0.8478	0.0423	0.3012	0.2736	0.0005	0	0	0	0.0042	0.1522	0.0038	0.0623	0.0478	0	0	0	0.2051	0.5523	0.9577
YPS	HISTO_AZ.Contig47.eannot.1628.final_new	2.094842892	0.397031581	0.276080649	0.375900368	0.515577851	0.484386259	0.416086667	0.403353828	0.422069335	0.4575	0.9079	0.9443	0.9638	1	0.9901	0.8519	0.2716	0	0.5425	0.8919	0.9286	0.9438	1	0.9773	0.8189	0.3383	0	0.0921	0.1081	0.6104	0.6479	0.9992	0.7903	0.4625	0.0807	0	0.0557	0.0714	0.3896	0.5551	0.9977	0.722	0.3812	0.0533	0	0.0362	0.0562	0.3521
	HISTO_AZ.Contig47.eannot.1629.final_new	1.291587445	0.78829584	1.34413244	0.936034862	1.219736312	0.67225315	0.584156507	0.761558997	1.462400766	0.8773	0.9787	0.5491	0.4539	0	0.0835	0.0003	0.002	0.0088	0.1227	0.8266	0.1802	0.1427	0	0.0152	0	0.0002	0.0022	0.0213	0.1734	0.0448	0.0299	0	0.0031	0	0	0.0004	0.4509	0.8198	0.9552	0.4172	0.0011	0.0967	0.0008	0.0061	0.0347	0.5461	0.8573	0.9701
	HISTO_AZ.Contig47.eannot.1632.final_new	1.558081709	0.543360982	0.331785003	0.538629728	0.593998009	0.880510949	0.689031188	0.490335103	0.599731254	0.1399	0.377	0.8345	0.7669	0.9921	0.7825	0.6038	0.6279	0.0077	0.8601	0.7788	0.9509	0.9299	0.997	0.9266	0.8535	0.8717	0.3249	0.623	0.2212	0.8594	0.8117	0.9928	0.8188	0.6654	0.6987	0.0653	0.1655	0.0491	0.1406	0.3808	0.8545	0.3876	0.2856	0.2826	0.0092	0.2331	0.0701	0.1883
YPS	HISTO_AZ.Contig47.eannot.1635.final_new	2.025965988	0.4751713	0.290955644	0.453599849	0.558768676	0.463786206	0.447070804	0.350447344	0.368457499	0.6318	0.7254	0.967	0.5974	0.9955	0.7067	0.9387	0.2232	0	0.3682	0.5672	0.908	0.4555	0.9844	0.5572	0.8402	0.198	0	0.2746	0.4328	0.8873	0.3757	0.9755	0.4662	0.8079	0.156	0	0.033	0.092	0.1127	0.0642	0.7859	0.105	0.4154	0.0224	0	0.4026	0.5445	0.6243
	HISTO_AZ.Contig47.eannot.1637.final_new	1.021068207	1.09676171	0.82336377	0.966019777	1.029007106	1.09413518	0.983483323	0.882481289	1.103850872	0.2052	0.476	0.8466	0.1794	0.9335	0.5545	0.1738	0.3282	0.4136	0.7948	0.7526	0.9286	0.4948	0.9621	0.7988	0.4854	0.6488	0.7341	0.524	0.2474	0.8269	0.2168	0.9172	0.554	0.2207	0.3685	0.4537	0.1534	0.0714	0.1731	0.0496	0.7293	0.2132	0.0747	0.1393	0.1296	0.8206	0.5052	0.7832
	HISTO_AZ.Contig47.eannot.1643.final_new	0.667345121	0.722702367	0.667382991	0.721474383	0.903216119	1.180700619	1.476638258	0.722335307	3.062353593	0.8804	0.5417	0.9997	0.9994	1	0.9998	0.0015	0.9905	0.9955	0.1196	0.1776	0.9717	0.971	0.9833	0.9666	0.0002	0.8206	0.7675	0.4583	0.8224	0.9988	0.9981	0.9989	0.9976	0.0054	0.9636	0.9684	0.0003	0.0283	0.0012	0.4937	0.627	0.49895	0	0.216	0.0814	0.0006	0.029	0.0019
	HISTO_AZ.Contig47.eannot.1645.final_new	0.797494243	1.494036944	1.090557747	1.272614778	1.502304519	1.640719154	1.22688307	1.213145624	0.896700143	0.0272	0.5647	0.594	0.101	0.7888	0.462	0.9724	0.1354	0.954	0.9728	0.9629	0.9686	0.7268	0.9871	0.9424	0.9992	0.6822	0.9982	0.4353	0.0371	0.5202	0.1172	0.7214	0.4189	0.925	0.1562	0.8768	0.406	0.0314	0.4798	0.0952	0.7262	0.3902	0.9176	0.1511	0.8705	0.899	0.2732	0.8828
	HISTO_AZ.Contig47.eannot.1646.final_new	0.971680672	1.100197619	0.81660651	1.016675105	1.085351712	1.114733215	1.001812866	0.952195855	0.98539091	0.1588	0.618	0.8384	0.2041	0.9934	0.565	0.6629	0.2926	0.6396	0.8412	0.8664	0.9659	0.5684	0.9985	0.8441	0.8489	0.5821	0.877	0.382	0.1336	0.7034	0.169	0.9731	0.4613	0.5538	0.2553	0.5037	0.1616	0.0341	0.2966	0.05	0.9347	0.2395	0.3878	0.1282	0.2883	0.7959	0.4316	0.831
YPS	HISTO_AZ.Contig47.eannot.1650.final_new	2.112286546	0.547401006	0.461815314	0.588728062	0.606266785	0.421085504	0.423497908	0.39035663	0.400338049	0.8842	0.8452	0.9498	0.0835	0.5792	0.027	0.8992	0.0209	0	0.1158	0.4663	0.7239	0.0116	0.257	0.0048	0.6265	0.0042	0	0.1548	0.5337	0.7344	0.021	0.2913	0.0118	0.655	0.0117	0	0.0502	0.2761	0.2656	0.0044	0.141	0.0016	0.4369	0.0009	0	0.9165	0.9884	0.979
	HISTO_AZ.Contig47.eannot.1652.final_new	1.30639305	0.836655573	0.756756597	0.821826465	0.723256857	0.774158523	0.788934523	0.648904782	0.590095832	0.4581	0.3614	0.9543	0.1937	0.5474	0.2501	0.9849	0.7209	0.0001	0.5419	0.4482	0.913	0.2902	0.5716	0.3517	0.9575	0.6946	0.0321	0.6386	0.5518	0.9549	0.3173	0.6456	0.3637	0.9799	0.7418	0.017	0.0457	0.087	0.0451	0.0159	0.0753	0.0228	0.755	0.2069	0.0006	0.8063	0.7098	0.6827
	HISTO_AZ.Contig47.eannot.1654.final_new	0.678706928	1.67596	1.33315	1.30842	2.21426	1.60659	1.25622	1.15432	1.39206	0.163	0.9598	0.9963	0.063	0.864	0.9102	0.7062	0	1	0.837	0.988	0.9983	0.332	0.9677	0.9736	0.8766	0.0022	1	0.0402	0.012	0.7943	0.0058	0.2893	0.3565	0.2103	0	0.9904	0.0037	0.0017	0.2057	0.0001	0.0967	0.1189	0.074	0	0.9364	0.937	0.668	0.9942
	HISTO_AZ.Contig47.eannot.1656.final_new	0.692618874	1.418661432	1.375555343	1.323305247	0.957487553	1.519590195	1.466057066	1.392502872	1.185810034	0.1824	0.4086	0.7348	0.6234	0.7761	0.9147	0.9935	1	1	0.8176	0.6952	0.9086	0.8537	0.9221	0.9741	0.997	1	1	0.5914	0.3048	0.7542	0.681	0.7978	0.9011	0.9846	1	1	0.2652	0.0914	0.2458	0.3941	0.5667	0.7552	0.9584	1	1	0.3766	0.1463	0.319
	HISTO_AZ.Contig47.eannot.1657.final_new	1.404109951	0.666506981	0.620792111	0.691030347	0.72124856	0.617314917	0.597996577	0.538265279	0.655391803	0.9246	0.9455	0.9927	0.7462	0.8655	0.6039	0.7466	0.4598	0.0003	0.0754	0.6072	0.8693	0.2559	0.495	0.1953	0.3425	0.1516	0	0.0545	0.3928	0.7775	0.2036	0.3913	0.1344	0.2851	0.1117	0	0.0073	0.1307	0.2225	0.0498	0.1649	0.039	0.1064	0.0285	0	0.2538	0.7441	0.7964
	HISTO_AZ.Contig47.eannot.1660.final_new	1.529244531	0.766856353	0.843769838	0.777619706	0.836356217	0.649184955	0.579554729	0.566790605	0.795314909	0.538	0.906	0.9452	0.0366	0.0094	0.0352	0.051	0.0117	0	0.462	0.8632	0.9212	0.0477	0.0137	0.0444	0.0599	0.0214	0	0.094	0.1368	0.5938	0.0074	0.0028	0.0063	0.0183	0.0042	0	0.0548	0.0788	0.4062	0.0032	0.0011	0.0018	0.009	0.0014	0	0.9634	0.9523	0.9926
	HISTO_AZ.Contig47.eannot.1664.final_new	1.176471032	0.891431944	0.821428801	0.716600489	1.046166281	0.971332901	0.815796732	0.788662737	0.641465621	0.0972	0.6408	0.7627	0.3137	0.6079	0.9279	0.9854	0.0589	0.041	0.9028	0.9139	0.9566	0.7446	0.9039	0.9883	0.9959	0.3155	0.3965	0.3592	0.0861	0.6109	0.249	0.4693	0.8351	0.9332	0.067	0.0585	0.2373	0.0434	0.3891	0.1583	0.3655	0.7681	0.9123	0.0411	0.0289	0.6863	0.2554	0.751
	HISTO_AZ.Contig47.eannot.1665.final_new	0.897312392	1.253415955	1.541414997	1.279187537	1.064184959	1.165429803	0.920742487	0.992330215	0.991869844	0.2969	0.9746	0.8871	0.0946	0.0009	0.0887	0.8386	0.6536	0.8868	0.7031	0.9848	0.937	0.2273	0.0069	0.2024	0.8889	0.7612	0.9238	0.0254	0.0152	0.2655	0.0025	0	0.0012	0.3057	0.1459	0.224	0.1129	0.063	0.7345	0.0135	0	0.013	0.489	0.2893	0.4625	0.9054	0.7727	0.9975
	HISTO_AZ.Contig47.eannot.1669.final_new	0.961865476	0.971629166	0.956039587	0.965978684	1.161960751	1.088800541	1.010049061	0.953747251	0.845880562	0.249	0.6552	0.8781	0.83	0.8732	0.8493	0.9854	0.0904	0.7176	0.751	0.8136	0.942	0.9189	0.9241	0.9163	0.9887	0.2525	0.8475	0.3448	0.1864	0.7405	0.6564	0.7207	0.6806	0.9375	0.0887	0.5438	0.1219	0.058	0.2595	0.4207	0.4836	0.4448	0.8471	0.0262	0.3006	0.17	0.0811	0.3436
	HISTO_AZ.Contig47.eannot.1670.final_new	1.210029363	0.672043222	0.694766035	0.676144317	0.809053805	0.760625564	0.73295789	0.701221825	0.654082127	0.8077	0.91	0.9727	0.9877	0.9712	0.9797	0.9818	0.5848	0.0051	0.1923	0.6412	0.7924	0.884	0.7984	0.8475	0.8701	0.3063	0.0056	0.09	0.3588	0.6736	0.7983	0.6964	0.7785	0.805	0.1905	0.0019	0.0273	0.2076	0.3264	0.6792	0.542	0.6459	0.7061	0.1068	0.0002	0.0123	0.116	0.2017
	HISTO_AZ.Contig47.eannot.1673.final_new	0.827061451	1.4615	2.01605	1.29451	1.04766	1.35434	1.1411	1.15686	1.16073	0.0555	0.7869	0.7272	0.0073	0	0.1773	0.681	0.9558	0.9973	0.9445	0.9719	0.9624	0.1887	0	0.6925	0.9269	0.9945	0.9999	0.2131	0.0281	0.4299	0.0049	0	0.0845	0.4298	0.7898	0.9358	0.2728	0.0376	0.5701	0.0035	0	0.0939	0.4887	0.8432	0.9601	0.9927	0.8113	0.9951
	HISTO_AZ.Contig47.eannot.1675.final_new	0.559672256	2.13195	1.298	1.61767	1.46475	2.10154	1.67148	1.71869	1.66557	0.0961	0.6713	0.6288	0.0909	0.9764	0.7585	0.6797	0.9096	1	0.9039	0.9254	0.921	0.4565	0.9967	0.9508	0.8843	0.9789	1	0.3287	0.0746	0.4402	0.0717	0.916	0.5831	0.5186	0.7594	0.9998	0.3712	0.079	0.5598	0.0714	0.9372	0.6341	0.5611	0.7968	1	0.9091	0.5435	0.9283
YPS	HISTO_AZ.Contig47.eannot.1677.final_new	2.123144993	0.477642666	0.465302341	0.570654133	0.532022326	0.438971433	0.455657062	0.281613986	0.613039854	0.6204	0.5669	0.9569	0.4635	0.5301	0.1647	0.1208	0.2804	0	0.3796	0.4254	0.8606	0.366	0.4126	0.1638	0.1372	0.2677	0.0006	0.4331	0.5746	0.929	0.4178	0.479	0.1701	0.1518	0.2842	0.0011	0.0431	0.1394	0.071	0.0437	0.0757	0.0127	0.0183	0.0385	0	0.5365	0.634	0.5822
	HISTO_AZ.Contig47.eannot.1678.final_new	1.102335839	0.866937003	0.489148246	0.788912966	0.827570352	0.627679921	0.828944858	0.547205251	1.083316621	0.9841	0.7422	0.9988	0.6505	0.9999	0.843	0.1227	0.7313	0.1904	0.0159	0.0672	0.7439	0.0415	0.884	0.115	0.0086	0.0963	0.0064	0.2578	0.9328	0.9931	0.3859	0.9986	0.6191	0.0839	0.4977	0.1109	0.0012	0.2561	0.0069	0.0024	0.7336	0.0159	0.0004	0.0174	0	0.3495	0.9585	0.6141
	HISTO_AZ.Contig47.eannot.1680.final_new	1.704452439	0.61329509	0.345992028	0.601946551	0.583889227	0.52255522	0.518545173	0.466435313	0.47439313	0.7856	0.799	0.9174	0.3781	0.9992	0.4444	0.8796	0.5161	0	0.2144	0.5263	0.7268	0.1688	0.9752	0.2236	0.6672	0.2998	0	0.201	0.4737	0.7115	0.1564	0.976	0.2089	0.6577	0.2876	0	0.0826	0.2732	0.2885	0.0692	0.9164	0.1053	0.4753	0.1559	0	0.6219	0.8312	0.8436
	HISTO_AZ.Contig47.eannot.1687.final_new	0.964170239	1.088734822	1.265818254	1.108017219	1.206944301	1.229646097	0.964854605	0.941983252	1.036435912	0.0106	0.8126	0.8864	0.253	0.0169	0.2061	0.486	0.0467	0.6675	0.9894	0.9933	0.9953	0.901	0.388	0.8731	0.9381	0.5677	0.9865	0.1874	0.0067	0.5858	0.0938	0.0048	0.075	0.2653	0.0258	0.3263	0.1136	0.0047	0.4142	0.056	0.0032	0.0382	0.2096	0.0149	0.2394	0.747	0.099	0.9062
	HISTO_AZ.Contig47.eannot.1688.final_new	1.111566852	0.908676134	0.956685938	0.753983055	0.925067938	0.799222039	0.846379283	0.812383439	0.66606277	0.8629	0.6909	0.8106	0.4705	0.3147	0.9226	0.9787	0.4163	0.1472	0.1371	0.3311	0.4621	0.1566	0.1125	0.6779	0.8657	0.1785	0.0313	0.3091	0.6689	0.6263	0.3037	0.2127	0.7841	0.9147	0.304	0.1107	0.1894	0.5379	0.3737	0.183	0.1328	0.6879	0.8937	0.2022	0.0496	0.5295	0.8434	0.6963
	HISTO_AZ.Contig47.eannot.1689.final_new	0.926250011	1.218422181	1.420085403	1.124371173	1.340170807	1.032474749	0.974924931	1.080090083	1.518816051	0.6602	0.798	0.5011	0.1476	0.0151	0.3833	0.011	0.063	0.7868	0.3398	0.6442	0.3671	0.1033	0.0146	0.2658	0.0116	0.0588	0.5942	0.202	0.3558	0.2311	0.0604	0.0098	0.1744	0.0106	0.0424	0.4261	0.4989	0.6329	0.7689	0.1886	0.0342	0.3984	0.0236	0.1039	0.7226	0.8524	0.8967	0.9396
	HISTO_AZ.Contig47.eannot.1690.final_new	1.105598817	0.855238199	0.947120468	0.933601281	0.842239878	0.844828658	0.793021954	0.777411531	0.778041234	0.7424	0.8583	0.9165	0.6986	0.3468	0.3892	0.8773	0.7276	0.1427	0.2576	0.6853	0.7631	0.4774	0.1954	0.2245	0.7106	0.5189	0.0749	0.1417	0.3147	0.5531	0.3011	0.1076	0.1292	0.5487	0.3536	0.0408	0.0835	0.2369	0.4469	0.2368	0.0683	0.0839	0.5178	0.3068	0.0181	0.3014	0.5226	0.6989
	HISTO_AZ.Contig47.eannot.1692.final_new	1.170253439	0.752307354	0.899085854	0.807476518	0.891043885	0.62827883	0.875952628	0.628831716	0.969729526	0.9984	0.4062	0.9991	0.8785	0.3209	0.7241	0.1645	0.3513	0.0309	0.0016	0.0057	0.4919	0.0743	0.0069	0.0262	0.0027	0.0119	0.0002	0.5938	0.9943	0.9971	0.8863	0.4112	0.7592	0.2429	0.4537	0.1172	0.0009	0.5081	0.0029	0.063	0.002	0.0203	0.0015	0.0091	0.0002	0.1215	0.9257	0.1137
	HISTO_AZ.Contig47.eannot.1694.final_new	1.502840892	0.670404231	0.40435245	0.735003579	0.724122454	0.754537845	0.653271818	0.643987886	0.494737353	0.2127	0.5396	0.6069	0.4831	0.9993	0.2528	0.9569	0.2907	0.0005	0.7873	0.7883	0.8066	0.7272	0.9993	0.5611	0.9698	0.5743	0.0473	0.4604	0.2117	0.5441	0.4589	0.9958	0.2476	0.9092	0.2983	0.0076	0.3931	0.1934	0.4559	0.4046	0.9926	0.2249	0.8929	0.2747	0.0023	0.5169	0.2728	0.5411
	HISTO_AZ.Contig47.eannot.1696.final_new	1.313555546	0.614981424	0.529978218	0.587772343	0.647219999	0.531483356	0.760916226	0.594905849	0.69514593	0.9806	0.5053	0.9727	0.9582	0.9928	0.9832	0.7558	0.8986	0.0055	0.0194	0.0285	0.2858	0.2225	0.5037	0.3116	0.1142	0.1677	0.0008	0.4947	0.9715	0.9454	0.9258	0.9845	0.9575	0.7077	0.8314	0.0219	0.0273	0.7142	0.0546	0.3988	0.7582	0.5269	0.1879	0.2964	0.0004	0.0418	0.7775	0.0742
	HISTO_AZ.Contig47.eannot.1700.final_new	0.921538531	1.09420819	0.921249764	1.118240222	1.293274477	1.135142231	1.02416331	0.985871233	0.820485892	0.3286	0.7059	0.8441	0.4758	0.9099	0.3947	0.9856	0.0707	0.8218	0.6714	0.7958	0.8885	0.6151	0.9293	0.5381	0.9847	0.1884	0.8633	0.2941	0.2042	0.6428	0.2949	0.779	0.2278	0.9373	0.0626	0.5816	0.1559	0.1115	0.3572	0.1833	0.6922	0.1356	0.8856	0.0259	0.4339	0.5242	0.3849	0.7051
	HISTO_AZ.Contig47.eannot.1704.final_new	0.833263839	0.85634916	1.308112324	1.009779825	0.893385924	0.809826921	0.94240279	0.735878492	1.045734848	0.9984	0.9695	1	0.9954	0.337	0.9138	0.8249	0.9851	0.9579	0.0016	0.1715	0.7229	0.3749	0.0161	0.0861	0.0804	0.2779	0.0679	0.0305	0.8285	0.9427	0.7287	0.0634	0.3139	0.2759	0.6165	0.3289	0	0.2771	0.0573	0.157	0.005	0.0132	0.0249	0.1279	0.0137	0.0046	0.6251	0.2713
	HISTO_AZ.Contig47.eannot.1705.final_new	0.800950829	1.422497794	0.928893224	1.153453161	1.394222284	1.447447866	1.158738563	1.107445079	1.092071896	0.083	0.7263	0.8551	0.1186	0.9634	0.7378	0.8417	0.2087	0.9801	0.917	0.9536	0.9826	0.5594	0.9936	0.9552	0.9609	0.5937	0.9973	0.2737	0.0464	0.6297	0.0647	0.8923	0.5069	0.6304	0.1363	0.8592	0.1449	0.0174	0.3703	0.028	0.856	0.374	0.5489	0.0747	0.7811	0.8814	0.4406	0.9353
YPS	HISTO_AZ.Contig47.eannot.1710.final_new	2.163648706	0.485081759	0.290492472	0.342882789	0.605023196	0.50490206	0.437496187	0.417042612	0.369968307	0.2752	0.6387	0.7581	0.384	0.9819	0.9474	0.8759	0.0978	0	0.7248	0.7741	0.8649	0.5807	0.9906	0.9725	0.9145	0.2199	0	0.3613	0.2259	0.603	0.2922	0.9488	0.8853	0.7562	0.0872	0	0.2419	0.1351	0.397	0.1957	0.932	0.846	0.7128	0.0551	0	0.616	0.4193	0.7078
	HISTO_AZ.Contig47.Fgenesh_Aspergillus.10.final_new	1.019306591	1.356118798	2.254750887	1.459780915	0.840118077	0.783005645	0.951336199	0.991011095	1.153617878	0.9609	0.583	0.4704	0.0081	0.0002	0.0033	0.1494	0.8525	0.4214	0.0391	0.1026	0.0648	0.0003	0	0	0.026	0.3408	0.0472	0.417	0.8974	0.4048	0.0169	0.0002	0.007	0.1687	0.7413	0.3618	0.5296	0.9352	0.5952	0.0246	0	0.0103	0.2267	0.8047	0.4721	0.9919	0.9997	0.9831
	HISTO_AZ.Contig47.Fgenesh_Aspergillus.128.final_new	0.962791046	0.90564824	0.743694331	0.961953909	0.921221547	0.725618549	0.967418351	0.706913615	0.919758236	0.9951	0.6959	0.9947	0.8479	0.9837	0.7142	0.7877	0.7942	0.643	0.0049	0.0356	0.5546	0.0791	0.4446	0.0442	0.1179	0.1006	0.018	0.3041	0.9644	0.9636	0.6573	0.9242	0.5141	0.6142	0.6023	0.4171	0.0053	0.4454	0.0364	0.0747	0.3835	0.0484	0.1133	0.0865	0.019	0.1521	0.9209	0.3427
	HISTO_AZ.Contig47.Fgenesh_Aspergillus.136.final_new	0.943366671	1.194490569	1.426644527	1.191331375	0.970690169	1.130565845	0.982483927	1.054106527	0.851534892	0.2856	0.7544	0.5203	0.1141	0.0045	0.1637	0.9615	0.7688	0.7363	0.7144	0.8626	0.7157	0.3162	0.038	0.3431	0.9683	0.852	0.8387	0.2456	0.1374	0.2761	0.0547	0.0028	0.0801	0.826	0.5378	0.4388	0.4797	0.2843	0.7239	0.134	0.0121	0.1781	0.9203	0.7133	0.6617	0.8859	0.6838	0.9453
	HISTO_AZ.Contig47.Fgenesh_Aspergillus.138.final_new	1.181757952	1.216209438	1.594845201	1.186997927	0.812869293	0.998959893	0.770490473	0.850246749	0.737664407	0.1432	0.7158	0.4956	0.0156	0.0003	0.0233	0.7565	0.5958	0.1139	0.8568	0.9071	0.8134	0.1399	0.0108	0.1651	0.8987	0.8305	0.4791	0.2842	0.0929	0.296	0.0112	0	0.0067	0.5793	0.4126	0.0715	0.5044	0.1866	0.704	0.0294	0.0015	0.0327	0.7309	0.5923	0.1689	0.9844	0.8601	0.9888
	HISTO_AZ.Contig47.Fgenesh_Aspergillus.144.final_new	1.358632594	0.489724659	0.42068951	0.607328411	0.561814013	0.591771313	0.805940136	0.449203845	0.991051934	0.8626	0.2989	0.9962	0.9919	0.9975	0.8808	0.0659	0.9392	0.0132	0.1374	0.0793	0.8863	0.8125	0.9221	0.4582	0.0258	0.5791	0.0061	0.7011	0.9207	0.9974	0.992	0.9977	0.9243	0.2093	0.9483	0.124	0.0038	0.1137	0.0026	0.3359	0.6168	0.0822	0.0006	0.1699	0	0.0081	0.1875	0.008
	HISTO_AZ.Contig47.Fgenesh_Aspergillus.149.final_new	0.766838211	1.552783491	0.947894253	1.299155426	1.535958368	1.355697318	1.244035375	1.228328768	1.090789312	0.3937	0.641	0.6736	0.0941	0.946	0.5174	0.844	0.1584	0.9901	0.6063	0.7026	0.7428	0.1986	0.9556	0.6035	0.8592	0.2673	0.9804	0.359	0.2974	0.5404	0.0773	0.8946	0.4019	0.7404	0.1362	0.9364	0.3264	0.2572	0.4596	0.0556	0.8933	0.3634	0.7275	0.1147	0.9254	0.9059	0.8014	0.9227
	HISTO_AZ.Contig47.Fgenesh_Aspergillus.156.final_new	1.901053226	0.437794523	0.365056959	0.419787023	0.555855091	0.361738484	0.416033397	0.353781929	0.461420081	0.9963	0.9383	0.9953	0.9175	0.9918	0.9221	0.7843	0.3715	0	0.0037	0.2016	0.5635	0.1299	0.4871	0.2035	0.1116	0.014	0	0.0617	0.7984	0.7984	0.387	0.7601	0.4862	0.3042	0.0785	0	0.0047	0.4365	0.2016	0.132	0.4331	0.2032	0.1121	0.0171	0	0.0825	0.8701	0.613
	HISTO_AZ.Contig47.Fgenesh_Aspergillus.160.final_new	0.651081988	1.356429006	1.309432032	1.073900273	1.005830518	1.495505826	1.330972312	1.650627597	0.982728965	0.5689	0.8639	0.2967	0.8034	0.8552	0.9905	0.9948	0.9982	0.9997	0.4311	0.7671	0.2733	0.716	0.7731	0.9748	0.9778	0.9743	0.9923	0.1361	0.2329	0.0779	0.4563	0.5327	0.9193	0.9445	0.9357	0.9761	0.7033	0.7267	0.9221	0.8826	0.9082	0.9931	0.9954	0.9951	0.9989	0.1966	0.284	0.5437
	HISTO_AZ.Contig47.Fgenesh_Aspergillus.174.final_new	0.810127815	1.342150918	1.415548723	1.214696738	0.923501726	1.240994898	1.059810708	1.604170603	0.858855661	0.4738	0.8403	0.042	0.2738	0.2148	0.5286	0.9773	0.9626	0.9607	0.5262	0.8316	0.0578	0.309	0.2398	0.5442	0.9671	0.9457	0.927	0.1597	0.1684	0.0112	0.0889	0.0835	0.2151	0.8275	0.7629	0.6377	0.958	0.9422	0.9888	0.8399	0.7414	0.9335	0.9979	0.9981	0.9974	0.7262	0.691	0.9111
	HISTO_AZ.Contig47.Fgenesh_Aspergillus.176.final_new	1.004726657	1.05871594	0.908540268	0.976010004	0.898374295	1.203421552	1.035295919	1.023785825	0.850709066	0.0062	0.3469	0.3679	0.2205	0.86	0.601	0.9518	0.8644	0.4683	0.9938	0.9478	0.9626	0.929	0.9973	0.9928	0.9984	0.9948	0.981	0.6531	0.0522	0.5323	0.4023	0.9058	0.7162	0.95	0.886	0.6325	0.6321	0.0374	0.4677	0.3522	0.8989	0.6914	0.9494	0.8755	0.5995	0.7795	0.071	0.5977
	HISTO_AZ.Contig47.Fgenesh_Aspergillus.179.final_new	1.713435079	0.685139753	0.552838201	0.481990428	0.695015737	0.640656857	0.634723554	0.614494416	0.690436828	0.1527	0.2108	0.3123	0.0636	0.7141	0.9466	0.0849	0.0726	0.0004	0.8473	0.5341	0.6581	0.2625	0.9123	0.9849	0.2811	0.2705	0.0001	0.7892	0.4659	0.6136	0.262	0.8748	0.9801	0.2735	0.2603	0.0005	0.6877	0.3419	0.3864	0.1765	0.8146	0.968	0.2061	0.1849	0.0004	0.9364	0.7375	0.738
	HISTO_AZ.Contig47.Fgenesh_Aspergillus.2.final_new	1.110844671	0.989090251	0.646312143	0.767967478	1.060132882	0.813429074	0.80215739	0.820978	1.30244823	0.8647	0.8975	0.8232	0.1548	0.999	0.9487	0.0004	0.0682	0.096	0.1353	0.5457	0.4669	0.0371	0.9726	0.6868	0	0.0191	0.0246	0.1025	0.4543	0.406	0.0246	0.9582	0.6585	0.0004	0.0154	0.0156	0.1768	0.5331	0.594	0.0482	0.9724	0.7335	0.0005	0.0292	0.0339	0.8452	0.9629	0.9754
	HISTO_AZ.Contig47.Fgenesh_Aspergillus.207.final_new	0.685731016	1.342696157	0.810408063	0.839091482	0.864072233	1.944515994	0.973514384	0.915601596	1.043354098	0.0732	0.9718	0.9921	0.6762	0.9953	0.9963	0.9066	0.9893	0.9845	0.9268	0.9969	0.9998	0.9479	0.9997	0.9997	0.9776	0.9988	0.9992	0.0282	0.0031	0.6071	0.0942	0.7509	0.7272	0.4143	0.6689	0.4685	0.0079	0.0002	0.3929	0.0438	0.6757	0.6471	0.3262	0.587	0.3471	0.3238	0.0521	0.9058
	HISTO_AZ.Contig47.Fgenesh_Aspergillus.208.final_new	1.405850264	0.913430306	1.159326434	0.827143059	0.798024223	0.831715994	0.672490434	0.737210913	0.714178116	0.1253	0.6792	0.386	0.0214	0.0002	0.1176	0.4841	0.208	0.0024	0.8747	0.9151	0.7888	0.251	0.0142	0.5194	0.791	0.5934	0.0897	0.3208	0.0849	0.2529	0.0161	0.0001	0.0781	0.3693	0.1608	0.0041	0.614	0.2112	0.7471	0.0567	0.0006	0.2127	0.5691	0.3185	0.0111	0.9786	0.749	0.9839
	HISTO_AZ.Contig47.Fgenesh_Aspergillus.210.final_new	1.027755344	0.81543155	0.867143534	0.888729676	0.649525636	0.913718987	0.833446965	0.973433329	0.684031108	0.7901	0.9537	0.5019	0.9698	0.8719	0.8273	0.9986	0.9999	0.3713	0.2099	0.8234	0.2559	0.8784	0.6778	0.6041	0.9864	0.9971	0.1707	0.0463	0.1766	0.0746	0.5747	0.3644	0.2812	0.9248	0.9737	0.0391	0.4981	0.7441	0.9254	0.9465	0.8378	0.7913	0.9962	0.9997	0.3837	0.0302	0.1216	0.4253
	HISTO_AZ.Contig47.Fgenesh_Aspergillus.216.final_new	1.174732645	1.648900449	5.714800038	1.537835872	1.226442128	0.995275567	1.020426007	1.089316023	0.734748459	0.1885	0.1674	0.1397	0.0035	0	0.0119	0.7553	0.0547	0.1615	0.8115	0.4477	0.3501	0.0163	0	0.0449	0.8879	0.203	0.4926	0.8326	0.5523	0.405	0.0376	0	0.073	0.8889	0.2541	0.5403	0.8603	0.6499	0.595	0.0829	0	0.1377	0.9128	0.359	0.6348	0.9965	0.9837	0.9624
	HISTO_AZ.Contig47.Fgenesh_Aspergillus.27.final_new	1.442614999	0.961964253	1.80800419	1.002392592	0.770130105	0.771326401	0.789917488	0.781039032	0.646646491	0.1895	0.1722	0.2074	0.0058	0	0.0052	0.6708	0.2279	0.0002	0.8105	0.4519	0.4587	0.0661	0	0.053	0.8233	0.5053	0.0344	0.8278	0.5481	0.5161	0.0808	0.0004	0.0733	0.8329	0.5511	0.0577	0.7926	0.5413	0.4839	0.1027	0	0.0768	0.819	0.5196	0.0711	0.9942	0.9339	0.9192
	HISTO_AZ.Contig47.Fgenesh_Aspergillus.40.final_new	0.786722504	1.178493819	1.287065612	1.259792553	1.1400084	1.005852705	1.207885174	1.160314823	1.813115173	0.9747	0.6692	0.7969	0.7745	0.454	0.5343	0.0063	0.8317	0.9971	0.0253	0.0993	0.1338	0.1055	0.0428	0.043	0.0005	0.2048	0.5102	0.3308	0.9007	0.622	0.5713	0.3225	0.3719	0.006	0.6437	0.9393	0.2031	0.8662	0.378	0.4614	0.2041	0.2471	0.0013	0.5424	0.9028	0.2255	0.8945	0.4287
YPS	HISTO_AZ.Contig47.Fgenesh_Aspergillus.47.final_new	2.243772441	0.484951978	0.802011177	0.603072804	0.634140191	0.383272365	0.448047197	0.484425834	0.311327657	0.9383	0.4841	0.2421	0.1915	0.0002	0.0057	0.9947	0.0024	0	0.0617	0.1122	0.0416	0.0175	0	0.0006	0.9089	0.0004	0	0.5159	0.8878	0.2967	0.2633	0	0.0137	0.9851	0.0104	0	0.7579	0.9584	0.7033	0.498	0.0019	0.0747	0.9929	0.0507	0	0.8085	0.9825	0.7367
	HISTO_AZ.Contig47.Fgenesh_Aspergillus.5.final_new	1.121126419	0.833703871	0.901273419	0.85902573	0.684314462	0.766172545	0.854617497	0.796596997	0.846030361	0.9469	0.6983	0.9129	0.7958	0.4583	0.6756	0.7213	0.9972	0.0508	0.0531	0.1387	0.3534	0.1976	0.0894	0.1283	0.2001	0.8421	0.0034	0.3017	0.8613	0.7758	0.6056	0.3094	0.4768	0.5333	0.9721	0.0429	0.0871	0.6466	0.2242	0.3029	0.1413	0.1892	0.283	0.92	0.0066	0.2042	0.8024	0.3944
	HISTO_AZ.Contig47.Fgenesh_Aspergillus.61.final_new	1.095741485	0.901499288	1.40676469	1.046128426	0.761446444	0.832367565	0.834195037	0.797691294	0.915936313	0.8498	0.8124	0.8906	0.5459	0	0.1103	0.4958	0.9437	0.1591	0.1502	0.4909	0.6323	0.2186	0.0001	0.0391	0.2638	0.7502	0.0496	0.1876	0.5091	0.6328	0.2476	0	0.0515	0.2702	0.7401	0.066	0.1094	0.3677	0.3672	0.1563	0	0.0267	0.1877	0.6296	0.0346	0.4541	0.7814	0.7524
	HISTO_AZ.Contig47.Fgenesh_Aspergillus.63.final_new	1.184779566	1.173452682	0.803739106	0.82898342	0.878071148	0.794636076	0.832015888	0.562610061	0.813483513	0.6606	0.5465	0.9976	0.0058	0.6265	0.5658	0.5933	0.3873	0.0692	0.3394	0.39	0.9712	0.0075	0.4721	0.3976	0.4578	0.2939	0.0742	0.4535	0.61	0.989	0.0153	0.5828	0.525	0.5454	0.375	0.1183	0.0024	0.0288	0.011	0	0.0255	0.013	0.0329	0.0115	0.0001	0.9942	0.9925	0.9847
	HISTO_AZ.Contig47.Fgenesh_Aspergillus.70.final_new	1.692096899	0.644153416	0.825552664	0.451452923	0.739110208	0.65053039	0.438883305	0.913983261	0.536548007	0.3583	0.8722	0.053	0.3592	0.11	0.8447	0.6537	0.1596	0.0054	0.6417	0.9129	0.1102	0.5044	0.2023	0.8909	0.7238	0.3306	0.0437	0.1278	0.0871	0.006	0.0738	0.015	0.4587	0.2679	0.0415	0.0011	0.947	0.8898	0.994	0.8975	0.6418	0.9923	0.9525	0.7615	0.3718	0.6408	0.4956	0.9262
	HISTO_AZ.Contig47.Fgenesh_Aspergillus.78.final_new	1.063782751	1.068168407	1.267875927	0.93260983	1.008765853	0.855205206	0.919268629	1.026793579	1.051560322	0.7282	0.5669	0.2697	0.1974	0.0685	0.5043	0.2659	0.3469	0.3145	0.2718	0.3636	0.1454	0.0982	0.0409	0.3207	0.1727	0.2258	0.1876	0.4331	0.6364	0.2737	0.1984	0.0783	0.4585	0.2749	0.3358	0.3196	0.7303	0.8546	0.7263	0.4207	0.1811	0.6919	0.4566	0.5391	0.5613	0.8026	0.9018	0.8016
	HISTO_AZ.Contig47.Fgenesh_Aspergillus.79.final_new	0.885389027	1.12704774	0.935729101	0.908001125	1.454984884	1.150759333	0.982888631	1.022771216	2.456188919	0.4482	0.8253	0.7655	0.5056	0.9076	0.9507	0	0.054	0.8554	0.5518	0.809	0.7621	0.5499	0.8823	0.9174	0.0002	0.1229	0.8222	0.1747	0.191	0.408	0.2077	0.6276	0.6801	0	0.0286	0.4585	0.2345	0.2379	0.592	0.2598	0.7193	0.7916	0	0.0283	0.5608	0.4944	0.4501	0.7923
	HISTO_AZ.Contig47.Fgenesh_Aspergillus.91.final_new	0.727392364	1.291737931	1.159655558	1.182512926	1.203877448	1.605838911	1.28877201	1.243660343	1.469653679	0.1192	0.6977	0.7962	0.6824	0.9016	0.8755	0.3331	0.8185	0.9968	0.8808	0.9239	0.96	0.9191	0.9789	0.9763	0.6927	0.942	0.9992	0.3023	0.0761	0.5944	0.4862	0.7414	0.7043	0.2298	0.644	0.9597	0.2038	0.04	0.4056	0.3945	0.6757	0.6206	0.1699	0.5582	0.9352	0.3176	0.0809	0.5138
	HISTO_AZ.Contig47.Fgenesh_histo.101.final_new	1.19686729	1.016836315	2.123431268	1.016456724	0.846113866	0.992980489	0.71761944	1.049796481	0.583985938	0.1458	0.7795	0.1064	0.1412	0	0.1479	0.9475	0.4659	0.1137	0.8542	0.9387	0.3962	0.458	0.0009	0.4624	0.9767	0.7601	0.4922	0.2205	0.0613	0.0535	0.0651	0	0.0699	0.7718	0.2509	0.0622	0.8936	0.6038	0.9465	0.5534	0.0039	0.5591	0.9846	0.8107	0.5912	0.8588	0.542	0.9349
	HISTO_AZ.Contig47.Fgenesh_histo.106.final_new	0.725663075	1.49555	1.22301	1.28644	1.08426	1.66695	1.40694	1.34416	1.20499	0.0344	0.429	0.5981	0.2026	0.8754	0.7553	0.8796	0.9784	1	0.9656	0.9245	0.9697	0.8369	0.9926	0.9867	0.9862	0.996	1	0.571	0.0755	0.6528	0.2993	0.8789	0.7881	0.8663	0.9656	0.998	0.4019	0.0303	0.3472	0.1646	0.8023	0.6599	0.7955	0.9438	0.9967	0.7974	0.1631	0.7007
	HISTO_AZ.Contig47.Fgenesh_histo.11.final_new	0.975846661	1.204179411	1.569506568	1.158999699	0.930732104	1.270194297	0.991089582	1.14037445	0.884730301	0.0334	0.6155	0.2169	0.0951	0.0014	0.157	0.8725	0.791	0.5989	0.9666	0.9677	0.773	0.6566	0.0709	0.7665	0.9878	0.982	0.9749	0.3845	0.0323	0.1818	0.0906	0.0022	0.1388	0.7613	0.6639	0.4716	0.7831	0.227	0.8182	0.3552	0.0266	0.4643	0.9336	0.8866	0.8215	0.9049	0.3434	0.9094
	HISTO_AZ.Contig47.Fgenesh_histo.111.final_new	1.187256726	0.773080974	0.658327847	0.784298881	0.864588545	0.844213298	0.815233706	0.727814352	0.752310731	0.4895	0.6352	0.9451	0.7977	0.9966	0.7737	0.8566	0.3865	0.0097	0.5105	0.6399	0.9185	0.7866	0.9924	0.7572	0.8116	0.43	0.049	0.3648	0.3601	0.8724	0.691	0.9822	0.629	0.7401	0.308	0.0174	0.0549	0.0815	0.1276	0.287	0.8427	0.2099	0.4042	0.0723	0.0019	0.2023	0.2134	0.309
	HISTO_AZ.Contig47.Fgenesh_histo.118.final_new	1.51917626	0.588080782	0.817250814	0.613123127	0.582775244	0.521172638	0.54686645	0.5784443	0.566207166	0.9438	0.8422	0.7923	0.7834	0.1127	0.6798	0.8078	0.7911	0.0008	0.0562	0.3833	0.2591	0.2229	0.0036	0.1548	0.3385	0.2744	0	0.1578	0.6167	0.3992	0.3488	0.0266	0.281	0.4544	0.3916	0.0007	0.2077	0.7409	0.6008	0.4625	0.0302	0.3616	0.5414	0.487	0.0009	0.2166	0.7771	0.6512
	HISTO_AZ.Contig47.Fgenesh_histo.121.final_new	0.948768672	1.433889338	1.342531523	1.344907309	1.033303547	1.342793924	1.159553494	1.166482277	0.70918968	0.0105	0.2015	0.1847	0.0052	0.0363	0.0214	0.998	0.5709	0.7119	0.9895	0.8873	0.8795	0.2792	0.4982	0.4949	1	0.9503	0.9913	0.7985	0.1127	0.4853	0.053	0.1599	0.1356	0.997	0.7637	0.8779	0.8153	0.1205	0.5147	0.0441	0.1568	0.1426	0.9974	0.7752	0.8933	0.9948	0.7208	0.947
	HISTO_AZ.Contig47.Fgenesh_histo.122.final_new	1.155087775	0.910497115	0.529916432	0.787911546	0.999947008	1.00145727	0.805928705	0.734199217	0.737680768	0.1079	0.7087	0.9135	0.3592	0.9993	0.737	0.8472	0.1704	0.0916	0.8921	0.9338	0.9878	0.7352	0.9997	0.9401	0.9446	0.4974	0.4922	0.2913	0.0662	0.7429	0.2303	0.9845	0.5591	0.6769	0.1244	0.067	0.0865	0.0122	0.2571	0.0822	0.9567	0.3298	0.4984	0.0405	0.012	0.6408	0.2648	0.7697
	HISTO_AZ.Contig47.Fgenesh_histo.124.final_new	0.831625985	0.970426568	0.95713745	1.146394247	1.159559937	0.917944836	0.836457442	0.822855638	1.199921006	0.9944	0.9994	1	0.9879	0.9629	0.6696	0.512	0.6357	0.9845	0.0056	0.7865	0.8447	0.2954	0.3853	0.0426	0.0267	0.0358	0.2123	0.0006	0.2135	0.558	0.0862	0.1744	0.0086	0.007	0.0111	0.0588	0	0.1553	0.442	0.0463	0.1299	0.0043	0.0019	0.0045	0.0258	0.0121	0.7046	0.9138
	HISTO_AZ.Contig47.Fgenesh_histo.13.final_new	0.834425215	1.48226964	1.299446077	1.328529454	1.071711382	1.417706276	1.193940562	1.283791725	0.99525071	0.0436	0.5122	0.2296	0.0291	0.2346	0.1477	0.9382	0.8556	0.9832	0.9564	0.9355	0.8276	0.3451	0.784	0.7327	0.9943	0.9863	0.9995	0.4878	0.0645	0.259	0.0385	0.2489	0.177	0.9053	0.7978	0.9488	0.7704	0.1724	0.741	0.1036	0.471	0.3872	0.9697	0.9158	0.9923	0.9709	0.6549	0.9615
	HISTO_AZ.Contig47.Fgenesh_histo.131.final_new	1.440435421	0.838385554	1.354453596	0.895672356	0.734957969	0.765893974	0.739531856	0.866989329	0.566075118	0.2064	0.3125	0.0288	0.0719	0	0.0148	0.9327	0.3255	0	0.7936	0.6201	0.1752	0.2755	0.0002	0.1169	0.9657	0.6227	0.0163	0.6875	0.3799	0.1083	0.1757	0	0.0624	0.9506	0.5136	0.0083	0.9712	0.8248	0.8917	0.6106	0.0015	0.3874	0.996	0.8552	0.1193	0.9281	0.7245	0.8243
	HISTO_AZ.Contig47.Fgenesh_histo.132.final_new	0.708134031	1.248830404	0.876101698	1.455047222	0.947057174	1.052250705	1.326233989	1.047651171	1.18168597	0.9947	0.6863	0.9904	0.8307	0.9992	0.3927	0.8927	0.9976	0.9993	0.0053	0.0522	0.5079	0.1008	0.8874	0.0076	0.2515	0.746	0.6486	0.3137	0.9478	0.9382	0.657	0.9962	0.2468	0.7405	0.9719	0.9767	0.0096	0.4921	0.0618	0.1222	0.8693	0.0115	0.2454	0.738	0.6417	0.1693	0.8992	0.343
	HISTO_AZ.Contig47.Fgenesh_histo.133.final_new	1.439836219	0.553432952	0.524675488	0.733134306	0.755317586	0.564073371	0.539424116	0.562588539	0.635833237	0.9399	0.9786	0.9536	0.979	0.9839	0.331	0.7357	0.2573	0.0004	0.0601	0.6287	0.5124	0.5699	0.6925	0.0435	0.2578	0.04	0	0.0214	0.3713	0.3777	0.4302	0.573	0.0181	0.1679	0.0222	0	0.0464	0.4876	0.6223	0.5487	0.6885	0.0388	0.2343	0.0413	0	0.021	0.4301	0.5698
	HISTO_AZ.Contig47.Fgenesh_histo.134.final_new	1.316855934	0.741835354	0.603893908	0.732432726	0.961791632	0.780007488	0.714267597	0.661529542	0.749305522	0.3794	0.7629	0.9429	0.6018	0.9932	0.6525	0.5622	0.0083	0.0001	0.6206	0.8049	0.9514	0.6945	0.9937	0.7273	0.6346	0.0385	0.0057	0.2371	0.1951	0.7812	0.3596	0.9469	0.4065	0.34	0.0091	0	0.0571	0.0486	0.2188	0.1134	0.8307	0.1651	0.1318	0.0038	0	0.3982	0.3055	0.6404
	HISTO_AZ.Contig47.Fgenesh_histo.137.final_new	1.003483513	1.080270189	0.950040614	1.022487281	0.904313625	1.072207259	0.953734342	0.958266	0.992834851	0.2042	0.6945	0.7023	0.1516	0.696	0.3816	0.5132	0.8508	0.4744	0.7958	0.8704	0.8794	0.474	0.8613	0.6631	0.7526	0.9223	0.7708	0.3055	0.1296	0.474	0.104	0.528	0.245	0.3683	0.6883	0.3001	0.2977	0.1206	0.526	0.0909	0.5466	0.2499	0.3724	0.7022	0.3039	0.8484	0.526	0.896
	HISTO_AZ.Contig47.Fgenesh_histo.138.final_new	1.073957987	0.970838743	0.595613899	0.80641357	0.991887739	0.986247275	0.905928741	0.874122959	0.726779992	0.3401	0.5782	0.6955	0.3765	0.9961	0.867	0.9607	0.3327	0.2533	0.6599	0.6958	0.7892	0.5386	0.9945	0.8881	0.9564	0.4843	0.4622	0.4218	0.3042	0.6147	0.3256	0.9894	0.802	0.9124	0.2908	0.2309	0.3045	0.2108	0.3853	0.2256	0.9875	0.7248	0.8654	0.2165	0.1559	0.6235	0.4614	0.6744
	HISTO_AZ.Contig47.Fgenesh_histo.14.final_new	0.56441053	2.62654	1.72202	2.26574	5.7681	1.64729	1.83897	1.94901	1.68517	0.6394	0.4355	0.3127	0.0371	0.5564	0.11	0.5938	0	0.9991	0.3606	0.3172	0.2253	0.0376	0.4356	0.0985	0.4739	0	0.986	0.5645	0.6828	0.3934	0.0745	0.6156	0.182	0.6211	0.0007	0.9967	0.6873	0.7747	0.6066	0.0966	0.7105	0.2429	0.7012	0.0004	0.9992	0.9629	0.9624	0.9255
	HISTO_AZ.Contig47.Fgenesh_histo.141.final_new	0.96034903	0.895977699	0.657453551	1.005976253	0.883709616	0.74606514	0.982419692	0.746124311	0.995023077	0.9607	0.6217	0.9303	0.8192	0.9827	0.5767	0.5855	0.8068	0.5938	0.0393	0.1138	0.497	0.1835	0.6802	0.0798	0.1393	0.2467	0.077	0.3783	0.8862	0.8586	0.6774	0.9425	0.4595	0.4763	0.663	0.465	0.0697	0.503	0.1414	0.2258	0.6632	0.112	0.1558	0.2627	0.1057	0.1808	0.8165	0.3226
	HISTO_AZ.Contig47.Fgenesh_histo.143.final_new	0.797285876	1.496988131	1.353082212	1.349525432	1.200457725	1.522212535	1.22055997	1.226534171	0.990746428	0.0297	0.6124	0.591	0.0255	0.2027	0.2232	0.9858	0.6763	0.999	0.9703	0.9735	0.9775	0.5671	0.8459	0.8743	0.9992	0.9683	1	0.3876	0.0265	0.4907	0.0284	0.1696	0.1762	0.9474	0.5637	0.9751	0.409	0.0225	0.5093	0.021	0.1712	0.1799	0.9579	0.573	0.9842	0.9745	0.4329	0.9716
	HISTO_AZ.Contig47.Fgenesh_histo.145.final_new	0.803625688	1.336803843	1.094160411	1.16673973	0.920023015	1.186749959	1.187955504	1.16733337	1.318821123	0.6622	0.6872	0.7529	0.2279	0.8769	0.7157	0.3162	0.9969	0.9961	0.3378	0.4947	0.55	0.1812	0.7323	0.5345	0.2462	0.9549	0.909	0.3128	0.5053	0.5654	0.1346	0.7554	0.5562	0.2283	0.9781	0.9501	0.2471	0.45	0.4346	0.0941	0.7114	0.5053	0.1809	0.9707	0.934	0.7721	0.8188	0.8654
	HISTO_AZ.Contig47.Fgenesh_histo.149.final_new	1.127003791	0.865377762	1.426147723	1.036631696	0.675478809	0.716628314	0.746610134	0.880241836	0.815814746	0.9646	0.9063	0.5274	0.5919	0.0019	0.1252	0.714	0.9773	0.1088	0.0354	0.3887	0.0633	0.1025	0	0.0077	0.2232	0.635	0.0083	0.0937	0.6113	0.1446	0.1789	0.0001	0.0221	0.3128	0.7026	0.0192	0.4726	0.9367	0.8554	0.5606	0.0056	0.1524	0.6592	0.9409	0.168	0.4081	0.8975	0.8211
	HISTO_AZ.Contig47.Fgenesh_histo.15.final_new	0.825836469	1.551591695	2.059728986	1.541391913	1.142169879	1.397448585	1.271857027	1.37103301	0.994767835	0.0647	0.3196	0.1359	0.0126	0.0005	0.0194	0.9198	0.676	0.9699	0.9353	0.7767	0.5656	0.19	0.0053	0.2225	0.9865	0.9184	0.9974	0.6804	0.2233	0.2872	0.0685	0.0014	0.0926	0.9331	0.7612	0.9613	0.8641	0.4344	0.7128	0.1629	0.0068	0.1942	0.9774	0.8929	0.994	0.9874	0.81	0.9315
	HISTO_AZ.Contig47.Fgenesh_histo.152.final_new	1.347060041	0.896216794	0.764087189	0.814943602	0.737676013	0.847240312	0.8154228	0.817235151	0.614356277	0.0533	0.1175	0.1219	0.0136	0.3752	0.1265	0.9701	0.5397	0	0.9467	0.646	0.6457	0.2541	0.8157	0.659	0.9958	0.8915	0.0307	0.8825	0.354	0.5012	0.1639	0.7209	0.5034	0.9905	0.8301	0.0155	0.8781	0.3543	0.4988	0.1463	0.7265	0.5044	0.9911	0.8284	0.0185	0.9864	0.7459	0.8361
	HISTO_AZ.Contig47.Fgenesh_histo.153.final_new	0.980323331	1.10241648	0.883458469	0.975425092	0.829884223	1.069181993	0.968658317	0.99852519	0.947758604	0.2497	0.731	0.6229	0.145	0.9561	0.7357	0.8068	0.996	0.6268	0.7503	0.8566	0.8082	0.3608	0.9823	0.8695	0.8793	0.9957	0.7956	0.269	0.1434	0.3626	0.0781	0.8137	0.4741	0.5693	0.9248	0.3629	0.3771	0.1918	0.6374	0.1082	0.9186	0.6201	0.6977	0.9795	0.491	0.855	0.6392	0.9219
	HISTO_AZ.Contig47.Fgenesh_histo.155.final_new	0.922451826	1.510691076	1.187639638	1.100879242	0.963649492	1.130612072	0.885486132	1.142785541	1.163309689	0.4139	0.8914	0.3644	0.018	0.3117	0.4681	0.3591	0.7689	0.7311	0.5861	0.8937	0.4822	0.071	0.4081	0.5513	0.4499	0.7654	0.7315	0.1086	0.1063	0.0874	0.0028	0.0777	0.1513	0.1141	0.3608	0.2537	0.6356	0.5178	0.9126	0.0621	0.4147	0.57	0.4646	0.7975	0.7797	0.982	0.929	0.9972
	HISTO_AZ.Contig47.Fgenesh_histo.159.final_new	0.77982427	1.052936849	0.961094978	1.040639641	0.774383397	0.930049948	1.313772409	1.016935765	1.237472413	0.9958	0.4304	0.9684	0.9483	0.9867	0.9599	0.6011	1	0.9891	0.0042	0.0099	0.2511	0.1975	0.4116	0.2138	0.0557	0.8756	0.2849	0.5696	0.9901	0.9594	0.9395	0.9809	0.9471	0.6292	1	0.9811	0.0316	0.7489	0.0406	0.4211	0.6574	0.4452	0.1404	0.9505	0.5582	0.0517	0.8025	0.0605
	HISTO_AZ.Contig47.Fgenesh_histo.160.final_new	1.278763409	0.850998651	0.871574396	1.155504191	0.857285838	0.806628918	0.689865298	0.794397381	0.552962775	0.4502	0.7027	0.4876	0.3709	0.3386	0.062	0.8719	0.3706	0.1434	0.5498	0.729	0.525	0.4136	0.3855	0.0947	0.8648	0.4247	0.2073	0.2973	0.271	0.3029	0.2179	0.1999	0.0303	0.7336	0.2469	0.0818	0.5124	0.475	0.6971	0.3964	0.3611	0.0786	0.8406	0.4013	0.1942	0.6291	0.5864	0.7821
	HISTO_AZ.Contig47.Fgenesh_histo.161.final_new	0.855037422	1.578313568	1.814415857	1.427263789	1.242367027	1.806062874	1.277519164	1.330351782	0.870102411	0.0013	0.2463	0.1567	0.0129	0.006	0.0669	0.9833	0.3111	0.9415	0.9987	0.9847	0.9717	0.8032	0.4975	0.9316	1	0.9799	1	0.7537	0.0153	0.3887	0.0687	0.0291	0.2127	0.9883	0.5744	0.9621	0.8433	0.0283	0.6113	0.1123	0.0381	0.2943	0.9913	0.6616	0.9786	0.9871	0.1968	0.9313
	HISTO_AZ.Contig47.Fgenesh_histo.162.final_new	1.684174337	1.018426482	1.359613071	0.973604133	0.784527199	0.598449671	0.544356924	0.579119557	0.792420374	0.4858	0.7156	0.5727	0.0006	0.0004	0.0003	0.0445	0.0368	0	0.5142	0.7027	0.5688	0.0015	0.0009	0.0045	0.0885	0.0869	0.0017	0.2844	0.2973	0.3626	0.0002	0	0.0006	0.0359	0.0375	0.0003	0.4273	0.4312	0.6374	0.0002	0.0003	0.0036	0.0668	0.0594	0.0007	0.9994	0.9985	0.9998
	HISTO_AZ.Contig47.Fgenesh_histo.164.final_new	0.840696834	1.457221262	1.503475695	1.324665449	0.937363101	1.317714059	1.124967971	1.345734525	0.964680988	0.2209	0.6544	0.1909	0.0809	0.0886	0.2305	0.8921	0.9234	0.9353	0.7791	0.8404	0.4599	0.271	0.2584	0.4981	0.9385	0.9602	0.9683	0.3456	0.1596	0.1562	0.0612	0.0649	0.1697	0.7861	0.83	0.7811	0.8091	0.5401	0.8438	0.3196	0.2905	0.539	0.9457	0.9547	0.9676	0.9191	0.729	0.9388
	HISTO_AZ.Contig47.Fgenesh_histo.167.final_new	0.97243479	1.325128079	1.486469023	1.167810274	0.983515131	1.192726042	1.096924568	1.076878106	0.769242604	0.019	0.1542	0.2495	0	0	0.0332	0.9998	0.7505	0.6893	0.981	0.8543	0.8943	0.0841	0.0063	0.6033	1	0.9808	0.9872	0.8458	0.1457	0.5981	0.0038	0.0002	0.196	1	0.8921	0.9044	0.7505	0.1057	0.4019	0.0033	0	0.1487	0.9995	0.8483	0.8401	1	0.9159	0.9962
	HISTO_AZ.Contig47.Fgenesh_histo.169.final_new	0.953260117	1.148818168	2.253354795	1.216578897	0.943060343	1.16585895	1.116547405	1.027406967	1.113459419	0.2509	0.3103	0.5672	0.241	0	0.1271	0.3708	0.795	0.6856	0.7491	0.6015	0.7635	0.546	0	0.4051	0.5775	0.8823	0.8377	0.6897	0.3985	0.7195	0.4226	0	0.2783	0.5171	0.8513	0.7961	0.4328	0.2365	0.2805	0.2186	0.0001	0.1297	0.3497	0.7082	0.5978	0.759	0.454	0.5774
	HISTO_AZ.Contig47.Fgenesh_histo.172.final_new	0.937267251	1.674109797	1.660661199	1.243773535	0.943761266	1.628375126	0.973772874	0.987013845	1.344935305	0.016	0.7002	0.6353	0.0094	0.0197	0.1855	0.1127	0.7653	0.6883	0.984	0.9888	0.9608	0.4499	0.4571	0.8847	0.7752	0.9925	0.9927	0.2998	0.0112	0.4817	0.0076	0.0168	0.1178	0.0897	0.5514	0.4454	0.3647	0.0392	0.5183	0.0335	0.0419	0.1811	0.1467	0.5668	0.4845	0.9906	0.5501	0.9924
	HISTO_AZ.Contig47.Fgenesh_histo.174.final_new	0.968472961	0.93833589	1.249061931	0.750246671	0.951911789	0.864421062	0.971674265	0.957327745	0.720206843	0.9174	0.6671	0.7397	0.7712	0.1001	0.9929	0.9858	0.7353	0.6131	0.0826	0.232	0.2266	0.2897	0.0125	0.8304	0.8398	0.2813	0.1617	0.3329	0.768	0.5222	0.587	0.0761	0.9433	0.9297	0.5431	0.4242	0.2603	0.7734	0.4778	0.5635	0.0574	0.9675	0.9364	0.514	0.3737	0.2288	0.7103	0.413
	HISTO_AZ.Contig47.Fgenesh_histo.176.final_new	0.723788017	1.62655	1.0934	1.37029	1.66135	1.60266	1.3311	1.27755	1.01684	0.1145	0.6147	0.7175	0.1023	0.9067	0.5143	0.9712	0.1081	0.9956	0.8855	0.8998	0.9456	0.4573	0.9792	0.8522	0.9934	0.4258	0.9972	0.3853	0.1002	0.5829	0.0953	0.8439	0.4183	0.9016	0.1171	0.9551	0.2825	0.0544	0.4171	0.0516	0.8054	0.3344	0.8851	0.071	0.9457	0.8977	0.5427	0.9047
	HISTO_AZ.Contig47.Fgenesh_histo.180.final_new	1.35192843	0.709876102	0.917365897	0.779584866	0.892562574	0.731442139	0.662054724	0.595089323	0.658906702	0.5461	0.883	0.9933	0.6834	0.0157	0.2707	0.8666	0.0445	0	0.4539	0.8502	0.9832	0.6137	0.0166	0.2688	0.7988	0.0608	0.0007	0.117	0.1498	0.8367	0.246	0.0018	0.0638	0.5131	0.0153	0	0.0067	0.0168	0.1633	0.041	0	0.0046	0.2201	0.0018	0	0.3166	0.3863	0.754
	HISTO_AZ.Contig47.Fgenesh_histo.188.final_new	0.896732656	1.020005061	1.163290318	1.101820223	0.851551381	0.910530727	0.952145997	0.790713856	1.093762849	0.9863	0.9336	0.9998	0.8346	0.3649	0.5585	0.5549	0.9947	0.9199	0.0137	0.3612	0.9089	0.1325	0.0358	0.043	0.0711	0.6968	0.1841	0.0664	0.6388	0.9391	0.2626	0.0724	0.0952	0.1517	0.7908	0.3315	0.0002	0.0911	0.0609	0.005	0.003	0.002	0.006	0.2542	0.0101	0.1654	0.8675	0.7374
	HISTO_AZ.Contig47.Fgenesh_histo.19.final_new	1.942636404	0.822444826	2.02218156	1.219491019	0.580473505	0.537445386	0.466783674	0.518283917	0.550197916	0.328	0.809	0.4624	0	0	0	0.2981	0.1758	0	0.672	0.8716	0.6039	0.0007	0	0	0.4457	0.3099	0	0.191	0.1284	0.2212	0	0	0	0.164	0.0819	0	0.5376	0.3961	0.7788	0.001	0	0	0.368	0.2479	0	1	0.9993	1
	HISTO_AZ.Contig47.Fgenesh_histo.191.final_new	1.022138483	0.883020206	0.715122297	0.708968451	1.066706842	1.052598369	0.961581	0.74067352	1.33956044	0.2572	0.5461	0.9913	0.8048	0.9936	0.9932	0.0093	0.2558	0.4187	0.7428	0.7352	0.9969	0.9096	0.998	0.9984	0.0789	0.4605	0.6625	0.4539	0.2648	0.9698	0.7291	0.974	0.9773	0.0266	0.2659	0.3874	0.0087	0.0031	0.0302	0.097	0.6141	0.6441	0.0004	0.0196	0.011	0.1952	0.0904	0.2709
	HISTO_AZ.Contig47.Fgenesh_histo.192.final_new	0.737756924	1.30899	1.54063	1.33243	1.08935	1.25626	1.2333	1.20108	1.1018	0.8665	0.9084	0.9491	0.6836	0.0438	0.5944	0.9921	0.9968	1	0.1335	0.5952	0.7124	0.3106	0.0086	0.2228	0.9112	0.9308	0.9983	0.0916	0.4048	0.6306	0.2412	0.0079	0.1804	0.8674	0.8943	0.9944	0.0509	0.2876	0.3694	0.1534	0.0021	0.1137	0.8009	0.8382	0.9897	0.3164	0.6894	0.7588
	HISTO_AZ.Contig47.Fgenesh_histo.193.final_new	0.722418078	1.64748	1.19956	1.35395	2.31851	1.47936	1.32483	1.27284	1.28549	0.2596	0.6434	0.7982	0.0533	0.8876	0.5862	0.7022	0.0004	0.9992	0.7404	0.8069	0.9005	0.1853	0.9444	0.7786	0.8194	0.0021	0.9987	0.3566	0.1931	0.6324	0.0451	0.7665	0.4386	0.5731	0.0006	0.9817	0.2018	0.0995	0.3676	0.014	0.6722	0.3153	0.4724	0.0004	0.9755	0.9467	0.8147	0.9549
FPS	HISTO_AZ.Contig47.Fgenesh_histo.195.final_new	0.403626178	3.59792	1.38882	1.593	2.43106	4.32917	2.73558	3.04682	1.60223	0.0616	0.4121	0.2379	0.1869	0.9576	0.9226	0.8531	0.5188	0.9995	0.9384	0.8279	0.8124	0.6413	0.9953	0.9921	0.9689	0.8803	0.9997	0.5879	0.1721	0.4004	0.2927	0.9391	0.8931	0.8304	0.5919	0.9911	0.7621	0.1876	0.5996	0.3529	0.9847	0.9692	0.905	0.7112	0.9995	0.8131	0.3587	0.7073
	HISTO_AZ.Contig47.Fgenesh_histo.205.final_new	0.836584364	0.735801401	0.584665396	0.827816041	0.885522515	1.048527228	1.238163449	0.72385084	1.336311229	0.8426	0.4162	0.9995	1	0.9999	0.9946	0.2146	0.9859	0.9493	0.1574	0.1624	0.9876	0.9893	0.9977	0.9319	0.0778	0.8335	0.6276	0.5838	0.8376	0.9972	0.9993	0.9999	0.9857	0.3331	0.9625	0.9054	0.0005	0.0124	0.0028	0.4631	0.8459	0.2173	0.0021	0.1423	0.0211	0	0.0107	0.0007
	HISTO_AZ.Contig47.Fgenesh_histo.206.final_new	0.899799195	1.057333896	0.861645571	0.971014243	1.10742997	1.254633499	1.04682182	1.01388111	1.028753113	0.065	0.7461	0.8769	0.7468	0.9976	0.9442	0.7763	0.5157	0.9195	0.935	0.965	0.9898	0.9684	0.9998	0.9945	0.9507	0.8589	0.9933	0.2539	0.035	0.6229	0.4676	0.9657	0.773	0.5686	0.325	0.6689	0.1231	0.0102	0.3771	0.3397	0.9399	0.6676	0.4425	0.2272	0.5545	0.2532	0.0316	0.5324
	HISTO_AZ.Contig47.Fgenesh_histo.211.final_new	0.77756421	1.509076323	1.513078114	1.304332009	1.299901121	1.432352008	1.162375702	1.299061585	0.932818418	0.1524	0.8104	0.4604	0.069	0.0889	0.4446	0.9897	0.4638	0.9971	0.8476	0.9391	0.7655	0.3316	0.3403	0.7537	0.9944	0.7369	0.9974	0.1896	0.0609	0.207	0.0297	0.0273	0.2037	0.8978	0.2406	0.8678	0.5396	0.2345	0.793	0.1273	0.1277	0.4851	0.9812	0.4876	0.9818	0.931	0.6684	0.9703
	HISTO_AZ.Contig47.Fgenesh_histo.22.final_new	0.990645593	1.073286529	1.167959631	1.019596314	1.061167179	1.117534006	0.994330847	0.94935498	0.877577885	0.0975	0.5752	0.8078	0.2001	0.0379	0.4607	0.9417	0.2637	0.5563	0.9025	0.8858	0.9751	0.6831	0.3235	0.8423	0.9844	0.6806	0.9006	0.4248	0.1142	0.7118	0.1924	0.0439	0.3952	0.8744	0.2633	0.4759	0.1922	0.0249	0.2882	0.0685	0.0107	0.1943	0.7604	0.1232	0.2567	0.7999	0.3169	0.8076
	HISTO_AZ.Contig47.Fgenesh_histo.23.final_new	0.525212843	2.34567	1.68775	1.9601	1.63985	2.19665	1.85877	1.83049	1.64881	0.1195	0.5793	0.6242	0.0339	0.8099	0.4089	0.8317	0.8655	1	0.8805	0.8779	0.9115	0.3057	0.9467	0.7824	0.9376	0.9552	1	0.4207	0.1221	0.5517	0.0439	0.716	0.366	0.7432	0.7736	1	0.3758	0.0885	0.4483	0.0277	0.6926	0.3149	0.7257	0.749	0.9998	0.9661	0.6943	0.9561
	HISTO_AZ.Contig47.Fgenesh_histo.24.final_new	0.638304663	1.99983	1.7151	1.5394	1.70693	1.77706	1.47766	1.47552	1.36281	0.0834	0.7332	0.7907	0.0059	0.2485	0.5799	0.909	0.2106	1	0.9166	0.9563	0.97	0.1492	0.6133	0.8934	0.9808	0.6273	1	0.2668	0.0437	0.5243	0.0058	0.1438	0.3725	0.7388	0.1335	1	0.2093	0.03	0.4757	0.0024	0.1262	0.3475	0.741	0.0944	0.9991	0.9941	0.8508	0.9942
	HISTO_AZ.Contig47.Fgenesh_histo.26.final_new	1.06116296	0.904612973	0.855815391	0.964195009	0.753630615	0.812888591	0.862371977	0.900174089	0.840501617	0.9745	0.8697	0.7363	0.7019	0.8837	0.3892	0.8959	0.993	0.1887	0.0255	0.2473	0.098	0.1143	0.2744	0.0278	0.3783	0.7752	0.008	0.1303	0.7527	0.3032	0.299	0.533	0.121	0.5881	0.9031	0.041	0.2637	0.902	0.6968	0.4927	0.7249	0.2386	0.7405	0.9492	0.099	0.2981	0.8857	0.701
	HISTO_AZ.Contig47.Fgenesh_histo.28.final_new	1.385000275	0.789691212	0.524884905	0.761602466	0.741834292	0.605969602	0.609825114	0.536312683	0.495567152	0.9526	0.9401	0.9977	0.2007	0.9979	0.3155	0.9982	0.3972	0	0.0474	0.4611	0.8407	0.0246	0.8501	0.0416	0.8916	0.0817	0	0.0599	0.5389	0.8601	0.0222	0.8687	0.046	0.911	0.0866	0.0001	0.0023	0.1593	0.1399	0.0018	0.5586	0.0042	0.7083	0.0076	0	0.7993	0.9754	0.9778
	HISTO_AZ.Contig47.Fgenesh_histo.31.final_new	0.664650389	1.358613264	1.332720918	1.28987464	1.373516317	1.500132453	1.697435547	1.165719559	1.571896123	0.5061	0.2005	0.9805	0.7846	0.8114	0.8801	0.3808	0.7207	1	0.4939	0.2116	0.9694	0.7648	0.7963	0.8642	0.4016	0.6915	0.9978	0.7995	0.7884	0.9918	0.9155	0.9191	0.9536	0.6549	0.8551	0.9999	0.0195	0.0306	0.0082	0.1412	0.196	0.2472	0.0463	0.1718	0.8666	0.2154	0.2352	0.0845
	HISTO_AZ.Contig47.Fgenesh_histo.36.final_new	0.904160171	1.114810106	0.794533609	0.976124265	1.186620054	1.191434928	1.079000477	0.98592881	0.938399809	0.1844	0.5912	0.8874	0.4504	0.9989	0.8913	0.9316	0.2532	0.8867	0.8156	0.8294	0.9658	0.7473	1	0.9734	0.9697	0.5115	0.9645	0.4088	0.1706	0.781	0.3797	0.9917	0.8014	0.8419	0.2423	0.7529	0.1126	0.0342	0.219	0.1278	0.9641	0.5326	0.6462	0.0896	0.4453	0.5496	0.2527	0.6203
	HISTO_AZ.Contig47.Fgenesh_histo.41.final_new	0.990048446	1.45275111	1.067832068	1.040414099	1.04222668	1.147614271	0.97491761	0.951755266	0.716435019	0.0603	0.6497	0.7589	0.0002	0.2588	0.3815	0.9985	0.3534	0.5564	0.9397	0.9501	0.9734	0.0071	0.7754	0.8355	0.9991	0.7947	0.9291	0.3503	0.0499	0.5879	0	0.1861	0.2714	0.989	0.2846	0.4045	0.2411	0.0266	0.4121	0	0.1318	0.213	0.9877	0.2198	0.3058	0.9998	0.9929	1
FPS	HISTO_AZ.Contig47.Fgenesh_histo.42.final_new	0.338268089	2.685487074	0.980955509	0.763918597	0.985233454	3.771550144	3.924960276	1.052068692	1.252268838	0.1521	0.108	1	0.6644	0.9999	1	0.994	1	1	0.8479	0.4397	1	0.9053	1	1	0.9983	1	1	0.892	0.5603	1	0.9288	1	1	0.999	1	1	0	0	0	0.0001	0.5728	0.8806	0.3113	0.5925	0.578	0.3356	0.0947	0.0712
	HISTO_AZ.Contig47.Fgenesh_histo.44.final_new	1.411586831	0.840668596	1.021685927	0.882626022	0.709537699	0.664845323	0.665250283	0.765780253	0.586899235	0.7212	0.7	0.2108	0.0602	0.0009	0.0223	0.9427	0.4991	0	0.2788	0.5074	0.119	0.0418	0.0002	0.0171	0.8114	0.3353	0	0.3	0.4926	0.1413	0.051	0.002	0.0249	0.8045	0.3423	0.0012	0.7892	0.881	0.8587	0.222	0.0114	0.1128	0.9644	0.7183	0.011	0.9398	0.9582	0.949
	HISTO_AZ.Contig47.Fgenesh_histo.46.final_new	1.090545148	1.030443611	1.424173356	0.992241182	0.81886455	1.046566353	0.971842349	0.899895115	0.672341227	0.1381	0.3527	0.5666	0.1635	0.0025	0.275	0.9859	0.7944	0.2085	0.8619	0.6727	0.8622	0.5407	0.0236	0.6444	0.9954	0.9391	0.6349	0.6473	0.3273	0.6886	0.3563	0.0172	0.4488	0.9745	0.8324	0.4185	0.4334	0.1378	0.3114	0.1508	0.0022	0.2529	0.9563	0.7204	0.2004	0.8365	0.4593	0.6437
	HISTO_AZ.Contig47.Fgenesh_histo.47.final_new	0.915200934	1.379714627	1.681434392	1.248866853	1.155367925	1.172091044	0.911270924	1.112226531	0.81815653	0.2068	0.9757	0.4284	0.0036	0	0.0719	0.9956	0.282	0.8694	0.7932	0.991	0.7016	0.0547	0.002	0.264	0.9961	0.5439	0.9425	0.0243	0.009	0.031	0.0001	0	0.0016	0.7918	0.0367	0.1857	0.5716	0.2984	0.969	0.0139	0.0007	0.1296	0.9923	0.3706	0.853	0.9964	0.9453	0.9999
	HISTO_AZ.Contig47.Fgenesh_histo.48.final_new	0.596037221	1.88928757	1.708491584	1.469575821	1.32525087	1.773757646	1.534661976	1.582167273	0.99948027	0.2965	0.7816	0.7111	0.1109	0.4305	0.901	1	0.9826	1	0.7035	0.8725	0.835	0.2794	0.619	0.9464	0.9998	0.9811	1	0.2184	0.1275	0.3944	0.0521	0.2063	0.633	0.9953	0.8385	0.9998	0.2889	0.165	0.6056	0.054	0.2544	0.7566	0.9991	0.9237	1	0.8891	0.7206	0.9479
	HISTO_AZ.Contig47.Fgenesh_histo.51.final_new	1.226925468	0.881519121	1.066598638	0.811449635	0.842735861	0.694169669	0.700632389	0.782009899	0.885878506	0.9518	0.9243	0.6708	0.2499	0.007	0.5315	0.2494	0.4027	0.0109	0.0482	0.4777	0.1406	0.0281	0.0005	0.0908	0.0432	0.0749	0.0011	0.0757	0.5223	0.1742	0.0448	0.0011	0.121	0.066	0.1018	0.0031	0.3292	0.8594	0.8258	0.1592	0.0084	0.3828	0.1907	0.295	0.0115	0.7501	0.9719	0.9552
	HISTO_AZ.Contig47.Fgenesh_histo.54.final_new	0.851279438	1.396088283	1.179089098	1.193937134	1.140413547	1.346784561	1.190129442	1.249855249	1.020471251	0.1061	0.4535	0.2716	0.0632	0.485	0.4497	0.86	0.594	0.9494	0.8939	0.8159	0.7287	0.3895	0.8416	0.8067	0.9617	0.8564	0.9908	0.5465	0.1841	0.3609	0.1214	0.5206	0.4787	0.8354	0.6049	0.899	0.7284	0.2713	0.6391	0.2019	0.6652	0.6246	0.9032	0.7312	0.9653	0.9368	0.6105	0.8786
	HISTO_AZ.Contig47.Fgenesh_histo.57.final_new	0.875695083	1.23859	1.1523	1.01559	1.16497	1.22447	1.02553	1.18312	1.13974	0.2095	0.9137	0.313	0.1276	0.4591	0.9239	0.5213	0.4164	0.9732	0.7905	0.9652	0.6324	0.4289	0.7268	0.9748	0.7416	0.6651	0.9826	0.0863	0.0348	0.0611	0.0189	0.1136	0.5305	0.1837	0.1271	0.601	0.687	0.3676	0.9389	0.2988	0.6072	0.9568	0.6491	0.5567	0.9736	0.8724	0.5711	0.9811
	HISTO_AZ.Contig47.Fgenesh_histo.59.final_new	0.722924664	1.50493	1.499	1.28513	1.12476	1.56412	1.41505	1.46491	1.22934	0.1263	0.4307	0.2968	0.2	0.2323	0.7503	0.8388	0.9639	0.9999	0.8737	0.7918	0.7179	0.6453	0.6299	0.9374	0.9526	0.9904	0.9999	0.5693	0.2082	0.3969	0.2968	0.3419	0.7551	0.8149	0.9361	0.9957	0.7032	0.2821	0.6031	0.3855	0.4254	0.8506	0.88	0.9708	0.9996	0.8	0.3547	0.7032
	HISTO_AZ.Contig47.Fgenesh_histo.61.final_new	1.70075022	0.992002656	1.117872807	0.844167471	1.02000342	0.502977628	0.607476259	0.709354378	0.505774183	0.8157	0.4209	0.1552	0.0016	0.0018	0.0195	0.7717	0.0014	0	0.1843	0.1679	0.0592	0.0008	0.0004	0.0084	0.4927	0.0015	0.0004	0.5791	0.8321	0.237	0.0099	0.0085	0.0638	0.7816	0.0152	0.0035	0.8448	0.9408	0.763	0.0538	0.0308	0.2037	0.9101	0.061	0.0414	0.9984	0.9992	0.9901
	HISTO_AZ.Contig47.Fgenesh_histo.66.final_new	1.031166272	1.01004956	1.134644863	0.974326191	0.769265667	0.779047148	0.982341094	0.977433169	0.84315262	0.9792	0.449	0.4667	0.3375	0.0527	0.4736	0.9048	0.9889	0.3473	0.0208	0.031	0.0301	0.0173	0.0006	0.0306	0.2895	0.5432	0.0136	0.551	0.969	0.5147	0.4218	0.1105	0.5234	0.8547	0.9612	0.4234	0.5333	0.9699	0.4853	0.382	0.0944	0.5208	0.8589	0.9684	0.4074	0.6625	0.9827	0.5782
	HISTO_AZ.Contig47.Fgenesh_histo.69.final_new	1.809102555	0.497981328	0.400042276	0.51887969	0.641275321	0.352298749	0.582318126	0.417808702	0.525185838	0.9976	0.3665	0.972	0.7671	0.9798	0.6729	0.6175	0.1544	0	0.0024	0.0031	0.1569	0.0264	0.2484	0.0102	0.0254	0.0012	0	0.6335	0.9969	0.9705	0.8	0.9755	0.7462	0.6943	0.3207	0.0008	0.028	0.8431	0.0295	0.1395	0.5894	0.0855	0.1106	0.0122	0	0.2329	0.9736	0.2
	HISTO_AZ.Contig47.Fgenesh_histo.70.final_new	0.855756354	1.003072159	1.199797386	0.978297217	0.823635031	0.962252807	1.043652657	0.916648135	0.940945368	0.9964	0.9293	0.9997	0.986	0.3581	0.9891	0.9935	1	0.9928	0.0036	0.1673	0.7339	0.2939	0.0057	0.4173	0.595	0.9441	0.3073	0.0707	0.8327	0.9361	0.687	0.0606	0.7641	0.8493	0.9894	0.7019	0.0003	0.2661	0.0639	0.1299	0.0023	0.2116	0.4015	0.8566	0.1359	0.014	0.7061	0.313
	HISTO_AZ.Contig47.Fgenesh_histo.71.final_new	0.922534756	1.31728	1.55787	1.20458	1.02796	1.2997	1.23922	1.30506	1.09165	0.0597	0.1344	0.0506	0.0483	0.0009	0.1829	0.4784	0.6601	0.7842	0.9403	0.6321	0.492	0.4556	0.0923	0.7165	0.8577	0.9342	0.978	0.8656	0.3679	0.3494	0.3274	0.0459	0.5921	0.7776	0.8795	0.9444	0.9494	0.508	0.6506	0.4682	0.089	0.7222	0.8717	0.9429	0.9855	0.9517	0.5444	0.6726
	HISTO_AZ.Contig47.Fgenesh_histo.72.final_new	1.385748206	0.550229015	0.493832024	0.590863137	0.765488763	0.474642238	0.715451978	0.491439827	0.757106581	0.9993	0.5132	0.9956	0.9804	0.9946	0.9251	0.3712	0.3337	0.0028	0.0007	0.0094	0.4117	0.17	0.4195	0.0825	0.0061	0.0053	0	0.4868	0.9906	0.9787	0.9404	0.9772	0.877	0.3939	0.36	0.0297	0.0044	0.5883	0.0213	0.2337	0.4858	0.142	0.0158	0.0106	0	0.0196	0.83	0.0596
	HISTO_AZ.Contig47.Fgenesh_histo.75.final_new	1.118647484	0.743012896	1.163296855	0.933217874	0.900178419	0.581168963	0.6967286	0.761209296	1.236756612	0.9983	0.9341	0.8519	0.9117	0.0847	0.3834	0.0308	0.4863	0.1718	0.0017	0.1452	0.0695	0.0618	0	0.0021	0.0007	0.0117	0.0003	0.0659	0.8548	0.3235	0.3594	0.0164	0.0579	0.0045	0.1028	0.0233	0.1481	0.9305	0.6765	0.5504	0.0266	0.1324	0.0197	0.1945	0.0444	0.0883	0.9382	0.6406
	HISTO_AZ.Contig47.Fgenesh_histo.77.final_new	0.574191252	2.42513	2.02305	2.03822	1.73941	2.10304	1.69172	1.79415	1.37025	0.0479	0.5822	0.3945	0.0081	0.1051	0.0996	0.9623	0.5061	1	0.9521	0.9319	0.8902	0.1574	0.6132	0.5897	0.996	0.8928	1	0.4178	0.0681	0.3329	0.0179	0.1186	0.1097	0.8833	0.4392	0.9998	0.6055	0.1098	0.6671	0.0195	0.178	0.1845	0.9427	0.5839	1	0.9919	0.8426	0.9821
	HISTO_AZ.Contig47.Fgenesh_histo.78.final_new	0.811569738	1.77751	2.65586	1.50337	1.31292	1.23601	1.11767	1.33386	1.04032	0.4938	0.7913	0.2097	0.0007	0	0.029	0.9103	0.2879	0.99	0.5062	0.7706	0.2615	0.0055	0	0.0598	0.8636	0.329	0.9594	0.2087	0.2294	0.0931	0.0023	0	0.0213	0.656	0.1527	0.8031	0.7903	0.7385	0.9069	0.0203	0	0.158	0.9523	0.5434	0.994	0.9993	0.9945	0.9977
	HISTO_AZ.Contig47.Fgenesh_histo.8.final_new	0.897515581	1.306371632	2.122723218	1.389702568	1.0284292	0.988950594	0.95914981	1.062642074	1.071849912	0.911	0.939	0.687	0.046	0	0.0154	0.6262	0.7872	0.9154	0.089	0.6161	0.2505	0.0045	0	0.001	0.2731	0.3867	0.4638	0.061	0.3839	0.1649	0.0036	0	0.0013	0.2104	0.3063	0.3514	0.313	0.7495	0.8351	0.0315	0	0.0062	0.4866	0.6002	0.7276	0.954	0.9955	0.9964
	HISTO_AZ.Contig47.Fgenesh_histo.80.final_new	1.041114406	1.300690382	1.744436468	1.242030823	0.763696904	0.873737991	0.852637045	1.025064532	0.833193322	0.7691	0.7834	0.3119	0.0161	0	0.0257	0.8173	0.9533	0.3568	0.2309	0.5577	0.1495	0.0056	0	0.0104	0.6018	0.7976	0.1841	0.2166	0.4423	0.1553	0.0093	0	0.0159	0.5539	0.7247	0.1828	0.6881	0.8505	0.8447	0.0667	0.0017	0.1078	0.8567	0.9525	0.5723	0.9839	0.9944	0.9907
	HISTO_AZ.Contig47.Fgenesh_histo.82.final_new	1.030424887	0.901045214	0.624866017	1.067971456	0.830260859	0.595961271	0.990637491	0.592189027	1.030166109	0.997	0.4663	0.9942	0.6596	0.9754	0.2915	0.3893	0.7981	0.4151	0.003	0.012	0.5177	0.0408	0.4335	0.0046	0.0213	0.0809	0.0043	0.5337	0.988	0.985	0.6552	0.9591	0.3733	0.4397	0.7527	0.4938	0.0058	0.4823	0.015	0.0472	0.4251	0.006	0.0226	0.0834	0.0065	0.3404	0.9592	0.3448
	HISTO_AZ.Contig47.Fgenesh_histo.83.final_new	0.831616317	1.497955275	1.229248539	1.491501925	1.178030681	1.272048116	1.136348222	1.209529414	1.132418361	0.2326	0.7455	0.4642	0.0069	0.3797	0.0118	0.7173	0.5822	0.996	0.7674	0.8838	0.7074	0.055	0.6363	0.0758	0.8378	0.7431	0.9974	0.2545	0.1162	0.2487	0.0034	0.2045	0.0082	0.5114	0.3701	0.9195	0.5358	0.2926	0.7513	0.014	0.4333	0.0239	0.7025	0.5954	0.9837	0.9931	0.945	0.9966
FPS	HISTO_AZ.Contig47.Fgenesh_histo.84.final_new	0.33422298	1.89950283	1.599301909	1.596486082	1.869665327	6.351025137	3.618132755	3.106774118	3.467273341	0.0028	0.2684	0.4424	0.9658	0.9965	0.997	0.306	0.966	1	0.9972	0.9481	0.9945	1	1	1	0.9625	0.9994	1	0.7316	0.0519	0.6866	0.9682	0.9907	0.9944	0.5515	0.9602	1	0.5576	0.0055	0.3134	0.9577	0.9932	0.9933	0.3653	0.954	1	0.0342	0	0.0318
	HISTO_AZ.Contig47.Fgenesh_histo.90.final_new	0.852439075	0.895021566	1.100882815	0.80622405	0.912935865	0.930293869	1.222219535	1.04969565	1.260208812	0.9271	0.4026	0.791	0.9661	0.6623	0.997	0.3538	0.9466	0.9131	0.0729	0.0857	0.2538	0.588	0.208	0.7943	0.0852	0.5659	0.3351	0.5974	0.9143	0.7993	0.9537	0.7076	0.9896	0.4343	0.9293	0.8847	0.209	0.7462	0.2007	0.813	0.3997	0.9484	0.1844	0.7735	0.6179	0.0339	0.412	0.0463
	HISTO_AZ.Contig47.Fgenesh_histo.91.final_new	0.95531377	1.312275695	1.287819432	1.199930817	1.218722705	0.957936611	0.864790072	0.969291305	0.932710684	0.8254	0.9706	0.8136	0.0153	0.0255	0.106	0.8462	0.0694	0.7279	0.1746	0.8124	0.4656	0.0059	0.0113	0.037	0.573	0.0304	0.3375	0.0294	0.1876	0.1489	0.0004	0.0015	0.0051	0.2734	0.0035	0.0951	0.1864	0.5344	0.8511	0.004	0.0109	0.033	0.5977	0.0324	0.3692	0.9847	0.9941	0.9996
	HISTO_AZ.Contig47.Fgenesh_histo.93.final_new	0.988748179	0.906565714	1.086391767	1.000302254	0.868625273	0.755635149	0.886269354	1.00671004	1.077890871	0.9834	0.8438	0.5123	0.8002	0.3092	0.5281	0.3308	0.8686	0.5324	0.0166	0.1446	0.0333	0.1103	0.0188	0.0495	0.0285	0.2161	0.0291	0.1562	0.8554	0.2168	0.4463	0.1227	0.2412	0.1474	0.547	0.1999	0.4877	0.9667	0.7832	0.7468	0.3284	0.5215	0.3385	0.8138	0.5169	0.1998	0.8897	0.5537
	HISTO_AZ.Contig47.Fgenesh_histo.96.final_new	0.984675127	1.16781454	1.098608728	0.952992739	0.813133736	1.05958644	0.980354689	1.315105585	0.905213	0.3483	0.6057	0.0181	0.1185	0.2528	0.6834	0.7898	0.9445	0.569	0.6517	0.7181	0.0481	0.2303	0.3874	0.77	0.8173	0.9437	0.6782	0.3943	0.2819	0.0241	0.1137	0.22	0.5852	0.668	0.8705	0.4433	0.9819	0.9519	0.9759	0.796	0.887	0.9831	0.9806	0.9975	0.9764	0.8815	0.7697	0.8863
	HISTO_AZ.Contig47.Fgenesh_histo.97.final_new	0.727809704	1.621666733	1.342042138	1.587474513	1.216857234	1.478001439	1.269110063	1.219985607	0.99948027	0.2094	0.7559	0.8551	0.0438	0.5641	0.0866	0.9924	0.84	1	0.7906	0.8854	0.9435	0.2089	0.769	0.2847	0.9956	0.9128	0.9999	0.2441	0.1146	0.6148	0.0243	0.3475	0.0464	0.9314	0.598	0.9684	0.1449	0.0565	0.3852	0.0096	0.2494	0.0216	0.8967	0.5142	0.9533	0.9562	0.7911	0.9757
	HISTO_AZ.Contig47.Fgenesh_histo.98.final_new	1.289285355	0.67383175	0.950433305	0.716983866	0.77585198	0.557304874	0.780845431	0.686800234	0.619215872	0.9605	0.4862	0.8296	0.8723	0.0909	0.7245	0.942	0.5005	0.0078	0.0395	0.0516	0.1494	0.1534	0.0083	0.1025	0.3283	0.0708	0.0009	0.5138	0.9484	0.7929	0.829	0.1276	0.7065	0.8937	0.52	0.0497	0.1704	0.8506	0.2071	0.5423	0.0233	0.3842	0.7309	0.233	0.0035	0.1277	0.8466	0.171
	HISTO_AZ.Contig47.Fgenesh_Neurospora.106.final_new	0.795462681	1.45432	1.10247	1.24688	1.41777	1.48184	1.21114	1.14126	1.00952	0.0856	0.6212	0.7919	0.1053	0.8296	0.5256	0.937	0.196	0.9863	0.9144	0.9325	0.9727	0.5601	0.9778	0.8983	0.9814	0.5875	0.997	0.3788	0.0675	0.662	0.0944	0.7246	0.4197	0.8567	0.1787	0.9294	0.2081	0.0273	0.338	0.0346	0.593	0.2565	0.7699	0.1015	0.8565	0.8947	0.4399	0.9056
YPS	HISTO_AZ.Contig47.Fgenesh_Neurospora.110.final_new	2.076836888	0.502542097	0.420126694	0.441949787	0.620989899	0.357287048	0.430820295	0.416443065	0.40000786	0.9807	0.7677	0.8447	0.386	0.7819	0.7077	0.8622	0.0476	0	0.0193	0.1424	0.1687	0.0208	0.1988	0.0972	0.2966	0.0023	0	0.2323	0.8576	0.576	0.1783	0.5437	0.4276	0.6296	0.0323	0	0.1553	0.8313	0.424	0.1174	0.4868	0.3587	0.5839	0.0188	0	0.614	0.9792	0.8217
	HISTO_AZ.Contig47.Fgenesh_Neurospora.131.final_new	0.726225763	1.25362576	0.806620743	1.127365415	1.163647216	0.975107684	1.109942407	0.946948554	1.413183409	0.9981	0.9728	0.9997	0.8081	1	0.9636	0.414	0.91	0.9993	0.0019	0.1414	0.5981	0.0185	0.9122	0.1136	0.0094	0.1203	0.4084	0.0272	0.8586	0.9095	0.1453	0.9889	0.4494	0.052	0.3692	0.8194	0.0003	0.4019	0.0905	0.0044	0.8835	0.0768	0.0043	0.0669	0.3097	0.1919	0.9815	0.8547
	HISTO_AZ.Contig47.Fgenesh_Neurospora.136.final_new	1.082801865	0.986345526	0.715087359	1.022866759	1.306894674	0.982837557	0.871696199	0.868844041	0.618689368	0.2282	0.7388	0.7694	0.2166	0.9949	0.1227	0.9995	0.0005	0.1426	0.7718	0.8865	0.9041	0.4929	0.9987	0.3539	0.9997	0.0092	0.4186	0.2612	0.1135	0.5202	0.1193	0.9666	0.0695	0.9938	0.0008	0.0787	0.2306	0.0959	0.4798	0.0939	0.9631	0.0524	0.9947	0.0003	0.0628	0.7834	0.5071	0.8807
	HISTO_AZ.Contig47.Fgenesh_Neurospora.157.final_new	0.723552787	1.548488447	0.82463345	1.342890835	1.520137549	1.63993205	1.391577194	1.277266505	1.055217456	0.098	0.4878	0.7186	0.1893	0.9959	0.5846	0.9551	0.2713	0.9948	0.902	0.8489	0.9511	0.6547	0.9988	0.893	0.9879	0.6463	0.9993	0.5122	0.1511	0.711	0.2443	0.9951	0.5862	0.9252	0.3181	0.9799	0.2814	0.0489	0.289	0.0906	0.9869	0.3785	0.8472	0.1709	0.947	0.8107	0.3453	0.7557
	HISTO_AZ.Contig47.Fgenesh_Neurospora.164.final_new	1.1163213	0.802074041	0.85470562	0.755719683	0.951461405	0.655926956	0.764659967	0.674824212	0.976347274	0.9998	0.9378	0.997	0.8899	0.6667	0.9572	0.2267	0.2962	0.093	0.0002	0.0856	0.3953	0.0358	0.0117	0.0978	0.0035	0.0041	0	0.0622	0.9144	0.8585	0.3503	0.18	0.5539	0.0438	0.0629	0.0114	0.003	0.6047	0.1415	0.062	0.0249	0.1692	0.0062	0.0079	0.0006	0.1101	0.9642	0.6497
	HISTO_AZ.Contig47.Fgenesh_Neurospora.184.final_new	0.618934442	1.73632	1.51077	1.22273	1.24801	1.81741	1.41725	1.39779	1.6037	0.0825	0.9202	0.947	0.2044	0.7704	0.9986	0.5269	0.9931	0.9999	0.9175	0.9915	0.9939	0.6719	0.9601	1	0.8446	0.999	1	0.0798	0.0085	0.5535	0.0297	0.2714	0.9241	0.1711	0.8442	0.9995	0.053	0.0061	0.4465	0.0159	0.2213	0.9088	0.142	0.8308	0.9998	0.7956	0.3281	0.9703
	HISTO_AZ.Contig47.Fgenesh_Neurospora.189.final_new	0.625003906	1.80318	1.47857	1.78255	1.41413	1.63303	1.38248	1.37738	1.55527	0.4068	0.9072	0.9159	0.1649	0.745	0.1614	0.57	0.8387	1	0.5932	0.9157	0.9273	0.2286	0.7793	0.2435	0.6254	0.8333	0.9999	0.0928	0.0843	0.4951	0.0229	0.2915	0.0258	0.2196	0.4216	0.9929	0.0841	0.0727	0.5049	0.0244	0.2862	0.0212	0.2127	0.4151	0.9949	0.8351	0.7714	0.9771
	HISTO_AZ.Contig47.Fgenesh_Neurospora.191.final_new	0.903522274	1.07217876	1.153677577	1.139106201	0.826979375	0.902672797	0.986454078	0.937141298	1.29511586	0.9598	0.8142	0.9118	0.6143	0.3759	0.4037	0.1313	0.9874	0.8358	0.0402	0.2622	0.3813	0.1105	0.0585	0.0452	0.0203	0.7018	0.2126	0.1858	0.7378	0.6337	0.293	0.1627	0.1676	0.065	0.8651	0.4595	0.0882	0.6187	0.3663	0.1762	0.0884	0.0887	0.037	0.7783	0.3098	0.3857	0.8895	0.707
	HISTO_AZ.Contig47.Fgenesh_Neurospora.2.final_new	0.610306862	2.17922	2.2519	1.88698	1.43385	2.02634	1.50455	1.93378	2.01867	0.1301	0.6831	0.2101	0.0809	0.0471	0.2706	0.156	0.769	0.9987	0.8699	0.9189	0.5814	0.3731	0.3091	0.6115	0.4998	0.9192	0.9999	0.3169	0.0811	0.1333	0.0578	0.0312	0.1957	0.1222	0.587	0.9749	0.7899	0.4186	0.8667	0.2995	0.2509	0.5268	0.4356	0.8783	0.9987	0.9191	0.6269	0.9422
	HISTO_AZ.Contig47.Fgenesh_Neurospora.208.final_new	0.875921391	1.355289407	2.190854173	1.336674628	0.904818769	1.267624333	0.702444507	0.842188817	1.121817926	0.2501	0.992	0.9012	0.1755	0	0.1992	0.5379	0.867	0.8058	0.7499	0.997	0.955	0.3626	0.0026	0.3908	0.6833	0.9231	0.9029	0.008	0.003	0.2269	0.0033	0	0.0015	0.0413	0.1517	0.0412	0.0988	0.045	0.7731	0.0367	0	0.0422	0.1764	0.4034	0.2449	0.8245	0.6374	0.9967
	HISTO_AZ.Contig47.Fgenesh_Neurospora.213.final_new	0.523077584	2.818331926	2.667491016	2.948432118	2.507975763	1.351015742	1.652660206	0.747144042	1.74355775	0.9722	0.745	1	0.012	0.0505	0.0152	0.6579	0.0772	1	0.0278	0.2259	0.9979	0.0001	0.0022	0.0001	0.1572	0.0074	0.9466	0.255	0.7741	0.9974	0.0159	0.0495	0.0189	0.4207	0.0757	0.9802	0	0.0021	0.0026	0	0	0	0.0018	0	0.0825	0.988	0.9999	0.9841
	HISTO_AZ.Contig47.Fgenesh_Neurospora.23.final_new	1.718396418	1.141410672	2.504902774	1.340221691	0.787850438	0.736876594	0.605034619	0.782462124	0.394748269	0.0752	0.4143	0.0383	0	0	0	0.9722	0.0463	0.0004	0.9248	0.8483	0.3844	0.0129	0	0.0005	0.9935	0.3811	0.0463	0.5857	0.1517	0.0883	0.0005	0	0.0003	0.9585	0.1326	0.0036	0.9617	0.6156	0.9117	0.0302	0	0.0029	0.9961	0.4761	0.0952	1	0.9871	0.9995
FPS	HISTO_AZ.Contig47.Fgenesh_Neurospora.32.final_new	0.484034134	2.70688	2.36187	2.2148	2.08907	2.41559	1.76621	2.04391	2.197	0.1435	0.8363	0.5261	0.0293	0.2139	0.3125	0.3494	0.4559	1	0.8565	0.9694	0.8649	0.2383	0.5559	0.7132	0.6901	0.7846	1	0.1637	0.0306	0.1816	0.0041	0.07	0.0927	0.139	0.1869	1	0.4739	0.1351	0.8184	0.0365	0.2051	0.2916	0.3398	0.4471	1	0.9707	0.7617	0.9959
	HISTO_AZ.Contig47.Fgenesh_Neurospora.59.final_new	0.793015123	1.39856	1.06931	1.27071	1.13564	1.35662	1.18908	1.17005	1.09439	0.1878	0.7419	0.8122	0.122	0.9507	0.479	0.9059	0.8388	0.9988	0.8122	0.9106	0.9408	0.3809	0.9875	0.7629	0.9596	0.9332	0.9995	0.2581	0.0894	0.5703	0.0646	0.8024	0.2667	0.724	0.6305	0.9435	0.1878	0.0592	0.4297	0.0423	0.7943	0.2228	0.7009	0.5881	0.9409	0.878	0.6191	0.9354
	HISTO_AZ.Contig47.Fgenesh_Neurospora.60.final_new	0.791947478	1.4557	1.27214	1.22182	1.21503	1.39765	1.15937	1.08004	1.16958	0.142	0.8353	0.946	0.061	0.467	0.6381	0.7638	0.642	0.9976	0.858	0.9577	0.9888	0.3429	0.797	0.8878	0.9098	0.8627	0.997	0.1647	0.0423	0.7445	0.0139	0.1922	0.2964	0.471	0.3445	0.9188	0.054	0.0112	0.2555	0.0042	0.079	0.1193	0.2709	0.1738	0.7823	0.939	0.6571	0.9861
	HISTO_AZ.Contig47.Fgenesh_Neurospora.75.final_new	1.840440811	0.640665338	0.889303348	0.776692549	0.490807181	0.599736927	0.568713005	0.679797395	0.503200063	0.288	0.4011	0.1022	0.1594	0.0039	0.025	0.6528	0.7195	0	0.712	0.6129	0.2681	0.3562	0.0246	0.095	0.7627	0.7997	0.0024	0.5989	0.3871	0.184	0.2633	0.0146	0.0603	0.6901	0.7443	0.0025	0.8978	0.7319	0.816	0.6001	0.0998	0.2549	0.894	0.92	0.0258	0.8406	0.6438	0.7367
	HISTO_AZ.Contig47.Fgenesh_Neurospora.77.final_new	0.733638038	1.73482	1.58596	1.51288	1.03542	1.55967	1.0638	1.21305	1.1307	0.1098	0.9762	0.8564	0.0223	0.0977	0.2025	0.8912	0.9793	0.9982	0.8902	0.9961	0.9767	0.1993	0.4469	0.5922	0.9628	0.9935	0.9993	0.0238	0.0039	0.1573	0.0008	0.0026	0.0076	0.3755	0.5753	0.693	0.1436	0.0233	0.8427	0.0043	0.0218	0.0504	0.6652	0.8548	0.9483	0.9777	0.8007	0.9992
	HISTO_AZ.Contig47.Fgenesh_Neurospora.82.final_new	0.810850071	1.133638807	0.689037415	1.126941363	2.280631158	0.919837387	1.144215531	0.924584855	1.11730862	0.9332	0.6473	0.9272	0.6532	0.9964	0.674	0.6761	0.0018	0.913	0.0668	0.1402	0.4832	0.165	0.8858	0.1709	0.2262	0	0.336	0.3527	0.8598	0.8301	0.5036	0.9839	0.5237	0.5414	0.0059	0.7483	0.0728	0.5168	0.1699	0.1881	0.89	0.1736	0.2303	0.0013	0.34	0.3468	0.835	0.4964
	HISTO_AZ.Contig47.Fgenesh_Neurospora.88.final_new	0.689004182	1.85661	1.40295	1.68982	1.65746	1.82925	1.53954	1.46919	1.10658	0.0251	0.3133	0.4642	0.0217	0.5977	0.1119	0.9601	0.1603	0.9993	0.9749	0.8962	0.9619	0.4606	0.9597	0.7326	0.9973	0.7346	1	0.6867	0.1038	0.6396	0.0874	0.733	0.2605	0.9652	0.3426	0.9992	0.5358	0.0381	0.3604	0.0299	0.6203	0.1468	0.9435	0.2194	0.9968	0.9783	0.5394	0.9126
	HISTO_AZ.Contig47.fgenesh_plus.101.final_new	0.691762224	0.458440112	0.360434396	0.361908572	0.527027173	0.491956906	1.334144311	0.478505495	0.55063923	1	0.6352	1	1	1	1	0.9998	1	0.9891	0	0.0003	0.5474	0.6108	0.8959	0.8968	0.36	0.3874	0.0017	0.3648	0.9997	0.9998	1	1	1	0.9963	0.9976	0.8822	0	0.4526	0.0002	0.5692	0.8626	0.8679	0.3118	0.3627	0.001	0	0.3892	0
	HISTO_AZ.Contig47.fgenesh_plus.115.final_new	0.784174168	1.439660082	0.889838049	1.189855846	1.406638192	1.410953906	1.175689624	1.24406478	1.05719879	0.218	0.7115	0.5761	0.176	0.9759	0.6864	0.8749	0.2783	0.9738	0.782	0.881	0.8066	0.4583	0.9875	0.86	0.9313	0.5124	0.9819	0.2885	0.119	0.3512	0.1072	0.9136	0.4772	0.6985	0.1901	0.833	0.4239	0.1934	0.6488	0.1534	0.954	0.6151	0.8018	0.2535	0.9237	0.824	0.5417	0.8928
	HISTO_AZ.Contig47.fgenesh_plus.24.final_new	0.561788062	0.982441717	0.838905061	1.115559172	0.990755266	1.775097942	1.809904113	1.446456884	1.783528938	0.5057	0.4658	0.9321	0.9998	1	0.9995	0.5014	0.9998	1	0.4943	0.4596	0.9068	0.9996	1	0.9958	0.5068	0.997	0.9994	0.5342	0.5404	0.9108	0.9999	1	0.9958	0.5198	0.9986	0.9999	0.0679	0.0932	0.0892	0.9851	0.9997	0.9453	0.1452	0.971	0.9912	0.0002	0.0004	0.0001
	HISTO_AZ.Contig47.fgenesh_plus.36.final_new	0.869049349	1.174155461	0.643090952	1.014932572	1.458928996	1.077736834	1.030521097	0.950822835	1.821053512	0.7519	0.8327	0.9561	0.4396	0.9995	0.8602	0.0015	0.0519	0.9323	0.2481	0.6366	0.8318	0.2618	0.9975	0.6753	0.0015	0.0292	0.7289	0.1673	0.3634	0.7333	0.1851	0.9946	0.5499	0.0006	0.0192	0.5947	0.0439	0.1682	0.2667	0.063	0.9842	0.3156	0.0003	0.0065	0.3483	0.5604	0.7382	0.8149
	HISTO_AZ.Contig47.fgenesh_plus.39.final_new	1.492604279	0.376755021	0.376897446	1.182452793	0.230540168	0.370083506	0.594212649	0.568463603	0.187402082	0.9705	0.6688	0.6879	0.9386	0.9466	0.03	0.9977	0.9982	0.0467	0.0295	0.1147	0.1882	0.4746	0.4714	0.0012	0.9289	0.8675	0.0036	0.3312	0.8853	0.5461	0.8586	0.8632	0.0208	0.9927	0.9804	0.0485	0.3121	0.8118	0.4539	0.78	0.7824	0.0266	0.9665	0.9419	0.0624	0.0614	0.5254	0.1414
	HISTO_AZ.Contig47.fgenesh_plus.43.final_new	1.1464509	0.777003165	0.607334353	0.682185232	0.85519714	0.686039751	0.658692048	0.538340619	0.968717027	0.9962	0.9979	1	0.9027	0.9993	0.994	0.1437	0.5896	0.0436	0.0038	0.6461	0.9878	0.1199	0.8547	0.5382	0.0057	0.0402	0	0.0021	0.3539	0.976	0.0628	0.7731	0.3725	0.0027	0.0204	0.0002	0	0.0122	0.024	0.0009	0.1346	0.0186	0	0.0002	0	0.0973	0.8801	0.9372
	HISTO_AZ.Contig47.fgenesh_plus.49.final_new	1.332508468	0.640283949	0.366290974	0.609094272	0.598570733	0.63817045	0.740808844	0.550864996	0.716648291	0.8702	0.544	0.9956	0.8759	1	0.9592	0.6326	0.9683	0.001	0.1298	0.1751	0.842	0.5048	0.9988	0.6271	0.2733	0.6458	0.001	0.456	0.8249	0.9807	0.8202	1	0.9205	0.5839	0.9107	0.0104	0.0044	0.158	0.0193	0.1429	0.9963	0.2308	0.0601	0.3077	0	0.1241	0.4952	0.1798
	HISTO_AZ.Contig47.fgenesh_plus.50.final_new	0.603504312	1.004365157	1.118485968	1.14350364	1.385809959	1.310071927	1.291408875	1.184866968	1.473040234	0.8332	0.8076	0.9111	0.9623	0.9282	0.9187	0.6271	0.7358	0.9834	0.1668	0.5118	0.6483	0.8169	0.7012	0.6898	0.3696	0.4261	0.8341	0.1924	0.4882	0.6029	0.7839	0.659	0.6479	0.3797	0.4212	0.7983	0.0889	0.3517	0.3971	0.7133	0.583	0.55	0.2768	0.314	0.731	0.0377	0.1831	0.2161
	HISTO_AZ.Contig47.fgenesh_plus.53.final_new	1.137231385	0.816010264	0.671740547	0.818650205	0.794205566	0.968334151	0.907313239	0.789100338	0.826489417	0.1622	0.3348	0.9537	0.8478	0.9999	0.8401	0.7754	0.8968	0.0141	0.8378	0.7215	0.9771	0.9458	1	0.9436	0.9016	0.946	0.3754	0.6652	0.2785	0.9572	0.8984	1	0.8932	0.8229	0.911	0.1069	0.0463	0.0229	0.0428	0.334	0.9662	0.3048	0.3201	0.4607	0.0008	0.1522	0.0542	0.1016
	HISTO_AZ.Contig47.fgenesh_plus.63.final_new	1.17665913	0.682480177	0.674254275	0.749986515	0.708486164	0.758293328	0.819090836	0.677322132	0.737519553	0.7868	0.6055	0.9653	0.9695	0.9562	0.8281	0.8296	0.9072	0.0493	0.2132	0.3072	0.7453	0.7469	0.7537	0.517	0.5613	0.6554	0.0402	0.3945	0.6928	0.9047	0.9046	0.8829	0.7302	0.7221	0.8043	0.0784	0.0347	0.2547	0.0953	0.4861	0.5104	0.2408	0.3189	0.4002	0.0018	0.0305	0.2531	0.0954
	HISTO_AZ.Contig47.fgenesh_plus.94.final_new	1.048804713	0.850133738	0.722908986	0.859589388	0.895583026	0.754745897	0.804908552	0.763897925	0.886134606	0.9983	0.9723	0.9958	0.9228	0.9991	0.879	0.7597	0.7555	0.2579	0.0017	0.2427	0.4441	0.094	0.6573	0.0982	0.0718	0.0567	0.0012	0.0277	0.7573	0.7004	0.2941	0.8474	0.2772	0.2171	0.1936	0.0151	0.0042	0.5559	0.2996	0.1479	0.7106	0.1445	0.1057	0.0945	0.0027	0.0772	0.906	0.7059
	HISTO_AZ.Contig47.genewise.114.final_new	1.637353024	0.712541722	0.658436119	0.66508873	0.701229986	0.664600412	0.666151539	0.598246652	0.574491431	0.272	0.2285	0.5976	0.1055	0.2517	0.2332	0.6851	0.1221	0	0.728	0.5031	0.7645	0.3423	0.5287	0.5023	0.7994	0.3872	0.0077	0.7715	0.4969	0.8184	0.3182	0.5417	0.5059	0.8383	0.3727	0.0019	0.4024	0.2355	0.1816	0.0859	0.208	0.1896	0.6017	0.1296	0	0.8945	0.6577	0.6818
	HISTO_AZ.Contig47.genewise.149.final_new	1.096484933	1.004549107	1.039723684	0.98607403	0.896984111	0.921349698	0.945507919	0.938081599	0.648020944	0.4603	0.3601	0.3772	0.1761	0.1086	0.21	0.9956	0.5666	0.1355	0.5397	0.4193	0.4321	0.2264	0.1595	0.2796	0.9942	0.5727	0.2195	0.6399	0.5807	0.5117	0.2925	0.2239	0.3624	0.9923	0.6472	0.3062	0.6228	0.5679	0.4883	0.2604	0.2018	0.3448	0.9947	0.6263	0.2865	0.8239	0.7736	0.7075
	HISTO_AZ.Contig47-snap.1.final_new	0.921170913	0.591436007	1.922929974	1.436740005	1.507357464	1.097882659	1.599911285	2.173858529	1.125904897	0.4972	0.1631	0.0768	0.9541	0.0974	0.2925	0.4508	0.2375	0.6075	0.5028	0.1934	0.0993	0.9278	0.1177	0.3187	0.4749	0.2707	0.5883	0.8369	0.8066	0.2642	0.991	0.3443	0.5845	0.7712	0.5494	0.8941	0.9232	0.9007	0.7358	0.9966	0.5942	0.7595	0.8768	0.7445	0.9494	0.0459	0.0722	0.009
	HISTO_AZ.Contig47-snap.10.final_new	1.097463012	0.793930531	0.909722583	0.794145813	1.012285924	0.786492164	1.007082037	0.742351919	1.859027371	0.8289	0.2716	0.9269	0.7692	0.4992	0.8217	0	0.267	0.2081	0.1711	0.1056	0.6257	0.4847	0.2383	0.4707	0	0.1128	0.0722	0.7284	0.8944	0.9523	0.8616	0.6878	0.8953	0.0043	0.4854	0.5168	0.0731	0.3743	0.0477	0.3761	0.134	0.3329	0	0.0636	0.0275	0.2308	0.5153	0.1384
	HISTO_AZ.Contig47-snap.104.final_new	0.72289104	1.263563414	1.421539073	0.863774175	0.947724387	1.207478557	1.16248456	1.289770322	1.632559104	0.8302	0.8366	0.6676	0.7236	0.4333	0.9943	0.2009	0.9877	0.9903	0.1698	0.5894	0.3614	0.3915	0.1964	0.9547	0.0948	0.885	0.8633	0.1634	0.4106	0.3113	0.3387	0.1819	0.9035	0.0869	0.8106	0.776	0.3324	0.6386	0.6887	0.5483	0.3205	0.9671	0.1561	0.9143	0.9029	0.2764	0.6085	0.6613
	HISTO_AZ.Contig47-snap.110.final_new	0.625551267	1.28826	1.54611	1.68563	1.0438	1.30054	1.38109	1.12728	1.13163	0.931	0.8505	0.9923	0.9476	0.5913	0.3471	0.9738	0.995	0.9997	0.069	0.356	0.7997	0.5135	0.1703	0.0642	0.7434	0.8648	0.9467	0.1495	0.644	0.8765	0.6564	0.269	0.1162	0.8233	0.9211	0.9762	0.0077	0.2003	0.1235	0.1988	0.048	0.0092	0.4933	0.656	0.7644	0.0524	0.4865	0.3436
	HISTO_AZ.Contig47-snap.111.final_new	0.673368932	1.3923	1.18056	1.04746	1.0667	1.44978	1.25247	1.15218	1.21518	0.5733	0.8839	0.9718	0.6992	0.9294	0.9943	0.8981	0.9894	1	0.4267	0.8343	0.9375	0.6208	0.8886	0.9828	0.8239	0.9589	0.9926	0.1161	0.1657	0.7091	0.2442	0.6413	0.8672	0.5619	0.817	0.9233	0.0282	0.0625	0.2909	0.1034	0.4481	0.7531	0.3852	0.6914	0.8605	0.3008	0.3792	0.7558
	HISTO_AZ.Contig47-snap.112.final_new	0.872729394	1.259791098	0.954763314	1.052865245	1.19576467	1.377503867	1.059376731	1.047031641	1.155244515	0.0094	0.8154	0.8741	0.1311	0.975	0.8517	0.4707	0.329	0.9744	0.9906	0.9959	0.9991	0.8428	1	0.9975	0.9287	0.8878	0.9999	0.1846	0.0041	0.5489	0.0443	0.8323	0.5378	0.2442	0.1579	0.7324	0.1259	0.0009	0.4511	0.0283	0.8089	0.4718	0.2041	0.1389	0.6884	0.8689	0.1572	0.9557
	HISTO_AZ.Contig47-snap.116.final_new	0.877875507	1.407222963	1.174497307	1.409100341	1.229425424	1.092564597	1.141159034	1.066212144	0.988093474	0.6985	0.4889	0.7851	0.0087	0.3591	0.0156	0.9033	0.2163	0.9654	0.3015	0.3211	0.614	0.0032	0.2127	0.0063	0.7983	0.1645	0.8614	0.5111	0.6789	0.7485	0.024	0.389	0.0309	0.8752	0.2828	0.9297	0.2149	0.386	0.2515	0.0028	0.1575	0.0072	0.7278	0.1175	0.7624	0.9913	0.9968	0.976
YPS	HISTO_AZ.Contig47-snap.121.final_new	2.657933182	0.287787139	0.468213805	0.426652047	0.277596569	0.354401988	0.3666551	0.308329285	0.4055325	0.6294	0.5547	0.8623	0.9106	0.1469	0.2494	0.3845	0.9487	0	0.3706	0.4363	0.7318	0.809	0.1266	0.1963	0.3222	0.8477	0	0.4453	0.5637	0.7984	0.8474	0.158	0.2535	0.3729	0.866	0	0.1377	0.2682	0.2016	0.6157	0.0368	0.0662	0.1769	0.6739	0	0.0894	0.191	0.1526
	HISTO_AZ.Contig47-snap.135.final_new	0.882771154	1.208131272	0.9212886	1.117334941	1.298875921	1.301770102	1.070700719	1.045945131	0.861363538	0.1157	0.6638	0.7514	0.3004	0.9097	0.5346	0.9514	0.1928	0.859	0.8843	0.9182	0.9539	0.7208	0.9839	0.8439	0.9839	0.5122	0.9691	0.3362	0.0818	0.5654	0.2044	0.8037	0.4009	0.8696	0.1535	0.6693	0.2486	0.0461	0.4346	0.1479	0.7718	0.3372	0.845	0.1106	0.6239	0.6996	0.2792	0.7956
	HISTO_AZ.Contig47-snap.146.final_new	0.58574759	1.01292	1.44154	1.14245	1.17453	1.81557	1.44409	1.33721	1.53845	0.2975	0.855	0.9719	1	0.8319	0.999	0.7527	0.9938	1	0.7025	0.9145	0.9858	1	0.8962	0.9996	0.818	0.9909	1	0.145	0.0855	0.684	0.9827	0.5106	0.911	0.3741	0.8597	0.9894	0.0281	0.0142	0.316	0.9696	0.34	0.8465	0.2185	0.7722	0.9739	0	0	0.0173
	HISTO_AZ.Contig47-snap.16.final_new	1.004269383	0.834102381	0.934158596	0.845831333	0.852729338	0.759032405	0.887494583	0.585569232	1.095723002	0.948	0.7797	0.9981	0.8852	0.6258	0.8473	0.302	0.8258	0.4861	0.052	0.2248	0.8888	0.3139	0.1784	0.2954	0.061	0.289	0.0623	0.2203	0.7752	0.9796	0.6343	0.3996	0.5977	0.172	0.5736	0.2434	0.0019	0.1112	0.0204	0.0337	0.0232	0.0357	0.006	0.0483	0.0037	0.1148	0.6861	0.3657
	HISTO_AZ.Contig47-snap.160.final_new	0.936636538	1.30753	1.13335	1.0274	1.00383	1.32102	1.04334	1.06642	1.00771	0.0025	0.6033	0.4947	0.0032	0.2141	0.7002	0.7536	0.7791	0.8499	0.9975	0.9929	0.9946	0.5446	0.9593	0.9969	0.9955	0.9957	1	0.3967	0.0071	0.4069	0.0078	0.2001	0.5661	0.6426	0.6457	0.6951	0.5053	0.0054	0.5931	0.0039	0.2499	0.6855	0.7146	0.7383	0.8067	0.9968	0.4554	0.9922
	HISTO_AZ.Contig47-snap.163.final_new	1.175043852	1.005380092	1.10257032	1.023914888	0.783303528	0.757759457	0.808885487	0.779257093	0.785773824	0.9312	0.7176	0.8749	0.0268	0.0031	0.017	0.7902	0.8072	0.0114	0.0688	0.239	0.3795	0.0009	0.0003	0.0013	0.3854	0.3946	0.0004	0.2824	0.761	0.6464	0.0153	0.0009	0.0112	0.5873	0.6025	0.0186	0.1251	0.6205	0.3536	0.0049	0.0007	0.0045	0.4781	0.497	0.0059	0.9732	0.9991	0.9847
	HISTO_AZ.Contig47-snap.165.final_new	1.176340959	0.881042195	1.255757051	0.920586474	0.637194306	1.154341205	0.724362487	0.903828263	2.058443462	0.1256	0.7001	0.4117	0.4582	0.1031	0.3874	0.0523	0.8	0.2754	0.8744	0.9357	0.8055	0.8246	0.3939	0.7683	0.1595	0.9551	0.7154	0.2999	0.0643	0.2427	0.2861	0.0573	0.2518	0.0357	0.6264	0.1546	0.5883	0.1945	0.7573	0.5316	0.1503	0.4814	0.0698	0.8402	0.3694	0.5418	0.1754	0.7139
	HISTO_AZ.Contig47-snap.22.final_new	0.862075297	1.509024234	1.280644892	1.272718012	1.207645365	1.505764583	1.113754433	1.24318668	0.926037393	0.0094	0.6278	0.2671	0.022	0.2361	0.2305	0.9424	0.3776	0.927	0.9906	0.9796	0.9304	0.4906	0.8705	0.8913	0.9979	0.9115	0.998	0.3722	0.0204	0.2013	0.0255	0.1968	0.1971	0.855	0.319	0.7771	0.7329	0.0696	0.7987	0.0783	0.4314	0.446	0.957	0.5703	0.9463	0.978	0.5094	0.9745
	HISTO_AZ.Contig47-snap.25.final_new	1.786392454	0.457039967	0.347601204	0.484149385	0.57228367	0.462253985	0.638891013	0.534575892	0.475452403	0.8696	0.2179	0.6313	0.9105	0.9861	0.8342	0.8269	0.44	0	0.1304	0.0495	0.2213	0.513	0.8818	0.3874	0.4401	0.153	0.0001	0.7821	0.9505	0.8504	0.9676	0.9945	0.9353	0.9114	0.7062	0.0078	0.3687	0.7787	0.1496	0.826	0.9731	0.7139	0.7179	0.363	0	0.0895	0.487	0.0324
	HISTO_AZ.Contig47-snap.31.final_new	0.690007314	1.71641	1.461	1.55119	1.60052	1.58866	1.21022	1.37637	1.07857	0.2773	0.8804	0.6419	0.1188	0.4924	0.3417	0.9557	0.2706	0.997	0.7227	0.9356	0.8039	0.3286	0.6805	0.5508	0.9616	0.4893	0.9926	0.1196	0.0644	0.2287	0.0226	0.1753	0.1032	0.6969	0.0924	0.8679	0.3581	0.1961	0.7713	0.0857	0.3806	0.2446	0.8827	0.2285	0.9753	0.8812	0.6714	0.9774
	HISTO_AZ.Contig47-snap.32.final_new	0.676138585	1.796693243	0.948038035	1.446962012	1.66125653	1.763843725	1.54511239	1.36067159	1.361951441	0.1024	0.3798	0.7272	0.0747	0.9753	0.5501	0.6846	0.2297	0.9994	0.8976	0.7855	0.9452	0.4609	0.9938	0.8814	0.9002	0.6174	0.9989	0.6202	0.2145	0.7729	0.1746	0.9792	0.6609	0.7331	0.3605	0.9935	0.2728	0.0548	0.2271	0.0439	0.9363	0.3617	0.5046	0.149	0.9678	0.9253	0.5391	0.8254
	HISTO_AZ.Contig47-snap.35.final_new	1.206157173	0.58237267	0.527353844	0.571799226	0.632592577	0.688144031	0.654641241	0.579936296	0.862265723	0.9016	0.9554	0.9973	0.9982	0.9995	0.9992	0.3695	0.9811	0.0271	0.0984	0.6243	0.8834	0.8868	0.9492	0.8951	0.1067	0.7013	0.0085	0.0446	0.3757	0.791	0.8053	0.9186	0.8221	0.0567	0.5868	0.0036	0.0027	0.1166	0.209	0.5036	0.7573	0.5509	0.0111	0.2861	0	0.0018	0.1132	0.1947
YPS	HISTO_AZ.Contig47-snap.40.final_new	2.265798591	0.475905366	0.479193364	0.500073585	0.563801873	0.359001971	0.478195478	0.426194143	0.358951717	0.9526	0.2796	0.6004	0.2774	0.2757	0.1645	0.9076	0.0427	0	0.0474	0.0343	0.1172	0.0347	0.0454	0.0155	0.5001	0.0044	0	0.7204	0.9657	0.7729	0.4982	0.4923	0.381	0.9322	0.1784	0	0.3996	0.8828	0.2271	0.2314	0.2367	0.1443	0.8202	0.0511	0	0.7226	0.9653	0.5018
	HISTO_AZ.Contig47-snap.46.final_new	1.393542925	0.582681644	0.430869192	0.604087225	0.87091159	0.612441779	0.703238844	0.603514169	0.682281366	0.9258	0.5741	0.9314	0.9334	1	0.9212	0.6529	0.0766	0.0013	0.0742	0.1541	0.541	0.6309	0.9946	0.5353	0.2471	0.0186	0.0005	0.4259	0.8459	0.872	0.8848	0.9997	0.8512	0.5774	0.1151	0.0082	0.0686	0.459	0.128	0.5849	0.9899	0.4928	0.2252	0.016	0	0.0666	0.3691	0.1152
	HISTO_AZ.Contig47-snap.52.final_new	0.846709339	1.165107902	1.315807327	1.299775473	0.807650061	1.059701493	1.023825677	1.264981909	0.945628998	0.9564	0.9743	0.1542	0.5773	0.0816	0.0966	0.9938	1	0.9962	0.0436	0.6705	0.0088	0.1145	0.0051	0.0065	0.865	0.9971	0.7811	0.0257	0.3295	0.0034	0.0685	0.0059	0.0043	0.7718	0.992	0.62	0.8458	0.9912	0.9966	0.842	0.3198	0.3712	0.9965	1	0.9986	0.4227	0.8855	0.9315
	HISTO_AZ.Contig47-snap.6.final_new	1.432644826	0.629987791	0.567843048	0.681769399	0.742988558	0.593293774	0.725181	0.584895375	0.680628034	0.9245	0.376	0.963	0.8204	0.9602	0.5954	0.595	0.3086	0.0003	0.0755	0.0655	0.5611	0.3227	0.6308	0.1346	0.2001	0.0648	0.0001	0.624	0.9345	0.9603	0.865	0.9634	0.6904	0.6609	0.4427	0.0051	0.037	0.4389	0.0397	0.279	0.5931	0.106	0.1596	0.0424	0	0.1796	0.6773	0.135
	HISTO_AZ.Contig47-snap.63.final_new	0.91205114	1.24967551	1.564525899	1.154240867	1.039068584	1.240122527	1.061921326	1.202499005	0.865306405	0.0404	0.6581	0.1188	0.049	0	0.267	0.9941	0.7464	0.9172	0.9596	0.9582	0.6315	0.4651	0.0054	0.7834	0.9997	0.9609	0.9972	0.3419	0.0418	0.0941	0.0371	0.0005	0.2092	0.9705	0.5837	0.7649	0.8812	0.3685	0.9059	0.3297	0.0035	0.6748	0.9973	0.9197	0.9849	0.951	0.5349	0.9629
	HISTO_AZ.Contig47-snap.71.final_new	1.058172603	1.138589535	1.200455904	1.101913201	1.288106579	1.165429339	0.919817638	0.886973027	1.074851654	0.0017	0.6086	0.8026	0.0093	0.0049	0.0356	0.1002	0	0.2005	0.9983	0.9946	0.9987	0.5964	0.3889	0.7244	0.7661	0.1778	0.9587	0.3914	0.0054	0.6426	0.0091	0.0045	0.0346	0.1011	0.0014	0.1928	0.1974	0.0013	0.3574	0.003	0.0017	0.0136	0.0582	0.0002	0.0966	0.9907	0.4036	0.9909
	HISTO_AZ.Contig47-snap.78.final_new	1.004251847	0.854596133	0.758697217	0.864001744	0.660506344	0.873638531	0.975369718	0.995746339	0.89223839	0.8867	0.5838	0.5128	0.9246	0.9858	0.9067	0.8215	1	0.4902	0.1133	0.2083	0.1513	0.5767	0.8533	0.5259	0.4449	0.9768	0.1321	0.4162	0.7917	0.4368	0.8314	0.956	0.8045	0.7028	0.9966	0.4145	0.4872	0.8487	0.5632	0.8871	0.9759	0.8709	0.7823	0.9974	0.4882	0.0754	0.4233	0.1686
	HISTO_AZ.Contig47-snap.90.final_new	0.916215465	1.245910996	0.886374801	1.062563213	0.94833839	1.197962722	1.006538073	1.176246207	0.722438954	0.2397	0.7183	0.2783	0.169	0.8802	0.5737	0.9921	0.808	0.7777	0.7603	0.8613	0.5441	0.4135	0.9354	0.7726	0.9923	0.8801	0.8783	0.2817	0.1387	0.1597	0.098	0.7544	0.3706	0.9581	0.6283	0.5202	0.7217	0.4559	0.8403	0.36	0.9269	0.739	0.9949	0.8699	0.8659	0.831	0.5865	0.902
	HISTO_AZ.Contig47-snap.98.final_new	0.712910815	2.10604	1.78705	1.8704	1.46294	1.74183	1.46149	1.42736	1.26298	0.069	0.4027	0.4552	0.0018	0.0641	0.0276	0.7239	0.3905	0.9957	0.931	0.8569	0.8996	0.1131	0.4485	0.3331	0.9353	0.8067	0.9995	0.5973	0.1431	0.5577	0.0127	0.129	0.0772	0.7516	0.4927	0.9873	0.5448	0.1004	0.4423	0.0078	0.0922	0.0521	0.7244	0.4465	0.9873	0.9982	0.8869	0.9873
	HISTO_BI.Contig285.eannot.1100.final_new	0.793541984	1.435269466	0.8282328	1.212425148	1.440611567	1.388258972	1.187122636	1.225759697	1.068552829	0.2214	0.6605	0.5787	0.1853	0.9598	0.6152	0.8236	0.2106	0.9683	0.7786	0.8441	0.8006	0.4108	0.9793	0.812	0.9062	0.4179	0.9826	0.3395	0.1559	0.4314	0.1342	0.9315	0.4577	0.6897	0.1711	0.8506	0.4213	0.1994	0.5686	0.1692	0.9406	0.5223	0.7465	0.2069	0.8932	0.8147	0.5892	0.8658
FPS	HISTO_BI.Contig285.eannot.1102.final_new	0.15808777	3.02123	1.73254	2.46091	1.85451	7.67619	7.64612	2.65307	7.14932	0.1145	0.1193	1	1	1	1	0.2674	1	1	0.8855	0.5129	1	1	1	1	0.6236	1	1	0.8807	0.4871	1	1	1	1	0.6126	1	1	0	0	0	0.2767	0.9567	0.6354	0	0.939	1	0	0	0
	HISTO_BI.Contig285.eannot.1103.final_new	1.092888112	1.101927951	0.592122404	0.851839132	1.738151631	0.928672935	0.90581701	0.71512399	1.37001729	0.4707	0.5388	0.9671	0.0991	0.9974	0.6881	0.0123	0.0006	0.2272	0.5293	0.5575	0.9528	0.141	0.9956	0.6836	0.0307	0.0022	0.3084	0.4612	0.4425	0.9274	0.1285	0.9894	0.6309	0.0271	0.0024	0.2641	0.0329	0.0472	0.0726	0.009	0.8792	0.1386	0.0009	0	0.0143	0.9009	0.859	0.8715
	HISTO_BI.Contig285.eannot.1104.final_new	0.814915185	1.286936264	0.919547589	1.076264405	1.38576789	1.350876725	1.12920579	1.103072983	0.889173424	0.2123	0.7451	0.8083	0.3398	0.9771	0.8601	0.9874	0.1908	0.9666	0.7877	0.8951	0.9321	0.633	0.9924	0.9472	0.9931	0.4309	0.9852	0.2549	0.1049	0.5559	0.1639	0.877	0.6273	0.8985	0.1236	0.7947	0.1917	0.0679	0.4441	0.1279	0.8696	0.5815	0.8957	0.0952	0.7615	0.6602	0.367	0.8361
	HISTO_BI.Contig285.eannot.1106.final_new	0.696698022	1.06620144	0.822111557	1.098420719	0.974206704	1.250320893	1.328472549	0.812387281	1.11178449	0.8226	0.6973	0.999	0.9825	0.9989	0.9657	0.9175	0.983	0.9981	0.1774	0.3675	0.9858	0.8079	0.9835	0.7658	0.7094	0.8692	0.9026	0.3027	0.6325	0.994	0.8923	0.9898	0.8595	0.7929	0.915	0.9488	0.001	0.0142	0.006	0.072	0.4727	0.0567	0.0891	0.1995	0.1118	0.0175	0.1921	0.1077
	HISTO_BI.Contig285.eannot.1110.final_new	0.945476145	1.075283112	0.810628967	0.983325362	1.089866327	1.200727945	1.085221423	1.022997544	0.924279148	0.0689	0.3816	0.6663	0.4192	0.9973	0.8135	0.9148	0.3693	0.8002	0.9311	0.8416	0.9524	0.8812	0.9999	0.9741	0.9766	0.7831	0.9656	0.6184	0.1584	0.742	0.5268	0.9936	0.8383	0.9007	0.4705	0.7943	0.3337	0.0476	0.258	0.2729	0.9867	0.6595	0.7937	0.2907	0.5969	0.5808	0.1188	0.4732
	HISTO_BI.Contig285.eannot.1111.final_new	0.884334793	0.928793253	1.085086028	0.988416761	1.178303872	1.195877427	1.105183757	0.810782568	1.256597442	0.3195	0.5658	0.9947	0.9407	0.6056	0.8422	0.2506	0.38	0.8732	0.6805	0.6899	0.996	0.9546	0.711	0.8931	0.3982	0.5446	0.8886	0.4342	0.3101	0.9771	0.8644	0.5355	0.7579	0.2516	0.371	0.7446	0.0053	0.004	0.0229	0.1743	0.0437	0.0897	0.0097	0.0147	0.0688	0.0593	0.0454	0.1356
	HISTO_BI.Contig285.eannot.1112.final_new	0.902952536	0.823819385	0.437791953	1.234371922	0.939755449	0.976258542	0.955625408	0.59904824	0.985557243	0.7678	0.7969	0.9952	0.9424	0.9997	0.2559	0.7142	0.8224	0.7709	0.2322	0.5351	0.9777	0.8068	0.9988	0.1123	0.4794	0.5747	0.4553	0.2031	0.4649	0.9684	0.7691	0.999	0.0972	0.4416	0.5306	0.406	0.0048	0.0223	0.0316	0.1034	0.8635	0.0023	0.0394	0.0479	0.0123	0.0576	0.1932	0.2309
	HISTO_BI.Contig285.eannot.1116.final_new	0.592406533	1.96314	1.9651	1.76009	1.19834	1.6556	1.72576	1.95429	2.08696	0.5759	0.449	0.1341	0.121	0.1597	0.385	0.1029	0.9867	1	0.4241	0.3799	0.1285	0.12	0.1395	0.3457	0.1105	0.9519	0.9996	0.551	0.6201	0.2188	0.2071	0.2374	0.4618	0.1728	0.9667	0.9997	0.8659	0.8715	0.7812	0.4893	0.487	0.7553	0.3658	0.9919	1	0.879	0.88	0.7929
	HISTO_BI.Contig285.eannot.1117.final_new	1.287451669	0.710273805	0.532487034	0.703127829	0.698617664	0.604724225	0.752627824	0.539723533	0.660651338	0.9814	0.6046	0.9947	0.7259	0.9925	0.7721	0.8633	0.7783	0.0064	0.0186	0.0615	0.7891	0.1536	0.7847	0.1563	0.301	0.1958	0	0.3954	0.9385	0.9841	0.6217	0.9816	0.6736	0.76	0.6651	0.0279	0.0053	0.2109	0.0159	0.0444	0.5209	0.0452	0.1316	0.0739	0	0.2741	0.8464	0.3783
	HISTO_BI.Contig285.eannot.1123.final_new	1.23316399	1.524785738	1.321773195	0.897466864	0.672709327	0.737515173	0.741573585	0.795393519	0.613053127	0.7289	0.7138	0.5643	0	0.0052	0.2738	0.9393	0.8707	0.0638	0.2711	0.4785	0.3398	0.0001	0.0045	0.1395	0.7768	0.6671	0.0493	0.2862	0.5215	0.3456	0.0001	0.0027	0.1549	0.7936	0.6679	0.0507	0.4357	0.6602	0.6544	0.0001	0.0054	0.2455	0.8697	0.787	0.0912	1	0.9999	0.9999
	HISTO_BI.Contig285.eannot.1124.final_new	0.731759076	1.77984	1.03522	1.38009	1.67782	1.67004	1.26661	1.42097	1.13732	0.0574	0.7066	0.3784	0.021	0.9188	0.4785	0.8616	0.0852	0.9956	0.9426	0.955	0.8576	0.3324	0.9826	0.8928	0.9697	0.4927	0.9982	0.2934	0.045	0.2427	0.0167	0.8218	0.2991	0.7008	0.0707	0.9348	0.6216	0.1424	0.7573	0.0663	0.9287	0.5794	0.8704	0.1862	0.9911	0.979	0.6676	0.9833
	HISTO_BI.Contig285.Fgenesh_Aspergillus.10.final_new	1.329908526	0.658701319	0.428014398	0.729473499	0.750236478	0.57521711	0.713457201	0.548551813	0.729430698	0.975	0.6868	0.996	0.8908	0.9996	0.6076	0.6001	0.5128	0.0008	0.025	0.0795	0.6162	0.1848	0.9513	0.0535	0.092	0.0631	0.0001	0.3132	0.9205	0.9779	0.7285	0.9977	0.4201	0.4366	0.3723	0.0049	0.004	0.3838	0.0221	0.079	0.9365	0.0144	0.0333	0.0166	0	0.1092	0.8152	0.2715
	HISTO_BI.Contig285.Fgenesh_Aspergillus.37.final_new	0.946262661	1.275264171	0.891583191	1.914953885	1.332755619	0.917847545	1.037907708	1.09939989	0.763498656	0.8358	0.5443	0.413	0.1161	0.8596	0	0.9536	0.096	0.6692	0.1642	0.2451	0.1728	0.0328	0.5598	0	0.8007	0.0373	0.2981	0.4557	0.7549	0.3856	0.1329	0.799	0.0014	0.9115	0.1275	0.586	0.587	0.8272	0.6144	0.2333	0.8442	0.0031	0.9363	0.1965	0.7006	0.8839	0.9672	0.8671
	HISTO_BI.Contig285.Fgenesh_Aspergillus.41.final_new	1.031056369	0.925309961	1.179567552	1.117508868	0.780841336	0.849149147	0.975968482	1.218406639	0.914209276	0.8222	0.4907	0.082	0.6069	0.1312	0.2138	0.6214	0.8885	0.4103	0.1778	0.2137	0.0316	0.3152	0.0453	0.0783	0.3625	0.6594	0.1584	0.5093	0.7863	0.1215	0.6076	0.1698	0.2489	0.6169	0.8531	0.4439	0.918	0.9684	0.8785	0.9163	0.5662	0.6635	0.8937	0.9803	0.8606	0.3931	0.6848	0.3924
	HISTO_BI.Contig285.Fgenesh_Aspergillus.43.final_new	0.864390225	0.966276007	0.763504486	1.387776293	1.112212254	0.979606795	1.107883184	1.035289177	1.195502959	0.9031	0.6093	0.7826	0.8955	0.9957	0.1089	0.4359	0.5916	0.8684	0.0969	0.2227	0.3641	0.5299	0.9253	0.0119	0.1791	0.247	0.4278	0.3907	0.7773	0.6543	0.7749	0.9762	0.102	0.3569	0.4908	0.724	0.2174	0.6359	0.3457	0.6553	0.9429	0.0419	0.2614	0.3599	0.5713	0.1045	0.4701	0.2251
	HISTO_BI.Contig285.Fgenesh_Aspergillus.5.final_new	1.168143765	1.089311981	0.552981121	0.699604066	1.111807253	0.662720225	0.755062542	0.643869098	1.045537995	0.9378	0.7887	0.9699	0.072	0.9837	0.8506	0.1396	0.0589	0.1132	0.0622	0.2521	0.5718	0.0062	0.7787	0.4021	0.0295	0.0147	0.0149	0.2113	0.7479	0.8174	0.028	0.9156	0.6399	0.0791	0.0375	0.0593	0.0301	0.4282	0.1826	0.0025	0.7359	0.339	0.0153	0.0033	0.0051	0.928	0.9938	0.972
	HISTO_BI.Contig285.Fgenesh_histo.11.final_new	0.816192709	1.60508539	1.609422056	1.245948275	1.062353475	1.523652437	1.23812745	1.421889044	0.965890453	0.0442	0.4708	0.1514	0.0359	0.0336	0.4524	0.92	0.8198	0.9582	0.9558	0.8977	0.6678	0.389	0.3798	0.8794	0.9879	0.9751	0.9976	0.5292	0.1023	0.2196	0.0746	0.0715	0.4894	0.8895	0.7892	0.91	0.8486	0.3322	0.7804	0.244	0.2361	0.7702	0.9648	0.9233	0.9838	0.9641	0.611	0.9254
	HISTO_BI.Contig285.Fgenesh_histo.12.final_new	0.959211572	0.994477549	1.339550544	1.071827486	0.984599489	0.996953745	0.977099645	0.890717829	0.928021092	0.6815	0.7213	0.9262	0.6748	0.0205	0.3869	0.832	0.6859	0.6895	0.3185	0.5637	0.814	0.4981	0.011	0.2568	0.6861	0.5218	0.4761	0.2787	0.4363	0.7647	0.4379	0.0135	0.2385	0.6442	0.4773	0.4292	0.0738	0.186	0.2353	0.1783	0.0032	0.0764	0.3961	0.2451	0.1672	0.3252	0.5019	0.5621
	HISTO_BI.Contig285.Fgenesh_histo.16.final_new	0.769855669	1.389356314	0.960140696	1.153781217	1.35822019	1.021800915	1.601772775	0.703482237	1.23286669	0.9461	0.0956	0.9997	0.3115	0.9702	0.8025	0.6328	0.397	0.9847	0.0539	0.0094	0.9842	0.0384	0.6266	0.237	0.1876	0.0897	0.548	0.9044	0.9906	0.9996	0.7949	0.9965	0.9642	0.8897	0.7825	0.9966	0.0003	0.0158	0.0004	0.0005	0.0516	0.0041	0.0036	0.0013	0.0146	0.6885	0.9616	0.2051
	HISTO_BI.Contig285.Fgenesh_histo.17.final_new	0.998893298	1.218209831	1.79998442	1.240195272	0.958547922	1.10127152	0.865568549	1.005219378	0.984549601	0.2109	0.884	0.4813	0.037	0.002	0.0347	0.5525	0.6559	0.4994	0.7891	0.9493	0.7529	0.2168	0.005	0.1954	0.7479	0.8181	0.7668	0.116	0.0507	0.1355	0.0059	0	0.006	0.2298	0.2662	0.1412	0.5187	0.2471	0.8645	0.0623	0.0018	0.0512	0.5535	0.6346	0.5087	0.963	0.7832	0.9941
	HISTO_BI.Contig285.Fgenesh_histo.18.final_new	0.721102436	1.493551456	0.980767156	1.29400457	1.404389914	1.55111268	1.333107757	1.261727523	1.113092261	0.1031	0.6603	0.8404	0.1967	0.9992	0.7578	0.9668	0.4473	0.9999	0.8969	0.9258	0.9694	0.6346	1	0.9443	0.9914	0.7856	0.9998	0.3397	0.0742	0.6936	0.1348	0.989	0.5996	0.9009	0.3458	0.9934	0.1596	0.0306	0.3064	0.0589	0.9808	0.4114	0.8257	0.1967	0.9877	0.8033	0.3654	0.8652
	HISTO_BI.Contig285.Fgenesh_histo.25.final_new	0.68856771	1.19364	1.19684	1.24583	1.09674	1.14919	1.26263	1.18312	1.30986	0.9973	0.9304	0.9903	0.9886	0.9803	0.9612	0.8301	0.9973	1	0.0027	0.1922	0.3866	0.371	0.3427	0.2169	0.155	0.6685	0.9262	0.0696	0.8078	0.7297	0.6973	0.6774	0.5542	0.4015	0.8615	0.9803	0.0097	0.6134	0.2703	0.4729	0.4627	0.3146	0.2163	0.741	0.9659	0.0114	0.629	0.3027
	HISTO_BI.Contig285.Fgenesh_histo.26.final_new	0.89728949	1.296523614	1.643908087	1.32490516	0.941344805	1.205495571	0.978198454	1.089568958	1.013414163	0.1703	0.9209	0.603	0.0393	0	0.0355	0.8125	0.9546	0.9184	0.8297	0.9765	0.8627	0.21	0.0023	0.1698	0.9212	0.9783	0.9781	0.0791	0.0235	0.1659	0.0033	0	0.0044	0.4038	0.6325	0.4137	0.397	0.1373	0.8341	0.0394	0	0.0306	0.7002	0.8781	0.8062	0.9607	0.79	0.9967
	HISTO_BI.Contig285.Fgenesh_histo.27.final_new	0.817888865	1.38791	2.03887	1.18946	1.05276	1.21862	1.07806	1.33279	1.09348	0.5076	0.8661	0.2149	0.1311	0	0.5869	0.8216	0.9069	0.9798	0.4924	0.7956	0.2615	0.1779	0.0007	0.5686	0.758	0.8261	0.9154	0.1339	0.2044	0.0594	0.0323	0	0.2187	0.4681	0.5796	0.7122	0.7851	0.7385	0.9406	0.3737	0.0036	0.8024	0.9067	0.9479	0.9917	0.8689	0.8221	0.9677
	HISTO_BI.Contig285.Fgenesh_histo.32.final_new	1.60782506	0.956142709	2.435589363	1.348528832	0.618656596	0.594591083	0.552485396	0.673458051	0.447980504	0.6375	0.8201	0.2624	0.0008	0	0	0.9775	0.4996	0	0.3625	0.6889	0.1985	0.0016	0	0	0.9358	0.4092	0	0.1799	0.3111	0.1024	0.0004	0	0	0.8668	0.265	0.0001	0.7376	0.8015	0.8976	0.0096	0	0	0.9833	0.6933	0.0024	0.9992	0.9984	0.9996
	HISTO_BI.Contig285.Fgenesh_histo.35.final_new	0.973107942	0.798747408	0.698211879	0.773995797	0.70763774	0.75561886	0.86660662	0.854883643	0.790717971	0.9989	0.9659	0.9837	0.999	1	0.9988	0.9945	0.9999	0.645	0.0011	0.0921	0.0997	0.2773	0.7453	0.3983	0.3644	0.7009	0.0034	0.0341	0.9079	0.5539	0.7912	0.9709	0.8563	0.7709	0.9531	0.0847	0.0163	0.9003	0.4461	0.7546	0.9649	0.8334	0.7237	0.9423	0.0511	0.001	0.7227	0.2088
	HISTO_BI.Contig285.Fgenesh_histo.36.final_new	1.269692726	0.93041498	1.303209021	1.08393024	1.350293263	0.661028496	0.711486557	0.648811378	0.745691892	0.9435	0.8104	0.9604	0.0755	0.0001	0.0044	0.6585	0	0.0077	0.0565	0.2913	0.5534	0.0067	0	0.0002	0.2177	0	0.0004	0.1896	0.7087	0.7566	0.0324	0	0.0014	0.386	0.0001	0.0061	0.0396	0.4466	0.2434	0.0049	0	0	0.1993	0	0.001	0.9245	0.9933	0.9676
	HISTO_BI.Contig285.Fgenesh_histo.37.final_new	0.898895569	1.176733857	1.391578105	1.089426259	0.95361066	1.117266671	1.069371293	1.279144367	0.850868311	0.4801	0.6861	0.051	0.2601	0.0087	0.6	0.9953	0.9445	0.9239	0.5199	0.6654	0.082	0.2934	0.0226	0.5985	0.9799	0.9046	0.8787	0.3139	0.3346	0.0364	0.1678	0.0083	0.4348	0.9542	0.8157	0.7629	0.949	0.918	0.9636	0.8205	0.1986	0.9402	0.9996	0.995	0.9962	0.7399	0.7066	0.8322
	HISTO_BI.Contig285.Fgenesh_histo.38.final_new	0.893512163	1.152480674	0.69205589	0.99740479	1.289611549	1.34101054	1.077849367	1.102929473	0.954871035	0.0199	0.6617	0.5824	0.362	0.9998	0.9025	0.9347	0.0887	0.9431	0.9801	0.98	0.9767	0.9375	1	0.9964	0.9959	0.6258	0.9987	0.3383	0.02	0.4133	0.2558	0.9988	0.7541	0.8318	0.0712	0.7778	0.4176	0.0233	0.5867	0.3169	0.9996	0.8408	0.8725	0.1011	0.8502	0.638	0.0625	0.7442
	HISTO_BI.Contig285.Fgenesh_histo.5.final_new	0.751309156	1.32879	1.27672	1.14724	1.2369	1.45253	1.24138	1.21201	1.17689	0.1287	0.8126	0.8907	0.4995	0.6715	0.9584	0.8908	0.7769	0.9998	0.8713	0.9545	0.9812	0.8501	0.8929	0.9952	0.9574	0.93	0.9998	0.1874	0.0455	0.5874	0.221	0.3753	0.7717	0.6624	0.4984	0.9824	0.1093	0.0188	0.4126	0.1441	0.2879	0.714	0.5942	0.4207	0.9841	0.5005	0.1499	0.779
	HISTO_BI.Contig285.Fgenesh_Neurospora.20.final_new	0.826905272	1.085332144	0.874752882	1.035331269	0.939248412	1.201980441	1.276833045	1.134213335	1.209669518	0.54	0.3031	0.7487	0.8663	0.999	0.9186	0.5075	0.9939	0.9874	0.46	0.2908	0.7086	0.8311	0.9975	0.8978	0.4709	0.9777	0.9586	0.6969	0.7092	0.8538	0.9193	0.9982	0.9492	0.6437	0.9935	0.988	0.2513	0.2914	0.1462	0.6444	0.9878	0.7616	0.316	0.9255	0.8655	0.1337	0.1689	0.0807
	HISTO_BI.Contig285.Fgenesh_Neurospora.26.final_new	0.533794532	1.65161	2.70794	1.81558	1.26027	1.25732	1.68776	1.44218	1.58684	1	0.8711	0.9958	0.9208	0	0.6202	0.9165	0.9989	1	0	0.0084	0.1274	0.0076	0	0.0026	0.0656	0.4962	0.9818	0.1289	0.9916	0.9166	0.5844	0.0001	0.2812	0.6724	0.9887	1	0.0042	0.8726	0.0834	0.1101	0	0.0344	0.265	0.8581	0.9994	0.0792	0.9924	0.4156
	HISTO_BI.Contig285.Fgenesh_Neurospora.28.final_new	1.442330493	0.851098809	1.656697535	1.091687324	0.834857495	0.738302272	0.64289017	0.642203013	0.645696598	0.3269	0.7174	0.7261	0.0403	0	0.0007	0.7122	0.0707	0	0.6731	0.8059	0.8137	0.1587	0	0.0029	0.7684	0.2453	0.0147	0.2826	0.1941	0.5099	0.0268	0	0.0007	0.4835	0.0671	0.0034	0.2739	0.1863	0.4901	0.0153	0	0.0002	0.4893	0.0544	0.0007	0.9597	0.8413	0.9732
	HISTO_BI.Contig285.Fgenesh_Neurospora.3.final_new	1.240808808	0.900025211	1.327978375	1.201574274	1.43796745	0.842362531	1.169542564	1.344729544	1.306108014	0.4518	0.0945	0.0467	0.3193	0.0952	0.0822	0.0841	0.0829	0.1769	0.5482	0.1786	0.1045	0.413	0.1503	0.1602	0.1467	0.1404	0.3044	0.9055	0.8214	0.3349	0.8067	0.3767	0.472	0.3751	0.3299	0.7019	0.9533	0.8955	0.6651	0.9015	0.5184	0.6359	0.5254	0.4394	0.8322	0.6807	0.587	0.1933
	HISTO_BI.Contig285.Fgenesh_Neurospora.32.final_new	0.965953449	1.128292838	1.096458574	0.944975435	0.838405688	1.05507487	1.03715814	0.855718765	0.994676124	0.4415	0.5133	0.9752	0.1852	0.2833	0.8233	0.6237	0.9753	0.6764	0.5585	0.5563	0.9607	0.2543	0.3697	0.8248	0.653	0.9623	0.6987	0.4867	0.4437	0.9502	0.2089	0.3014	0.7871	0.6189	0.9493	0.6469	0.0248	0.0393	0.0498	0.0059	0.0167	0.1764	0.1355	0.5502	0.0763	0.8148	0.7457	0.7911
	HISTO_BI.Contig285.fgenesh_plus.15.final_new	0.817595635	1.009117514	0.603409262	1.376406698	0.963204103	1.01422839	1.244591944	1.010215719	1.612605219	0.9021	0.4518	0.8565	0.8992	1	0.2259	0.0552	0.9235	0.952	0.0979	0.1191	0.5102	0.5171	0.9931	0.0435	0.0171	0.5951	0.5341	0.5482	0.8809	0.8498	0.8798	0.9993	0.2885	0.1162	0.8871	0.9053	0.1435	0.4898	0.1502	0.494	0.9887	0.0805	0.0297	0.5746	0.5155	0.1008	0.4829	0.1202
	HISTO_BI.Contig285.genewise.13.final_new	0.746282452	1.15238422	0.867574941	1.480166368	1.121570958	1.049307915	1.346050848	0.905309053	0.836862102	0.9712	0.4878	0.9988	0.8568	0.9978	0.2451	0.9954	0.877	0.9957	0.0288	0.0604	0.8186	0.2758	0.855	0.0167	0.868	0.3493	0.6292	0.5122	0.9396	0.9942	0.8259	0.9917	0.2817	0.9885	0.8278	0.973	0.0012	0.1814	0.0058	0.074	0.5977	0.0015	0.6442	0.1173	0.2611	0.1432	0.7242	0.1741
	HISTO_BI.Contig285-snap.13.final_new	0.749473495	1.67581	1.1466	1.50599	1.4698	1.72753	1.38498	1.32765	1.35175	0.0293	0.3896	0.5165	0.0316	0.8303	0.1725	0.4774	0.2501	0.9924	0.9707	0.914	0.9497	0.5825	0.9881	0.8101	0.9023	0.8113	0.9994	0.6104	0.086	0.609	0.0967	0.8489	0.3155	0.5591	0.3686	0.982	0.4835	0.0503	0.391	0.0558	0.7875	0.2145	0.465	0.2926	0.9771	0.9684	0.4175	0.9033
	HISTO_BI.Contig285-snap.3.final_new	0.803554181	1.371035665	1.68657695	1.243361604	0.840569233	1.335227416	1.304445771	1.309800197	0.967612867	0.207	0.2967	0.2753	0.1514	0.0011	0.5137	0.9715	1	0.9941	0.793	0.5727	0.5712	0.4022	0.0159	0.7377	0.9853	0.9995	0.9974	0.7033	0.4273	0.4808	0.3315	0.0143	0.6605	0.9739	0.9986	0.9903	0.7247	0.4288	0.5192	0.3461	0.0099	0.6817	0.9744	0.9995	0.9918	0.8486	0.5978	0.6685
	HISTO_BI.Contig285-snap.31.final_new	1.382385044	0.920503165	0.836444372	0.708682566	0.803997787	0.90065595	0.71177336	0.74722301	0.674845798	0.0151	0.549	0.3962	0.0317	0.103	0.5679	0.6893	0.2257	0.0008	0.9849	0.9663	0.9327	0.4441	0.7232	0.9669	0.9583	0.7741	0.1993	0.451	0.0337	0.3632	0.0436	0.1107	0.5281	0.6194	0.2322	0.0065	0.6038	0.0673	0.6368	0.0714	0.1991	0.6463	0.7358	0.3387	0.0169	0.9683	0.5559	0.9564
	HISTO_BI.Contig285-snap.35.final_new	1.046028588	0.944354991	1.176371226	1.1408989	0.799360793	0.607610935	0.922948857	0.751402062	0.94334028	0.9993	0.623	0.9766	0.5459	0.0503	0.0859	0.5522	0.9346	0.315	0.0007	0.0048	0.0838	0.002	0.0002	0.0001	0.0076	0.053	0.0008	0.377	0.9952	0.9286	0.434	0.0524	0.0774	0.4473	0.8297	0.2644	0.0234	0.9162	0.0714	0.0556	0.0016	0.0036	0.0868	0.3453	0.0138	0.4541	0.998	0.566
	HISTO_BI.Contig285-snap.7.final_new	0.923450036	1.22540579	1.071156352	1.083241183	1.054194147	1.024455985	1.24562616	0.987322776	1.025946843	0.783	0.047	0.8817	0.0553	0.5555	0.4988	0.7271	0.6276	0.8784	0.217	0.0137	0.6632	0.0183	0.2994	0.2806	0.4928	0.4072	0.6295	0.953	0.9863	0.9919	0.5685	0.9357	0.9286	0.9526	0.9351	0.9933	0.1183	0.3368	0.0081	0.0086	0.1809	0.1605	0.3638	0.2716	0.4488	0.9447	0.9817	0.4315
	HISTO_BM.Contig14.Fgenesh_Aspergillus.4.final_new	1.069192327	0.859877794	1.85402484	1.424750108	1.546267393	0.830206223	1.240768107	1.525171853	1.647037824	0.6644	0.186	0.0791	0.6165	0.035	0.1041	0.0526	0.1774	0.4035	0.3356	0.1189	0.054	0.4518	0.0251	0.0759	0.0464	0.1365	0.2745	0.814	0.8811	0.3076	0.8508	0.163	0.3559	0.2468	0.3611	0.7394	0.9209	0.946	0.6924	0.9237	0.339	0.5763	0.4329	0.5092	0.8682	0.3835	0.5482	0.1492
	HISTO_BP.Contig457.eannot.1608.final_new	0.992683453	0.882244883	0.749793807	0.784104371	0.901139687	0.901627053	0.949111494	0.769663343	1.125035615	0.8901	0.7238	0.9959	0.9221	0.9979	0.991	0.183	0.8489	0.5406	0.1099	0.3191	0.9348	0.596	0.9497	0.891	0.0619	0.5205	0.1564	0.2762	0.6809	0.9663	0.7585	0.976	0.9441	0.1289	0.6485	0.3325	0.0041	0.0652	0.0337	0.1057	0.5774	0.4175	0.0035	0.124	0.0074	0.0779	0.404	0.2415
	HISTO_BP.Contig457.eannot.1609.final_new	1.8505065	0.565462545	0.421414605	0.579487223	0.630760738	0.48625767	0.515478558	0.424512002	0.490745735	0.7198	0.6042	0.8771	0.3954	0.8751	0.3519	0.691	0.2183	0	0.2802	0.3871	0.7119	0.2346	0.7111	0.2025	0.4911	0.1549	0.0004	0.3958	0.6129	0.8059	0.3263	0.8028	0.2931	0.5791	0.2127	0.0006	0.1229	0.2881	0.1941	0.1002	0.5183	0.0856	0.3013	0.0738	0.0006	0.6046	0.7654	0.6737
	HISTO_BP.Contig457.eannot.1614.final_new	1.068867612	0.805469502	0.960992394	0.770265104	0.981748553	0.748882766	0.898190015	0.659134951	0.873960215	0.978	0.6488	0.9978	0.9217	0.4097	0.9498	0.6976	0.3403	0.2366	0.022	0.0837	0.8439	0.2798	0.0377	0.3985	0.1553	0.0397	0.0099	0.3512	0.9163	0.9842	0.8015	0.3217	0.8651	0.5665	0.2852	0.2047	0.0022	0.1561	0.0158	0.0677	0.0065	0.1209	0.0433	0.0082	0.0011	0.0783	0.7202	0.1985
	HISTO_BP.Contig457.eannot.1615.final_new	1.80203536	0.609100803	0.270728313	0.590880787	0.595613118	0.4710429	0.465807014	0.392033549	0.419006211	0.8254	0.85	0.9606	0.276	0.9994	0.3711	0.9083	0.3444	0	0.1746	0.5274	0.786	0.0901	0.9881	0.1372	0.6646	0.1644	0.0005	0.15	0.4726	0.7697	0.0893	0.9861	0.141	0.6555	0.1635	0.0001	0.0394	0.214	0.2303	0.0267	0.9113	0.041	0.3951	0.0517	0.0003	0.724	0.9099	0.9107
YPS	HISTO_BP.Contig457.eannot.1616.final_new	2.245029747	0.266332863	0.268700562	0.38322902	0.332519243	0.327834447	0.403739313	0.30209604	0.396052947	0.9206	0.6969	0.9712	0.9978	0.9767	0.7798	0.7035	0.9077	0	0.0794	0.2029	0.6301	0.807	0.7445	0.2571	0.2555	0.4896	0	0.3031	0.7971	0.8943	0.9773	0.9301	0.5875	0.5259	0.7654	0	0.0288	0.3699	0.1057	0.6976	0.6474	0.1528	0.1593	0.3727	0	0.0022	0.193	0.0227
	HISTO_BP.Contig457.eannot.1617.final_new	1.026872089	1.15290283	1.145422361	1.078634283	0.951738635	1.001889265	0.863785679	0.851020373	1.048967712	0.3525	0.9302	0.965	0.0259	0.0502	0.1086	0.2354	0.6131	0.3671	0.6475	0.9429	0.9668	0.0631	0.1018	0.1987	0.3502	0.6832	0.5074	0.0698	0.0571	0.5776	0.0037	0.0042	0.0125	0.0565	0.2039	0.0616	0.035	0.0332	0.4224	0.0013	0.0029	0.0074	0.0387	0.1542	0.0332	0.9741	0.9369	0.9963
YPS	HISTO_BP.Contig457.eannot.1630.final_new	3.528161337	0.375396168	0.234072534	0.256047264	0.536896854	0.394126652	0.26400573	0.268968068	0.236361764	0.018	0.651	0.6308	0.0521	0.8729	0.7063	0.8276	0.0001	0	0.982	0.9824	0.9874	0.603	0.9977	0.9827	0.9906	0.0732	0	0.349	0.0176	0.4717	0.0416	0.7425	0.5706	0.6821	0.003	0	0.3692	0.0126	0.5283	0.0373	0.7866	0.613	0.7116	0.0008	0	0.9479	0.397	0.9584
	HISTO_BP.Contig457.eannot.1634.final_new	0.918091338	0.926520893	0.8682088	0.944219934	0.974847408	0.983935878	0.994676035	0.838419746	1.079415118	0.8739	0.8264	0.994	0.9407	0.9576	0.9242	0.5303	0.8332	0.8459	0.1261	0.4503	0.9237	0.6797	0.8151	0.6311	0.2582	0.5205	0.4196	0.1736	0.5497	0.9147	0.71	0.8303	0.6773	0.2968	0.5652	0.4855	0.006	0.0763	0.0853	0.1993	0.4074	0.1736	0.054	0.1629	0.0613	0.0593	0.3203	0.29
	HISTO_BP.Contig457.eannot.1636.final_new	1.025655943	1.162585082	1.267236245	1.197270278	0.989570335	1.108557856	0.88559274	1.034259784	0.709018718	0.063	0.8608	0.2507	0.0231	0.0028	0.0112	0.9976	0.4366	0.3733	0.937	0.9865	0.7685	0.3156	0.0838	0.2317	0.9995	0.8451	0.8544	0.1392	0.0135	0.064	0.0058	0.0009	0.0025	0.9435	0.1858	0.1141	0.7493	0.2315	0.936	0.1143	0.0289	0.0695	0.9974	0.6384	0.6344	0.9769	0.6844	0.9942
	HISTO_BP.Contig457.eannot.1637.final_new	0.754125271	1.42832565	0.950525165	1.240520888	1.333814933	1.495499263	1.326087163	1.149793261	1.020179649	0.1304	0.4943	0.9045	0.2477	0.9883	0.7155	0.9678	0.4916	0.9952	0.8696	0.8222	0.9812	0.6398	0.997	0.9179	0.9923	0.7774	0.9982	0.5057	0.1778	0.8569	0.2833	0.9755	0.6823	0.9396	0.4777	0.9797	0.0955	0.0188	0.1431	0.0408	0.8826	0.2833	0.7626	0.1731	0.856	0.7523	0.3602	0.7167
FPS	HISTO_BP.Contig457.eannot.1639.final_new	0.480907954	1.87958	1.466	3.20067	1.5067	1.78228	2.33574	1.78015	1.42896	0.8933	0.1998	0.8382	0.7669	0.9859	0.0009	0.9811	0.9741	1	0.1067	0.0411	0.5006	0.3617	0.8704	0	0.8562	0.8008	1	0.8002	0.9589	0.9351	0.8974	0.9947	0.041	0.9856	0.9895	1	0.1618	0.4994	0.0649	0.3793	0.8283	0.0003	0.825	0.7676	0.9989	0.2331	0.6383	0.1026
	HISTO_BP.Contig457.eannot.1646.final_new	0.772911148	1.615290952	1.356477936	1.305858324	1.354936271	1.371050099	1.091557179	1.244839844	1.102172077	0.2517	0.9503	0.6329	0.0121	0.3527	0.4618	0.9203	0.3288	0.9985	0.7483	0.9771	0.8238	0.0601	0.5355	0.6712	0.9495	0.5317	0.9976	0.0497	0.0229	0.1234	0.0013	0.0543	0.0569	0.4653	0.066	0.7834	0.3671	0.1762	0.8766	0.0116	0.2673	0.3474	0.8116	0.2653	0.9853	0.9879	0.9399	0.9987
	HISTO_BP.Contig457.eannot.1650.final_new	1.8572449	0.473486338	0.473339412	0.508580047	0.566589891	0.53094737	0.475577873	0.43213531	0.590331405	0.5466	0.8997	0.988	0.9219	0.8682	0.7251	0.2084	0.3303	0	0.4534	0.8188	0.9596	0.8299	0.7992	0.622	0.2171	0.3307	0	0.1003	0.1812	0.7999	0.5058	0.5079	0.2793	0.0526	0.0941	0	0.012	0.0404	0.2001	0.1857	0.2304	0.0613	0.0125	0.0136	0	0.0781	0.1701	0.4942
	HISTO_BP.Contig457.eannot.1652.final_new	1.864845738	0.518300601	0.442281648	0.559967413	0.481887401	0.464385808	0.464222177	0.385142969	0.348151836	0.7521	0.7944	0.94	0.5813	0.8232	0.4041	0.9781	0.7257	0.0001	0.2479	0.5023	0.7597	0.3119	0.5792	0.2221	0.8504	0.4455	0.0005	0.2056	0.4977	0.7814	0.29	0.5905	0.1955	0.8618	0.4332	0.0002	0.06	0.2403	0.2186	0.1061	0.3079	0.0634	0.6329	0.197	0	0.4187	0.6881	0.71
	HISTO_BP.Contig457.eannot.1653.final_new	1.414664784	0.526419254	0.490261476	0.656225013	0.653547968	0.441756601	0.673952706	0.515569711	0.775357933	0.9927	0.6058	0.9592	0.955	0.9557	0.6574	0.3244	0.6599	0.01	0.0073	0.0287	0.2433	0.226	0.3513	0.0427	0.0199	0.0637	0.0001	0.3942	0.9713	0.895	0.8796	0.9017	0.5489	0.2815	0.5482	0.0239	0.0408	0.7567	0.105	0.4638	0.5761	0.1181	0.0593	0.1693	0.0005	0.045	0.774	0.1204
	HISTO_BP.Contig457.eannot.1660.final_new	0.880418252	1.632076931	1.986791448	1.924899453	1.41226668	0.904678423	1.112955897	0.948007975	0.859372314	0.9612	0.5553	0.91	0.0054	0	0	0.9652	0.0598	0.8882	0.0388	0.0839	0.3724	0.0001	0	0	0.6089	0.004	0.2345	0.4447	0.9161	0.8501	0.0088	0.0001	0.0001	0.9292	0.089	0.7766	0.09	0.6276	0.1499	0.0015	0	0	0.6941	0.0167	0.3485	0.9946	0.9999	0.9912
	HISTO_BP.Contig457.eannot.1663.final_new	0.898681581	1.323194118	0.588235294	1.096858824	1.285347059	1.202647059	1.031535294	1.039805882	1.063629412	0.233	0.7432	0.7389	0.0674	1	0.5635	0.6272	0.1393	0.8698	0.767	0.8801	0.8833	0.2252	1	0.762	0.7657	0.3303	0.9308	0.2568	0.1199	0.4804	0.0328	0.9997	0.3377	0.423	0.0904	0.6009	0.2611	0.1167	0.5196	0.0312	0.9995	0.3513	0.4395	0.0906	0.6246	0.9326	0.7748	0.9672
	HISTO_BP.Contig457.eannot.1664.final_new	0.962764195	1.357778691	1.315584155	0.984969451	1.552908105	0.956141777	0.976909176	1.001845354	1.789075124	0.7188	0.6691	0.602	0.0169	0.0818	0.6513	0.0014	0.0101	0.6256	0.2812	0.4514	0.3718	0.0138	0.0496	0.4446	0.0018	0.0092	0.3791	0.3309	0.5486	0.4276	0.015	0.0645	0.4922	0.0013	0.0108	0.4385	0.398	0.6282	0.5724	0.0235	0.0774	0.5613	0.001	0.0159	0.5056	0.9831	0.9862	0.985
	HISTO_BP.Contig457.eannot.1665.final_new	0.975095104	0.758624954	0.872214666	0.821182144	0.870044516	0.618276246	0.9936874	0.718678125	1.995109435	0.9991	0.5815	0.9914	0.9873	0.7995	0.941	0	0.8461	0.5832	0.0009	0.0014	0.1897	0.1046	0.0584	0.0481	0	0.0404	0.0017	0.4185	0.9986	0.9684	0.9496	0.7312	0.8733	0.0004	0.7573	0.4916	0.0086	0.8103	0.0316	0.3763	0.1758	0.2195	0	0.1573	0.0213	0.0127	0.8954	0.0504
	HISTO_BP.Contig457.eannot.1676.final_new	1.021640807	1.127447966	2.661488917	1.338341993	0.804746826	0.768592246	0.858525225	0.926453408	0.961770222	0.9939	0.8969	0.7149	0.0723	0	0.0005	0.5626	0.9673	0.4131	0.0061	0.1792	0.0556	0.0002	0	0	0.0567	0.3671	0.0097	0.1031	0.8208	0.2457	0.0101	0	0	0.2107	0.6892	0.0857	0.2851	0.9444	0.7543	0.0469	0	0.003	0.4109	0.8665	0.252	0.9277	0.9998	0.9899
	HISTO_BP.Contig457.eannot.1678.final_new	0.951046349	0.765236322	0.83240361	0.89337414	0.873509182	0.823316716	0.985360005	0.631034265	0.920754717	0.9749	0.6995	0.9996	0.9934	0.9449	0.9084	0.812	0.9192	0.6842	0.0251	0.1056	0.9493	0.6995	0.4844	0.2994	0.2624	0.3685	0.0801	0.3005	0.8944	0.9969	0.9567	0.8454	0.7532	0.6416	0.7632	0.4646	0.0004	0.0507	0.0031	0.1139	0.0622	0.0171	0.024	0.0418	0.0025	0.0066	0.3005	0.0433
	HISTO_BP.Contig457.eannot.1686.final_new	1.449949614	0.583876833	0.757935928	0.687372519	0.58404303	0.54113387	0.587034584	0.503628644	0.681500209	0.9615	0.8995	0.9939	0.9017	0.2379	0.513	0.5287	0.8999	0	0.0385	0.2921	0.6984	0.318	0.0215	0.0585	0.0991	0.3237	0	0.1005	0.7079	0.862	0.5241	0.0496	0.1284	0.1967	0.5103	0	0.0061	0.3016	0.138	0.1528	0.0057	0.0158	0.035	0.1867	0	0.0983	0.682	0.4759
	HISTO_BP.Contig457.eannot.1688.final_new	0.849318992	1.110757241	1.02097306	1.233007981	0.969331935	1.138315411	1.179174941	1.088660122	1.049364907	0.6367	0.4947	0.7914	0.7168	0.9099	0.3226	0.8261	0.9562	0.9714	0.3633	0.393	0.6744	0.599	0.8369	0.2476	0.7337	0.8932	0.9051	0.5053	0.607	0.7599	0.6807	0.8732	0.3465	0.7723	0.9162	0.9228	0.2086	0.3256	0.2401	0.4222	0.703	0.1421	0.6119	0.8086	0.785	0.2832	0.401	0.3193
	HISTO_BP.Contig457.eannot.1691.final_new	1.329426627	0.605273557	0.470433269	0.681766006	0.681686033	0.696354142	0.684155807	0.603118973	0.7447335	0.7832	0.812	0.9716	0.977	1	0.8094	0.5298	0.7916	0.0016	0.2168	0.5434	0.8571	0.8667	0.999	0.5549	0.331	0.5554	0.0005	0.188	0.4566	0.8227	0.8158	0.9954	0.4909	0.2961	0.5083	0.0018	0.0284	0.1429	0.1773	0.5011	0.96	0.1897	0.0961	0.222	0	0.023	0.1333	0.1842
	HISTO_BP.Contig457.eannot.1694.final_new	1.401190061	1.155218918	0.66081415	1.146420352	1.441093148	0.565460539	0.608831363	0.728041754	0.800697778	0.9623	0.8789	0.4379	0.0025	0.6966	0	0.246	0	0.0031	0.0377	0.3227	0.0468	0	0.1526	0	0.0363	0	0	0.1211	0.6773	0.1223	0	0.2967	0	0.0764	0	0.001	0.5621	0.9532	0.8777	0.0065	0.723	0.0016	0.3126	0.0003	0.0221	0.9975	1	1
	HISTO_BP.Contig457.eannot.1696.final_new	0.849730983	1.087291537	0.974127182	1.083463217	1.050411082	1.092201138	1.125944903	1.069279925	1.466616661	0.7923	0.6559	0.8257	0.7846	0.9342	0.7843	0.045	0.838	0.9665	0.2077	0.39	0.5774	0.5071	0.8216	0.5283	0.0232	0.6095	0.7892	0.3441	0.61	0.6628	0.6263	0.8669	0.6219	0.0405	0.698	0.8524	0.1743	0.4226	0.3372	0.4479	0.7758	0.4539	0.0129	0.5619	0.7319	0.2154	0.4929	0.3737
	HISTO_BP.Contig457.eannot.1699.final_new	1.189417472	0.656341114	0.593332439	0.718070834	0.697522583	0.447187193	0.76206511	0.596565602	0.789745998	1	0.8197	0.9977	0.9865	0.9928	0.8921	0.6857	0.9529	0.0317	0	0.0003	0.0341	0.0078	0.0543	0.0022	0.001	0.0074	0	0.1803	0.9997	0.968	0.8762	0.9444	0.674	0.4016	0.7374	0.0146	0.0023	0.9659	0.032	0.2185	0.5139	0.0989	0.0364	0.1402	0	0.0135	0.9922	0.1238
	HISTO_BP.Contig457.eannot.1701.final_new	0.82696792	1.262638219	0.962362021	1.122383578	1.205897354	1.378862681	1.19780389	1.187583605	1.160743328	0.1322	0.5373	0.56	0.3755	0.9076	0.7224	0.6112	0.5157	0.9577	0.8678	0.8427	0.8449	0.7513	0.9709	0.934	0.8235	0.7928	0.9864	0.4627	0.1573	0.5199	0.3576	0.8679	0.6667	0.5658	0.4886	0.8955	0.44	0.1551	0.4801	0.3509	0.8635	0.6545	0.5491	0.4637	0.8798	0.6245	0.2487	0.6424
	HISTO_BP.Contig457.eannot.1702.final_new	0.768808817	0.949174933	0.595071617	0.905466923	1.013014216	0.991014419	1.051449892	0.697953549	1.152088404	0.9972	0.9561	1	0.9987	1	0.9996	0.8188	0.9722	0.9978	0.0028	0.3002	0.9925	0.6323	0.9992	0.7571	0.159	0.4385	0.4624	0.0439	0.6998	0.998	0.7911	1	0.8601	0.283	0.5991	0.65	0	0.0075	0.002	0.0151	0.8605	0.0289	0.0014	0.01	0.0048	0.0013	0.3677	0.2089
	HISTO_BP.Contig457.eannot.1703.final_new	0.926757403	1.382899869	1.528494057	1.170982828	1.082977504	1.309488161	0.924231502	1.148403852	1.019196288	0.0301	0.9313	0.2565	0.0072	0.0009	0.2168	0.6798	0.492	0.8069	0.9699	0.997	0.8708	0.3149	0.0977	0.8191	0.9497	0.9124	0.9886	0.0687	0.003	0.0412	0.0005	0.0005	0.0267	0.2445	0.1353	0.2342	0.7435	0.1292	0.9588	0.0546	0.014	0.4429	0.8016	0.6546	0.885	0.9928	0.6851	0.9995
	HISTO_BP.Contig457.eannot.1704.final_new	1.176883522	1.00343588	1.574215673	0.908462593	0.90083613	1.032716993	0.726043177	0.894824995	0.662019291	0.0292	0.9235	0.3093	0.0606	0	0.2738	0.9712	0.3172	0.0403	0.9708	0.9949	0.8771	0.6089	0.0018	0.8498	0.9978	0.8352	0.6202	0.0765	0.0051	0.0429	0.0046	0	0.045	0.7258	0.077	0.0051	0.6907	0.1229	0.9571	0.1754	0	0.4504	0.966	0.4815	0.1788	0.9394	0.3911	0.9954
	HISTO_BP.Contig457.eannot.1706.final_new	1.453925073	0.709468161	0.726316294	0.532158328	0.8634056	0.779776919	0.548719095	0.743270858	0.652463361	0.1894	0.916	0.3065	0.4223	0.3664	0.9206	0.626	0.0943	0.0028	0.8106	0.9741	0.5966	0.7073	0.6539	0.9723	0.8041	0.3145	0.0721	0.084	0.0259	0.0559	0.0803	0.0756	0.5622	0.2204	0.0223	0.0002	0.6935	0.4034	0.9441	0.6006	0.5562	0.9532	0.7361	0.2469	0.0486	0.5777	0.2927	0.9197
FPS	HISTO_BP.Contig457.eannot.1710.final_new	0.388750673	1.071317754	0.692607112	0.998123035	0.863175465	1.560637753	3.057243978	1.025910432	1.261161364	0.9877	0.1774	1	1	1	1	0.9993	1	1	0.0123	0.0016	0.936	0.9205	0.9972	0.9527	0.76	0.977	0.9526	0.8226	0.9984	1	1	1	1	1	1	1	0	0.064	0	0.4287	0.9211	0.5474	0.2467	0.7312	0.5336	0	0.0795	0
	HISTO_BP.Contig457.eannot.1711.final_new	1.476673145	0.788642103	0.934494984	1.042765292	0.664773264	0.713911472	0.629734819	0.653330982	0.68287814	0.3037	0.7697	0.6445	0.0538	0.0028	0	0.4581	0.568	0	0.6963	0.848	0.7693	0.2116	0.022	0.0008	0.6276	0.706	0.0031	0.2303	0.152	0.3488	0.0248	0.0017	0	0.278	0.3295	0	0.3555	0.2307	0.6512	0.0457	0.0027	0	0.3782	0.4504	0.0001	0.9462	0.7884	0.9752
	HISTO_BP.Contig457.eannot.1712.final_new	1.121227101	0.901397007	0.686599315	0.80658571	1.003747607	1.051754762	0.802523178	0.872845914	0.629849844	0.0441	0.8428	0.5915	0.4632	0.9851	0.8411	0.998	0.1705	0.0979	0.9559	0.9819	0.9513	0.9032	0.998	0.9863	0.9997	0.6395	0.6837	0.1572	0.0181	0.2433	0.1751	0.868	0.4615	0.9424	0.0712	0.0389	0.4085	0.0487	0.7567	0.393	0.9633	0.7422	0.9909	0.1606	0.1152	0.5368	0.0968	0.8249
	HISTO_BP.Contig457.eannot.1715.final_new	1.377434614	0.796091805	0.668350715	0.783557673	0.955956119	0.675724442	0.644960485	0.601445876	0.65396413	0.8191	0.9098	0.9842	0.1257	0.8273	0.1816	0.8596	0.0012	0	0.1809	0.6877	0.8955	0.0368	0.5401	0.0558	0.6077	0.0002	0	0.0902	0.3123	0.7509	0.0182	0.3592	0.0269	0.4689	0.0004	0	0.0158	0.1045	0.2491	0.0038	0.1486	0.0055	0.2397	0	0	0.8743	0.9632	0.9818
	HISTO_BP.Contig457.eannot.1716.final_new	1.212347159	0.626980999	0.672660498	0.812264204	0.703161464	0.687632562	0.731998173	0.625660854	0.881187004	0.912	0.8451	0.9825	0.9924	0.9597	0.5391	0.3006	0.8959	0.0227	0.088	0.3366	0.7126	0.7369	0.5567	0.167	0.0871	0.437	0.0068	0.1549	0.6634	0.8487	0.8761	0.7249	0.2508	0.1357	0.5926	0.0075	0.0175	0.2874	0.1513	0.4931	0.3149	0.0656	0.0252	0.2454	0.0003	0.0076	0.2631	0.1239
	HISTO_BP.Contig457.eannot.1717.final_new	0.75294968	1.54967	1.4624	1.35499	1.30477	1.78532	1.31119	1.39827	1.08664	0.0121	0.5319	0.3378	0.1087	0.276	0.4308	0.902	0.5561	0.9945	0.9879	0.9746	0.9432	0.8246	0.8548	0.9564	0.9941	0.9638	0.9999	0.4681	0.0254	0.328	0.1343	0.2927	0.4188	0.8341	0.5229	0.9597	0.6622	0.0568	0.672	0.2288	0.404	0.5737	0.9172	0.6565	0.9894	0.8913	0.1754	0.8657
	HISTO_BP.Contig457.eannot.1719.final_new	1.852237161	0.45294389	0.494734664	0.603136356	0.691140528	0.431054921	0.46542293	0.431339417	0.593416067	0.9337	0.8289	0.8924	0.8758	0.6628	0.2607	0.3095	0.081	0	0.0663	0.3412	0.4939	0.3902	0.2689	0.036	0.0664	0.0138	0	0.1711	0.6588	0.6402	0.5553	0.3938	0.0889	0.1409	0.033	0	0.1076	0.5061	0.3598	0.4169	0.2887	0.0594	0.0953	0.0258	0	0.1242	0.6098	0.4447
	HISTO_BP.Contig457.eannot.1724.final_new	1.579762318	0.462954002	0.451401598	0.577004294	0.587738439	0.511622792	0.570616597	0.439923981	0.639015978	0.9049	0.7381	0.979	0.9748	0.9513	0.7105	0.4855	0.6646	0.0005	0.0951	0.2956	0.7637	0.6984	0.7008	0.2835	0.1768	0.2643	0.0004	0.2619	0.7044	0.8896	0.8637	0.8415	0.4765	0.3124	0.4405	0.0005	0.021	0.2363	0.1104	0.405	0.4686	0.1043	0.0655	0.1106	0	0.0252	0.3016	0.1363
	HISTO_BP.Contig457.eannot.1726.final_new	1.630165221	0.591385041	0.780065667	0.711965698	0.659459773	0.252371663	0.570438193	0.503241714	0.636067444	1	0.748	0.961	0.6347	0.0269	0.0859	0.3808	0.245	0	0	0.0001	0.0001	0	0	0	0	0	0	0.252	0.9999	0.8273	0.3838	0.0156	0.0377	0.2345	0.1649	0.0002	0.039	0.9999	0.1727	0.1079	0.0006	0.0014	0.0619	0.0325	0	0.3653	1	0.6162
	HISTO_BP.Contig457.eannot.1727.final_new	0.854037839	1.610095493	1.207272923	1.388242586	1.188093463	1.336687119	1.16633578	1.303565493	0.898335385	0.0678	0.514	0.1227	0.0005	0.3755	0.0549	0.986	0.4389	0.9702	0.9322	0.8803	0.6022	0.0473	0.8036	0.3608	0.9966	0.8213	0.9962	0.486	0.1197	0.165	0.0026	0.3847	0.0843	0.979	0.4505	0.9128	0.8773	0.3978	0.835	0.0282	0.737	0.2973	0.9941	0.765	0.9922	0.9995	0.9527	0.9974
	HISTO_BP.Contig457.eannot.1736.final_new	0.746860338	1.175326069	0.892727423	1.340209675	0.825491167	1.070463926	1.092859501	0.964355291	0.894898465	0.8565	0.8585	0.8967	0.7396	0.9303	0.499	0.955	0.9889	0.9684	0.1435	0.4746	0.6302	0.3519	0.7117	0.179	0.7253	0.8226	0.6079	0.1415	0.5254	0.6662	0.3743	0.7474	0.1836	0.7562	0.8609	0.6674	0.1033	0.3698	0.3338	0.2381	0.5856	0.1325	0.5803	0.6817	0.4404	0.2604	0.6481	0.6257
YPS	HISTO_BP.Contig457.eannot.1740.final_new	2.252884558	0.634694943	0.504078818	0.582634116	0.626003735	0.461464467	0.421082099	0.419158234	0.375754797	0.3679	0.6718	0.6841	0.0003	0.181	0.0069	0.887	0.0024	0	0.6321	0.7546	0.7577	0.0098	0.2926	0.0524	0.8833	0.037	0	0.3282	0.2454	0.5107	0.001	0.1292	0.0086	0.7475	0.0039	0	0.3159	0.2423	0.4893	0.0002	0.1186	0.0087	0.7364	0.0064	0	0.9997	0.9902	0.999
YPS	HISTO_BP.Contig457.eannot.1741.final_new	2.075399729	0.400588875	0.375079704	0.480105772	0.492097071	0.404474701	0.4296463	0.40607254	0.630235175	0.8922	0.7744	0.8674	0.894	0.9394	0.5103	0.0616	0.4441	0	0.1078	0.3698	0.4701	0.5175	0.6592	0.1717	0.0157	0.1623	0	0.2256	0.6302	0.6099	0.642	0.7642	0.2714	0.037	0.2605	0.0001	0.1326	0.5299	0.3901	0.5386	0.6752	0.1835	0.0223	0.1862	0	0.106	0.4825	0.358
	HISTO_BP.Contig457.eannot.1742.final_new	1.747047101	0.709493974	0.663220999	0.522328844	1.144114402	0.442293041	0.502454154	0.416311068	0.834853563	0.9854	0.8623	0.9983	0.0242	0.1536	0.7853	0.002	0	0	0.0146	0.1828	0.6616	0	0.0107	0.1088	0	0	0	0.1377	0.8172	0.9193	0.0063	0.0533	0.3949	0.0014	0	0	0.0017	0.3384	0.0807	0	0.0034	0.0452	0	0	0	0.9758	1	0.9937
FPS	HISTO_BP.Contig457.eannot.1744.final_new	0.464328001	1.98871	1.94203	1.48927	1.70188	1.74651	1.60298	1.34127	3.20369	0.8185	0.9368	0.9887	0.6582	0.6737	0.9693	0.0346	0.8673	1	0.1815	0.6398	0.8417	0.3084	0.3658	0.7455	0.0194	0.5431	0.9878	0.0632	0.3602	0.7761	0.1698	0.2372	0.6319	0.0045	0.4019	0.9862	0.0113	0.1583	0.2239	0.0538	0.0966	0.3434	0.0013	0.1922	0.9131	0.3418	0.6916	0.8302
	HISTO_BP.Contig457.eannot.1750.final_new	0.591477985	1.95025	1.47179	1.61114	1.5103	1.76627	1.52689	1.42608	1.58174	0.341	0.8344	0.9573	0.0754	0.8512	0.657	0.7052	0.8244	1	0.659	0.886	0.9653	0.1959	0.8901	0.7494	0.7684	0.8464	0.9996	0.1656	0.114	0.7092	0.027	0.5996	0.3423	0.3941	0.5323	0.9995	0.0427	0.0347	0.2908	0.0054	0.4173	0.1765	0.2405	0.3471	0.9989	0.9246	0.8041	0.973
	HISTO_BP.Contig457.eannot.1754.final_new	0.919690326	0.962879364	1.155566978	0.744945544	0.870379475	0.995917698	0.844716101	0.960882909	2.047765908	0.753	0.9707	0.8507	0.8397	0.3748	0.9982	0	0.9507	0.7952	0.247	0.8491	0.584	0.5787	0.2294	0.9658	0	0.7865	0.4967	0.0293	0.1509	0.2113	0.1895	0.0589	0.7992	0	0.4284	0.1232	0.1493	0.416	0.7887	0.4895	0.174	0.9564	0	0.7153	0.3943	0.1603	0.4213	0.8105
	HISTO_BP.Contig457.eannot.1757.final_new	1.075744354	0.965142535	0.605374515	0.908927458	0.881970131	1.099196668	0.935103852	0.878658732	0.825882182	0.0936	0.4754	0.7064	0.3758	0.9992	0.5782	0.8216	0.6678	0.2192	0.9064	0.8709	0.9462	0.8219	1	0.9138	0.9644	0.9046	0.7611	0.5246	0.1291	0.6899	0.4029	0.9985	0.5984	0.7809	0.6393	0.3099	0.2936	0.0538	0.3101	0.2351	0.995	0.4058	0.658	0.4858	0.1365	0.6242	0.1781	0.5971
	HISTO_BP.Contig457.eannot.1759.final_new	1.332311868	0.795098802	0.727316989	0.778567471	0.668461198	0.559625275	0.723634654	0.613248569	0.749131182	0.9924	0.6186	0.9516	0.3057	0.6127	0.3709	0.4929	0.8312	0.0022	0.0076	0.0345	0.2611	0.009	0.0351	0.0103	0.0359	0.1328	0	0.3814	0.9655	0.8877	0.2483	0.49	0.2949	0.4128	0.6927	0.0046	0.0484	0.7389	0.1123	0.035	0.1191	0.0515	0.1079	0.3048	0.0002	0.6943	0.991	0.7517
	HISTO_BP.Contig457.eannot.1761.final_new	1.217900262	0.741024972	0.580063227	0.752121581	0.898042287	0.839258679	0.798683256	0.790289742	0.859479683	0.3912	0.623	0.6809	0.8633	0.9999	0.8471	0.3244	0.1905	0.004	0.6088	0.6943	0.7527	0.8929	0.9995	0.8856	0.4081	0.2769	0.0205	0.377	0.3057	0.5449	0.7678	0.9964	0.7276	0.2802	0.1749	0.0123	0.3191	0.2473	0.4551	0.7316	0.9968	0.705	0.2477	0.1376	0.0066	0.1367	0.1071	0.2322
	HISTO_BP.Contig457.eannot.1769.final_new	0.770874436	1.327497174	1.197033688	1.181569071	1.208437712	1.381523853	1.2547773	1.211991861	0.904363554	0.2002	0.6642	0.8028	0.381	0.7785	0.8636	1	0.7837	0.9998	0.7998	0.8404	0.92	0.6713	0.902	0.9402	0.9999	0.8894	0.9993	0.3358	0.1596	0.6335	0.2825	0.6549	0.7152	0.9977	0.6284	0.9909	0.1972	0.08	0.3665	0.1598	0.5506	0.6028	0.9935	0.5259	0.9838	0.619	0.3287	0.7175
	HISTO_BP.Contig457.eannot.1770.final_new	1.342913367	0.690672059	0.497922225	0.639001599	0.702488431	0.816501053	0.757423648	0.491330355	0.649642124	0.2824	0.4665	0.9781	0.6882	0.9803	0.818	0.7445	0.6207	0.0223	0.7176	0.6442	0.986	0.8174	0.9844	0.8924	0.8308	0.7406	0.1347	0.5335	0.3558	0.9705	0.6846	0.97	0.7983	0.7288	0.6343	0.075	0.0219	0.014	0.0295	0.0661	0.4653	0.1309	0.1496	0.0837	0.001	0.3118	0.1826	0.3154
	HISTO_BP.Contig457.eannot.1772.final_new	0.920246118	1.103394949	1.601220799	1.208327269	1.029219125	0.990957718	1.007914271	0.985253984	0.90968634	0.8768	0.8129	0.8582	0.4319	0.0001	0.1272	0.9586	0.7153	0.8588	0.1232	0.4443	0.5145	0.1347	0	0.021	0.7567	0.3676	0.4581	0.1871	0.5557	0.5625	0.1875	0	0.0495	0.7745	0.4194	0.5353	0.1418	0.4855	0.4375	0.1478	0	0.0271	0.7502	0.3646	0.4357	0.5681	0.8653	0.8125
	HISTO_BP.Contig457.eannot.1773.final_new	1.949879046	0.701568834	0.435315157	0.689602377	0.765716348	0.424153655	0.489218155	0.414925708	0.677312277	0.7835	0.5982	0.7899	0.0447	0.7255	0.0684	0.1235	0.032	0	0.2165	0.2934	0.5212	0.0371	0.4812	0.0404	0.0669	0.0268	0.0022	0.4018	0.7066	0.7078	0.0594	0.6487	0.0775	0.1337	0.051	0.0016	0.2101	0.4788	0.2922	0.034	0.4592	0.0445	0.0684	0.0298	0.0003	0.9553	0.9629	0.9406
	HISTO_BP.Contig457.eannot.1775.final_new	1.575876456	0.876911526	0.329289656	0.84401549	0.695087657	0.537756352	0.576908892	0.537980269	0.804708184	0.7548	0.6866	0.7387	0.0437	0.9958	0.0674	0.1477	0.3284	0.0028	0.2452	0.4029	0.5108	0.0346	0.9396	0.0478	0.0988	0.197	0.009	0.3134	0.5971	0.5912	0.0323	0.9807	0.0503	0.1088	0.235	0.0064	0.2613	0.4892	0.4088	0.0375	0.9175	0.0539	0.102	0.2082	0.01	0.9563	0.9654	0.9677
	HISTO_BP.Contig457.eannot.1777.final_new	0.989277396	0.963580701	0.752071608	0.865614129	0.832701717	0.726441641	0.835268249	0.70703357	1.210257643	0.9998	0.959	0.9998	0.6826	0.9823	0.8894	0.0879	0.9324	0.5396	0.0002	0.1438	0.597	0.0085	0.4003	0.0931	0.0004	0.1849	0.0048	0.041	0.8562	0.8997	0.1165	0.7459	0.3855	0.0125	0.4958	0.0771	0.0002	0.403	0.1003	0.0086	0.3289	0.0697	0.0004	0.1455	0.0015	0.3174	0.9915	0.8835
	HISTO_BP.Contig457.eannot.1778.final_new	0.987293338	1.406292855	1.217132441	0.904091037	1.450022572	1.291670571	0.890283894	0.972666797	3.385833411	0.0741	0.7892	0.6036	0.0282	0.1826	0.7479	0	0.0322	0.5414	0.9259	0.9695	0.9256	0.3247	0.5953	0.9633	0.0003	0.2949	0.916	0.2108	0.0305	0.3311	0.0115	0.0815	0.4691	0	0.0203	0.262	0.3964	0.0744	0.6689	0.0294	0.1538	0.6284	0	0.0409	0.4462	0.9718	0.6753	0.9885
	HISTO_BP.Contig457.eannot.1780.final_new	0.918727667	0.717838664	0.509748949	0.721743341	0.653549127	1.154581369	1.256638206	0.887279215	1.360652479	0.3555	0.1683	0.9098	0.9968	1	0.9969	0.107	0.9991	0.7653	0.6445	0.3224	0.9341	0.9953	0.9993	0.9951	0.2364	0.9986	0.8162	0.8317	0.6776	0.9693	0.9995	1	0.9994	0.3596	0.9988	0.9246	0.0902	0.0659	0.0307	0.8813	0.9974	0.8769	0.0239	0.9318	0.2295	0.0032	0.0047	0.0005
	HISTO_BP.Contig457.eannot.1782.final_new	1.482604513	0.410677618	0.474833676	0.537880903	0.534698152	0.418628337	0.688702259	0.411244353	0.671149897	0.9919	0.4479	0.9962	0.9992	0.9693	0.9195	0.5126	0.9148	0.0028	0.0081	0.0162	0.5302	0.5307	0.3068	0.1344	0.032	0.1601	0.0001	0.5521	0.9838	0.9942	0.9961	0.9578	0.9055	0.5513	0.8792	0.0205	0.0038	0.4698	0.0058	0.4917	0.2539	0.0877	0.0216	0.1214	0	0.0008	0.4693	0.0039
YPS	HISTO_BP.Contig457.eannot.1783.final_new	3.99173	0.405703793	0.51902308	0.307300343	0.453502617	0.274730505	0.251850701	0.304474501	0.294175708	0.2921	0.4834	0.1067	0.0093	0	0.127	0.2261	0.0007	0	0.7079	0.6602	0.2886	0.0424	0.0023	0.299	0.3917	0.018	0	0.5166	0.3398	0.1624	0.0226	0.0016	0.1801	0.2784	0.0079	0	0.8933	0.7114	0.8376	0.1091	0.0073	0.4867	0.5638	0.0413	0	0.9907	0.9576	0.9774
	HISTO_BP.Contig457.eannot.1785.final_new	1.039574868	1.099784247	0.655785007	1.017253704	0.992255179	1.08049761	0.966023779	0.886870528	0.938277515	0.142	0.4782	0.7628	0.1248	0.9878	0.3235	0.5675	0.4081	0.357	0.858	0.7979	0.9423	0.4344	0.9979	0.6668	0.799	0.708	0.7394	0.5218	0.2021	0.7383	0.1905	0.9844	0.3607	0.5628	0.4426	0.4157	0.2372	0.0577	0.2617	0.0511	0.9559	0.1621	0.3858	0.2393	0.1791	0.8752	0.5656	0.8095
	HISTO_BP.Contig457.Fgenesh_Aspergillus.1.final_new	1.365061393	0.55451308	0.626784943	0.702647799	0.72832614	0.598623204	0.748819144	0.496679696	0.766654912	0.946	0.4372	0.998	0.9759	0.8702	0.626	0.3815	0.5158	0.0012	0.054	0.0702	0.8902	0.6877	0.3907	0.1462	0.0952	0.1219	0	0.5628	0.9298	0.9922	0.969	0.8544	0.6496	0.4591	0.5483	0.0242	0.002	0.1098	0.0078	0.246	0.0841	0.018	0.0119	0.0179	0	0.0241	0.3123	0.031
	HISTO_BP.Contig457.Fgenesh_Aspergillus.111.final_new	1.612488875	0.654304804	0.551565842	0.630062252	0.609863662	0.530703873	0.605957682	0.548413461	0.643887087	0.9055	0.5877	0.8218	0.3438	0.8141	0.4652	0.394	0.5549	0	0.0945	0.1736	0.4086	0.0749	0.3919	0.1303	0.1202	0.2007	0.0001	0.4123	0.8264	0.7402	0.306	0.724	0.4108	0.3475	0.4857	0.0011	0.1782	0.5914	0.2598	0.135	0.4823	0.2038	0.1884	0.2709	0	0.6562	0.9251	0.694
YPS	HISTO_BP.Contig457.Fgenesh_Aspergillus.12.final_new	2.013391268	0.592964703	0.511732863	0.564949705	0.652478992	0.455859599	0.480820316	0.401879187	0.54261326	0.7608	0.6027	0.9259	0.0636	0.4309	0.1799	0.2735	0.0265	0	0.2392	0.3659	0.7804	0.0316	0.2625	0.0947	0.1544	0.0225	0	0.3973	0.6341	0.8567	0.0777	0.3632	0.1722	0.2533	0.0518	0	0.0741	0.2196	0.1433	0.007	0.1009	0.0315	0.0613	0.0077	0	0.9364	0.9684	0.9223
	HISTO_BP.Contig457.Fgenesh_Aspergillus.122.final_new	1.44291852	0.813917719	1.157601372	0.790215398	0.89480534	0.6573023	0.711319403	0.685171917	0.78637018	0.6741	0.4047	0.538	0.0759	0.0006	0.1273	0.1753	0.0214	0.0005	0.3259	0.2805	0.3873	0.0565	0.0002	0.1	0.1523	0.0241	0.001	0.5953	0.7195	0.5963	0.1549	0.0019	0.2125	0.2689	0.0697	0.0052	0.462	0.6127	0.4037	0.0962	0.0018	0.1499	0.2083	0.0381	0.003	0.9241	0.9435	0.8451
	HISTO_BP.Contig457.Fgenesh_Aspergillus.13.final_new	0.666473696	1.214766558	0.723850887	0.844379298	1.122823018	1.635367354	1.323554108	0.966883822	1.349656171	0.2111	0.8592	0.9996	0.9732	0.9997	1	0.7833	0.9914	1	0.7889	0.9435	0.9999	0.9866	1	1	0.887	0.9923	1	0.1408	0.0565	0.9892	0.7326	0.9989	0.9985	0.4584	0.852	0.9859	0.0004	0.0001	0.0108	0.0407	0.9623	0.8408	0.0175	0.1536	0.3752	0.0268	0.0134	0.2674
	HISTO_BP.Contig457.Fgenesh_Aspergillus.130.final_new	1.144419666	0.807440714	0.793077093	0.809513317	0.734334977	0.697978351	0.802221335	0.701627785	1.313073237	0.967	0.7528	0.9369	0.7456	0.7378	0.7199	0.0057	0.8959	0.1114	0.033	0.1755	0.4837	0.1545	0.2208	0.1658	0.0006	0.3894	0.0084	0.2472	0.8245	0.7956	0.4876	0.5296	0.4766	0.0053	0.6792	0.0677	0.0631	0.5163	0.2044	0.1781	0.2503	0.183	0.0023	0.407	0.0141	0.2544	0.8455	0.5124
	HISTO_BP.Contig457.Fgenesh_Aspergillus.14.final_new	1.750823148	0.532497615	0.458681932	0.547835939	0.513343057	0.483638815	0.522892815	0.507641641	0.542478534	0.9498	0.8074	0.8821	0.7466	0.9805	0.6681	0.6662	0.8281	0	0.0502	0.2539	0.339	0.2114	0.6586	0.168	0.2194	0.3306	0	0.1926	0.7461	0.6015	0.4432	0.8503	0.3597	0.4059	0.5483	0	0.1179	0.661	0.3985	0.339	0.7933	0.2753	0.3377	0.4783	0	0.2534	0.7886	0.5568
	HISTO_BP.Contig457.Fgenesh_Aspergillus.144.final_new	1.911128758	0.34724624	0.305531962	0.451848163	0.462612054	0.437967846	0.51223961	0.529218021	0.66919749	0.8804	0.5465	0.4756	0.996	0.9993	0.8484	0.0655	0.7946	0	0.1196	0.1821	0.1635	0.876	0.9594	0.4351	0.0231	0.3855	0	0.4535	0.8179	0.4304	0.9831	0.9951	0.7801	0.1003	0.7025	0	0.5244	0.8365	0.5696	0.9831	0.9943	0.8129	0.1456	0.7527	0.0001	0.004	0.124	0.0169
	HISTO_BP.Contig457.Fgenesh_Aspergillus.152.final_new	1.029085155	1.197408772	0.937587825	1.066035651	1.056853232	1.188818481	0.941900646	0.957163436	0.893531652	0.0219	0.6248	0.577	0.0106	0.6393	0.1911	0.7998	0.2334	0.3643	0.9781	0.9726	0.9682	0.4778	0.9704	0.8176	0.9765	0.8023	0.9339	0.3752	0.0274	0.4542	0.0161	0.5141	0.1506	0.6544	0.2077	0.3038	0.423	0.0318	0.5458	0.0226	0.5638	0.1805	0.6843	0.234	0.3389	0.9894	0.5222	0.9839
YPS	HISTO_BP.Contig457.Fgenesh_Aspergillus.167.final_new	2.268904591	0.456664885	0.904094844	0.594394459	0.461170995	0.371178715	0.441984767	0.459741957	0.482736478	0.924	0.4803	0.374	0.3752	0	0.0127	0.2701	0.3669	0	0.076	0.1109	0.0919	0.0777	0	0.0009	0.0646	0.1056	0	0.5197	0.8891	0.4147	0.4178	0.0003	0.0306	0.3098	0.4087	0	0.626	0.9081	0.5853	0.5123	0.0006	0.0528	0.3997	0.4898	0	0.6248	0.9223	0.5822
	HISTO_BP.Contig457.Fgenesh_Aspergillus.169.final_new	1.213248826	0.821233509	0.565985409	0.926874685	0.947035085	0.741429566	0.824940713	0.610788814	0.905429498	0.7922	0.5045	0.9851	0.514	0.9944	0.1953	0.2763	0.1574	0.0454	0.2078	0.2478	0.8833	0.2388	0.952	0.0762	0.1379	0.0764	0.0215	0.4955	0.7522	0.9698	0.5016	0.9869	0.2285	0.301	0.2112	0.0862	0.0149	0.1167	0.0302	0.0284	0.6826	0.0065	0.0186	0.0064	0.0006	0.486	0.7612	0.4984
	HISTO_BP.Contig457.Fgenesh_Aspergillus.17.final_new	0.775700498	0.815282305	0.640884431	1.071161376	0.546890381	1.399776869	1.046485682	0.847313674	0.781768862	0.3289	0.8779	0.9696	0.9926	0.9995	0.8487	0.9889	1	0.9554	0.6711	0.9058	0.9748	0.9941	0.9986	0.8869	0.9884	0.9999	0.9515	0.1221	0.0942	0.7869	0.8808	0.9805	0.4593	0.8709	0.994	0.5934	0.0304	0.0252	0.2131	0.5556	0.8388	0.185	0.6113	0.9249	0.2442	0.0074	0.0059	0.1192
	HISTO_BP.Contig457.Fgenesh_Aspergillus.171.final_new	0.730388313	1.275255652	0.865883331	1.056689382	1.115361636	1.409303051	1.224765995	1.210392332	1.11814978	0.3867	0.8284	0.8835	0.7379	0.9992	0.9883	0.9255	0.9494	0.9995	0.6133	0.8584	0.8893	0.7863	0.9993	0.9837	0.9197	0.9369	0.9973	0.1716	0.1416	0.5356	0.3759	0.9906	0.8854	0.7128	0.7317	0.9499	0.1165	0.1107	0.4644	0.3244	0.9891	0.8517	0.6782	0.7073	0.9364	0.2621	0.2137	0.6241
	HISTO_BP.Contig457.Fgenesh_Aspergillus.172.final_new	1.067828502	0.93118067	0.72941077	0.883753592	0.886380483	0.979335995	0.879397116	0.860508212	0.650220425	0.2946	0.7569	0.8448	0.5206	0.9929	0.7385	0.9991	0.7265	0.1806	0.7054	0.8722	0.9194	0.6954	0.9958	0.8511	0.9994	0.8039	0.4048	0.2431	0.1278	0.5728	0.2861	0.9507	0.4632	0.9891	0.4774	0.0952	0.1552	0.0806	0.4272	0.2156	0.9287	0.3948	0.9875	0.3914	0.0553	0.4794	0.3046	0.7139
	HISTO_BP.Contig457.Fgenesh_Aspergillus.175.final_new	0.737860353	1.57232	1.33503	1.37766	1.36218	1.67074	1.27795	1.28243	1.00093	0.0298	0.6857	0.6934	0.108	0.5606	0.4501	0.9785	0.4799	0.9974	0.9702	0.9761	0.9818	0.6797	0.9293	0.9159	0.9968	0.8886	0.9996	0.3143	0.0239	0.4881	0.0702	0.3897	0.2984	0.911	0.3517	0.9569	0.3066	0.0182	0.5119	0.0611	0.3965	0.3016	0.9201	0.3541	0.9674	0.892	0.3203	0.9298
	HISTO_BP.Contig457.Fgenesh_Aspergillus.180.final_new	0.866621127	1.149857179	1.965600029	1.456774054	1.264873269	0.723144231	0.858075713	0.907878656	1.093762881	0.9983	0.9529	0.9389	0.5005	0.0036	0.086	0.6125	0.2886	0.8762	0.0017	0.1882	0.1069	0.0048	0	0.0001	0.0319	0.0036	0.0309	0.0471	0.8118	0.3929	0.0676	0.0006	0.0099	0.1597	0.0438	0.2178	0.0611	0.8931	0.6071	0.0991	0	0.0097	0.2029	0.0592	0.2925	0.4995	0.9952	0.9324
	HISTO_BP.Contig457.Fgenesh_Aspergillus.187.final_new	0.952740186	1.005504651	0.69153902	0.803962519	0.877556101	0.965312403	1.064631237	0.716959994	0.877770478	0.7099	0.474	0.9837	0.6097	0.9904	0.9484	0.8265	0.8509	0.648	0.2901	0.3123	0.933	0.4151	0.9372	0.8206	0.6489	0.6583	0.4147	0.526	0.6877	0.9739	0.6198	0.9752	0.9191	0.7857	0.8023	0.619	0.0163	0.067	0.0261	0.0455	0.578	0.2788	0.1951	0.1808	0.0371	0.3903	0.5849	0.3802
	HISTO_BP.Contig457.Fgenesh_Aspergillus.194.final_new	1.419567345	0.662688809	0.362832854	0.888802615	0.64718859	0.77150601	0.688123392	0.597567569	0.477466266	0.3148	0.5535	0.7804	0.6279	0.9948	0.1011	0.9674	0.6617	0.0126	0.6852	0.7103	0.8611	0.7532	0.9962	0.2316	0.9682	0.7649	0.084	0.4465	0.2897	0.7348	0.5696	0.9899	0.117	0.9268	0.5976	0.0351	0.2196	0.1389	0.2652	0.329	0.9427	0.0445	0.7821	0.3693	0.0086	0.3721	0.2468	0.4304
	HISTO_BP.Contig457.Fgenesh_Aspergillus.196.final_new	0.831899842	0.909022935	0.67974496	0.89043191	1.284983074	1.295471539	1.073031798	0.903129546	0.952642169	0.1642	0.8811	1	0.9996	1	0.9991	0.9863	0.247	0.9896	0.8358	0.9707	0.9997	0.9997	1	0.999	0.9922	0.5212	0.9949	0.1189	0.0293	0.9441	0.9351	0.9996	0.9476	0.8186	0.0835	0.7471	0	0.0003	0.0559	0.4735	0.9941	0.536	0.3385	0.0012	0.1317	0.0004	0.0003	0.0649
	HISTO_BP.Contig457.Fgenesh_Aspergillus.20.final_new	0.887562654	1.355817844	1.099997227	1.133770207	1.240034013	1.396661522	1.097538658	1.266523712	0.924274214	0.0177	0.5828	0.138	0.0513	0.575	0.4729	0.9405	0.2288	0.883	0.9823	0.9629	0.7846	0.5971	0.9495	0.9489	0.9935	0.7957	0.9946	0.4172	0.0371	0.1524	0.0706	0.4928	0.4022	0.8677	0.2339	0.7647	0.862	0.2154	0.8476	0.2979	0.8225	0.7958	0.9764	0.5536	0.9604	0.9487	0.4029	0.9294
YPS	HISTO_BP.Contig457.Fgenesh_Aspergillus.201.final_new	4.101295564	0.201076252	0.160922796	0.168574675	0.326853509	0.188577378	0.180225485	0.167956731	0.171818878	0.9714	0.9829	0.998	0.9371	0.998	0.9917	0.9889	0.027	0	0.0286	0.6326	0.7821	0.3273	0.8486	0.7764	0.7041	0.004	0	0.0171	0.3674	0.6579	0.2258	0.75	0.6661	0.6073	0.0022	0	0.002	0.2179	0.3421	0.1115	0.5903	0.4949	0.458	0	0	0.0629	0.6727	0.7742
	HISTO_BP.Contig457.Fgenesh_Aspergillus.216.final_new	0.797931761	1.45012	1.96208	1.25888	1.01543	1.29458	1.20455	1.16093	1.09321	0.3798	0.638	0.7645	0.0904	0.0001	0.4852	0.8599	0.9614	0.9886	0.6202	0.7075	0.8063	0.1747	0.0008	0.5834	0.8589	0.9516	0.982	0.362	0.2925	0.6132	0.0787	0	0.3633	0.7278	0.8637	0.9309	0.2355	0.1937	0.3868	0.0324	0.0003	0.2507	0.6596	0.8157	0.9074	0.9096	0.8253	0.9213
	HISTO_BP.Contig457.Fgenesh_Aspergillus.24.final_new	1.001773732	0.853195659	0.573006796	0.842549193	1.156619948	0.734325399	0.924477704	0.660636725	0.868712683	0.9783	0.6948	0.9917	0.8715	0.998	0.8633	0.799	0.1688	0.4852	0.0217	0.1011	0.7146	0.1825	0.9072	0.2091	0.2123	0.0078	0.0265	0.3052	0.8989	0.9568	0.6869	0.9914	0.6935	0.6168	0.1321	0.3049	0.0083	0.2854	0.0432	0.0781	0.7465	0.0927	0.1054	0.0037	0.0107	0.1285	0.8175	0.3131
	HISTO_BP.Contig457.Fgenesh_Aspergillus.27.final_new	1.666951514	0.639412685	0.440248974	0.641949096	0.664176164	0.409532772	0.550730127	0.382565715	0.670113584	0.9835	0.6881	0.9915	0.3425	0.9083	0.337	0.2848	0.2773	0.0003	0.0165	0.0916	0.6124	0.0104	0.4004	0.0164	0.0274	0.0219	0	0.3119	0.9084	0.9485	0.2205	0.7925	0.2311	0.2149	0.2107	0.0022	0.0085	0.3876	0.0515	0.0062	0.3136	0.0097	0.0123	0.011	0	0.6575	0.9896	0.7795
	HISTO_BP.Contig457.Fgenesh_Aspergillus.37.final_new	0.943247085	0.76113348	0.947611183	0.910528759	0.856023991	0.868438078	1.109983788	1.102836744	1.452859198	0.8655	0.401	0.4055	0.9616	0.7311	0.8303	0.0418	0.8977	0.668	0.1345	0.135	0.117	0.7271	0.3329	0.4105	0.0161	0.526	0.2192	0.599	0.865	0.5165	0.959	0.7736	0.8409	0.1275	0.873	0.7031	0.5945	0.883	0.4835	0.9652	0.7735	0.8501	0.1053	0.8801	0.7259	0.0384	0.2729	0.041
	HISTO_BP.Contig457.Fgenesh_Aspergillus.5.final_new	0.723955694	1.39169	1.08372	1.21285	1.41659	1.4247	1.17605	1.28634	1.27078	0.3725	0.9505	0.7833	0.459	0.986	0.9054	0.7513	0.4071	0.9997	0.6275	0.9559	0.8295	0.5686	0.9856	0.9214	0.7755	0.5147	0.9979	0.0495	0.0441	0.1975	0.0645	0.7574	0.3898	0.2905	0.0834	0.9231	0.2167	0.1705	0.8025	0.2237	0.9163	0.7149	0.5268	0.2271	0.9871	0.541	0.4314	0.9355
FPS	HISTO_BP.Contig457.Fgenesh_Aspergillus.53.final_new	0.373271526	2.149204206	1.54935385	1.885408957	2.264063631	2.035556568	2.567831554	1.849681601	2.538114331	0.9968	0.6571	0.9998	0.9903	1	0.9996	0.6619	0.9263	1	0.0032	0.0271	0.8171	0.3265	0.9868	0.74	0.0561	0.2219	1	0.3429	0.9729	0.998	0.938	1	0.9955	0.5346	0.8094	1	0.0002	0.1829	0.002	0.0909	0.9261	0.4295	0.0166	0.068	1	0.0097	0.6735	0.062
	HISTO_BP.Contig457.Fgenesh_Aspergillus.64.final_new	0.842801247	1.130445448	1.254058818	1.14438216	1.107514377	0.957880966	1.065277235	0.908521019	0.984509717	0.9952	0.8833	0.9988	0.7113	0.2647	0.6684	0.9637	0.7879	0.9926	0.0048	0.1216	0.716	0.0337	0.0064	0.0311	0.4081	0.0929	0.3119	0.1167	0.8784	0.9526	0.2585	0.0598	0.2364	0.7446	0.3677	0.7659	0.0012	0.284	0.0474	0.0081	0.0017	0.0109	0.2611	0.0454	0.1518	0.2887	0.9663	0.7415
	HISTO_BP.Contig457.Fgenesh_Aspergillus.69.final_new	0.567157198	1.344483108	1.074843615	1.400372777	1.030251222	1.733069172	1.452936957	1.314057566	2.13062601	0.555	0.8599	0.9659	0.9465	0.9965	0.9136	0.162	0.9983	1	0.445	0.8212	0.9439	0.9134	0.9934	0.881	0.1772	0.9876	0.9981	0.1401	0.1788	0.7017	0.6649	0.9346	0.5843	0.0555	0.9337	0.9766	0.0341	0.0561	0.2983	0.4523	0.8577	0.3725	0.0161	0.8669	0.9362	0.0535	0.0866	0.3351
	HISTO_BP.Contig457.Fgenesh_Aspergillus.94.final_new	1.257557891	0.671701607	0.597264528	0.711885564	0.856728185	0.602908678	0.690461685	0.656728185	0.754016604	0.9982	0.8966	0.9773	0.9416	0.9982	0.8606	0.6743	0.245	0.002	0.0018	0.1206	0.2006	0.1833	0.5238	0.0756	0.057	0.004	0	0.1034	0.8794	0.6677	0.5806	0.8725	0.427	0.2742	0.0665	0.001	0.0227	0.7994	0.3323	0.4153	0.7827	0.2594	0.1782	0.0244	0	0.0584	0.8167	0.4194
	HISTO_BP.Contig457.Fgenesh_histo.1.final_new	1.73733303	0.507132826	0.441500365	0.728963066	0.604288326	0.261515167	0.487071998	0.462039766	0.537868704	0.9999	0.8426	0.9259	0.8013	0.9112	0.0679	0.6577	0.3713	0	0.0001	0.0068	0.0099	0.002	0.0265	0.0001	0.0032	0.0004	0	0.1574	0.9932	0.6155	0.4147	0.6798	0.0131	0.3263	0.1434	0	0.0741	0.9901	0.3845	0.2869	0.574	0.0054	0.2257	0.0844	0	0.1987	0.998	0.5853
FPS	HISTO_BP.Contig457.Fgenesh_histo.104.final_new	0.473795339	1.506726086	1.145016732	1.189978795	2.871400881	1.338342003	2.318536496	1.500447301	3.980302177	0.9659	0.3565	0.8629	0.8611	0.9934	0.9898	0.0129	0.116	1	0.0341	0.0339	0.3809	0.3703	0.708	0.6604	0.0023	0.0125	0.861	0.6435	0.9661	0.9035	0.8992	0.9893	0.9878	0.0567	0.2427	0.9995	0.1371	0.6191	0.0965	0.4993	0.7768	0.7337	0.0064	0.0459	0.8765	0.1389	0.6297	0.1008
	HISTO_BP.Contig457.Fgenesh_histo.107.final_new	0.810175808	1.34477	1.14418	1.20291	1.04952	1.2583	1.21516	1.19421	1.05335	0.3904	0.5866	0.6635	0.1029	0.8454	0.6374	0.9611	0.9827	0.9996	0.6096	0.6627	0.7324	0.1916	0.8662	0.7111	0.946	0.9714	0.9971	0.4134	0.3373	0.5631	0.0977	0.7471	0.5361	0.9047	0.9312	0.9905	0.3365	0.2676	0.4369	0.0692	0.6957	0.4635	0.8782	0.905	0.9844	0.8971	0.8084	0.9023
	HISTO_BP.Contig457.Fgenesh_histo.108.final_new	0.997419421	1.30691534	1.061528708	1.281830955	1.118756747	1.091864709	1.054632216	1.030404537	0.996598873	0.181	0.2986	0.3826	0.0014	0.2921	0.005	0.514	0.1308	0.5227	0.819	0.606	0.7154	0.0397	0.5948	0.0615	0.7523	0.4206	0.8062	0.7014	0.394	0.5952	0.0333	0.488	0.051	0.6558	0.3273	0.6931	0.6174	0.2846	0.4048	0.0097	0.3985	0.0156	0.5986	0.2563	0.62	0.9986	0.9603	0.9667
	HISTO_BP.Contig457.Fgenesh_histo.110.final_new	1.070134988	1.087103291	1.319796435	0.862107767	0.855528988	0.81891415	0.639337135	0.746349385	0.927492775	0.8604	0.9926	0.9586	0.105	0.0028	0.733	0.5252	0.7488	0.256	0.1396	0.9346	0.7407	0.0207	0.0003	0.3642	0.2364	0.4029	0.0802	0.0074	0.0654	0.1918	0.0009	0.0001	0.0424	0.0315	0.0773	0.0047	0.0414	0.2593	0.8082	0.005	0.0002	0.1761	0.1102	0.2308	0.0207	0.895	0.9793	0.9991
	HISTO_BP.Contig457.Fgenesh_histo.111.final_new	1.463205942	0.705709862	0.842509458	0.709283134	0.630075606	0.56718602	0.661985491	0.695143186	0.73442649	0.9389	0.5812	0.442	0.4015	0.0906	0.3839	0.3343	0.7037	0.0008	0.0611	0.1691	0.0717	0.075	0.0109	0.0657	0.0755	0.2732	0.0002	0.4188	0.8309	0.3887	0.3572	0.1087	0.3478	0.3079	0.5996	0.0096	0.558	0.9283	0.6113	0.4563	0.1374	0.4437	0.4006	0.7102	0.0094	0.5985	0.925	0.6428
	HISTO_BP.Contig457.Fgenesh_histo.114.final_new	1.301911751	0.672624903	0.692460523	0.902562775	0.715208387	0.717654673	0.774456381	0.719389076	0.647165415	0.8272	0.446	0.7636	0.9551	0.8872	0.0356	0.9686	0.8027	0.0003	0.1728	0.1833	0.4735	0.7687	0.6568	0.0061	0.8303	0.5192	0	0.554	0.8167	0.7518	0.9311	0.8731	0.0783	0.9408	0.7735	0.0036	0.2364	0.5265	0.2482	0.7715	0.6606	0.0214	0.8175	0.5274	0.0008	0.0449	0.2313	0.0689
	HISTO_BP.Contig457.Fgenesh_histo.116.final_new	1.301621729	0.644656939	0.545889193	0.506475287	0.835324625	0.680717979	0.765111956	0.675151816	0.84855376	0.8999	0.5332	0.8883	0.9673	0.9991	1	0.213	0.2373	0.0014	0.1001	0.1707	0.5347	0.7053	0.9575	0.9916	0.0642	0.0722	0.0001	0.4668	0.8293	0.83	0.9139	0.9915	0.9988	0.2599	0.2792	0.0205	0.1117	0.4653	0.17	0.652	0.9436	0.9862	0.069	0.079	0.0017	0.0327	0.2947	0.0861
	HISTO_BP.Contig457.Fgenesh_histo.119.final_new	0.928667093	1.370792638	1.082348511	1.163062551	1.016897549	1.034019437	0.819398931	0.801211432	0.981107434	0.6246	0.9732	0.9825	0.0445	0.4848	0.2832	0.7337	0.6634	0.7479	0.3754	0.927	0.9466	0.0411	0.3924	0.2298	0.6149	0.53	0.5807	0.0268	0.073	0.5545	0.0009	0.0487	0.0143	0.1757	0.1206	0.0943	0.0175	0.0534	0.4455	0.0012	0.0469	0.0118	0.1544	0.0968	0.0734	0.9555	0.9589	0.9991
	HISTO_BP.Contig457.Fgenesh_histo.12.final_new	1.232412223	0.863023123	1.658583251	0.937896827	0.846000118	0.694961898	0.655235	0.718006513	0.65807872	0.9186	0.9691	0.8718	0.2784	0	0.0826	0.9434	0.3613	0.0095	0.0814	0.6633	0.4014	0.051	0	0.0128	0.6266	0.0943	0.0023	0.0309	0.3367	0.2338	0.0137	0	0.0054	0.4851	0.0446	0.0006	0.1282	0.5986	0.7662	0.0743	0	0.0171	0.7116	0.1232	0.0024	0.7216	0.949	0.9863
	HISTO_BP.Contig457.Fgenesh_histo.121.final_new	0.839783168	1.269482039	1.190734818	1.131381879	1.094465463	1.248371621	1.028384492	1.114279028	0.975077031	0.2957	0.9436	0.7995	0.2319	0.5017	0.7411	0.9663	0.8139	0.9919	0.7043	0.9694	0.8822	0.4286	0.6814	0.8442	0.9737	0.8777	0.9914	0.0564	0.0306	0.2028	0.0249	0.0894	0.1811	0.6772	0.2935	0.6232	0.2005	0.1178	0.7972	0.0939	0.2561	0.4397	0.8694	0.5633	0.8944	0.7681	0.5714	0.9751
	HISTO_BP.Contig457.Fgenesh_histo.123.final_new	0.955597492	1.288854385	0.848439099	1.14124314	1.000035776	1.23917601	1.088459419	1.07429933	0.947151883	0.1124	0.3876	0.4284	0.0744	0.8733	0.2622	0.7264	0.6073	0.6447	0.8876	0.788	0.8205	0.3994	0.9725	0.7021	0.9162	0.8634	0.9179	0.6124	0.212	0.5409	0.1583	0.8947	0.3843	0.7575	0.6724	0.7057	0.5716	0.1795	0.4591	0.1374	0.8804	0.3525	0.7311	0.635	0.669	0.9256	0.6006	0.8417
	HISTO_BP.Contig457.Fgenesh_histo.126.final_new	0.934982332	0.926175359	1.02739229	0.780415722	1.107755102	0.772222222	1.251186697	0.787936508	0.859690098	0.9752	0.1743	0.9673	0.8031	0.5749	0.9556	0.8841	0.4262	0.6917	0.0248	0.0077	0.4697	0.1943	0.1253	0.479	0.3265	0.0633	0.0833	0.8257	0.9923	0.9912	0.9356	0.7942	0.9865	0.9486	0.707	0.8867	0.0327	0.5303	0.0088	0.2088	0.1372	0.5069	0.3501	0.069	0.0989	0.1969	0.8057	0.0644
	HISTO_BP.Contig457.Fgenesh_histo.128.final_new	1.381088195	1.026786544	1.999063733	1.255361957	0.789877688	0.671602545	0.664019442	0.72303085	0.719797076	0.7611	0.7788	0.5078	0.0006	0	0.0005	0.5044	0.2538	0.0003	0.2389	0.5371	0.3121	0.0011	0	0	0.3399	0.151	0.0007	0.2212	0.4629	0.2929	0.0015	0	0	0.3205	0.1493	0.0024	0.4922	0.6879	0.7071	0.0079	0	0.0004	0.5102	0.2969	0.0092	0.9994	0.9989	0.9985
	HISTO_BP.Contig457.Fgenesh_histo.130.final_new	1.204369637	0.828116134	0.831585167	0.847304041	0.686886119	0.634897421	0.739506613	0.710268455	0.805792642	0.9984	0.8963	0.9462	0.5199	0.508	0.4239	0.6163	0.9739	0.0061	0.0016	0.079	0.1611	0.006	0.0155	0.0083	0.0359	0.2581	0.0001	0.1037	0.921	0.6337	0.1297	0.1708	0.1356	0.2538	0.7294	0.0013	0.0538	0.8389	0.3663	0.0672	0.1052	0.067	0.1677	0.5991	0.0007	0.4801	0.994	0.8703
	HISTO_BP.Contig457.Fgenesh_histo.135.final_new	1.2964953	0.79943448	1.310526444	0.966924346	0.705383364	0.610112619	0.690705323	0.717652484	0.768682799	0.9915	0.8649	0.7514	0.3467	0	0.0111	0.5024	0.8121	0.0008	0.0085	0.1359	0.077	0.0039	0	0	0.0464	0.1285	0	0.1351	0.8641	0.3682	0.0915	0	0.0026	0.222	0.4569	0.0002	0.2486	0.923	0.6318	0.1656	0	0.0057	0.3075	0.572	0.0006	0.6533	0.9961	0.9085
	HISTO_BP.Contig457.Fgenesh_histo.136.final_new	1.483898094	0.787081541	1.077185434	0.854412845	0.524714031	0.56421975	0.537238955	0.674310001	0.641226781	0.9628	0.9838	0.4938	0.0643	0.0013	0.0144	0.6704	0.9794	0	0.0372	0.659	0.0482	0.0014	0.0003	0.0002	0.173	0.6803	0	0.0162	0.341	0.0212	0.0015	0	0.0001	0.11	0.5632	0	0.5062	0.9518	0.9788	0.0782	0.0006	0.0239	0.6575	0.9643	0	0.9357	0.9986	0.9985
	HISTO_BP.Contig457.Fgenesh_histo.137.final_new	1.102870136	1.143755763	1.330121196	1.235766039	0.762007641	1.080299038	0.899380846	0.889441444	0.765445923	0.0353	0.537	0.5675	0.0118	0.0006	0.0019	0.9235	0.937	0.1236	0.9647	0.9511	0.957	0.3171	0.0424	0.1234	0.9929	0.998	0.752	0.463	0.0489	0.5323	0.0183	0.0023	0.0039	0.8685	0.8807	0.1463	0.4325	0.043	0.4677	0.0152	0.0014	0.0069	0.8601	0.867	0.1534	0.9882	0.6829	0.9817
	HISTO_BP.Contig457.Fgenesh_histo.138.final_new	0.930779098	1.295710038	1.114531125	1.201765067	0.972032658	1.300656001	1.132899146	1.052923687	1.077360895	0.0068	0.242	0.6095	0.0054	0.3272	0.0789	0.4883	0.8809	0.8789	0.9932	0.9445	0.9906	0.5137	0.9603	0.8324	0.9538	0.9986	0.9987	0.758	0.0555	0.7744	0.0691	0.5641	0.2625	0.6693	0.9231	0.9267	0.3905	0.0094	0.2256	0.0067	0.2629	0.0708	0.4166	0.782	0.7283	0.9946	0.4863	0.9309
FPS	HISTO_BP.Contig457.Fgenesh_histo.14.final_new	0.236945974	3.12417376	3.332793282	3.94721189	1.675794294	3.010610866	4.90651028	3.878184211	1.760163993	0.9522	0.2366	0.6363	0.9153	0.8465	0.6371	0.999	1	1	0.0478	0.0245	0.2018	0.4469	0.359	0.133	0.9495	0.9736	1	0.7634	0.9755	0.7947	0.9598	0.9286	0.8139	0.9971	0.9996	1	0.3637	0.7982	0.2053	0.7722	0.6921	0.4687	0.9869	0.9937	1	0.0847	0.5531	0.0402
	HISTO_BP.Contig457.Fgenesh_histo.140.final_new	1.014601245	1.181988696	1.13744595	1.042210622	1.074760771	1.253371621	0.933770987	0.971201169	0.830999826	0.0094	0.6973	0.5621	0.0365	0.1011	0.2947	0.9327	0.2397	0.4319	0.9906	0.9923	0.9877	0.6959	0.7711	0.9402	0.9996	0.8643	0.9809	0.3027	0.0077	0.3549	0.0302	0.0708	0.1854	0.7942	0.1674	0.2786	0.4379	0.0123	0.6451	0.0407	0.1004	0.2764	0.8855	0.2408	0.3952	0.9635	0.3041	0.9698
	HISTO_BP.Contig457.Fgenesh_histo.149.final_new	0.729291641	1.358595905	1.037350937	1.085579482	0.963129522	1.559687509	1.251078632	1.385770705	1.256738447	0.1357	0.7929	0.4578	0.5508	0.9888	0.9721	0.7358	0.9973	0.9997	0.8643	0.9538	0.8246	0.8549	0.9972	0.9933	0.9022	0.9978	0.9999	0.2071	0.0462	0.2132	0.2614	0.9094	0.841	0.4932	0.953	0.9625	0.5422	0.1754	0.7868	0.5621	0.981	0.9662	0.7212	0.9935	0.997	0.4492	0.1451	0.7386
	HISTO_BP.Contig457.Fgenesh_histo.15.final_new	0.989231846	0.821086965	0.785947263	0.859590521	1.221857193	0.930420089	0.945125162	0.799237631	1.626156325	0.8053	0.7099	0.9847	0.9748	0.9805	0.9371	0.0032	0.064	0.5469	0.1947	0.4383	0.9012	0.8721	0.9123	0.7553	0.0015	0.0328	0.2599	0.2901	0.5617	0.9025	0.8712	0.9114	0.7806	0.0019	0.0535	0.3273	0.0153	0.0988	0.0975	0.4249	0.5596	0.2838	0	0.0011	0.028	0.0252	0.1279	0.1288
	HISTO_BP.Contig457.Fgenesh_histo.155.final_new	0.894504761	1.141117718	0.931140114	1.064458002	0.643550339	1.079916081	1.171190826	1.168816125	0.979914794	0.6116	0.3451	0.3355	0.4186	0.9363	0.6388	0.8205	1	0.851	0.3884	0.2835	0.2802	0.3374	0.8537	0.5361	0.7151	0.9998	0.7114	0.6549	0.7165	0.4954	0.5691	0.9473	0.736	0.8554	0.9988	0.88	0.6645	0.7198	0.5046	0.578	0.9522	0.7381	0.8591	0.999	0.8933	0.5814	0.6626	0.4309
	HISTO_BP.Contig457.Fgenesh_histo.156.final_new	1.632639667	0.505113196	0.819699777	0.734324597	0.573344707	0.490239335	0.501004991	0.570079713	0.701282466	0.97	0.9436	0.7197	0.9611	0.018	0.0739	0.183	0.6897	0	0.03	0.4316	0.1353	0.4059	0.0004	0.0035	0.0228	0.1714	0	0.0564	0.5684	0.1815	0.4829	0.0005	0.0048	0.0283	0.2135	0	0.2803	0.8647	0.8185	0.8183	0.0125	0.037	0.1245	0.4897	0.0001	0.0389	0.5941	0.5171
	HISTO_BP.Contig457.Fgenesh_histo.157.final_new	1.406936373	0.65269172	0.919943135	0.775392291	0.752039913	0.617730211	0.670024946	0.536466297	0.816893324	0.8785	0.6995	0.9939	0.7878	0.0271	0.215	0.136	0.2948	0.0003	0.1215	0.2668	0.848	0.3144	0.005	0.0442	0.0376	0.0919	0.0003	0.3005	0.7332	0.9539	0.5807	0.0154	0.1253	0.0957	0.1954	0.0009	0.0061	0.152	0.0461	0.0498	0	0.0017	0.002	0.0108	0	0.2122	0.6856	0.4193
	HISTO_BP.Contig457.Fgenesh_histo.16.final_new	0.642603737	1.384703799	1.53618669	1.067125791	1.255973018	1.412477389	1.445451462	1.23032861	1.379361999	0.8139	0.7385	0.9839	0.8489	0.5366	0.998	0.8042	0.9542	1	0.1861	0.4306	0.8563	0.5653	0.2913	0.9774	0.5587	0.7815	0.9975	0.2615	0.5694	0.886	0.6251	0.3521	0.9807	0.6185	0.8073	0.9952	0.0161	0.1437	0.114	0.1711	0.0787	0.8466	0.2618	0.4505	0.9509	0.1511	0.4347	0.3749
	HISTO_BP.Contig457.Fgenesh_histo.161.final_new	1.063996233	1.063483046	0.898433733	0.909274074	1.064909928	1.300688999	0.901789548	0.968648227	0.660593609	0.0167	0.6154	0.4199	0.2186	0.6015	0.5891	0.9695	0.2272	0.2983	0.9833	0.9781	0.9535	0.8662	0.9636	0.9763	0.9991	0.8225	0.9443	0.3846	0.0219	0.3431	0.1969	0.5093	0.4741	0.9065	0.2144	0.2677	0.5801	0.0465	0.6569	0.3047	0.6493	0.6409	0.9543	0.3235	0.429	0.7814	0.1338	0.8031
	HISTO_BP.Contig457.Fgenesh_histo.164.final_new	1.500295539	0.670448106	0.984769902	0.775299394	0.58200884	0.561943106	0.600110097	0.53969162	0.603105386	0.9395	0.8096	0.9568	0.4802	0.0034	0.1053	0.7401	0.8394	0	0.0605	0.307	0.6137	0.0788	0.0006	0.0117	0.3257	0.3968	0.0001	0.1904	0.693	0.7735	0.1882	0.003	0.0411	0.4901	0.5754	0	0.0432	0.3863	0.2265	0.0517	0.0002	0.0088	0.2476	0.3196	0	0.5198	0.9212	0.8118
	HISTO_BP.Contig457.Fgenesh_histo.176.final_new	1.336659162	0.893421175	1.376866901	0.96618913	0.791360825	0.655570403	0.6930234	0.621523354	0.718785543	0.8459	0.7182	0.9269	0.0699	0.0001	0.0325	0.6096	0.3684	0.0056	0.1541	0.3637	0.6507	0.0164	0	0.0069	0.3216	0.1583	0.0014	0.2818	0.6363	0.7523	0.0512	0.0001	0.0245	0.4191	0.2395	0.0061	0.0731	0.3493	0.2477	0.0066	0.0001	0.0035	0.2317	0.0908	0.0005	0.9301	0.9836	0.9488
FPS	HISTO_BP.Contig457.Fgenesh_histo.177.final_new	0.479260634	1.422878187	2.836497378	2.977456774	1.07243522	1.067496455	1.88971043	1.267245235	1.06482248	0.9976	0.677	0.9694	0.9252	0.0925	0.0564	0.9652	0.9908	0.9999	0.0024	0.0203	0.2906	0.1595	0.0001	0	0.5057	0.496	0.6113	0.323	0.9797	0.9177	0.8367	0.0659	0.0412	0.9183	0.9629	0.9922	0.0306	0.7094	0.0823	0.3556	0.0027	0.003	0.6592	0.6774	0.7993	0.0748	0.8405	0.1633
	HISTO_BP.Contig457.Fgenesh_histo.18.final_new	0.568579177	2.42081	2.32448	1.99664	1.41251	2.29126	1.6395	1.53397	1.08806	0.0312	0.6862	0.8715	0.0023	0.0137	0.1482	0.9992	0.9579	1	0.9688	0.9703	0.9962	0.3493	0.4468	0.7951	1	0.997	1	0.3138	0.0297	0.6661	0.007	0.0193	0.1133	0.9852	0.8146	0.9991	0.1285	0.0038	0.3339	0.0006	0.0017	0.0281	0.9762	0.7065	0.9989	0.9977	0.6507	0.993
YPS	HISTO_BP.Contig457.Fgenesh_histo.180.final_new	2.141008699	0.848679086	2.960821462	1.260363994	0.584110083	0.369786647	0.330063504	0.506152384	0.410424066	0.8956	0.965	0.3361	0.0005	0	0	0.725	0.1107	0	0.1044	0.7063	0.0969	0.0008	0	0	0.3384	0.0282	0.0002	0.035	0.2937	0.0368	0	0	0	0.1854	0.0078	0	0.6639	0.9031	0.9632	0.0147	0	0.0003	0.7751	0.2886	0.0017	0.9995	0.9992	1
	HISTO_BP.Contig457.Fgenesh_histo.187.final_new	0.953317314	0.942914025	0.854452552	0.881094383	0.944255515	0.982056496	0.993138746	0.908770101	0.98379958	0.7976	0.7235	0.9471	0.8873	0.9842	0.9704	0.7516	0.8665	0.7443	0.2024	0.4598	0.8007	0.6715	0.9162	0.866	0.4946	0.6403	0.4178	0.2765	0.5402	0.7993	0.6866	0.9116	0.8639	0.5398	0.6601	0.4787	0.0529	0.1993	0.2007	0.3656	0.7307	0.6263	0.2665	0.3831	0.1625	0.1127	0.3285	0.3134
	HISTO_BP.Contig457.Fgenesh_histo.188.final_new	0.968259882	1.176993959	1.156756185	1.000605979	0.990804509	0.995007887	0.961871417	1.011696356	1.154486168	0.685	0.8126	0.5886	0.0405	0.0915	0.6483	0.1304	0.675	0.6746	0.315	0.64	0.428	0.0239	0.0573	0.4857	0.0989	0.5218	0.466	0.1874	0.36	0.2869	0.0156	0.0328	0.3564	0.0655	0.3938	0.3232	0.4114	0.572	0.7131	0.0436	0.0916	0.566	0.141	0.5671	0.5489	0.9595	0.9761	0.9844
	HISTO_BP.Contig457.Fgenesh_histo.189.final_new	0.877639501	1.18856	1.28345	1.08641	1.22127	1.15948	1.07573	1.02399	1.13988	0.4229	0.7113	0.8767	0.3163	0.1294	0.6831	0.5062	0.2695	0.9435	0.5771	0.7476	0.8719	0.3939	0.1898	0.7271	0.5614	0.3519	0.9262	0.2887	0.2524	0.674	0.1778	0.0696	0.4614	0.3531	0.1814	0.7523	0.1233	0.1281	0.326	0.0856	0.0339	0.3035	0.222	0.1028	0.5899	0.6837	0.6061	0.8222
	HISTO_BP.Contig457.Fgenesh_histo.19.final_new	0.887929394	1.301682379	2.498891456	1.450124828	0.931549726	1.126774602	1.11024891	1.48669747	1.230595819	0.4976	0.5367	0.0228	0.1387	0.0002	0.0412	0.3026	0.8906	0.8438	0.5024	0.5217	0.0492	0.1859	0	0.0764	0.3395	0.8362	0.7729	0.4633	0.4783	0.0388	0.1564	0.0008	0.0455	0.3203	0.8157	0.7456	0.9772	0.9508	0.9612	0.814	0.0068	0.5585	0.8183	0.9924	0.9934	0.8613	0.8141	0.8436
	HISTO_BP.Contig457.Fgenesh_histo.191.final_new	0.820475741	1.42884653	0.815980155	1.142853646	1.320949475	1.304564593	1.173591618	1.218127815	0.989824727	0.3176	0.5919	0.4895	0.1561	0.9037	0.6429	0.8597	0.3149	0.9124	0.6824	0.7224	0.6639	0.2923	0.9364	0.7828	0.9025	0.4767	0.9348	0.4081	0.2776	0.4424	0.1594	0.8772	0.5575	0.7781	0.2899	0.8065	0.5105	0.3361	0.5576	0.1905	0.8935	0.6376	0.8202	0.3584	0.8596	0.8439	0.7077	0.8406
	HISTO_BP.Contig457.Fgenesh_histo.194.final_new	0.995169894	1.114147041	0.934346248	1.10927661	0.844095552	1.03445598	0.973630455	1.059027602	0.857322529	0.3553	0.6758	0.2174	0.0576	0.8285	0.0824	0.9741	0.9906	0.5472	0.6447	0.7718	0.378	0.1732	0.8767	0.2043	0.9674	0.9872	0.6705	0.3242	0.2282	0.1305	0.0421	0.6857	0.0509	0.8969	0.9377	0.3635	0.7826	0.622	0.8695	0.245	0.9346	0.2758	0.9827	0.991	0.7843	0.9424	0.8268	0.9579
	HISTO_BP.Contig457.Fgenesh_histo.196.final_new	0.78456208	1.541692829	1.127869173	1.24813373	0.98398147	1.236001228	1.442149106	1.136499365	1.150731857	0.6063	0.1828	0.8231	0.0729	0.8293	0.5712	0.7362	0.9597	0.9837	0.3937	0.1556	0.7308	0.0644	0.7234	0.4724	0.654	0.9005	0.9323	0.8172	0.8444	0.938	0.329	0.9303	0.8278	0.8765	0.9817	0.9906	0.1769	0.2692	0.062	0.0133	0.5189	0.2592	0.481	0.7935	0.8225	0.9271	0.9356	0.671
	HISTO_BP.Contig457.Fgenesh_histo.197.final_new	0.958984492	1.57709255	1.272316969	1.304195804	1.209228272	1.233079421	1.112985229	1.192191737	0.891965178	0.0269	0.2423	0.0595	0	0.0197	0.0127	0.9121	0.0835	0.7241	0.9731	0.8471	0.6399	0.0068	0.3723	0.2991	0.9934	0.5607	0.9851	0.7577	0.1529	0.2465	0.0008	0.1064	0.0824	0.9411	0.2566	0.8629	0.9405	0.3601	0.7535	0.0026	0.2663	0.1894	0.9875	0.4504	0.9627	1	0.9932	0.9992
	HISTO_BP.Contig457.Fgenesh_histo.2.final_new	0.998771499	1.311087682	1.721560358	1.231426814	0.878580214	1.058548585	0.881084168	1.038745387	1.251511158	0.3936	0.7605	0.425	0.0647	0.0014	0.1435	0.1389	0.7622	0.506	0.6064	0.7827	0.5359	0.1604	0.016	0.2575	0.2596	0.7742	0.6019	0.2395	0.2173	0.2306	0.0268	0.0012	0.0701	0.0859	0.5041	0.2678	0.575	0.4641	0.7694	0.1374	0.0117	0.2295	0.2439	0.7461	0.5838	0.9353	0.8396	0.9732
	HISTO_BP.Contig457.Fgenesh_histo.20.final_new	1.155560908	0.879669094	1.183507867	1.012786327	0.718736748	0.871065815	0.787987034	1.00567802	0.876671961	0.4771	0.7886	0.1107	0.4527	0.0098	0.0847	0.4617	0.9194	0.0619	0.5229	0.7336	0.1751	0.4688	0.0414	0.1579	0.4794	0.856	0.1635	0.2114	0.2664	0.0393	0.2085	0.0059	0.0309	0.2466	0.7089	0.0346	0.8893	0.8249	0.9607	0.8286	0.148	0.488	0.7922	0.9817	0.5172	0.5473	0.5312	0.7915
	HISTO_BP.Contig457.Fgenesh_histo.200.final_new	1.089362381	1.225773586	3.001811948	1.495241349	0.974565621	0.610083459	0.82901801	0.928693445	0.766801698	0.9926	0.7189	0.461	0.0104	0	0.0004	0.8569	0.3302	0.2148	0.0074	0.083	0.011	0.0001	0	0	0.1382	0.0108	0.0028	0.2811	0.917	0.2807	0.0216	0	0.0017	0.6241	0.2339	0.1625	0.539	0.989	0.7193	0.0424	0	0.0047	0.8336	0.4024	0.3217	0.9896	0.9999	0.9784
	HISTO_BP.Contig457.Fgenesh_histo.204.final_new	1.065785396	1.01822527	1.45756065	0.840376419	0.853403587	0.727656315	0.798437024	0.709154475	0.945380922	0.991	0.9299	0.9957	0.1969	0.0001	0.8462	0.475	0.7959	0.233	0.009	0.2341	0.5786	0.0046	0	0.1162	0.0431	0.136	0.0023	0.0701	0.7659	0.8306	0.023	0	0.3408	0.1369	0.3148	0.0325	0.0043	0.4214	0.1694	0.001	0	0.0857	0.025	0.0828	0.002	0.8031	0.9954	0.977
	HISTO_BP.Contig457.Fgenesh_histo.205.final_new	1.1388037	1.089399942	1.11700864	0.901347971	0.983945343	0.922242635	0.772283583	0.737805913	0.788352996	0.258	0.9224	0.9829	0.0024	0.0024	0.3827	0.8473	0.1168	0.0379	0.742	0.9658	0.9921	0.0241	0.0244	0.6154	0.8938	0.2853	0.1835	0.0776	0.0342	0.6852	0.0002	0.0013	0.079	0.4305	0.019	0.0048	0.0171	0.0079	0.3148	0	0	0.0262	0.3005	0.0085	0.0008	0.9976	0.9759	0.9998
YPS	HISTO_BP.Contig457.Fgenesh_histo.208.final_new	2.460800767	0.337996882	0.362529228	0.348778904	0.395628735	0.324759678	0.51216225	0.52785139	0.379605092	0.9015	0.0935	0.0844	0.8273	0.7185	0.7997	0.6423	0.5558	0	0.0985	0.0167	0.0096	0.426	0.3118	0.3636	0.2676	0.2239	0	0.9065	0.9833	0.4582	0.9683	0.9368	0.9672	0.8945	0.8548	0.0001	0.9156	0.9904	0.5418	0.9723	0.9439	0.9723	0.911	0.8713	0.002	0.1727	0.574	0.0317
	HISTO_BP.Contig457.Fgenesh_histo.209.final_new	0.824025992	0.995173592	1.089025966	1.044654691	0.83357646	0.871112408	1.266035927	0.944358771	1.048547493	0.9989	0.3476	0.9897	0.9662	0.8079	0.9151	0.8849	0.9983	0.9858	0.0011	0.002	0.2791	0.1512	0.0642	0.0774	0.1295	0.6281	0.1354	0.6524	0.998	0.9869	0.9671	0.8483	0.931	0.8902	0.9974	0.9694	0.0103	0.7209	0.0131	0.3318	0.1581	0.2053	0.2487	0.7992	0.3118	0.0338	0.8488	0.0329
FPS	HISTO_BP.Contig457.Fgenesh_histo.21.final_new	0.253528065	0.597825112	1.328146204	0.874809443	0.819791598	0.898351796	3.541013792	1.092094959	0.799340001	1	0.608	1	1	0.9979	1	1	1	1	0	0.002	0.2798	0.8874	0.1678	0.5159	0.6089	0.5929	0.3859	0.392	0.998	0.9953	1	0.9696	0.9978	0.9979	0.9977	0.9962	0	0.7202	0.0047	0.9775	0.305	0.7523	0.7901	0.7747	0.6196	0	0.1126	0
	HISTO_BP.Contig457.Fgenesh_histo.211.final_new	1.333578859	0.717467928	0.809377118	0.722575576	0.865003217	0.569414471	0.77390829	0.605811444	0.860146112	0.9965	0.369	0.9796	0.6806	0.2411	0.6479	0.1327	0.0919	0.001	0.0035	0.0075	0.295	0.0225	0.0052	0.0316	0.0017	0.0016	0	0.631	0.9925	0.9809	0.74647	0.3719	0.722	0.2291	0.2024	0.01	0.0204	0.705	0.0191	0.0817	0.0144	0.08	0.0083	0.0047	0	0.3194	0.9775	0.25353
	HISTO_BP.Contig457.Fgenesh_histo.216.final_new	1.253218641	0.961044395	1.931005043	1.221990411	0.837946943	0.565393401	0.60551937	0.675690345	0.991880951	0.9985	0.9855	0.911	0.0694	0	0.0003	0.0556	0.3466	0.0109	0.0015	0.3191	0.0964	0	0	0	0.0009	0.0081	0	0.0145	0.6809	0.2117	0.0014	0	0	0.0024	0.03	0.0001	0.089	0.9036	0.7883	0.0104	0	0	0.0184	0.0957	0.0025	0.9306	1	0.9986
	HISTO_BP.Contig457.Fgenesh_histo.217.final_new	0.770373572	1.123362883	0.849457367	1.029584329	1.393397028	0.831791731	1.101280839	0.801526106	1.794168096	0.9856	0.8118	0.979	0.7972	0.9796	0.9052	0.0733	0.3486	0.9673	0.0144	0.0996	0.5643	0.0816	0.4628	0.1667	0.0049	0.0199	0.1887	0.1882	0.9004	0.8958	0.4678	0.8728	0.6319	0.0352	0.1673	0.6975	0.021	0.4357	0.1042	0.0789	0.4065	0.1649	0.0049	0.0305	0.1703	0.2028	0.9184	0.5322
	HISTO_BP.Contig457.Fgenesh_histo.218.final_new	1.191437606	1.229854751	2.193752552	1.163016975	0.832438896	0.780160999	0.583328472	0.694277548	0.765361955	0.7141	0.9865	0.8917	0.003	0	0.0095	0.7261	0.5282	0.0559	0.2859	0.9338	0.7405	0.0049	0	0.0064	0.5374	0.3526	0.0525	0.0135	0.0662	0.1844	0.0002	0	0.0002	0.1063	0.0373	0.0011	0.1083	0.2595	0.8156	0.0003	0	0.0028	0.3208	0.1772	0.0161	0.997	0.9951	0.9998
	HISTO_BP.Contig457.Fgenesh_histo.223.final_new	0.829985724	1.53752	1.41778	1.42237	1.00408	1.49291	1.03882	1.25763	1.22292	0.0407	0.8598	0.3912	0.0484	0.1195	0.1601	0.4678	0.8913	0.9532	0.9593	0.9848	0.8268	0.4213	0.6343	0.6109	0.844	0.9854	0.9964	0.1402	0.0152	0.1492	0.0107	0.0363	0.0576	0.2184	0.5714	0.5988	0.6088	0.1732	0.8508	0.1498	0.263	0.2879	0.5607	0.8697	0.9141	0.9516	0.5787	0.9893
	HISTO_BP.Contig457.Fgenesh_histo.224.final_new	0.87775195	1.120431839	1.339971994	1.272852593	1.169528909	0.990176233	0.795536498	0.725536716	1.026097556	0.841	0.9885	0.9974	0.5592	0.1432	0.1984	0.7544	0.4255	0.8966	0.159	0.9065	0.9582	0.236	0.0485	0.0582	0.4423	0.1862	0.4875	0.0115	0.0935	0.6965	0.0265	0.0048	0.0038	0.1143	0.0254	0.0781	0.0026	0.0418	0.3035	0.0112	0.0011	0.0016	0.0505	0.0101	0.027	0.4408	0.764	0.9735
	HISTO_BP.Contig457.Fgenesh_histo.23.final_new	1.046229901	1.005708849	0.806334564	0.95606283	0.958820494	1.007587608	0.91933429	0.826154268	0.963650438	0.2619	0.6819	0.9551	0.2561	0.9722	0.5173	0.4616	0.4857	0.2604	0.7381	0.8177	0.9801	0.5157	0.9856	0.7206	0.6378	0.6754	0.5308	0.3181	0.1823	0.8723	0.1733	0.9055	0.3502	0.3398	0.3417	0.1983	0.0449	0.0199	0.1277	0.0108	0.6028	0.0677	0.0916	0.0848	0.0242	0.7439	0.4843	0.8267
	HISTO_BP.Contig457.Fgenesh_histo.236.final_new	1.040728583	1.078650152	2.530010202	1.268410616	0.931846594	0.797644878	0.746562154	0.718463064	0.814270113	0.9405	0.9627	0.9853	0.1742	0	0.0372	0.8402	0.5804	0.3682	0.0595	0.6713	0.7851	0.0162	0	0.0079	0.4463	0.1827	0.0451	0.0373	0.3287	0.5995	0.008	0	0.0026	0.3194	0.1139	0.0262	0.0147	0.2149	0.4005	0.0049	0	0.001	0.2342	0.0693	0.0126	0.8258	0.9838	0.992
	HISTO_BP.Contig457.Fgenesh_histo.29.final_new	1.199509775	1.125499449	1.716741452	1.297710084	0.797369511	0.777272185	0.702212672	0.790572093	0.773543435	0.7502	0.9324	0.6937	0.0055	0	0.0002	0.7161	0.6627	0.0311	0.2498	0.7834	0.4632	0.0024	0	0.0002	0.5247	0.4409	0.0198	0.0676	0.2166	0.1978	0.0009	0	0	0.2897	0.22	0.0046	0.3063	0.5368	0.8022	0.005	0	0	0.5445	0.4802	0.0472	0.9945	0.9976	0.9991
	HISTO_BP.Contig457.Fgenesh_histo.31.final_new	1.160913668	1.009816517	0.876956383	0.925052348	0.985243284	0.957738581	0.908968307	0.867466373	0.709798772	0.093	0.2588	0.474	0.0201	0.4254	0.1991	0.9803	0.0552	0.0181	0.907	0.7085	0.8676	0.2797	0.8302	0.6531	0.9952	0.4037	0.3271	0.7412	0.2915	0.6878	0.1208	0.64	0.4307	0.9794	0.2212	0.1456	0.526	0.1324	0.3122	0.0494	0.457	0.2391	0.9623	0.1195	0.0597	0.9799	0.7203	0.8792
	HISTO_BP.Contig457.Fgenesh_histo.32.final_new	1.515123688	0.673788506	0.825750349	0.687085299	0.657403357	0.596252866	0.552678595	0.52702311	0.573432765	0.827	0.9244	0.9688	0.4186	0.0699	0.3961	0.8425	0.5172	0	0.173	0.7043	0.8273	0.165	0.0204	0.1549	0.5935	0.2524	0	0.0756	0.2957	0.6243	0.0847	0.0116	0.0833	0.4221	0.1387	0	0.0312	0.1727	0.3757	0.0396	0.0034	0.0473	0.3066	0.0922	0	0.5814	0.835	0.9153
	HISTO_BP.Contig457.Fgenesh_histo.33.final_new	1.450230371	0.546508824	0.567225639	0.615476624	0.615221328	0.472770768	0.721197623	0.600253405	0.671618153	1	0.3433	0.9277	0.984	0.9536	0.8704	0.588	0.8456	0	0	0.0011	0.0259	0.1091	0.094	0.0213	0.0086	0.0253	0	0.6567	0.9989	0.9265	0.9815	0.9532	0.887	0.6792	0.862	0.0033	0.0723	0.9741	0.0735	0.792	0.6826	0.4145	0.2013	0.4207	0	0.016	0.8909	0.0185
	HISTO_BP.Contig457.Fgenesh_histo.38.final_new	1.146645996	0.836421554	0.486334014	0.694018092	0.823562883	0.723061959	0.825819473	0.709293843	1.130308336	0.9552	0.6876	0.9624	0.648	1	0.9811	0.0355	0.6813	0.0719	0.0448	0.1606	0.5722	0.1502	0.9975	0.61776	0.0053	0.1945	0.0029	0.3124	0.8394	0.8592	0.4684	0.9996	0.9011	0.033	0.5026	0.0667	0.0376	0.4278	0.1408	0.1184	0.9942	0.5515	0.0037	0.1633	0.0039	0.352	0.8498	0.5316
	HISTO_BP.Contig457.Fgenesh_histo.42.final_new	1.188507754	0.801775769	0.699672553	0.757591447	0.845176457	0.903074361	0.958257535	0.839264224	0.871470152	0.1669	0.0569	0.5148	0.7498	0.9866	0.899	0.3673	0.4784	0.0043	0.8331	0.2605	0.7969	0.9219	0.9969	0.968	0.6397	0.7494	0.118	0.9431	0.7395	0.9316	0.978	0.9995	0.9909	0.7933	0.8798	0.3092	0.4852	0.2031	0.0684	0.7193	0.9726	0.8605	0.3725	0.4918	0.0182	0.2502	0.0781	0.022
	HISTO_BP.Contig457.Fgenesh_histo.50.final_new	0.676160621	1.675000374	0.748985125	1.335657684	1.488360771	1.547365819	1.384813578	1.315592372	1.364426202	0.3324	0.7394	0.863	0.1356	1	0.8209	0.7338	0.4845	1	0.6676	0.8093	0.9067	0.2749	1	0.8655	0.7868	0.593	0.9999	0.2606	0.1907	0.6363	0.0701	0.9993	0.5858	0.5283	0.3196	0.9904	0.137	0.0933	0.3637	0.0216	0.9997	0.4629	0.4063	0.2147	0.9873	0.8644	0.7251	0.9299
	HISTO_BP.Contig457.Fgenesh_histo.51.final_new	1.201625094	0.742449022	0.692802852	0.795785501	0.850762699	0.576091629	0.791681082	0.524191435	0.909241495	0.9935	0.632	0.9988	0.8085	0.8755	0.6127	0.2991	0.4435	0.0523	0.0065	0.032	0.7113	0.0642	0.1581	0.0372	0.0147	0.0239	0.0002	0.368	0.968	0.991	0.6591	0.7682	0.4809	0.2396	0.3449	0.0692	0.0012	0.2887	0.009	0.0186	0.0664	0.0115	0.0051	0.0087	0.0001	0.1915	0.9358	0.3409
	HISTO_BP.Contig457.Fgenesh_histo.54.final_new	1.448228296	0.738077793	0.657381373	0.832031286	0.806922985	0.457929973	0.652522736	0.614052039	0.607421213	0.9695	0.6382	0.7434	0.3197	0.61	0.118	0.76	0.173	0.0045	0.0305	0.0696	0.1184	0.0168	0.0675	0.0049	0.1362	0.0109	0.0012	0.3618	0.9304	0.6033	0.2504	0.4761	0.1095	0.6212	0.1598	0.0116	0.2566	0.8816	0.3967	0.1724	0.3697	0.0678	0.5056	0.1064	0.0063	0.6803	0.9832	0.7496
	HISTO_BP.Contig457.Fgenesh_histo.56.final_new	1.176473551	0.723640463	0.602891023	0.757621161	0.651050957	0.563720944	0.795630645	0.703020876	0.915133873	0.9886	0.6476	0.8318	0.8229	0.952	0.7462	0.3626	0.917	0.1246	0.0114	0.0513	0.177	0.1124	0.3937	0.0756	0.0322	0.2719	0.0017	0.3524	0.9487	0.7094	0.6743	0.8922	0.5948	0.2942	0.8035	0.1182	0.1682	0.823	0.2906	0.4377	0.7305	0.3579	0.167	0.6095	0.0481	0.1771	0.8876	0.3257
	HISTO_BP.Contig457.Fgenesh_histo.57.final_new	0.792877079	1.412212857	1.02844158	1.526565857	1.25488349	1.552040985	1.357750785	1.271484052	0.826309701	0.0329	0.2648	0.4688	0.1596	0.9322	0.0642	0.9984	0.5085	0.9915	0.9671	0.8453	0.9378	0.7671	0.9963	0.5449	1	0.9077	0.9996	0.7352	0.1547	0.6888	0.3961	0.9519	0.2032	0.9982	0.6868	0.989	0.5312	0.0622	0.3112	0.2234	0.9075	0.1012	0.997	0.5231	0.9721	0.8404	0.2329	0.6039
	HISTO_BP.Contig457.Fgenesh_histo.62.final_new	1.240759972	1.078509698	0.92920685	1.032559142	1.037263891	1.192400119	0.846036788	0.861507929	0.63406314	0.0003	0.3571	0.2955	0.0062	0.1413	0.0271	0.935	0.0352	0.0209	0.9997	0.9922	0.9929	0.7794	0.9516	0.8473	0.9993	0.8064	0.8984	0.6429	0.0078	0.4631	0.0453	0.275	0.0966	0.9295	0.1202	0.1163	0.7045	0.0071	0.5369	0.0547	0.3168	0.122	0.9485	0.1385	0.1489	0.9938	0.2206	0.9547
	HISTO_BP.Contig457.Fgenesh_histo.64.final_new	1.132172744	1.131538431	0.652375298	1.070326057	1.226048041	1.095559934	0.87154078	0.787384366	0.786647182	0.0614	0.5474	0.7905	0.0297	0.9186	0.1002	0.7684	0.0184	0.1538	0.9386	0.9246	0.978	0.414	0.9832	0.5725	0.9481	0.2662	0.7124	0.4526	0.0754	0.7357	0.0524	0.8969	0.1191	0.6909	0.0343	0.1981	0.2095	0.022	0.2643	0.0126	0.7851	0.0406	0.4969	0.011	0.066	0.9703	0.586	0.9476
	HISTO_BP.Contig457.Fgenesh_histo.65.final_new	0.983813104	1.254309437	1.228391071	1.090387395	0.904934514	0.99235815	0.939613404	0.917348888	1.056384068	0.5518	0.6663	0.7331	0.0873	0.1671	0.346	0.4202	0.7433	0.5551	0.4482	0.6052	0.6622	0.0948	0.1588	0.3175	0.394	0.6739	0.4924	0.3337	0.3948	0.5489	0.0761	0.1213	0.2485	0.3073	0.5653	0.3763	0.2669	0.3378	0.4511	0.0492	0.098	0.2037	0.2811	0.522	0.324	0.9127	0.9052	0.9239
	HISTO_BP.Contig457.Fgenesh_histo.67.final_new	1.245511234	0.763151605	0.685707457	0.725118245	0.82624283	0.825116987	0.738452249	0.735244541	0.831337426	0.3576	0.8639	0.8836	0.7492	0.982	0.9088	0.3535	0.3731	0.0019	0.6424	0.8961	0.9193	0.8042	0.9811	0.9265	0.4719	0.4958	0.0143	0.1361	0.1039	0.5204	0.3642	0.795	0.575	0.1561	0.155	0.0004	0.1164	0.0807	0.4796	0.3313	0.7717	0.5501	0.128	0.1255	0	0.2508	0.1958	0.6358
	HISTO_BP.Contig457.Fgenesh_histo.68.final_new	0.821472637	1.121671642	0.724361351	1.014925373	0.836380204	1.220135114	1.120326787	0.985520817	1.03582718	0.4808	0.7426	0.955	0.7415	0.9998	0.9154	0.8636	0.993	0.9569	0.5192	0.7209	0.9347	0.7214	0.9994	0.8936	0.8148	0.9835	0.9171	0.2574	0.2791	0.8099	0.5002	0.9983	0.7467	0.668	0.9515	0.7883	0.045	0.0653	0.1901	0.2062	0.9726	0.4221	0.3951	0.8108	0.4646	0.2585	0.2786	0.4998
	HISTO_BP.Contig457.Fgenesh_histo.69.final_new	0.95782671	1.300227372	0.842602262	1.206567867	1.030017553	1.212929841	1.037238652	1.079017338	1.035009369	0.1243	0.5163	0.4162	0.0772	0.8687	0.171	0.528	0.5323	0.6242	0.8757	0.8535	0.7895	0.3444	0.9741	0.5183	0.7973	0.7968	0.898	0.4837	0.1465	0.4124	0.0985	0.8347	0.185	0.5063	0.5108	0.581	0.5838	0.2105	0.5876	0.1407	0.8792	0.2511	0.5784	0.5907	0.6698	0.9228	0.6556	0.9015
	HISTO_BP.Contig457.Fgenesh_histo.70.final_new	1.479624251	1.091346242	1.600159063	1.110456777	0.617849065	0.876795204	0.652373991	0.805157132	0.459719387	0.0086	0.6106	0.0783	0.0002	0	0.0001	0.9969	0.7343	0	0.9914	0.9834	0.7485	0.0674	0	0.0441	0.9995	0.9863	0.1453	0.3894	0.0166	0.0752	0.0007	0	0	0.9806	0.6291	0.0013	0.9217	0.2515	0.9248	0.0231	0	0.0145	0.9991	0.935	0.0542	0.9998	0.9326	0.9993
	HISTO_BP.Contig457.Fgenesh_histo.71.final_new	1.099807199	0.909750139	0.704031991	0.923288674	0.774245102	0.959264709	0.903202642	0.799780342	0.707003006	0.2451	0.5367	0.9044	0.4983	0.9958	0.4301	0.9913	0.9496	0.1028	0.7549	0.7317	0.9581	0.7131	0.9977	0.6629	0.9936	0.9656	0.3332	0.4633	0.2683	0.8452	0.4715	0.9853	0.4183	0.9695	0.8779	0.1506	0.0956	0.0419	0.1548	0.1374	0.8639	0.1063	0.8097	0.587	0.0176	0.5017	0.2869	0.5285
	HISTO_BP.Contig457.Fgenesh_histo.74.final_new	1.536729969	0.699852684	0.992739806	0.8185563	0.606198405	0.610673486	0.673619257	0.555910721	0.733952247	0.6962	0.3829	0.8878	0.2461	0.0008	0.0445	0.1801	0.7177	0	0.3038	0.2275	0.7391	0.1454	0.0012	0.032	0.1359	0.5173	0.0001	0.6171	0.7725	0.902	0.3877	0.008	0.0989	0.3043	0.7599	0.0007	0.1122	0.2609	0.098	0.0514	0.0002	0.0104	0.0588	0.303	0	0.7539	0.8546	0.6123
	HISTO_BP.Contig457.Fgenesh_histo.75.final_new	1.179179483	0.473940557	0.574423173	0.516775988	0.532449872	0.526894909	1.036293906	0.444397042	0.881501529	0.9812	0.1566	1	0.9997	0.9785	0.9959	0.4288	0.9908	0.1201	0.0188	0.0104	0.7391	0.669	0.3857	0.5354	0.0365	0.4884	0.0018	0.8434	0.9896	0.9993	0.9987	0.9867	0.9966	0.7197	0.9929	0.5547	0	0.2609	0.0007	0.3836	0.1546	0.2426	0.0044	0.2404	0.0001	0.0003	0.331	0.0013
	HISTO_BP.Contig457.Fgenesh_histo.78.final_new	1.476864983	1.133891435	1.0341047	0.972458201	1.055772879	0.786470055	0.589129385	0.646257261	0.872029315	0.1683	0.7954	0.6252	0.0006	0.005	0.0143	0.0797	0.0045	0.0027	0.8317	0.9312	0.8665	0.0191	0.0784	0.1309	0.3062	0.0838	0.0902	0.2046	0.0688	0.3148	0.0004	0.0031	0.008	0.049	0.0052	0.0031	0.3748	0.1335	0.6852	0.0015	0.005	0.015	0.0807	0.0106	0.0067	0.9994	0.9809	0.9996
	HISTO_BP.Contig457.Fgenesh_histo.82.final_new	1.010645159	1.304149401	1.902763306	1.522855227	0.913845607	1.092584066	0.961276565	0.998287574	0.838175782	0.1121	0.6173	0.4531	0.0016	0	0	0.948	0.7843	0.4312	0.8879	0.8801	0.8037	0.0354	0	0.0005	0.9853	0.9184	0.824	0.3827	0.1199	0.3647	0.0054	0	0	0.8654	0.6539	0.3556	0.5469	0.1963	0.6353	0.0058	0	0.0002	0.9176	0.7364	0.4921	0.9984	0.9646	0.9946
	HISTO_BP.Contig457.Fgenesh_histo.83.final_new	1.313454302	0.929441799	1.819921567	1.133572283	0.741233543	0.636634495	0.727221218	0.690003565	0.798657974	0.9406	0.6537	0.7706	0.0365	0	0.0008	0.3727	0.6024	0.0031	0.0594	0.1646	0.2984	0.0034	0	0.0002	0.0945	0.1809	0.0004	0.3463	0.8354	0.6372	0.0303	0	0.0015	0.2802	0.4535	0.0104	0.2294	0.7016	0.3628	0.0308	0	0.0028	0.2039	0.3413	0.0113	0.9635	0.9966	0.9697
	HISTO_BP.Contig457.Fgenesh_histo.85.final_new	0.91610027	1.445321987	2.039560342	1.42676949	0.994965209	1.120639986	1.027691353	0.964827372	1.227186101	0.447	0.5825	0.727	0.053	0.0123	0.1112	0.2842	0.7008	0.7238	0.553	0.602	0.7408	0.093	0.0179	0.145	0.3488	0.7042	0.7316	0.4175	0.398	0.5695	0.1466	0.038	0.1815	0.3001	0.5356	0.5336	0.273	0.2592	0.4305	0.0429	0.0085	0.0671	0.1855	0.4516	0.4415	0.947	0.907	0.8534
	HISTO_BP.Contig457.Fgenesh_histo.86.final_new	1.089318119	1.182387024	1.525431304	1.15317292	0.812631545	1.073827576	0.818693776	0.8747491	0.853880722	0.0504	0.8641	0.6807	0.0061	0	0.0159	0.7239	0.8475	0.1704	0.9496	0.9907	0.9561	0.1787	0.0017	0.2776	0.9461	0.9722	0.7396	0.1359	0.0093	0.3053	0.0005	0	0.002	0.3782	0.5158	0.0398	0.3193	0.0439	0.6947	0.0069	0	0.0157	0.5499	0.6872	0.1359	0.9939	0.8213	0.9995
	HISTO_BP.Contig457.Fgenesh_histo.89.final_new	0.869022276	1.210647186	1.668693452	1.035439586	0.919409753	1.189045151	1.107682101	1.099268753	1.351333815	0.3731	0.6167	0.6859	0.2976	0.0047	0.8215	0.1028	0.9771	0.9381	0.6269	0.6804	0.7407	0.4443	0.0172	0.8571	0.2078	0.9635	0.9233	0.3833	0.3196	0.5214	0.2516	0.0093	0.6925	0.1277	0.8929	0.7827	0.3141	0.2593	0.4786	0.1974	0.0037	0.6891	0.0794	0.9074	0.7983	0.7024	0.5557	0.7484
	HISTO_BP.Contig457.Fgenesh_histo.9.final_new	1.551321898	0.555048446	0.415663878	0.620266108	0.76396111	0.642487499	0.706350097	0.558909963	0.608062217	0.5243	0.1991	0.9253	0.9261	0.9995	0.6672	0.688	0.0621	0	0.4757	0.2019	0.899	0.8987	0.9986	0.6342	0.6558	0.0981	0	0.8009	0.7981	0.9754	0.9689	1	0.8548	0.8494	0.2891	0.0019	0.0747	0.101	0.0246	0.5391	0.9836	0.1985	0.2798	0.0116	0	0.0739	0.1013	0.0311
FPS	HISTO_BP.Contig457.Fgenesh_histo.90.final_new	0.428819578	1.492086307	1.824257224	1.630792349	0.921361253	1.610236349	2.055502017	1.829100175	2.476487595	0.9922	0.7589	0.9523	0.9977	0.9077	0.9836	0.4051	1	1	0.0078	0.117	0.224	0.6719	0.2598	0.4604	0.0507	0.9961	0.996	0.2411	0.883	0.7173	0.9313	0.6928	0.8422	0.2478	0.9987	0.999	0.0477	0.776	0.2827	0.8757	0.5028	0.7301	0.1244	0.9988	0.9997	0.0023	0.3281	0.0687
	HISTO_BP.Contig457.Fgenesh_histo.91.final_new	0.711375164	1.484915291	1.021331109	1.253490635	1.155315895	1.633964925	1.321019285	1.310145187	1.133150609	0.1263	0.6862	0.724	0.3093	0.9768	0.8256	0.922	0.917	0.9988	0.8737	0.9093	0.9322	0.7364	0.9961	0.946	0.9727	0.9744	0.999	0.3138	0.0907	0.5342	0.2111	0.9366	0.6318	0.8026	0.7775	0.9697	0.276	0.0678	0.4658	0.1836	0.9288	0.6218	0.7951	0.7606	0.9733	0.6907	0.2636	0.7889
	HISTO_BP.Contig457.Fgenesh_histo.93.final_new	1.387117967	0.941238893	1.307684929	0.873706488	0.823932516	0.59954195	0.612731873	0.663668957	0.861709654	0.9694	0.9309	0.7938	0.0084	0	0.0441	0.0984	0.1253	0.0001	0.0306	0.4368	0.197	0	0	0.0018	0.01	0.0106	0	0.0691	0.5632	0.2603	0.001	0	0.0048	0.0181	0.0255	0	0.2062	0.803	0.7397	0.0037	0	0.0176	0.0529	0.0685	0.0004	0.9916	1	0.999
	HISTO_BP.Contig457.Fgenesh_histo.94.final_new	1.152415883	0.68661282	0.719792772	0.772081459	1.135616055	0.693342532	0.859021003	0.650842516	0.887684107	0.9407	0.5457	0.9927	0.9721	0.9297	0.8535	0.44	0.0127	0.0716	0.0593	0.0834	0.653	0.5166	0.4175	0.246	0.0919	0.0022	0.0068	0.4543	0.9166	0.9775	0.9418	0.8971	0.7898	0.4181	0.0339	0.1154	0.0073	0.347	0.0225	0.3361	0.2531	0.1107	0.0258	0	0.0004	0.0279	0.4834	0.0582
	HISTO_BP.Contig457.Fgenesh_histo.96.final_new	0.92497382	1.169454386	0.913008546	0.99683186	0.996457527	1.154353225	1.065088379	0.948131985	1.270469652	0.2075	0.5871	0.9567	0.1318	0.9772	0.8584	0.0431	0.7974	0.8809	0.7925	0.8201	0.981	0.4255	0.9935	0.9452	0.1922	0.8959	0.9455	0.4129	0.1799	0.8982	0.1265	0.9383	0.7549	0.054	0.7275	0.7683	0.0433	0.019	0.1018	0.0076	0.6581	0.2783	0.0038	0.3207	0.2687	0.8682	0.5745	0.8735
	HISTO_BP.Contig457.Fgenesh_histo.99.final_new	1.348042071	0.861911687	0.584006401	0.739188582	0.877802501	0.729821119	0.770316123	0.670900713	0.602974929	0.5898	0.3506	0.8843	0.0451	0.9889	0.5254	0.9713	0.0453	0	0.4102	0.2954	0.8025	0.05	0.9715	0.449	0.9267	0.0589	0.0012	0.6494	0.7046	0.8944	0.154	0.9857	0.6425	0.965	0.1581	0.005	0.1157	0.1975	0.1056	0.0096	0.8757	0.1806	0.803	0.0189	0.0002	0.9549	0.95	0.846
	HISTO_BP.Contig457.Fgenesh_Neurospora.1.final_new	1.451202421	0.513114456	0.40408122	0.554201434	0.681470856	0.514092333	0.613803414	0.463376099	0.814223659	0.9909	0.842	0.9993	0.9945	0.9999	0.9695	0.1014	0.5442	0.0001	0.0091	0.0991	0.7817	0.4979	0.9323	0.2824	0.0058	0.0396	0	0.158	0.9009	0.9811	0.906	0.9946	0.7634	0.0444	0.2445	0.0002	0.0007	0.2183	0.0189	0.221	0.8063	0.0913	0.0009	0.0089	0	0.0055	0.5021	0.094
	HISTO_BP.Contig457.Fgenesh_Neurospora.105.final_new	0.659900487	1.93785	1.52812	1.55682	1.49385	1.80085	1.42888	1.57979	1.13892	0.0712	0.6867	0.3614	0.0194	0.4732	0.4174	0.9723	0.5569	1	0.9288	0.9578	0.8527	0.2966	0.8573	0.8607	0.9958	0.8894	1	0.3133	0.0422	0.2276	0.0157	0.3232	0.2806	0.899	0.3922	0.9953	0.6386	0.1473	0.7724	0.0543	0.5768	0.5317	0.9698	0.6297	0.9998	0.9806	0.7034	0.9843
	HISTO_BP.Contig457.Fgenesh_Neurospora.11.final_new	1.055360618	0.965142853	1.922489837	1.169992667	0.846545967	0.828362725	0.739667803	0.71195153	0.862999167	0.8565	0.9696	0.9894	0.4416	0.0005	0.0725	0.739	0.7816	0.3039	0.1435	0.7705	0.8451	0.1604	0.0004	0.0188	0.4124	0.4478	0.0939	0.0304	0.2295	0.6126	0.046	0	0.002	0.2121	0.2243	0.024	0.0106	0.1549	0.3874	0.0219	0	0.0014	0.1486	0.1635	0.0117	0.5584	0.8396	0.954
	HISTO_BP.Contig457.Fgenesh_Neurospora.127.final_new	0.841743756	1.3362	1.82253	1.19144	1.1683	1.23709	1.00363	1.12485	1.12983	0.3242	0.946	0.7104	0.104	0	0.4675	0.6684	0.5582	0.981	0.6758	0.9691	0.801	0.2243	0.0002	0.6388	0.7472	0.664	0.978	0.054	0.0309	0.1647	0.0061	0	0.0777	0.194	0.1332	0.5085	0.2896	0.199	0.8353	0.0706	0	0.3197	0.5005	0.3946	0.8601	0.896	0.7757	0.9939
	HISTO_BP.Contig457.Fgenesh_Neurospora.13.final_new	1.263938614	1.129633067	2.040770304	1.27069282	0.766770483	0.765691067	0.702321776	0.826674642	0.687526212	0.6349	0.8376	0.3322	0.0015	0	0	0.8783	0.606	0.0049	0.3651	0.7344	0.2629	0.0002	0	0	0.7534	0.4863	0.0109	0.1624	0.2656	0.1213	0.0003	0	0	0.553	0.2816	0.0029	0.6678	0.7371	0.8787	0.0089	0	0.0007	0.8878	0.6959	0.0701	0.9985	0.9998	0.9997
	HISTO_BP.Contig457.Fgenesh_Neurospora.164.final_new	1.102755311	1.006254483	1.503735764	1.159964859	0.922802266	0.805990119	0.812824915	0.844919441	0.850529133	0.9615	0.9366	0.8609	0.068	0	0.0005	0.7854	0.4068	0.0394	0.0385	0.4659	0.2498	0.0028	0	0	0.28	0.0595	0.0016	0.0634	0.5341	0.3164	0.0049	0	0	0.3122	0.0819	0.0045	0.1391	0.7502	0.6836	0.0138	0	0	0.4803	0.1589	0.011	0.932	0.9972	0.9951
	HISTO_BP.Contig457.Fgenesh_Neurospora.166.final_new	0.573733439	1.832021789	1.436544915	1.720042799	1.782247945	1.375166578	1.537969943	1.466417003	1.683167161	0.936	0.7826	0.9007	0.3556	0.8612	0.5388	0.5894	0.4414	1	0.064	0.28	0.371	0.0444	0.4243	0.1033	0.1704	0.0942	0.98	0.2174	0.72	0.6193	0.1447	0.6322	0.2467	0.3299	0.2271	0.9938	0.0993	0.629	0.3807	0.0622	0.5277	0.1429	0.2303	0.1331	0.9927	0.6444	0.9556	0.8553
	HISTO_BP.Contig457.Fgenesh_Neurospora.172.final_new	1.331870136	0.907781312	1.649242604	1.011532136	0.806756731	0.639963138	0.701335603	0.769370084	0.727234911	0.9284	0.716	0.4309	0.0464	0	0.0064	0.5959	0.2907	0.0033	0.0716	0.2389	0.0954	0.0026	0	0.0006	0.2282	0.0679	0.0005	0.284	0.7611	0.2668	0.0337	0	0.0073	0.4274	0.1923	0.0076	0.5691	0.9046	0.7332	0.1089	0	0.0298	0.6268	0.3855	0.0239	0.9536	0.9974	0.9663
	HISTO_BP.Contig457.Fgenesh_Neurospora.178.final_new	0.784173241	1.336049127	1.113083406	1.179055725	0.933262405	1.332344075	1.320360986	1.348536178	1.130992711	0.3976	0.4202	0.3497	0.3715	0.7329	0.6875	0.7427	0.9694	0.9704	0.6024	0.5246	0.4747	0.4958	0.784	0.7378	0.7638	0.9571	0.9537	0.5798	0.4754	0.4464	0.4741	0.7616	0.7084	0.7508	0.9442	0.941	0.6503	0.5253	0.5536	0.5229	0.7872	0.7738	0.7814	0.9642	0.9672	0.6285	0.5042	0.5259
	HISTO_BP.Contig457.Fgenesh_Neurospora.181.final_new	1.192673165	0.901368012	0.831212413	0.804681935	0.734306044	0.985401996	0.886131162	0.939140715	0.968035658	0.018	0.2473	0.0678	0.1964	0.5338	0.6879	0.0638	0.9324	0.0063	0.982	0.8864	0.7065	0.8397	0.9622	0.9836	0.5699	0.9959	0.4347	0.7527	0.1136	0.2385	0.4411	0.7401	0.8485	0.2096	0.9523	0.0856	0.9322	0.2935	0.7615	0.6875	0.9066	0.9552	0.4024	0.9907	0.2345	0.8036	0.1603	0.5589
YPS	HISTO_BP.Contig457.Fgenesh_Neurospora.183.final_new	3.444188925	0.494941224	1.111009244	0.611739218	0.477172721	0.289186369	0.204188728	0.495094366	0.338908366	0.5013	0.8916	0.0104	0.0074	0	0.0002	0.2341	0.0164	0	0.4987	0.8668	0.0202	0.0187	0	0.002	0.2848	0.0457	0	0.1084	0.1332	0.0043	0.0036	0	0.0004	0.0694	0.0076	0	0.9896	0.9798	0.9957	0.5068	0.0011	0.2068	0.8871	0.5382	0.0036	0.9926	0.9813	0.9964
	HISTO_BP.Contig457.Fgenesh_Neurospora.200.final_new	0.585113541	2.01364	1.58202	2.08081	1.17964	1.88832	1.55507	1.9409	1.30015	0.2228	0.7677	0.126	0.0796	0.7107	0.0567	0.9798	0.9993	1	0.7772	0.903	0.4167	0.3258	0.8429	0.2674	0.9823	0.9967	0.9999	0.2323	0.097	0.0612	0.0372	0.4636	0.0211	0.8574	0.9552	0.9985	0.874	0.5833	0.9388	0.3768	0.893	0.304	0.9932	0.9999	1	0.9204	0.6742	0.9628
	HISTO_BP.Contig457.Fgenesh_Neurospora.31.final_new	0.860974204	2.015025575	2.259201167	1.612472027	1.098485454	1.109215153	0.999040921	1.48609335	1.297174712	0.5717	0.7086	0.1346	0.0064	0.0101	0.0574	0.3216	0.6068	0.8379	0.4283	0.6381	0.1356	0.0109	0.0115	0.0664	0.3014	0.5263	0.6801	0.2914	0.3619	0.0966	0.0142	0.0093	0.0531	0.2208	0.3828	0.5029	0.8654	0.8644	0.9034	0.1294	0.0856	0.3759	0.6738	0.8552	0.9532	0.9936	0.9891	0.9858
	HISTO_BP.Contig457.Fgenesh_Neurospora.32.final_new	0.867031092	1.268044842	1.350275768	1.129471244	0.999160705	1.383717677	1.073408337	1.082740498	1.154610127	0.0072	0.8282	0.801	0.1015	0.0267	0.6111	0.4972	0.9508	0.9847	0.9928	0.9963	0.9965	0.8468	0.6211	0.99	0.9474	0.9983	1	0.1718	0.0037	0.4506	0.0264	0.0072	0.3075	0.2637	0.7499	0.8018	0.199	0.0035	0.5494	0.0279	0.0079	0.3286	0.2797	0.786	0.8499	0.8985	0.1532	0.9736
	HISTO_BP.Contig457.Fgenesh_Neurospora.38.final_new	0.942897893	1.179486976	1.353311528	1.089347514	0.791947478	1.008133301	0.978918358	1.119433599	0.831742839	0.7077	0.771	0.3132	0.2019	0.0164	0.4095	0.9657	0.9943	0.7434	0.2923	0.5808	0.1833	0.1144	0.0075	0.248	0.8916	0.9596	0.5338	0.229	0.4192	0.1453	0.0951	0.0075	0.1949	0.8541	0.9327	0.4357	0.6868	0.8167	0.8547	0.3526	0.0625	0.5857	0.9682	0.9943	0.8255	0.7981	0.8856	0.9049
	HISTO_BP.Contig457.Fgenesh_Neurospora.43.final_new	0.932559777	1.153516974	1.517935486	1.172558257	0.923726985	1.020281933	0.899021864	1.151467204	1.010770282	0.711	0.9616	0.2462	0.23	0.0004	0.1821	0.6996	0.9174	0.7977	0.289	0.869	0.1408	0.1285	0.0002	0.115	0.5327	0.7871	0.5674	0.0384	0.131	0.0185	0.0195	0	0.0136	0.2059	0.4163	0.1699	0.7538	0.8592	0.9815	0.4811	0.0146	0.4174	0.8103	0.9518	0.8899	0.77	0.8715	0.9805
	HISTO_BP.Contig457.Fgenesh_Neurospora.44.final_new	0.811409094	1.488344181	1.40617643	1.256631122	1.199926141	1.505063934	1.3784979	1.526473711	0.923233163	0.0061	0.1032	0.0036	0.0112	0.0699	0.4237	0.9971	0.6389	0.9983	0.9939	0.8282	0.4522	0.5517	0.7769	0.9762	1	0.9839	1	0.8968	0.1718	0.1445	0.2155	0.4248	0.8172	0.9999	0.8806	0.9991	0.9964	0.5478	0.8555	0.5914	0.8085	0.9792	1	0.9886	1	0.9888	0.4483	0.7845
	HISTO_BP.Contig457.Fgenesh_Neurospora.49.final_new	0.821328252	1.36683	1.37808	1.35289	1.17717	1.28951	1.04862	1.08623	1.13575	0.1951	0.9653	0.9426	0.0536	0.0629	0.0794	0.79	0.6589	0.9969	0.8049	0.9928	0.9864	0.2349	0.2344	0.2922	0.8903	0.8224	0.9991	0.0347	0.0072	0.356	0.0008	0.0038	0.0036	0.236	0.1256	0.7218	0.0574	0.0136	0.644	0.0009	0.0028	0.0038	0.3364	0.1923	0.8491	0.9464	0.7651	0.9992
YPS	HISTO_BP.Contig457.Fgenesh_Neurospora.65.final_new	2.76986025	0.299471729	0.340315572	0.34759925	0.419981832	0.303762143	0.24082993	0.20459772	0.397770703	0.8642	0.9919	0.9999	0.8651	0.6249	0.588	0.3086	0.1842	0	0.1358	0.8853	0.9748	0.5318	0.2957	0.2313	0.1198	0.0657	0	0.0081	0.1147	0.7901	0.1473	0.0617	0.0309	0.0187	0.0065	0	0.0001	0.0252	0.2099	0.0347	0.0124	0.0031	0.0027	0.0011	0	0.1349	0.4682	0.8527
	HISTO_BP.Contig457.Fgenesh_Neurospora.76.final_new	1.562900761	0.49755706	0.389623546	0.586570456	0.57508825	0.435618605	0.625809443	0.486741111	0.675798144	0.9575	0.5453	0.9021	0.9083	0.9768	0.6901	0.4092	0.7139	0.0013	0.0425	0.0708	0.3361	0.3016	0.6425	0.1224	0.0772	0.1532	0.0003	0.4547	0.9292	0.8619	0.8673	0.9625	0.6324	0.3922	0.6475	0.0079	0.0979	0.6639	0.1381	0.4521	0.7874	0.2153	0.1242	0.2564	0.0008	0.0917	0.6984	0.1327
	HISTO_BP.Contig457.Fgenesh_Neurospora.81.final_new	0.955265648	1.109584326	0.702508658	1.038040844	1.160270325	1.127610698	1.036628801	0.998861936	0.929074726	0.1917	0.5399	0.696	0.2444	1	0.5222	0.8752	0.1367	0.7497	0.8083	0.7997	0.8903	0.5674	1	0.7855	0.9404	0.3968	0.904	0.4601	0.2003	0.6404	0.2368	0.9993	0.4836	0.7943	0.1783	0.6537	0.304	0.1097	0.3596	0.1394	0.9991	0.354	0.7184	0.1153	0.5133	0.7556	0.4326	0.7632
	HISTO_BP.Contig457.Fgenesh_Neurospora.96.final_new	1.525130146	0.908157396	1.034832588	0.895930097	0.968447675	0.853947487	0.610794442	0.581913867	0.475400406	0.134	0.6235	0.7056	0.0574	0.0203	0.0746	0.8944	0.0511	0.0117	0.866	0.9013	0.9272	0.3954	0.2313	0.4187	0.9631	0.334	0.2504	0.3765	0.0987	0.5745	0.052	0.0207	0.0657	0.7843	0.057	0.0201	0.2944	0.0728	0.4255	0.0365	0.0185	0.0447	0.7368	0.0429	0.0127	0.9426	0.6046	0.948
	HISTO_BP.Contig457.Fgenesh_Neurospora.98.final_new	0.919563636	1.047545608	0.659074133	0.910833861	0.947056575	1.090247021	0.91776073	0.813290889	0.972490246	0.4843	0.9264	0.9961	0.6483	0.9992	0.9404	0.7937	0.8654	0.8214	0.5157	0.9011	0.9874	0.6371	0.9987	0.9248	0.7657	0.8236	0.765	0.0736	0.0989	0.8365	0.149	0.9743	0.5232	0.3534	0.4324	0.2496	0.0039	0.0126	0.1635	0.0158	0.8934	0.196	0.1233	0.1681	0.0493	0.3517	0.3629	0.851
	HISTO_BP.Contig457.fgenesh_plus.10.final_new	1.257654552	0.725696097	0.573509592	0.781676369	1.007358128	0.596811287	0.864479683	0.62929487	0.821139564	0.9828	0.2494	0.9687	0.7773	0.9803	0.5602	0.4194	0.0372	0.0192	0.0172	0.0117	0.3448	0.0872	0.5772	0.0418	0.04	0.0011	0.0008	0.7506	0.9883	0.9822	0.8914	0.9857	0.751	0.6195	0.1776	0.1533	0.0313	0.6552	0.0178	0.1478	0.7106	0.0686	0.0731	0.0027	0.0004	0.2227	0.9128	0.1086
	HISTO_BP.Contig457.fgenesh_plus.113.final_new	1.082773227	1.180222617	0.723212444	0.790862458	0.677997112	0.861346746	0.803383831	0.843110251	3.746704989	0.6519	0.7828	0.6953	0.0878	0.8409	0.7873	0	0.9133	0.3034	0.3481	0.6369	0.5355	0.0692	0.7438	0.6541	0	0.8174	0.2277	0.2172	0.3631	0.4024	0.0392	0.6459	0.5256	0	0.7331	0.1406	0.3047	0.4645	0.5976	0.0508	0.7317	0.6189	0	0.8014	0.2035	0.9122	0.9308	0.9608
	HISTO_BP.Contig457.fgenesh_plus.119.final_new	1.033703123	0.867079099	0.818303685	0.839220641	0.827957072	0.933219824	0.936070386	0.77042196	1.210987758	0.6475	0.6252	0.9926	0.8864	0.9326	0.9332	0.0339	0.9465	0.319	0.3525	0.4769	0.9635	0.7526	0.8602	0.827	0.029	0.8364	0.2538	0.3748	0.5231	0.9671	0.772	0.8673	0.8339	0.0303	0.845	0.2597	0.0074	0.0365	0.0329	0.1106	0.3086	0.2042	0.0007	0.2614	0.0035	0.1136	0.2474	0.228
	HISTO_BP.Contig457.fgenesh_plus.123.final_new	1.326327187	0.605834614	0.480215136	0.676916058	0.631626969	0.635540722	0.658989627	0.504000192	0.780738571	0.8358	0.7817	0.9804	0.8912	0.9842	0.7149	0.4477	0.8408	0.021	0.1642	0.4397	0.8372	0.5931	0.8795	0.3754	0.2155	0.5004	0.0133	0.2183	0.5603	0.8763	0.661	0.9114	0.4395	0.257	0.5657	0.0169	0.0196	0.1628	0.1237	0.2099	0.5793	0.1099	0.0601	0.1818	0.0013	0.1088	0.4069	0.339
	HISTO_BP.Contig457.fgenesh_plus.128.final_new	0.937526602	1.164152879	0.861581921	0.898607748	1.114347928	1.155804412	0.937735405	0.932178168	1.793894606	0.2047	0.8968	0.8899	0.1836	0.9402	0.9275	0	0.356	0.7684	0.7953	0.9613	0.9581	0.4637	0.9703	0.9734	0.0018	0.5859	0.9038	0.1032	0.0387	0.497	0.0384	0.6966	0.6101	0	0.1302	0.2807	0.1101	0.0419	0.503	0.0368	0.6972	0.6169	0.0001	0.1293	0.2818	0.8164	0.5363	0.9616
	HISTO_BP.Contig457.fgenesh_plus.20.final_new	1.684780814	0.632292037	0.842211942	0.680431991	0.659838158	0.54892647	0.583739485	0.609263872	0.515748377	0.8027	0.559	0.413	0.2769	0.0032	0.1111	0.8737	0.1846	0	0.1973	0.306	0.1821	0.1138	0.0013	0.0414	0.6685	0.0944	0	0.441	0.694	0.3573	0.2502	0.0034	0.1152	0.7973	0.1955	0	0.587	0.8179	0.6427	0.3759	0.009	0.1959	0.8735	0.2918	0.0002	0.7231	0.8862	0.7498
	HISTO_BP.Contig457.fgenesh_plus.34.final_new	0.902314917	1.208244175	0.74298621	1.13899043	1.154808607	1.272118699	1.129413338	0.975949536	1.019495958	0.1658	0.4434	0.8073	0.2816	0.9705	0.4024	0.6746	0.3877	0.7847	0.8342	0.7635	0.9413	0.6094	0.9937	0.7417	0.8401	0.6788	0.9255	0.5566	0.2365	0.7944	0.3539	0.9678	0.4751	0.6851	0.456	0.7645	0.1927	0.0587	0.2056	0.1159	0.8916	0.1785	0.4345	0.2145	0.44	0.7184	0.3906	0.6461
	HISTO_BP.Contig457.fgenesh_plus.57.final_new	1.081121369	1.121426341	0.761771271	1.198167178	1.066784487	1.109222765	0.991201542	0.894951742	0.762533042	0.0689	0.292	0.5841	0.0456	0.8723	0.0357	0.8944	0.1578	0.2362	0.9311	0.7774	0.923	0.4591	0.9824	0.3072	0.9737	0.5845	0.7675	0.708	0.2226	0.7483	0.1938	0.9149	0.1349	0.9184	0.3467	0.4797	0.4159	0.077	0.2517	0.0622	0.8146	0.0473	0.8164	0.1702	0.2241	0.9544	0.5409	0.8062
	HISTO_BP.Contig457.fgenesh_plus.59.final_new	1.263552332	0.736943628	0.757446725	0.883877021	0.777615211	0.690334348	0.715036479	0.656099097	0.821422948	0.9843	0.9427	0.9969	0.8824	0.7629	0.0497	0.3129	0.5951	0.0003	0.0157	0.3169	0.7576	0.1826	0.1037	0.0007	0.0302	0.0877	0	0.0573	0.6831	0.8645	0.3512	0.2189	0.0052	0.0725	0.1649	0.0001	0.0031	0.2424	0.1355	0.0622	0.0326	0	0.0143	0.0359	0	0.1176	0.8174	0.6488
	HISTO_BP.Contig457.fgenesh_plus.66.final_new	1.046734594	0.926163735	0.768146892	0.977012636	0.875357404	0.995601183	0.981383073	1.097057759	0.709486545	0.287	0.3697	0.0623	0.6323	0.9708	0.4079	0.9969	0.8404	0.2377	0.713	0.5666	0.1567	0.7735	0.9843	0.5717	0.9971	0.8768	0.4806	0.6303	0.4334	0.138	0.7088	0.9763	0.5158	0.9953	0.849	0.4078	0.9377	0.8433	0.862	0.939	0.9961	0.8525	0.9995	0.9723	0.8167	0.3677	0.2265	0.2912
	HISTO_BP.Contig457.fgenesh_plus.81.final_new	1.348662679	0.809211593	0.623838102	0.777632909	0.836566894	0.812405644	0.721749492	0.660482352	0.681599271	0.1149	0.617	0.8885	0.137	0.9632	0.3015	0.7736	0.1218	0.0006	0.8851	0.8823	0.981	0.5152	0.9937	0.6922	0.9228	0.4038	0.0166	0.383	0.1177	0.8013	0.1318	0.902	0.239	0.67	0.1265	0.001	0.1115	0.019	0.1987	0.0278	0.6834	0.0759	0.401	0.037	0.0002	0.863	0.4848	0.8682
FPS	HISTO_BP.Contig457.fgenesh_plus.83.final_new	0.491353519	0.88090955	0.810828701	1.139914098	0.901313795	1.008494189	1.22884285	1.093163214	0.90854472	0.9999	0.9991	0.9999	1	1	1	1	1	1	0.0001	0.1639	0.3567	0.7789	0.8441	0.2769	0.6753	0.7124	0.531	0.0009	0.8361	0.7043	0.9639	0.9715	0.6533	0.8998	0.9164	0.8723	0.0001	0.6433	0.2957	0.8665	0.9137	0.4112	0.778	0.8032	0.6781	0	0.2211	0.0361
	HISTO_BP.Contig457.fgenesh_plus.84.final_new	1.400657231	0.607687962	0.600860831	0.51891801	0.521419422	0.431278006	0.64828416	0.526663763	0.894750915	0.9991	0.7724	0.989	0.9002	0.857	0.9914	0.0654	0.9902	0.0007	0.0009	0.0098	0.1356	0.023	0.0602	0.1507	0.0004	0.1667	0	0.2276	0.9902	0.9196	0.6751	0.6723	0.9261	0.0392	0.8894	0.003	0.011	0.8644	0.0804	0.154	0.2289	0.5321	0.0016	0.5112	0.0001	0.0998	0.977	0.3249
	HISTO_BP.Contig457.fgenesh_plus.92.final_new	0.802739431	1.371859465	1.122363294	1.168875118	1.156590085	1.3210483	1.211507457	1.225992543	1.1689255	0.2928	0.5978	0.5571	0.1969	0.7972	0.7134	0.6869	0.7427	0.9921	0.7072	0.7589	0.7235	0.3908	0.8856	0.834	0.7948	0.8336	0.995	0.4022	0.2411	0.4685	0.1815	0.7134	0.6003	0.596	0.6325	0.948	0.4429	0.2765	0.5315	0.1963	0.7365	0.6414	0.6213	0.6578	0.957	0.8031	0.6092	0.8185
	HISTO_BP.Contig457.fgenesh_plus.93.final_new	0.912553319	1.176878604	1.249112206	1.112909987	0.93040012	1.06342289	1.096712197	1.101418098	1.09694156	0.6248	0.4852	0.4862	0.2712	0.1059	0.4343	0.4868	0.9323	0.8417	0.3752	0.386	0.394	0.211	0.0823	0.3476	0.4197	0.8431	0.7096	0.5148	0.614	0.4827	0.2998	0.1519	0.4576	0.5022	0.8764	0.7779	0.5138	0.606	0.5173	0.3097	0.169	0.4747	0.5096	0.8742	0.7789	0.7288	0.789	0.7002
	HISTO_BP.Contig457.fgenesh_plus.98.final_new	1.334209734	0.694977326	0.978204611	0.88408438	0.639794392	0.70270543	0.736977374	0.78497234	0.593556352	0.7505	0.5605	0.32	0.7727	0.0173	0.0707	0.9705	0.9176	0.0005	0.2495	0.3382	0.1644	0.5298	0.0065	0.0335	0.8779	0.7588	0.0006	0.4395	0.6618	0.307	0.6882	0.0191	0.0748	0.9194	0.8325	0.0039	0.68	0.8356	0.693	0.8506	0.0553	0.181	0.9699	0.9253	0.0196	0.2273	0.4702	0.3118
	HISTO_BP.Contig457.genewise.108.final_new	1.146076907	1.349283977	1.950481137	1.351880808	0.938909056	1.236793707	0.918347948	0.885594826	0.688814344	0.0013	0.314	0.4473	0	0	0	0.9598	0.2647	0.0652	0.9987	0.9934	0.9939	0.2246	0	0.2317	0.9992	0.9626	0.9647	0.686	0.0066	0.6084	0.0011	0	0.002	0.9641	0.4343	0.2313	0.5527	0.0061	0.3916	0.0006	0.0002	0.0017	0.9448	0.3463	0.1524	1	0.7754	0.9989
	HISTO_BP.Contig457.genewise.17.final_new	1.283276893	0.501961963	0.229469375	0.610546871	0.585348839	0.521962514	0.717282257	0.759637714	0.834573233	0.999	0.7744	0.5792	0.9992	1	0.9616	0.2939	0.992	0.0039	0.001	0.0125	0.0087	0.6006	0.9992	0.1789	0.0044	0.2595	0	0.2256	0.9875	0.3539	0.9932	1	0.8504	0.1661	0.9129	0.0046	0.4208	0.9913	0.6461	0.9942	1	0.9016	0.2984	0.9419	0.0324	0.0008	0.3994	0.0068
	HISTO_BP.Contig457.genewise.45.final_new	1.16449717	0.829219964	0.518709865	0.881350306	0.899717822	0.851223637	0.786400465	0.749592813	0.833992095	0.5513	0.8586	0.9393	0.6842	1	0.3884	0.6206	0.2995	0.0104	0.4487	0.7975	0.9115	0.6403	1	0.3604	0.5706	0.3098	0.0356	0.1414	0.2025	0.6815	0.2958	0.9997	0.134	0.3193	0.1237	0.0117	0.0607	0.0885	0.3185	0.1526	0.9993	0.0608	0.1834	0.0608	0.0032	0.3158	0.3597	0.7042
	HISTO_BP.Contig457.genewise.48.final_new	0.848082356	1.514576237	1.858754091	1.339878448	0.986091632	1.345964403	1.079543178	1.050540974	0.834836038	0.0605	0.8598	0.9274	0.0001	0	0.0583	0.9973	0.9781	0.9954	0.9395	0.9811	0.9932	0.1208	0.0018	0.5071	0.9991	0.9954	0.9995	0.1402	0.0189	0.6052	0.0003	0	0.0182	0.9767	0.778	0.7848	0.0726	0.0068	0.3948	0	0	0.009	0.972	0.7249	0.7299	0.9999	0.8792	0.9997
	HISTO_BP.Contig457.genewise.52.final_new	1.849036924	0.700086495	0.685574066	0.754759129	0.724346583	0.37606709	0.562701666	0.470700613	0.600913843	0.998	0.3693	0.89	0.0098	0.0595	0.0034	0.2138	0.0057	0	0.002	0.0025	0.0524	0	0.0002	0	0.0013	0	0	0.6307	0.9975	0.909	0.0422	0.1109	0.0135	0.3416	0.0419	0	0.11	0.9476	0.091	0.0018	0.0116	0.0001	0.0652	0.0009	0	0.9902	1	0.9578
FPS	HISTO_BP.Contig457.genewise.62.final_new	0.492888155	1.718071512	1.619769567	1.908455539	1.083356079	1.679122933	2.326542766	2.017658784	1.049047584	0.8555	0.214	0.5081	0.8089	0.8214	0.6363	0.9922	0.9984	1	0.1445	0.0597	0.2342	0.45	0.5516	0.2636	0.9423	0.9564	0.9933	0.786	0.9403	0.7302	0.9209	0.9154	0.8309	0.9953	0.9985	1	0.4919	0.7658	0.2698	0.7285	0.7654	0.5773	0.975	0.9832	0.9988	0.1911	0.55	0.0791
	HISTO_BP.Contig457.genewise.79.final_new	0.924384563	1.387910632	1.514870444	1.406813673	0.96227051	1.281829949	1.011573134	1.202273267	1.031096576	0.0481	0.751	0.1613	0.0108	0.0021	0.0085	0.6416	0.8344	0.8198	0.9519	0.9741	0.7051	0.2485	0.0847	0.2247	0.9178	0.9807	0.9857	0.249	0.0259	0.0747	0.0059	0.0013	0.0058	0.4483	0.6244	0.5406	0.8387	0.2949	0.9253	0.1262	0.0407	0.1123	0.8481	0.9346	0.9447	0.9892	0.7515	0.9941
	HISTO_BP.Contig457-snap.10.final_new	0.660940784	1.418989936	1.09009085	1.29222165	1.181404844	1.669093271	1.441639181	1.378280345	1.722759749	0.1862	0.6658	0.7905	0.6993	0.9916	0.9038	0.1809	0.9709	1	0.8138	0.8655	0.9226	0.8867	0.9982	0.9744	0.4248	0.9866	1	0.3342	0.1345	0.6235	0.5521	0.9709	0.7806	0.1522	0.8945	0.9954	0.2095	0.0774	0.3765	0.4182	0.9446	0.6739	0.1014	0.8348	0.9891	0.3007	0.1133	0.4479
	HISTO_BP.Contig457-snap.101.final_new	0.85165618	1.099025182	1.197781517	1.140616754	1.08741499	1.230680381	1.113602645	1.05948481	1.197353354	0.2373	0.7676	0.9378	0.8384	0.3883	0.6619	0.4062	0.8333	0.9965	0.7627	0.8975	0.9784	0.9392	0.6377	0.8334	0.6092	0.907	0.9962	0.2324	0.1025	0.7391	0.5756	0.1943	0.3932	0.2284	0.5952	0.9196	0.0622	0.0216	0.2609	0.3135	0.0577	0.1702	0.103	0.39	0.7845	0.1616	0.0608	0.4244
FPS	HISTO_BP.Contig457-snap.111.final_new	0.459323914	2.174509518	1.218988979	1.093463386	1.324963819	1.784676252	1.461014104	1.090406173	1.252224401	0.8416	0.9697	0.9995	0.5087	0.9978	0.9986	0.9797	0.9853	1	0.1584	0.8213	0.9828	0.1994	0.9516	0.9803	0.8836	0.8595	0.9948	0.0303	0.1787	0.8894	0.0515	0.7789	0.8756	0.6907	0.6321	0.9494	0.0005	0.0172	0.1106	0.0027	0.3088	0.4813	0.3198	0.2481	0.6412	0.4913	0.8006	0.9485
	HISTO_BP.Contig457-snap.125.final_new	0.824962266	1.312917259	0.486599062	1.14623275	1.370262958	1.330843568	1.165940012	1.139094342	0.975300232	0.2587	0.5989	0.6727	0.2974	1	0.6538	0.8973	0.2367	0.939	0.7413	0.7804	0.8295	0.5335	0.9998	0.8177	0.9234	0.4456	0.9517	0.4011	0.2196	0.5559	0.2451	0.9996	0.5477	0.7934	0.2197	0.8131	0.3273	0.1705	0.4441	0.2014	1	0.4893	0.7656	0.1815	0.7801	0.7026	0.4665	0.7549
	HISTO_BP.Contig457-snap.131.final_new	1.159588709	0.805048839	0.634276291	0.833178993	0.783432703	0.808962324	0.807573259	0.779779272	0.73298871	0.7882	0.7729	0.8778	0.7774	0.9968	0.6465	0.9308	0.8611	0.0265	0.2118	0.4931	0.6344	0.5097	0.9699	0.384	0.7717	0.6097	0.0131	0.2271	0.5069	0.6304	0.5025	0.9665	0.3857	0.769	0.6116	0.0217	0.1222	0.3656	0.3696	0.3736	0.9618	0.2657	0.6668	0.488	0.0045	0.2226	0.4903	0.4975
	HISTO_BP.Contig457-snap.139.final_new	0.716758531	1.46395	1.34685	1.28305	1.18284	1.50839	1.38437	1.40377	1.52445	0.1117	0.5524	0.4653	0.2232	0.6849	0.8845	0.1305	0.9875	1	0.8883	0.8631	0.8399	0.6599	0.9084	0.9795	0.446	0.9946	1	0.4476	0.1369	0.4242	0.2442	0.6284	0.8234	0.16	0.9537	1	0.5347	0.1601	0.5758	0.2868	0.694	0.8781	0.1882	0.9689	1	0.7768	0.3401	0.7558
	HISTO_BP.Contig457-snap.14.final_new	0.981940203	1.257277586	0.994170699	0.961885338	1.934315491	0.817903043	0.982439772	0.723238372	1.661980082	0.9137	0.5822	0.9759	0.1176	0.5531	0.646	0.0102	0.0009	0.5599	0.0863	0.1813	0.7396	0.0197	0.165	0.2137	0.0034	0	0.1396	0.4178	0.8187	0.9382	0.1202	0.4747	0.553	0.0231	0.0023	0.472	0.0241	0.2604	0.0618	0.0055	0.0646	0.0744	0.0009	0.0001	0.0451	0.8824	0.9803	0.8798
	HISTO_BP.Contig457-snap.140.final_new	0.859483107	1.37331	1.19305	1.14855	1.30709	1.44488	1.14526	1.12009	1.05795	0.0098	0.5603	0.6503	0.0514	0.4042	0.5422	0.772	0.1449	0.9615	0.9902	0.9794	0.9857	0.6829	0.9502	0.9765	0.9867	0.7623	0.9997	0.4397	0.0206	0.57	0.0665	0.3612	0.4668	0.6973	0.1655	0.8738	0.3497	0.0143	0.43	0.0543	0.306	0.4044	0.6434	0.1465	0.8296	0.9486	0.3171	0.9335
	HISTO_BP.Contig457-snap.146.final_new	0.974948926	0.782050508	0.603872027	1.080248554	0.944027102	0.809351562	1.197345379	0.786180993	1.410306888	0.9473	0.1488	0.928	0.9486	0.9985	0.3613	0.0335	0.6952	0.5696	0.0527	0.0143	0.5579	0.5738	0.928	0.0546	0.0051	0.2199	0.0998	0.8512	0.9857	0.9806	0.9896	0.9989	0.7316	0.2219	0.8729	0.8535	0.072	0.4421	0.0194	0.5224	0.882	0.0514	0.0099	0.2028	0.1135	0.0514	0.4262	0.0104
	HISTO_BP.Contig457-snap.147.final_new	0.912274876	1.199856085	1.395606349	1.213892063	0.846560847	1.150501587	1.047686772	1.089862434	0.997536508	0.2941	0.689	0.5309	0.1484	0.004	0.1131	0.8299	0.9963	0.9099	0.7059	0.817	0.7075	0.3374	0.0297	0.2911	0.8869	0.9964	0.9254	0.311	0.183	0.3643	0.0993	0.0038	0.0834	0.6651	0.966	0.6926	0.4691	0.2925	0.6357	0.1584	0.0068	0.1315	0.7691	0.9844	0.8104	0.8516	0.6626	0.9007
	HISTO_BP.Contig457-snap.151.final_new	0.931847162	1.473628085	1.810022177	1.43950361	1.1102062	1.240909734	1.140584155	1.152144576	0.943707828	0.0235	0.2257	0.1803	0.0001	0	0.0007	0.9033	0.3392	0.85	0.9765	0.8361	0.8058	0.0182	0.0003	0.0538	0.9903	0.8386	0.9941	0.7743	0.1639	0.4554	0.003	0	0.0108	0.9392	0.5899	0.9208	0.8197	0.1942	0.5446	0.0041	0.0001	0.0073	0.9518	0.6367	0.948	0.9999	0.9818	0.997
	HISTO_BP.Contig457-snap.163.final_new	1.199527199	0.731777281	0.810243858	0.851020108	0.818126986	0.799253768	0.775253712	0.701345883	0.74047397	0.7008	0.8027	0.9811	0.9315	0.6036	0.4144	0.8595	0.5861	0.0081	0.2992	0.621	0.9064	0.8044	0.4348	0.2601	0.7176	0.4243	0.0096	0.1973	0.379	0.8352	0.6906	0.326	0.1853	0.6288	0.326	0.0072	0.0189	0.0936	0.1648	0.3236	0.0913	0.0202	0.3396	0.0953	0.0001	0.0685	0.1956	0.3094
	HISTO_BP.Contig457-snap.164.final_new	1.704333956	0.587089878	0.921872158	0.700591259	0.625222332	0.470607804	0.521244084	0.443555362	0.648069869	0.9571	0.827	0.9866	0.5009	0.0007	0.0681	0.2307	0.3003	0	0.0429	0.2563	0.6516	0.0524	0.0002	0.0049	0.0316	0.0382	0	0.173	0.7437	0.8784	0.2118	0.0009	0.0228	0.1045	0.1284	0	0.0134	0.3484	0.1216	0.024	0	0.0011	0.0145	0.0171	0	0.4991	0.9476	0.7882
	HISTO_BP.Contig457-snap.17.final_new	0.655320878	1.66283	1.25538	1.39388	1.32871	1.71613	1.49989	1.56293	1.25708	0.1148	0.578	0.4173	0.2018	0.9464	0.8042	0.9299	0.8834	1	0.8852	0.8762	0.7843	0.6183	0.9912	0.9577	0.9752	0.961	1	0.422	0.1238	0.3723	0.1843	0.9098	0.7264	0.8617	0.7994	0.9997	0.5827	0.2157	0.6277	0.3089	0.9461	0.8259	0.9111	0.8564	0.9997	0.7982	0.3817	0.8157
	HISTO_BP.Contig457-snap.26.final_new	1.023499221	1.058471509	0.788450773	0.896791794	1.106149128	1.107623531	0.851944714	0.916258643	0.807957045	0.1666	0.8388	0.686	0.2569	0.8922	0.7281	0.8687	0.2146	0.4066	0.8334	0.9497	0.8845	0.6188	0.9613	0.9142	0.9435	0.5107	0.7488	0.1612	0.0503	0.3335	0.0821	0.6605	0.3906	0.6106	0.0936	0.1477	0.314	0.1155	0.6665	0.1684	0.7824	0.5561	0.7244	0.1581	0.281	0.7431	0.3812	0.9179
	HISTO_BP.Contig457-snap.35.final_new	1.026283697	1.051366515	0.501381305	0.947450225	0.920200151	1.016640846	0.92607634	0.984552442	0.940716674	0.2595	0.7529	0.4366	0.1383	1	0.6444	0.651	0.7566	0.3325	0.7405	0.8734	0.6659	0.3507	1	0.8059	0.7828	0.8424	0.5928	0.2471	0.1266	0.2232	0.0698	1	0.3861	0.4416	0.5232	0.1777	0.5634	0.3341	0.7768	0.2057	1	0.6891	0.6764	0.7541	0.4232	0.8617	0.6493	0.9302
	HISTO_BP.Contig457-snap.38.final_new	0.999159909	1.299058673	1.034673734	1.087086456	1.018287333	1.17115701	1.089453482	1.128166697	1.368250777	0.0271	0.1555	0.0616	0.0028	0.3434	0.1518	0.0004	0.4194	0.5009	0.9729	0.7603	0.6514	0.1549	0.8968	0.7699	0.0873	0.8819	0.9561	0.8445	0.2397	0.3664	0.0471	0.704	0.4972	0.0268	0.7223	0.8232	0.9384	0.3486	0.6336	0.0853	0.8137	0.6536	0.0461	0.8249	0.9086	0.9972	0.8451	0.9529
	HISTO_BP.Contig457-snap.49.final_new	0.814159222	1.628247429	1.285938211	1.417809213	1.375332604	1.37888361	1.275294869	1.304747898	0.967576511	0.1685	0.3977	0.3137	0.008	0.3829	0.1425	0.9338	0.2082	0.9678	0.8315	0.7146	0.6573	0.1159	0.6686	0.4303	0.9729	0.5098	0.9876	0.6023	0.2854	0.4284	0.0496	0.4773	0.2394	0.9199	0.3362	0.9435	0.6863	0.3427	0.5716	0.0473	0.5371	0.286	0.9479	0.3725	0.9674	0.992	0.8841	0.9504
	HISTO_BP.Contig457-snap.52.final_new	1.411545769	0.513506617	0.634453256	0.564896305	0.500337728	0.645250544	0.704905811	0.528806945	0.699477147	0.8451	0.529	0.9982	0.9995	0.859	0.9878	0.5457	0.9995	0.0001	0.1549	0.2311	0.9505	0.9797	0.5592	0.8714	0.2813	0.9778	0	0.471	0.7689	0.9922	0.9948	0.7888	0.9678	0.5199	0.9956	0.0001	0.0018	0.0495	0.0078	0.593	0.0685	0.2801	0.0278	0.6773	0	0.0005	0.0203	0.0052
	HISTO_BP.Contig457-snap.56.final_new	1.241891542	0.634252905	0.898604098	0.836670915	0.612775136	0.668586695	0.728957302	0.640012991	0.741243443	0.953	0.8087	0.9709	0.981	0.1862	0.3674	0.7303	0.9874	0.009	0.047	0.2635	0.6277	0.6415	0.0201	0.0444	0.2562	0.7104	0.001	0.1913	0.7365	0.8025	0.8337	0.0764	0.1539	0.4539	0.8561	0.0058	0.0291	0.3723	0.1975	0.5157	0.0108	0.0326	0.1856	0.6091	0.0004	0.019	0.3585	0.1663
	HISTO_BP.Contig457-snap.67.final_new	0.97130102	1.050603082	0.921163169	0.906601067	0.899450436	1.101161191	0.979942255	0.91453422	1.296260985	0.1549	0.7559	0.9604	0.3823	0.9347	0.9606	0.004	0.9406	0.6831	0.8451	0.9216	0.9928	0.7026	0.9845	0.9856	0.0564	0.9677	0.9001	0.2441	0.0784	0.8073	0.2004	0.772	0.8111	0.0059	0.7909	0.3939	0.0396	0.0072	0.1927	0.0356	0.4556	0.5323	0.0002	0.5451	0.114	0.6177	0.2974	0.7996
	HISTO_BP.Contig457-snap.68.final_new	1.200226368	0.650359974	0.747881452	0.85344138	0.725905789	0.785732403	0.781700171	0.659744669	0.681115497	0.7127	0.7245	0.9841	0.9857	0.8283	0.4135	0.936	0.863	0.0204	0.2873	0.5331	0.923	0.9327	0.661	0.2737	0.8175	0.7001	0.026	0.2755	0.4669	0.8964	0.9081	0.6184	0.2526	0.7887	0.6866	0.0233	0.0159	0.077	0.1036	0.5559	0.1869	0.0246	0.4121	0.2597	0.0008	0.0143	0.0673	0.0919
	HISTO_BP.Contig457-snap.72.final_new	0.885912372	1.453253965	2.021138412	1.327203225	1.043113613	1.324550226	1.140542391	1.303307215	0.950895744	0.0189	0.4661	0.0405	0.0017	0	0.0288	0.9613	0.7959	0.9563	0.9811	0.9507	0.5748	0.1526	0	0.4935	0.9958	0.984	0.9992	0.5339	0.0493	0.075	0.0065	0	0.0571	0.9359	0.7773	0.9219	0.9595	0.4252	0.925	0.1145	0	0.418	0.993	0.9748	0.9967	0.9983	0.8474	0.9935
	HISTO_BP.Contig457-snap.78.final_new	0.857603513	1.54838	1.26608	1.37825	1.25633	1.46535	1.30906	1.36472	1.01078	0.0341	0.1808	0.0921	0.0133	0.2843	0.0877	0.8233	0.3032	0.9185	0.9659	0.7853	0.6847	0.3405	0.8277	0.6591	0.9752	0.8141	0.9968	0.8192	0.2147	0.365	0.1186	0.5793	0.3619	0.9192	0.5973	0.9659	0.9079	0.3153	0.635	0.1825	0.6968	0.4757	0.957	0.6876	0.9903	0.9867	0.6595	0.8814
	HISTO_BP.Contig457-snap.84.final_new	1.268550674	0.688409909	0.43316108	0.688111028	0.934804926	0.843390612	0.759500305	0.660375724	0.870558475	0.2468	0.6592	0.9691	0.9475	0.9997	0.9295	0.1832	0.043	0.0014	0.7532	0.8275	0.9865	0.9762	0.9998	0.9653	0.3966	0.2033	0.0586	0.3408	0.1725	0.9074	0.8416	0.9997	0.8213	0.1549	0.0501	0.0072	0.0309	0.0135	0.0926	0.352	0.9997	0.3392	0.031	0.0044	0.0004	0.0525	0.0238	0.1584
	HISTO_BP.Contig457-snap.88.final_new	1.45669253	0.593297028	0.616306874	0.664660484	1.491702423	0.639584	0.649535364	0.477283683	1.664202292	0.6663	0.6452	0.974	0.8198	0.7231	0.5906	0	0	0.0045	0.3337	0.4717	0.9167	0.651	0.5584	0.4207	0	0.0002	0.0091	0.3548	0.5283	0.9225	0.6777	0.5898	0.4537	0	0.0003	0.0112	0.026	0.0833	0.0775	0.1604	0.1372	0.06	0	0	0	0.1802	0.349	0.3223
	HISTO_BP.Contig457-snap.89.final_new	1.570342504	0.598969011	0.570580454	0.595573294	0.648822864	0.454580581	0.679597969	0.488792316	0.719210121	0.9914	0.3179	0.9706	0.6723	0.745	0.6751	0.2385	0.4592	0	0.0086	0.0075	0.3194	0.054	0.1197	0.04	0.0117	0.0326	0	0.6821	0.9925	0.9779	0.7738	0.8217	0.7792	0.4005	0.6084	0.0049	0.0294	0.6806	0.0221	0.117	0.2116	0.1069	0.0279	0.0654	0	0.3277	0.946	0.2262
	HISTO_BP.Contig457-snap.9.final_new	1.664703421	0.655318654	0.67325078	0.723909501	0.574838229	0.580540943	0.578110889	0.590563754	0.465527676	0.6193	0.6452	0.5501	0.233	0.1901	0.0424	0.9738	0.6481	0	0.3807	0.5134	0.4487	0.1919	0.1478	0.0418	0.9223	0.5302	0	0.3548	0.4866	0.4247	0.1881	0.1573	0.0484	0.9085	0.524	0	0.4499	0.5513	0.5753	0.2403	0.2019	0.0683	0.9299	0.5768	0.0001	0.767	0.8081	0.8119
	HISTO_BP.Contig457-snap.91.final_new	1.712746829	0.527727635	0.705275709	0.556714107	0.817074561	0.475032302	0.570803565	0.524326404	0.682806681	0.9526	0.597	0.8481	0.8666	0.0589	0.6687	0.1029	0.0029	0	0.0474	0.1017	0.2475	0.2293	0.0054	0.1206	0.0149	0.0005	0	0.403	0.8983	0.7452	0.7548	0.0648	0.5633	0.1147	0.0085	0	0.1519	0.7525	0.2548	0.4815	0.0194	0.3117	0.046	0.0032	0	0.1334	0.7707	0.2452
	HISTO_BP.Contig457-snap.98.final_new	1.078774463	1.212881661	0.725073776	1.046955778	1.156934968	1.157094484	0.985005474	0.962535438	0.882893334	0.0117	0.2543	0.3332	0.0028	0.9804	0.0984	0.673	0.0191	0.1623	0.9883	0.9174	0.9441	0.3429	0.9996	0.7982	0.9774	0.5105	0.9119	0.7457	0.0826	0.5876	0.023	0.9904	0.3036	0.8052	0.1112	0.4426	0.6668	0.0559	0.4124	0.015	0.9854	0.2344	0.7524	0.082	0.3571	0.9972	0.6571	0.977
	HISTO_BP.Contig459.eannot.1459.final_new	1.531442891	0.667143502	0.672624605	0.811213171	0.670079807	0.50193244	0.552130703	0.533709783	0.581865181	0.9409	0.8557	0.8963	0.4377	0.4319	0.0793	0.7356	0.4315	0.0002	0.0591	0.3162	0.3745	0.0648	0.0925	0.0087	0.2636	0.0975	0.0002	0.1443	0.6838	0.5726	0.14	0.172	0.0181	0.4051	0.1852	0.0005	0.1037	0.6255	0.4274	0.1052	0.14	0.0151	0.3492	0.1447	0.0001	0.5623	0.9352	0.86
	HISTO_BP.Contig459.eannot.1460.final_new	1.241643671	0.919579369	0.492773477	0.991391247	0.862530983	0.900316853	0.816584784	0.796790074	0.745842224	0.0787	0.4311	0.5676	0.0488	1	0.0062	0.8127	0.2011	0.0013	0.9213	0.8451	0.9174	0.4085	1	0.1552	0.9535	0.655	0.1242	0.5689	0.1549	0.6163	0.1089	0.9999	0.0267	0.8023	0.3116	0.0117	0.4324	0.0826	0.3837	0.0523	1	0.0074	0.729	0.2129	0.0024	0.9512	0.5915	0.8911
FPS	HISTO_BP.Contig459.eannot.1465.final_new	0.150729356	4.70942083	2.954097274	4.742964068	3.230418151	5.169794515	7.072561936	3.707729168	6.237460988	0.8962	0.3672	0.9917	0.9393	0.9992	0.9451	0.6224	0.9995	1	0.1038	0.0984	0.8841	0.6413	0.971	0.6391	0.258	0.9602	1	0.6328	0.9016	0.9915	0.9446	0.9995	0.9462	0.6819	0.997	1	0.0083	0.1159	0.0085	0.2191	0.7423	0.1925	0.0535	0.646	1	0.0607	0.3587	0.0554
FPS	HISTO_BP.Contig459.eannot.1472.final_new	0.342041928	1.903323994	1.716664544	3.194472746	1.503018339	2.5654865	2.683233571	2.09031457	1.826235354	0.7871	0.7068	0.9401	0.9886	0.997	0.309	0.9882	0.9995	1	0.2129	0.4181	0.805	0.9163	0.9611	0.1406	0.9088	0.9881	1	0.2932	0.5819	0.8414	0.9253	0.9718	0.208	0.9259	0.9928	1	0.0599	0.195	0.1586	0.6484	0.7811	0.0436	0.6776	0.8877	0.9988	0.0114	0.0837	0.0747
	HISTO_BP.Contig459.eannot.1476.final_new	1.044919881	1.033486196	1.087339571	1.058285371	1.181604137	1.178080084	1.007302022	1.026445785	1.602928503	0.051	0.3491	0.2657	0.2654	0.1684	0.2103	0.0039	0.0563	0.3509	0.949	0.8591	0.8372	0.8341	0.7088	0.7588	0.0556	0.4953	0.8666	0.6509	0.1409	0.4305	0.4366	0.3147	0.3691	0.0128	0.1729	0.5149	0.7343	0.1628	0.5695	0.4954	0.3639	0.4151	0.0151	0.1961	0.5843	0.7346	0.1659	0.5634
	HISTO_BP.Contig459.eannot.1486.final_new	1.869494781	0.559783397	0.487721004	0.684518231	0.686984617	0.465405895	0.452246607	0.39211227	0.544443965	0.8141	0.8532	0.9625	0.3774	0.7	0.07	0.473	0.073	0	0.1859	0.5545	0.804	0.1448	0.4083	0.0281	0.2545	0.0362	0	0.1468	0.4455	0.767	0.1166	0.36	0.0182	0.2192	0.0309	0	0.0375	0.196	0.233	0.0341	0.1555	0.0062	0.0826	0.006	0	0.6226	0.8552	0.8834
	HISTO_BP.Contig459.eannot.1492.final_new	0.844700094	1.106304856	0.571040264	0.942359196	0.946716233	1.047065139	0.889829202	0.699678504	1.066874525	0.8138	0.9842	0.9995	0.7087	1	0.9535	0.7496	0.9413	0.9394	0.1862	0.8407	0.9862	0.36	0.9995	0.744	0.4628	0.7058	0.6133	0.0158	0.1593	0.9278	0.0687	0.9958	0.3649	0.1812	0.3814	0.2203	0.0005	0.0138	0.0722	0.0028	0.866	0.0404	0.0215	0.0583	0.0169	0.2913	0.64	0.9313
	HISTO_BP.Contig459.eannot.1495.final_new	1.010553413	1.022299705	1.000389293	0.938187081	0.846288601	1.089774295	0.965886106	0.990800843	1.018728367	0.0562	0.6309	0.4867	0.2993	0.4236	0.7792	0.3518	0.985	0.4199	0.9438	0.947	0.9119	0.8303	0.8723	0.9737	0.7771	0.9989	0.8958	0.3691	0.053	0.3746	0.2333	0.3327	0.6321	0.2939	0.9231	0.3298	0.5133	0.0881	0.6254	0.332	0.4517	0.7599	0.389	0.9643	0.4454	0.7007	0.1697	0.7667
FPS	HISTO_BP.Contig459.eannot.1496.final_new	0.236473469	2.531031943	0.920556016	1.550639786	5.398250944	2.756420878	4.323851606	1.290288134	5.930682132	0.9627	0.4711	0.9999	0.9613	1	0.9999	0.1073	0.1748	1	0.0373	0.0673	0.9789	0.6012	0.9994	0.9692	0.0104	0.0176	0.9998	0.5289	0.9327	0.9994	0.9423	1	0.9998	0.1669	0.248	1	0.0001	0.0211	0.0006	0.0382	0.8367	0.3106	0.0002	0	0.803	0.0387	0.3988	0.0577
	HISTO_BP.Contig459.eannot.1499.final_new	1.323871386	0.782649617	0.556923111	0.678911549	0.877944731	0.763719801	0.798911772	0.754508293	0.801657403	0.4723	0.3209	0.5049	0.391	0.9876	0.8194	0.3392	0.1404	0.0025	0.5277	0.3595	0.5471	0.4296	0.9878	0.818	0.3834	0.1847	0.0189	0.6791	0.6405	0.681	0.5716	0.9913	0.8796	0.4967	0.2978	0.0493	0.4951	0.4529	0.319	0.3979	0.9842	0.7973	0.3672	0.1744	0.0134	0.609	0.5704	0.4284
	HISTO_BP.Contig459.eannot.1500.final_new	0.545347712	2.127185911	1.258123527	1.61228761	2.840575778	1.455072554	1.665338584	1.74994574	1.54526851	0.8923	0.6868	0.5836	0.2804	0.9502	0.7164	0.7575	0.0313	0.9999	0.1077	0.2666	0.2159	0.083	0.7159	0.3271	0.4179	0.0114	0.9496	0.3132	0.7334	0.4196	0.197	0.8626	0.5513	0.6055	0.0336	0.9878	0.4164	0.7841	0.5804	0.2465	0.8853	0.6244	0.6578	0.0505	0.988	0.7196	0.917	0.803
	HISTO_BP.Contig459.eannot.1501.final_new	1.172702023	1.104599657	1.177038442	0.967381936	0.917330595	0.815698942	0.749495964	0.830284134	0.850812828	0.6903	0.9138	0.6168	0.0031	0.0004	0.1085	0.52	0.2532	0.0235	0.3097	0.7905	0.4438	0.0028	0.0017	0.0727	0.3867	0.1655	0.0149	0.0862	0.2095	0.1576	0.0007	0	0.0195	0.1781	0.0559	0.0051	0.3832	0.5562	0.8424	0.0057	0.0014	0.0935	0.4328	0.2358	0.041	0.9969	0.9972	0.9993
	HISTO_BP.Contig459.eannot.1505.final_new	0.85840594	1.18744	1.19912	1.11815	1.04821	1.26482	1.08657	1.10668	1.00134	0.0978	0.8498	0.8011	0.3987	0.3333	0.7195	0.9667	0.9249	0.9966	0.9022	0.9773	0.9718	0.8039	0.747	0.9431	0.9905	0.9781	0.999	0.1502	0.0227	0.4121	0.1408	0.1097	0.3677	0.7858	0.6463	0.8512	0.1989	0.0282	0.5879	0.1788	0.1446	0.4389	0.844	0.7159	0.918	0.6013	0.1961	0.8592
	HISTO_BP.Contig459.eannot.1510.final_new	0.646717585	2.14539	2.18194	1.81724	1.03464	1.14498	1.42076	1.23964	1.08044	0.9751	0.7144	0.9503	0.0076	0.0086	0.126	0.9684	0.9928	0.9992	0.0249	0.118	0.3275	0.0007	0.0004	0.0065	0.608	0.6981	0.7901	0.2856	0.882	0.7971	0.0078	0.0089	0.0782	0.8922	0.9537	0.9774	0.0497	0.6725	0.2029	0.0003	0.0008	0.0117	0.7347	0.8348	0.9068	0.9924	0.9993	0.9922
	HISTO_BP.Contig459.eannot.1511.final_new	0.965279396	1.075291067	0.689731281	0.987681399	0.932144237	1.102018154	0.970155327	0.886173647	0.780058489	0.2138	0.7745	0.9765	0.3353	1	0.6971	0.9969	0.8705	0.6877	0.7862	0.9072	0.9928	0.5937	1	0.8828	0.9974	0.9233	0.8504	0.2255	0.0928	0.8152	0.1555	0.9989	0.4309	0.947	0.612	0.3772	0.0235	0.0072	0.1848	0.0237	0.9909	0.1313	0.8546	0.3377	0.1037	0.6647	0.4063	0.8445
	HISTO_BP.Contig459.eannot.1512.final_new	0.975875861	1.149458776	1.055732232	1.048808912	1.097242524	1.059030933	1.051287876	0.987634812	0.988563189	0.3332	0.3666	0.673	0.073	0.3552	0.3954	0.6407	0.2278	0.6443	0.6668	0.5311	0.7869	0.1756	0.5102	0.5452	0.718	0.356	0.7592	0.6334	0.4689	0.7449	0.1675	0.4692	0.5128	0.7049	0.3473	0.6999	0.327	0.2131	0.2551	0.0478	0.2403	0.2666	0.4962	0.1637	0.4541	0.927	0.8244	0.8325
	HISTO_BP.Contig459.eannot.1515.final_new	1.233302998	0.500485785	0.533469982	0.660618607	0.668960994	0.409945272	0.756287536	0.430631111	1.18284379	1	0.6815	0.9997	0.9989	0.9929	0.9065	0.0242	0.8886	0.0498	0	0.0008	0.3962	0.1252	0.0899	0.0064	0	0.0103	0	0.3185	0.9992	0.9954	0.9877	0.9639	0.7587	0.0235	0.7224	0.0574	0.0003	0.6038	0.0046	0.2311	0.1609	0.0182	0	0.0244	0	0.0011	0.8748	0.0123
	HISTO_BP.Contig459.eannot.1517.final_new	0.867554415	0.793859108	0.616431601	0.731229658	0.775390818	0.811680146	1.046959759	0.668181034	1.226902308	0.9893	0.7335	0.9999	0.9944	0.9998	0.9982	0.3721	0.9917	0.8724	0.0107	0.0673	0.8511	0.5401	0.9206	0.7192	0.0316	0.5839	0.0979	0.2665	0.9327	0.9911	0.945	0.996	0.9744	0.2457	0.9228	0.606	0.0001	0.1489	0.0089	0.1668	0.6463	0.3287	0.0038	0.2467	0.0157	0.0056	0.4599	0.055
	HISTO_BP.Contig459.eannot.1519.final_new	0.564263301	1.025579348	1.036577352	1.082193649	0.838507892	1.648280864	2.268204982	1.331310213	1.49889648	0.6741	0.06	0.968	0.9996	0.9978	0.9978	0.8189	1	1	0.3259	0.0433	0.8866	0.994	0.99	0.9883	0.6547	0.9985	0.9977	0.94	0.9567	0.9988	1	0.9997	0.9998	0.9716	1	1	0.032	0.1134	0.0012	0.9332	0.918	0.8789	0.2859	0.9898	0.9509	0.0004	0.006	0
	HISTO_BP.Contig459.eannot.1520.final_new	1.317001304	0.749966379	1.50685861	1.364765572	0.611284308	0.624958738	0.656445993	0.639446176	0.770701143	0.9576	0.8911	0.9248	0.5444	0	0	0.4789	0.9568	0.0038	0.0424	0.355	0.4562	0.0895	0	0	0.103	0.5649	0	0.1089	0.645	0.586	0.1776	0	0	0.1749	0.6691	0.0007	0.0752	0.5438	0.414	0.1303	0	0.0002	0.1473	0.5979	0.002	0.4556	0.9105	0.8224
	HISTO_BP.Contig459.eannot.1522.final_new	0.991066706	1.279153152	1.056325932	1.059135974	1.119180835	1.384784077	1.039398968	1.151992462	0.833840586	0.001	0.4066	0.1217	0.0229	0.3598	0.3336	0.9243	0.2084	0.5381	0.999	0.9858	0.9339	0.7091	0.9693	0.9766	0.9979	0.9138	0.9967	0.5934	0.0142	0.2371	0.0773	0.453	0.4567	0.9073	0.3222	0.617	0.8783	0.0661	0.7629	0.221	0.7161	0.7115	0.9679	0.5647	0.8627	0.9771	0.2909	0.9227
	HISTO_BP.Contig459.eannot.1524.final_new	0.765831996	1.356300556	1.269174544	1.397816977	0.975138875	0.984026898	1.325572556	0.974563883	1.073930416	0.9978	0.4444	0.9986	0.3409	0.6145	0.2497	0.9633	0.9959	0.9995	0.0022	0.0046	0.5268	0.0024	0.0204	0.0018	0.262	0.5139	0.4495	0.5556	0.9954	0.9936	0.4156	0.6338	0.3245	0.9231	0.9834	0.991	0.0014	0.4732	0.0064	0.0023	0.0204	0.002	0.2505	0.4999	0.4207	0.6591	0.9976	0.5844
	HISTO_BP.Contig459.eannot.1525.final_new	1.526396203	0.708680459	0.442903142	0.746517674	0.818759605	0.527705806	0.594026122	0.512257344	0.757368801	0.957	0.7614	0.969	0.269	0.9943	0.1578	0.18	0.0611	0.0008	0.043	0.2203	0.5907	0.0216	0.8552	0.0126	0.0267	0.0064	0	0.2386	0.7797	0.8349	0.1371	0.9493	0.0834	0.12	0.0425	0.0004	0.031	0.4093	0.1651	0.0226	0.7882	0.0057	0.0245	0.0043	0	0.731	0.9784	0.8629
	HISTO_BP.Contig459.eannot.1528.final_new	1.015724888	0.757951723	0.733457522	0.832091442	1.00792158	0.774186742	0.993531313	0.602859968	1.852841882	0.9527	0.4853	0.9981	0.9714	0.9543	0.874	0.0001	0.4367	0.462	0.0473	0.0773	0.9127	0.5489	0.604	0.335	0	0.0969	0.0557	0.5147	0.9227	0.9964	0.9484	0.9442	0.8387	0.002	0.4665	0.4723	0.0019	0.0873	0.0036	0.0872	0.163	0.0336	0	0.007	0.0025	0.0286	0.4511	0.0516
	HISTO_BP.Contig459.eannot.1530.final_new	1.015511008	0.972629791	0.70778922	0.95046891	0.788937254	0.774392186	0.872010475	0.789340694	0.855830414	0.9916	0.8741	0.9819	0.5605	0.9987	0.6246	0.8788	0.9764	0.4272	0.0084	0.162	0.4349	0.0215	0.7653	0.0432	0.2441	0.442	0.0142	0.1259	0.838	0.7848	0.1726	0.9504	0.2417	0.5499	0.749	0.1228	0.0181	0.5651	0.2152	0.0456	0.8187	0.0649	0.2895	0.4993	0.0208	0.4395	0.9785	0.8274
	HISTO_BP.Contig459.eannot.1532.final_new	0.586389891	1.26496	1.04721	1.36683	1.35978	1.36046	1.87188	1.59793	2.58385	0.9274	0.2873	0.6614	0.9647	0.9904	0.8989	0.017	0.875	0.9999	0.0726	0.0455	0.1808	0.6534	0.8858	0.4858	0.0032	0.5033	0.9573	0.7127	0.9545	0.8062	0.9763	0.9954	0.9469	0.0941	0.9101	0.9983	0.3386	0.8192	0.1938	0.9006	0.9712	0.7976	0.0226	0.7569	0.9939	0.0353	0.3466	0.0237
	HISTO_BP.Contig459.eannot.1533.final_new	0.758837244	0.76395894	0.857136937	0.876814425	0.591982193	1.296482442	1.503587412	0.781440174	1.115122777	0.5537	0.1906	0.9997	1	0.9971	0.9982	0.8304	1	0.9896	0.4463	0.1874	0.9945	0.9983	0.9869	0.9862	0.753	1	0.9421	0.8094	0.8126	0.9995	1	0.999	0.9987	0.912	1	0.9933	0.0003	0.0055	0.0005	0.5444	0.3224	0.2714	0.0628	0.8922	0.089	0	0.0017	0
	HISTO_BP.Contig459.eannot.1546.final_new	1.334052041	0.579290369	0.765775525	0.654545981	0.729007965	0.66948588	0.925503259	0.72444895	0.992052136	0.7784	0.0731	0.6028	0.9667	0.4525	0.8213	0.0607	0.5695	0.0106	0.2216	0.0302	0.3092	0.792	0.2357	0.5609	0.0333	0.3245	0.008	0.9269	0.9698	0.9179	0.9966	0.8538	0.9728	0.3774	0.8876	0.3232	0.3972	0.6908	0.0821	0.9133	0.384	0.721	0.0618	0.4801	0.022	0.0333	0.208	0.0034
	HISTO_BP.Contig459.eannot.1548.final_new	0.696929201	1.249245799	0.834513881	1.11614279	1.026911537	1.504103679	1.369926192	1.319557976	1.193158056	0.3645	0.6275	0.733	0.8404	0.9993	0.9538	0.8467	0.9812	0.9979	0.6355	0.7308	0.8119	0.8832	0.999	0.962	0.8698	0.9751	0.9978	0.3725	0.2692	0.5818	0.7025	0.992	0.8786	0.7376	0.9255	0.9707	0.267	0.1881	0.4182	0.6322	0.9891	0.8436	0.6821	0.9067	0.9605	0.1596	0.1168	0.2975
	HISTO_BP.Contig459.eannot.1549.final_new	1.254891602	0.787393998	0.501192839	0.771215493	0.716390008	0.792841964	0.818157214	0.694101963	0.826321646	0.5278	0.4261	0.8781	0.5405	0.9998	0.6177	0.4022	0.8225	0.0093	0.4722	0.4086	0.8307	0.5248	0.999	0.5983	0.4085	0.7388	0.029	0.5739	0.5914	0.8945	0.5977	0.9998	0.6777	0.4796	0.804	0.0524	0.1219	0.1693	0.1055	0.1931	0.9856	0.2226	0.1528	0.41	0.0011	0.4595	0.4752	0.4023
	HISTO_BP.Contig459.eannot.1552.final_new	1.008048857	1.239076751	0.932962365	1.067202265	0.900423101	1.084661355	0.823153666	0.889508083	1.616764348	0.2519	0.8906	0.7759	0.0364	0.6631	0.2891	0.0037	0.7264	0.4816	0.7481	0.9493	0.8926	0.1907	0.8214	0.5382	0.0241	0.8411	0.7146	0.1094	0.0507	0.3172	0.0089	0.231	0.0686	0.0005	0.322	0.1169	0.2241	0.1074	0.6828	0.0154	0.3904	0.1318	0.0021	0.479	0.2289	0.9636	0.8093	0.9911
	HISTO_BP.Contig459.eannot.1553.final_new	0.647721766	1.47815802	0.98095462	1.113916024	1.165865093	1.976579812	1.296567842	1.204661237	1.173745449	0.0646	0.8652	0.9336	0.6207	0.9927	0.9742	0.9371	0.9509	0.999	0.9354	0.9831	0.9932	0.9386	0.9993	0.9972	0.9887	0.9898	0.9998	0.1348	0.0169	0.651	0.2428	0.9145	0.791	0.676	0.6809	0.9294	0.0664	0.0068	0.349	0.1445	0.8436	0.6561	0.5434	0.5581	0.8487	0.3793	0.0614	0.7572
	HISTO_BP.Contig459.eannot.1554.final_new	1.247753599	0.943014188	0.997378261	0.923998224	0.768346203	0.747577637	0.635076861	0.916271496	0.477548077	0.7489	0.9924	0.0862	0.0479	0.021	0.1194	1	0.6736	0.0071	0.2511	0.9118	0.0514	0.0291	0.0188	0.0742	0.9982	0.4231	0.0109	0.0076	0.0882	0.0023	0.0008	0.0002	0.0026	0.9793	0.0735	0.0005	0.9138	0.9486	0.9977	0.3935	0.246	0.4662	1	0.9134	0.2054	0.9521	0.9709	0.9992
	HISTO_BP.Contig459.eannot.1557.final_new	1.313700942	0.761726973	0.603161774	0.706278311	0.709885218	0.693340491	0.695355051	0.644785968	0.814841399	0.8516	0.8346	0.9456	0.5065	0.9906	0.7899	0.2999	0.7577	0.0014	0.1484	0.4857	0.7198	0.179	0.8983	0.4222	0.1411	0.4153	0.0001	0.1654	0.5143	0.7257	0.201	0.8898	0.4393	0.1435	0.4159	0.0015	0.0544	0.2802	0.2743	0.0835	0.7216	0.2353	0.0624	0.242	0.0002	0.4935	0.821	0.799
	HISTO_BP.Contig459.eannot.1558.final_new	1.251092548	0.813010756	1.79064477	1.138796473	0.660966347	0.461439784	0.688292811	0.571968456	0.908334987	1	0.9065	0.9965	0.4222	0	0.0026	0.1847	0.9396	0.0063	0	0.0027	0.0511	0	0	0	0	0.0127	0	0.0935	0.9973	0.9168	0.093	0	0.0002	0.0548	0.6053	0.003	0.0035	0.9489	0.0832	0.0033	0	0	0.003	0.1698	0	0.5778	1	0.907
	HISTO_BP.Contig459.eannot.1561.final_new	0.908434038	1.382861283	1.6513152	1.168977392	1.084969023	1.230963992	0.954824843	1.147777877	1.043253849	0.1689	0.8878	0.3348	0.0187	0.0024	0.3023	0.6617	0.5485	0.8436	0.8311	0.9678	0.6907	0.1789	0.0333	0.6374	0.8477	0.7799	0.9418	0.1122	0.0322	0.0756	0.0041	0.0002	0.0759	0.2931	0.2069	0.3614	0.6652	0.3093	0.9244	0.0694	0.0126	0.4435	0.7424	0.6503	0.8738	0.9813	0.8211	0.9959
	HISTO_BP.Contig459.eannot.1565.final_new	1.224577858	0.808031381	0.915756931	0.841606276	0.819220796	0.759783259	0.849305232	0.77165747	0.696509541	0.869	0.2917	0.8074	0.5585	0.0634	0.3517	0.9667	0.4869	0.0008	0.131	0.081	0.4172	0.2208	0.008	0.1032	0.8097	0.2142	0.0005	0.7083	0.919	0.8819	0.7258	0.1976	0.5515	0.9665	0.6401	0.0231	0.1926	0.5828	0.1181	0.2886	0.0208	0.1438	0.8372	0.259	0	0.4415	0.7792	0.2742
	HISTO_BP.Contig459.eannot.1583.final_new	0.913075937	1.017902872	0.776634476	0.999521767	0.789168801	1.065864984	0.984981951	0.967711579	0.965042732	0.6309	0.8693	0.9111	0.7923	0.9998	0.8148	0.8713	0.9974	0.8804	0.3691	0.7744	0.8323	0.6794	0.9965	0.7086	0.774	0.9903	0.7464	0.1307	0.2256	0.5644	0.3924	0.9803	0.4387	0.5648	0.9452	0.4587	0.0889	0.1677	0.4356	0.3253	0.9757	0.3833	0.5075	0.9419	0.3848	0.2077	0.3206	0.6076
	HISTO_BP.Contig459.eannot.1588.final_new	0.949802386	1.15542099	0.792600284	1.081986573	1.087510997	1.245714014	1.037418659	1.007069995	0.916943416	0.0737	0.54	0.6341	0.2172	0.941	0.4114	0.815	0.4112	0.6804	0.9263	0.8982	0.9246	0.7074	0.9877	0.8392	0.9538	0.7837	0.9493	0.46	0.1018	0.5732	0.238	0.9077	0.4	0.7465	0.4037	0.6069	0.3659	0.0754	0.4268	0.1682	0.8793	0.3182	0.6887	0.3383	0.5251	0.7828	0.2926	0.762
	HISTO_BP.Contig459.eannot.1589.final_new	0.890587169	1.009573262	0.644230274	0.87925192	0.947076483	1.074086481	1.162004587	0.886299799	1.078003402	0.6652	0.3851	0.9764	0.8613	1	0.9763	0.6379	0.9156	0.8967	0.3348	0.2751	0.9153	0.7002	0.9998	0.9091	0.479	0.7908	0.718	0.6149	0.7249	0.9721	0.8764	0.9999	0.9777	0.6815	0.8991	0.8776	0.0236	0.0847	0.0279	0.1616	0.9783	0.5313	0.1174	0.3303	0.1802	0.1387	0.2998	0.1236
	HISTO_BP.Contig459.eannot.1590.final_new	0.534939579	1.86417	1.88135	1.80585	1.58574	1.64183	1.8826	1.22823	1.21689	0.7747	0.4795	0.9912	0.4959	0.4827	0.5698	0.9748	0.7737	1	0.2253	0.2468	0.9137	0.2429	0.2815	0.3068	0.8744	0.5492	0.9926	0.5205	0.7532	0.9804	0.5225	0.4963	0.5794	0.9576	0.7463	0.9981	0.0088	0.0863	0.0196	0.023	0.0339	0.0331	0.5153	0.1488	0.8458	0.5041	0.7571	0.4775
	HISTO_BP.Contig459.eannot.1591.final_new	1.362577747	0.849936618	0.63433693	0.708282499	0.762047028	0.73664665	0.743585929	0.595135364	0.705443703	0.485	0.4315	0.992	0.0369	0.9466	0.6324	0.6796	0.3247	0	0.515	0.4669	0.9857	0.0782	0.9296	0.6205	0.6457	0.3826	0.0018	0.5685	0.5331	0.9905	0.0643	0.9379	0.6753	0.6897	0.399	0.0007	0.008	0.0143	0.0095	0.0002	0.2695	0.0644	0.0585	0.0113	0	0.9631	0.9218	0.9357
	HISTO_BP.Contig459.eannot.1595.final_new	1.480120832	0.617565427	0.446953905	0.567582699	0.906772763	0.397066473	0.569147141	0.452671662	0.802237073	0.9978	0.8417	0.9834	0.7283	0.9787	0.8544	0.1902	0.0611	0.0034	0.0022	0.0406	0.2862	0.011	0.3106	0.0468	0.004	0.0002	0	0.1583	0.9594	0.8582	0.3427	0.8582	0.5101	0.0855	0.0248	0.002	0.0166	0.7138	0.1418	0.0628	0.52	0.1504	0.0136	0.005	0	0.2717	0.989	0.6573
	HISTO_BP.Contig459.eannot.1596.final_new	0.887393348	1.176006931	0.882299892	0.965985911	0.959665966	1.269243879	1.06410129	1.057262967	0.710106232	0.1475	0.7087	0.7309	0.3571	0.9797	0.9142	0.9825	0.782	0.8403	0.8525	0.929	0.9394	0.7548	0.9984	0.9871	0.9956	0.9119	0.9739	0.2913	0.071	0.5109	0.1824	0.9305	0.7939	0.9659	0.6982	0.6869	0.2691	0.0606	0.4891	0.161	0.9255	0.7853	0.9677	0.6838	0.6743	0.6429	0.2452	0.8176
	HISTO_BP.Contig459.eannot.1597.final_new	0.564531608	2.28284	1.68863	1.76055	1.92934	1.96423	1.48883	1.60242	1.65132	0.159	0.9359	0.8228	0.0088	0.6697	0.5319	0.6899	0.2499	1	0.841	0.9891	0.9519	0.0975	0.8918	0.8179	0.8514	0.555	1	0.0641	0.0109	0.2829	0.0004	0.1905	0.1093	0.264	0.0479	0.9981	0.1772	0.0481	0.7171	0.0017	0.3533	0.2379	0.4266	0.1101	1	0.9912	0.9025	0.9996
	HISTO_BP.Contig459.eannot.1599.final_new	1.307857353	0.401108664	0.4717078	0.460829733	0.752560076	0.561592241	0.456225006	0.45343329	0.60588266	0.962	0.9963	0.998	0.9997	0.9819	0.9914	0.8615	0.5307	0.0391	0.038	0.8628	0.8677	0.9627	0.7753	0.82	0.3872	0.1111	0.0019	0.0037	0.1372	0.5147	0.7515	0.4319	0.4762	0.1282	0.0178	0.0001	0.002	0.1323	0.4853	0.7384	0.4303	0.462	0.1242	0.02	0.0001	0.0003	0.0373	0.2485
	HISTO_BP.Contig459.eannot.1600.final_new	1.407847878	0.580752458	0.617459767	0.660850538	0.702306622	0.565492233	0.704774123	0.517295785	0.538644582	0.9316	0.5159	0.9776	0.9036	0.7856	0.6839	0.9238	0.5266	0.0046	0.0684	0.115	0.6926	0.4484	0.3335	0.2048	0.5911	0.171	0.0005	0.4841	0.885	0.9522	0.8494	0.7377	0.6247	0.8641	0.5	0.0293	0.0224	0.3074	0.0478	0.263	0.1902	0.0876	0.431	0.0864	0	0.0964	0.5516	0.1506
	HISTO_BP.Contig459.eannot.1601.final_new	1.259310827	0.967155038	0.797176283	0.969678902	0.78382759	0.57886785	0.761923231	0.640274152	0.81242945	0.9937	0.6281	0.9481	0.0964	0.4858	0.0884	0.4463	0.5409	0.0196	0.0063	0.0347	0.2582	0.0028	0.028	0.0004	0.0291	0.0421	0.0002	0.3719	0.9653	0.8544	0.0819	0.388	0.0739	0.3707	0.4422	0.0364	0.0519	0.7418	0.1456	0.0124	0.1044	0.0072	0.0947	0.1405	0.0031	0.9036	0.9972	0.9181
	HISTO_BP.Contig459.eannot.1607.final_new	1.172965442	1.074265732	0.908399229	0.942421423	1.062130374	0.936457572	0.853412187	0.851726028	0.840687089	0.1166	0.5112	0.5164	0.0009	0.2641	0.1571	0.5637	0.0079	0.011	0.8834	0.8501	0.8426	0.0596	0.6306	0.4877	0.8292	0.1276	0.2371	0.4888	0.1499	0.5079	0.0069	0.2665	0.1665	0.5491	0.0254	0.0402	0.4836	0.1574	0.4921	0.0072	0.29	0.1845	0.55432	0.0285	0.0496	0.9991	0.9404	0.9931
	HISTO_BP.Contig459.Fgenesh_Aspergillus.114.final_new	1.037244085	0.895334573	0.791420996	0.845601678	1.018542994	0.9328321	0.996557319	0.845791619	1.096331764	0.7094	0.3186	0.9776	0.8886	0.9972	0.9706	0.0588	0.2293	0.2494	0.2906	0.1959	0.9182	0.7186	0.985	0.8992	0.051	0.1653	0.1683	0.6814	0.8041	0.9811	0.9225	0.9976	0.9761	0.1635	0.4135	0.4813	0.0224	0.0818	0.0189	0.2187	0.8026	0.5031	0.007	0.0208	0.0109	0.1114	0.2814	0.0775
	HISTO_BP.Contig459.Fgenesh_Aspergillus.116.final_new	1.330683506	0.833351096	0.811771833	0.770991681	0.858632547	0.901291839	0.737475669	0.802785615	0.560937439	0.0367	0.5809	0.2427	0.134	0.2102	0.4023	0.988	0.116	0.0005	0.9633	0.9607	0.8409	0.7578	0.8274	0.91	0.9981	0.6445	0.1684	0.4191	0.0393	0.2181	0.1333	0.1908	0.3424	0.9576	0.1445	0.0032	0.7573	0.1591	0.7819	0.3849	0.4621	0.6403	0.9925	0.3186	0.0211	0.866	0.2422	0.8667
	HISTO_BP.Contig459.Fgenesh_Aspergillus.122.final_new	0.979988228	1.188509562	0.951414572	1.11499921	1.098490596	0.886873716	0.980575312	0.790263948	0.847431642	0.855	0.6217	0.9786	0.1441	0.7052	0.236	0.8934	0.2798	0.5784	0.145	0.2799	0.7768	0.0397	0.3426	0.0709	0.6124	0.104	0.2097	0.3783	0.7201	0.9138	0.1271	0.5657	0.2029	0.7905	0.2516	0.4422	0.0214	0.2232	0.0862	0.0082	0.1088	0.0092	0.3468	0.0287	0.0468	0.8559	0.9603	0.8729
	HISTO_BP.Contig459.Fgenesh_Aspergillus.134.final_new	1.06333021	1.224104736	1.243335505	1.069829093	1.258152898	1.090244661	1.061646574	1.050235479	0.740499393	0.07	0.0919	0.1007	0.0003	0.0021	0.0771	0.9829	0.0026	0.2219	0.93	0.5832	0.6241	0.1304	0.0948	0.5644	0.9969	0.1338	0.8029	0.9081	0.4168	0.535	0.0809	0.0587	0.4798	0.9969	0.089	0.7283	0.8993	0.3759	0.465	0.0592	0.0499	0.4378	0.9965	0.0775	0.7147	0.9997	0.8696	0.9191
	HISTO_BP.Contig459.Fgenesh_Aspergillus.15.final_new	0.841878947	1.599114161	1.620455713	1.384991132	1.328603689	1.371344944	0.982002152	1.542813945	0.969189467	0.1894	0.9043	0.0464	0.0262	0.0296	0.1617	0.887	0.2302	0.9167	0.8106	0.9641	0.248	0.1825	0.179	0.4566	0.9513	0.5413	0.9629	0.0957	0.0359	0.0045	0.005	0.0059	0.0283	0.5211	0.0624	0.4592	0.9536	0.752	0.9955	0.4184	0.3905	0.7058	0.9856	0.7686	0.9927	0.9738	0.8175	0.995
	HISTO_BP.Contig459.Fgenesh_Aspergillus.162.final_new	0.965785833	0.871979548	0.878691223	0.84192739	0.984202237	0.911014903	0.938676819	0.791471107	0.98506494	0.9737	0.9157	1	0.9906	0.9878	0.997	0.7212	0.7446	0.7189	0.0263	0.3532	0.9758	0.722	0.6873	0.8549	0.1988	0.1991	0.0956	0.0843	0.6468	0.9837	0.8141	0.7802	0.8972	0.3098	0.3116	0.2144	0	0.0242	0.0163	0.0964	0.0948	0.2116	0.0125	0.0095	0	0.0094	0.278	0.1859
	HISTO_BP.Contig459.Fgenesh_Aspergillus.165.final_new	0.859172513	1.408712526	1.250004687	1.050049684	1.008840017	1.54494066	1.062808182	1.256276131	0.959409041	0.0101	0.7616	0.2768	0.0661	0.2902	0.7883	0.9014	0.8382	0.911	0.9899	0.9939	0.9266	0.7428	0.915	0.9971	0.9958	0.9932	0.9976	0.2384	0.0061	0.1343	0.0233	0.1375	0.5245	0.7105	0.5992	0.6615	0.7232	0.0734	0.8657	0.2058	0.5008	0.8805	0.9235	0.8855	0.9349	0.9339	0.2572	0.9767
YPS	HISTO_BP.Contig459.Fgenesh_Aspergillus.167.final_new	2.051029948	0.442980757	0.470212184	0.445464974	0.472517872	0.379849731	0.432595665	0.441290426	0.53743799	0.9934	0.886	0.8398	0.8106	0.6348	0.8066	0.212	0.5978	0	0.0066	0.1381	0.088	0.0858	0.0387	0.0863	0.0119	0.063	0	0.114	0.8619	0.4198	0.4107	0.2398	0.3919	0.0773	0.2733	0	0.1602	0.912	0.5802	0.4924	0.3009	0.4705	0.0877	0.3122	0	0.1894	0.9142	0.5893
	HISTO_BP.Contig459.Fgenesh_Aspergillus.169.final_new	0.846253062	1.358863508	1.47352882	1.301339136	1.067685317	1.472321009	1.051178574	1.288724226	0.958579768	0.0513	0.7932	0.2617	0.1436	0.0715	0.2699	0.8555	0.7613	0.9288	0.9487	0.9755	0.7918	0.704	0.4842	0.7522	0.9695	0.9621	0.9941	0.2068	0.0245	0.1197	0.0582	0.0351	0.1252	0.6583	0.479	0.6298	0.7383	0.2082	0.8803	0.3723	0.2215	0.4793	0.8969	0.852	0.9465	0.8564	0.296	0.9418
	HISTO_BP.Contig459.Fgenesh_Aspergillus.170.final_new	0.785286865	1.47332	1.23855	1.24993	1.35796	1.33587	1.16107	1.23508	1.11672	0.3189	0.8163	0.6175	0.0711	0.5667	0.5711	0.8599	0.2768	0.9958	0.6811	0.8803	0.7443	0.1994	0.6851	0.7152	0.8911	0.445	0.9929	0.1837	0.1197	0.2991	0.0251	0.3248	0.2638	0.6074	0.1376	0.903	0.3825	0.2557	0.7009	0.055	0.4927	0.4572	0.7557	0.2462	0.9729	0.9289	0.8006	0.9749
	HISTO_BP.Contig459.Fgenesh_Aspergillus.30.final_new	0.994668576	1.85026	1.94471	1.21132	1.52185	1.46714	1.04581	1.3734	2.11263	0.0063	0.3982	0.0192	0.0002	0.0006	0.1569	0	0.0227	0.5392	0.9937	0.973	0.6485	0.0903	0.0945	0.8476	0.0457	0.4378	0.9922	0.6018	0.027	0.0631	0.0017	0.0026	0.2284	0.0003	0.0616	0.6126	0.9808	0.3515	0.9369	0.0607	0.0573	0.7359	0.0286	0.3271	0.9711	0.9998	0.9097	0.9983
	HISTO_BP.Contig459.Fgenesh_Aspergillus.31.final_new	1.718428696	0.473041722	0.53246402	0.537614826	0.587901733	0.439141053	0.436136769	0.422543543	0.703598381	0.9842	0.981	0.9862	0.9536	0.6951	0.7045	0.1165	0.4717	0	0.0158	0.5214	0.5978	0.3084	0.1546	0.1104	0.0073	0.0535	0	0.019	0.4786	0.5784	0.3023	0.1482	0.1163	0.0054	0.0584	0	0.0138	0.4022	0.4216	0.2345	0.1249	0.0765	0.0062	0.0403	0	0.0464	0.6916	0.6977
	HISTO_BP.Contig459.Fgenesh_Aspergillus.42.final_new	1.365817969	0.846098748	0.771263277	0.754262451	0.686430561	0.815133613	0.775524197	0.804824145	0.612201169	0.065	0.2283	0.1026	0.0506	0.2522	0.3397	0.9668	0.788	0	0.935	0.704	0.5673	0.3464	0.7297	0.8063	0.9953	0.9564	0.0085	0.7717	0.296	0.341	0.1985	0.519	0.6222	0.9806	0.8774	0.0024	0.8974	0.4327	0.659	0.313	0.6771	0.7555	0.9926	0.941	0.0043	0.9494	0.6536	0.8015
	HISTO_BP.Contig459.Fgenesh_Aspergillus.50.final_new	0.690173993	1.47937	1.77312	1.36818	1.17602	1.51466	1.44084	1.70688	1.28085	0.4024	0.5052	0.1671	0.4444	0.1465	0.6194	0.7165	0.854	0.9939	0.5976	0.5976	0.2728	0.5405	0.2424	0.69	0.7379	0.8439	0.982	0.4948	0.4024	0.1917	0.4552	0.1687	0.6	0.6875	0.8044	0.9628	0.8329	0.7272	0.8083	0.776	0.4322	0.8643	0.8714	0.939	0.9977	0.5556	0.4595	0.5448
	HISTO_BP.Contig459.Fgenesh_Aspergillus.66.final_new	0.818919626	1.337560386	1.156223359	1.235995666	1.303815004	1.283478971	1.110729255	1.098536516	0.888036374	0.3007	0.8226	0.8685	0.1701	0.6619	0.4502	0.9912	0.2789	0.9934	0.6993	0.8956	0.9229	0.3471	0.7749	0.6258	0.9952	0.4521	0.9887	0.1774	0.1044	0.541	0.0567	0.3926	0.1918	0.9323	0.1294	0.8119	0.1315	0.0771	0.459	0.0369	0.3619	0.1515	0.926	0.1005	0.8186	0.8299	0.6529	0.9433
	HISTO_BP.Contig459.Fgenesh_Aspergillus.72.final_new	1.02222721	1.127813572	0.928552501	0.871368761	1.102185747	0.982897118	0.895807939	0.757099702	0.916688749	0.5	0.8271	1	0.0657	0.7312	0.922	0.7443	0.0918	0.4053	0.5	0.8067	0.9974	0.0832	0.6888	0.8863	0.7202	0.1369	0.4004	0.1729	0.1933	0.9575	0.0133	0.3738	0.6329	0.4355	0.0434	0.1425	0	0.0026	0.0425	0	0.0212	0.0865	0.0502	0	0.0005	0.9343	0.9168	0.9867
	HISTO_BP.Contig459.Fgenesh_Aspergillus.75.final_new	1.447437511	0.816428962	1.254832778	0.792029022	0.84182279	0.676797694	0.496943796	0.788540476	0.824380063	0.5736	0.9967	0.1079	0.0585	0	0.13	0.0938	0.0505	0	0.4264	0.9877	0.1352	0.084	0	0.1361	0.1371	0.0859	0.0034	0.0033	0.0123	0.0005	0.0004	0	0.0011	0.0026	0.0011	0	0.8921	0.8648	0.9995	0.3926	0.0004	0.4839	0.3993	0.3346	0.0336	0.9415	0.916	0.9996
	HISTO_BP.Contig459.Fgenesh_Aspergillus.8.final_new	1.494310273	0.572396916	0.5465358	0.547177854	0.673541563	0.643049233	0.65824277	0.603404994	0.526274242	0.6408	0.5407	0.8174	0.9016	0.9542	0.9628	0.9606	0.4815	0	0.3592	0.4416	0.6851	0.8146	0.8807	0.9029	0.8862	0.382	0	0.4593	0.5584	0.7102	0.8162	0.8792	0.8876	0.8936	0.4524	0.0045	0.1826	0.3149	0.2898	0.6669	0.7693	0.7738	0.7998	0.2272	0	0.0984	0.1854	0.1838
	HISTO_BP.Contig459.Fgenesh_Aspergillus.93.final_new	0.961217911	1.163272576	1.122447916	1.067218641	0.921530469	0.961112752	1.1068183	1.085532832	0.998870567	0.8517	0.2188	0.2931	0.0688	0.1757	0.3674	0.6821	0.9207	0.7393	0.1483	0.0606	0.0822	0.018	0.0517	0.1235	0.3766	0.6491	0.3328	0.7812	0.9394	0.5932	0.2962	0.4345	0.6559	0.817	0.9489	0.8758	0.7069	0.9178	0.4068	0.2028	0.3622	0.5843	0.7871	0.9383	0.8345	0.9312	0.982	0.7038
	HISTO_BP.Contig459.Fgenesh_Aspergillus.94.final_new	0.696854399	1.94708	1.16934	1.55474	1.43906	1.68134	1.42828	1.32396	1.32097	0.1039	0.5229	0.7392	0.0162	0.8944	0.2879	0.6995	0.4942	0.999	0.8961	0.8682	0.943	0.1579	0.9847	0.7049	0.8964	0.8011	0.9999	0.4771	0.1318	0.6938	0.03	0.8707	0.3054	0.6612	0.4853	0.9912	0.2608	0.057	0.3062	0.0069	0.7582	0.1555	0.5047	0.3253	0.9716	0.9838	0.8421	0.97
	HISTO_BP.Contig459.Fgenesh_Aspergillus.96.final_new	1.196171921	0.837916047	0.769118152	0.901738534	0.977027336	0.599571085	0.691947844	0.57188608	0.966384536	0.9993	0.9502	0.999	0.5026	0.734	0.2603	0.1386	0.089	0.0219	0.0007	0.1406	0.642	0.0055	0.0406	0.001	0.0021	0.0013	0	0.0498	0.8594	0.9144	0.0709	0.2225	0.028	0.0164	0.0153	0.0021	0.001	0.358	0.0856	0.0025	0.0219	0.0009	0.001	0.0007	0	0.4974	0.9945	0.9291
	HISTO_BP.Contig459.Fgenesh_histo.100.final_new	0.757383728	1.291070272	1.433308432	1.319637432	0.996065541	1.427252353	1.267045172	1.325484337	1.563693411	0.1719	0.6822	0.4871	0.6001	0.1832	0.5087	0.0443	0.9973	0.9999	0.8281	0.8923	0.7873	0.8522	0.4947	0.7777	0.2298	0.9974	0.9998	0.3178	0.1077	0.3196	0.4371	0.1201	0.3443	0.0478	0.9853	0.9947	0.5129	0.2127	0.6804	0.6074	0.2059	0.5143	0.0784	0.9922	0.9992	0.3999	0.1478	0.5629
YPS	HISTO_BP.Contig459.Fgenesh_histo.102.final_new	2.071397876	0.346489886	0.147137585	0.706076488	0.315751373	0.205411426	0.559156666	0.256584407	0.183477626	0.9994	0.282	0.9926	0.8873	0.9998	0.0503	0.9993	0.9456	0.0002	0.0006	0.0005	0.1989	0.0445	0.8864	0	0.6498	0.0874	0	0.718	0.9995	0.9958	0.9425	0.9998	0.2127	0.9993	0.9591	0.0145	0.0074	0.8011	0.0042	0.1629	0.9712	0.0002	0.8473	0.2602	0	0.1127	0.9555	0.0575
	HISTO_BP.Contig459.Fgenesh_histo.104.final_new	0.583161787	1.87811	1.28755	1.61688	1.30439	1.95137	1.57853	1.59107	1.22176	0.0904	0.7928	0.7728	0.1764	0.9903	0.7123	0.9954	0.9889	1	0.9096	0.9618	0.9738	0.6295	0.9979	0.9438	0.999	0.9981	1	0.2072	0.0382	0.4768	0.0633	0.9229	0.416	0.9541	0.9073	0.9997	0.2272	0.0262	0.5232	0.0654	0.9479	0.4489	0.9571	0.9298	0.9993	0.8236	0.3705	0.9367
	HISTO_BP.Contig459.Fgenesh_histo.105.final_new	1.067262483	1.312138264	1.446032836	0.984215173	0.891798133	1.014919783	0.896417647	0.942817904	1.077033523	0.2193	0.645	0.4754	0.0019	0	0.3489	0.1507	0.6451	0.2375	0.7807	0.8373	0.7222	0.0176	0.0028	0.5866	0.3505	0.8037	0.5459	0.355	0.1627	0.3628	0.0046	0.0012	0.2811	0.1445	0.5158	0.202	0.5246	0.2778	0.6372	0.0057	0.0007	0.3809	0.2102	0.6273	0.3207	0.9981	0.9824	0.9954
	HISTO_BP.Contig459.Fgenesh_histo.106.final_new	1.959018884	0.639197224	0.357493541	0.76061545	0.556546982	0.42877701	0.54160425	0.392806523	0.310143876	0.9197	0.3231	0.9766	0.0435	0.994	0.0011	0.9987	0.2733	0	0.0803	0.0546	0.7228	0.0048	0.8893	0	0.9577	0.0648	0	0.6769	0.9454	0.9858	0.1467	0.996	0.0141	0.9963	0.4513	0.0001	0.0234	0.2772	0.0142	0.0002	0.7351	0	0.8983	0.0197	0	0.9565	0.9952	0.8533
FPS	HISTO_BP.Contig459.Fgenesh_histo.107.final_new	0.477500191	2.01599	1.97047	3.31068	1.39227	2.02708	1.78225	2.52768	2.44763	0.5441	0.698	0.288	0.5509	0.5714	0.0948	0.3269	0.9111	0.9979	0.4559	0.6635	0.2502	0.5121	0.5364	0.0695	0.3025	0.8816	0.9952	0.302	0.3365	0.1668	0.3551	0.3895	0.05	0.2151	0.7445	0.9619	0.712	0.7498	0.8332	0.7376	0.7512	0.2291	0.5261	0.9374	0.9985	0.4491	0.4879	0.6449
	HISTO_BP.Contig459.Fgenesh_histo.109.final_new	0.828158912	1.645855231	0.700721743	1.085985565	2.002999089	1.155994675	1.041861117	1.051741294	2.666211198	0.6286	0.8418	0.8381	0.0213	0.9999	0.7654	0	0.0047	0.9318	0.3714	0.7655	0.7383	0.0208	0.9989	0.6615	0	0.0055	0.8386	0.1582	0.2345	0.4735	0.0061	0.9837	0.4046	0	0.0035	0.6032	0.1619	0.2617	0.5265	0.0056	0.9878	0.4255	0	0.003	0.6442	0.9787	0.9792	0.9939
	HISTO_BP.Contig459.Fgenesh_histo.11.final_new	1.572765495	0.471094991	0.699001133	0.641816774	0.685604155	0.50656942	0.584330523	0.43752379	0.657672636	0.9302	0.7204	0.9955	0.9787	0.2958	0.4772	0.4268	0.3134	0.0002	0.0698	0.2149	0.8066	0.6539	0.0524	0.0961	0.1222	0.0662	0	0.2796	0.7851	0.9522	0.8959	0.1793	0.2979	0.3018	0.2103	0.0013	0.0045	0.1934	0.0478	0.3173	0.0105	0.0142	0.0353	0.0131	0	0.0213	0.3461	0.1041
	HISTO_BP.Contig459.Fgenesh_histo.110.final_new	0.858187556	1.130825046	1.33891536	0.988552561	1.318659918	1.081802724	1.24835406	1.052156033	1.311581882	0.7182	0.3203	0.7756	0.5865	0.1884	0.8785	0.2518	0.2361	0.9081	0.2818	0.1902	0.5866	0.3947	0.1065	0.7161	0.1689	0.1615	0.7039	0.6797	0.8098	0.8547	0.7222	0.355	0.9142	0.4163	0.405	0.9194	0.2244	0.4134	0.1453	0.3205	0.078	0.6475	0.1331	0.1312	0.6329	0.4135	0.6053	0.2778
	HISTO_BP.Contig459.Fgenesh_histo.112.final_new	1.580740306	0.457122203	0.484735974	0.520975263	0.603460805	0.540625852	0.522368062	0.378478215	0.61335801	0.8653	0.935	0.9994	0.9952	0.9714	0.9298	0.5819	0.6375	0	0.1347	0.5886	0.9784	0.8578	0.7504	0.6003	0.2445	0.2577	0.0007	0.065	0.4114	0.9785	0.8209	0.6789	0.5041	0.1807	0.1878	0	0.0006	0.0216	0.0215	0.1191	0.0734	0.0247	0.0064	0.0057	0	0.0048	0.1422	0.1791
FPS	HISTO_BP.Contig459.Fgenesh_histo.121.final_new	0.414368984	1.246480812	1.414379522	1.898818418	1.230074316	1.805913809	2.277190154	1.471472947	2.23548089	0.9566	0.6324	0.9924	0.9997	0.9971	0.9196	0.6683	1	1	0.0434	0.1276	0.8139	0.9712	0.8662	0.3998	0.1958	0.9471	0.9974	0.3676	0.8724	0.9687	0.9973	0.9814	0.7993	0.5254	0.9914	0.9997	0.0076	0.1861	0.0313	0.7863	0.5626	0.1271	0.0608	0.7689	0.9664	0.0003	0.0288	0.0027
	HISTO_BP.Contig459.Fgenesh_histo.122.final_new	1.211137421	0.473502777	0.251623601	0.552535234	0.581851899	1.059254842	0.882348353	0.633432221	0.818707712	0.0899	0.3469	0.8953	0.9958	0.9989	0.9862	0.5155	0.9594	0.0898	0.9101	0.8107	0.9789	0.9995	0.9997	0.9985	0.8384	0.991	0.6128	0.6531	0.1893	0.9225	0.9959	0.999	0.9877	0.6223	0.9583	0.2691	0.1047	0.0211	0.0775	0.89	0.9939	0.7204	0.1644	0.6238	0.0174	0.0042	0.0005	0.0041
	HISTO_BP.Contig459.Fgenesh_histo.123.final_new	1.113272506	0.909299159	0.725816715	0.872793566	0.942877687	0.923202718	0.84241572	0.793845527	0.636318516	0.355	0.7823	0.9392	0.4397	0.9955	0.6208	1	0.2858	0.0512	0.645	0.8443	0.952	0.5521	0.9937	0.7244	0.9992	0.4242	0.1608	0.2177	0.1557	0.755	0.2159	0.9322	0.3615	0.9937	0.1502	0.0355	0.0608	0.048	0.245	0.0727	0.8337	0.1544	0.976	0.0611	0.0049	0.5603	0.4479	0.7841
	HISTO_BP.Contig459.Fgenesh_histo.128.final_new	1.811626574	0.29862936	0.307358518	0.442093378	0.253165839	0.518643132	0.523412777	0.341062486	0.430911043	0.628	0.6098	0.9716	0.9962	0.9912	0.8614	0.8226	0.9992	0.0004	0.372	0.4859	0.9405	0.9786	0.9696	0.7537	0.7311	0.9944	0.0032	0.3902	0.5141	0.9367	0.981	0.9702	0.7503	0.7279	0.9916	0.0035	0.0284	0.0595	0.0633	0.6686	0.6282	0.1665	0.248	0.8305	0	0.0038	0.0214	0.019
	HISTO_BP.Contig459.Fgenesh_histo.129.final_new	0.944337611	0.933975133	0.65267761	0.899794407	1.017015305	1.101197663	0.971112489	0.895245244	0.892066704	0.3432	0.8079	0.9654	0.921	1	0.9489	0.9293	0.6433	0.7574	0.6568	0.8819	0.976	0.9369	1	0.9651	0.9336	0.7307	0.827	0.1921	0.1181	0.7743	0.6278	0.9995	0.7543	0.732	0.3533	0.3934	0.0346	0.024	0.2257	0.352	0.9966	0.4756	0.5128	0.1506	0.1309	0.079	0.0631	0.3722
	HISTO_BP.Contig459.Fgenesh_histo.131.final_new	1.051307991	0.962822529	0.890578883	0.86734027	0.909250203	0.894815836	0.801581317	0.718127697	0.851168035	0.7962	0.9776	0.9985	0.4361	0.7898	0.8832	0.8773	0.6956	0.232	0.2038	0.8773	0.9888	0.1983	0.5168	0.6359	0.669	0.4428	0.0941	0.0224	0.1227	0.8578	0.0207	0.1443	0.2229	0.3126	0.1333	0.0086	0.0015	0.0112	0.1422	0.0014	0.0139	0.0249	0.0695	0.0183	0.0009	0.5639	0.8017	0.9793
	HISTO_BP.Contig459.Fgenesh_histo.132.final_new	1.413145826	0.599447375	0.359782116	0.567725386	0.72922798	0.666237327	0.635098185	0.414954703	1.044515841	0.7422	0.8506	1	0.9658	1	0.9872	0.0008	0.4054	0	0.2578	0.6635	0.9998	0.8443	0.9996	0.9239	0.0004	0.2517	0	0.1494	0.3365	0.9993	0.6908	0.9999	0.8141	0.0014	0.1598	0	0	0.0002	0.0007	0.0007	0.8396	0.0049	0	0.0001	0	0.0342	0.1557	0.3092
	HISTO_BP.Contig459.Fgenesh_histo.133.final_new	0.681970075	1.5663	1.57429	1.30219	1.23564	1.63623	1.23296	1.39373	1.26716	0.1104	0.9629	0.7243	0.2524	0.2392	0.9044	0.9041	0.9438	0.9996	0.8896	0.9953	0.943	0.6733	0.6226	0.9853	0.9713	0.9864	1	0.0371	0.0047	0.1257	0.0164	0.0168	0.3047	0.4214	0.487	0.9801	0.2757	0.057	0.8743	0.1386	0.1459	0.7273	0.7538	0.8154	0.9997	0.7476	0.3267	0.9836
	HISTO_BP.Contig459.Fgenesh_histo.135.final_new	0.574864619	1.64536	1.27121	1.67916	1.30947	1.56451	1.17018	1.55313	1.4962	0.7336	0.9691	0.7572	0.6252	0.9495	0.5811	0.796	0.9521	0.9998	0.2664	0.8998	0.5182	0.4056	0.8411	0.3496	0.5842	0.8018	0.9939	0.0309	0.1002	0.0993	0.0761	0.3619	0.0544	0.1794	0.3236	0.7663	0.2428	0.4818	0.9007	0.3939	0.8458	0.329	0.5621	0.7907	0.9931	0.3748	0.5944	0.9239
	HISTO_BP.Contig459.Fgenesh_histo.138.final_new	1.230396744	0.85992864	1.312102718	0.970891876	0.716403344	0.670038215	0.679557136	0.733400511	0.633749707	0.9251	0.8813	0.773	0.3391	0.0027	0.129	0.9468	0.8162	0.0396	0.0749	0.4653	0.2766	0.05	0	0.0151	0.6174	0.3644	0.0023	0.1187	0.5347	0.3098	0.076	0.0018	0.0266	0.6343	0.3951	0.0073	0.227	0.7234	0.6902	0.1569	0.0008	0.0527	0.7779	0.5578	0.0173	0.6609	0.95	0.924
	HISTO_BP.Contig459.Fgenesh_histo.139.final_new	1.170896567	1.067679033	1.613204888	1.155917932	0.913409567	0.752399162	0.612812688	0.711046562	0.978888603	0.8666	0.9934	0.9175	0.0374	0	0.0094	0.1924	0.3002	0.0734	0.1334	0.9297	0.6625	0.0084	0.0001	0.0014	0.076	0.1076	0.0199	0.0066	0.0703	0.1575	0.0002	0	0	0.0087	0.0107	0.0006	0.0825	0.3375	0.8425	0.0034	0	0.0023	0.0476	0.0664	0.0101	0.9626	0.9916	0.9998
	HISTO_BP.Contig459.Fgenesh_histo.140.final_new	0.782606631	1.192242687	0.866738895	1.091432286	1.038526544	1.251700975	1.081291441	1.074184182	1.088407367	0.6002	0.9641	0.9828	0.8072	1	0.9688	0.9386	0.9868	0.9998	0.3998	0.944	0.9592	0.7055	1	0.9378	0.8867	0.9632	0.9935	0.0359	0.056	0.5397	0.1552	0.9827	0.4586	0.4875	0.643	0.7972	0.0172	0.0408	0.4603	0.1256	0.9846	0.4408	0.4613	0.6153	0.7813	0.1928	0.2945	0.8448
	HISTO_BP.Contig459.Fgenesh_histo.141.final_new	1.039237203	1.022538111	1.269845073	1.077463664	0.961019716	0.968686223	0.894718629	1.045608618	0.887327193	0.4636	0.7948	0.1734	0.2751	0.0023	0.1035	0.7861	0.5115	0.2971	0.5364	0.7959	0.2082	0.3054	0.0049	0.1359	0.762	0.5104	0.3597	0.2052	0.2041	0.0671	0.1258	0.0009	0.0455	0.5178	0.2804	0.1306	0.8266	0.7918	0.9329	0.5787	0.0404	0.373	0.8992	0.7546	0.6737	0.7249	0.6946	0.8742
	HISTO_BP.Contig459.Fgenesh_histo.142.final_new	0.64739585	1.8842	2.11817	1.79372	1.37697	1.78451	1.49533	1.91034	1.17745	0.0718	0.6397	0.0127	0.0134	0.0006	0.0473	0.9872	0.8632	1	0.9282	0.948	0.2724	0.308	0.0691	0.4753	0.9989	0.9785	1	0.3603	0.052	0.0105	0.015	0.0016	0.0439	0.9555	0.7336	0.9998	0.9873	0.7276	0.9895	0.5486	0.1654	0.7175	0.9998	0.9945	1	0.9866	0.692	0.985
FPS	HISTO_BP.Contig459.Fgenesh_histo.147.final_new	0.307475094	2.746168239	0.997739144	1.197949637	4.990457628	1.714695564	3.418133624	1.203944804	5.857402354	0.991	0.4411	0.9989	0.7019	0.9997	0.9999	0.0336	0.068	1	0.009	0.0206	0.8521	0.1084	0.9461	0.8686	0.0021	0.002	0.965	0.5589	0.9794	0.9974	0.7188	0.9996	0.9975	0.08	0.1516	0.9997	0.0011	0.1479	0.0026	0.0278	0.7119	0.5161	0	0	0.7304	0.2981	0.8916	0.2812
	HISTO_BP.Contig459.Fgenesh_histo.148.final_new	0.579739818	1.345825009	1.329000066	1.429362697	1.736301921	1.504237007	1.435356051	1.635257582	2.158411998	0.867	0.9188	0.6486	0.9792	0.9739	0.9065	0.0916	0.4841	1	0.133	0.6216	0.272	0.7963	0.7967	0.6244	0.0303	0.2019	0.998	0.0812	0.3784	0.1839	0.6742	0.6934	0.5095	0.0206	0.1466	0.9918	0.3514	0.728	0.8161	0.9164	0.917	0.8064	0.0801	0.3709	0.9993	0.0208	0.2037	0.3258
	HISTO_BP.Contig459.Fgenesh_histo.149.final_new	0.983002559	1.168688903	1.075371289	1.108046372	1.050351231	1.104918865	0.942345794	1.020713596	0.818719196	0.1721	0.8144	0.4926	0.0621	0.2786	0.16	0.9837	0.3839	0.5957	0.8279	0.9359	0.7954	0.2848	0.6016	0.4796	0.9903	0.6663	0.836	0.1856	0.0641	0.2168	0.0201	0.1079	0.0627	0.8648	0.1798	0.2664	0.5074	0.2046	0.7832	0.0838	0.2877	0.1847	0.9672	0.4015	0.5656	0.9379	0.7152	0.9799
	HISTO_BP.Contig459.Fgenesh_histo.15.final_new	1.441784261	0.637697592	1.416893345	0.744261011	0.508437521	0.61068939	0.757485471	0.677864156	0.693061353	0.8205	0.3004	0.5604	0.7164	0.0001	0.3041	0.5081	0.9724	0.0015	0.1795	0.1051	0.2556	0.4003	0.0006	0.1198	0.2701	0.8212	0.0015	0.6996	0.8949	0.7303	0.8198	0.0029	0.5336	0.6609	0.9659	0.0574	0.4396	0.7444	0.2697	0.6443	0.0004	0.28	0.45	0.9292	0.0097	0.2836	0.5997	0.1802
	HISTO_BP.Contig459.Fgenesh_histo.152.final_new	0.792107551	1.422735615	0.946055893	1.208926983	1.425034531	1.345433388	1.177073281	1.254602562	0.950786172	0.2832	0.7188	0.5148	0.1447	0.9799	0.6382	0.9758	0.1901	0.9836	0.7168	0.8408	0.7058	0.3339	0.9838	0.7876	0.9814	0.3782	0.9848	0.2812	0.1592	0.3143	0.0742	0.898	0.4325	0.885	0.1318	0.8753	0.4852	0.2942	0.6857	0.1643	0.9598	0.5868	0.9527	0.2151	0.9643	0.8553	0.6661	0.9258
	HISTO_BP.Contig459.Fgenesh_histo.154.final_new	1.365360248	0.623337867	0.454911451	0.72037048	0.73100631	0.700031389	0.754311423	0.568334524	0.634515042	0.6753	0.4014	0.9847	0.9383	0.9996	0.5634	0.8616	0.5136	0.0023	0.3247	0.2766	0.9332	0.8114	0.9975	0.405	0.7175	0.3823	0.004	0.5986	0.7234	0.9755	0.9279	0.9997	0.6379	0.8429	0.5941	0.0161	0.0153	0.0668	0.0245	0.2396	0.9158	0.0463	0.241	0.0514	0.0002	0.0617	0.1886	0.0721
	HISTO_BP.Contig459.Fgenesh_histo.156.final_new	1.044892239	0.807505202	0.729814182	0.76045269	0.76000319	0.742465436	0.733156433	0.725000181	0.894976474	0.9995	0.9984	0.999	0.9847	0.9974	0.9942	0.7305	0.9885	0.271	0.0005	0.5311	0.5976	0.1677	0.5673	0.3995	0.0579	0.4321	0.0006	0.0016	0.4689	0.5433	0.1584	0.5345	0.3595	0.0463	0.3934	0.0008	0.001	0.4024	0.4567	0.1186	0.4739	0.3129	0.0408	0.3525	0.0006	0.0153	0.8323	0.8416
FPS	HISTO_BP.Contig459.Fgenesh_histo.160.final_new	0.237440126	1.820197295	1.325897026	2.649602914	1.97701617	2.916635079	4.427567653	1.67895676	2.370847702	0.9674	0.4017	1	1	1	0.9907	0.9914	0.9997	1	0.0326	0.0346	0.9917	0.9819	0.9984	0.6695	0.7694	0.927	1	0.5983	0.9654	1	1	1	0.9854	0.9841	0.9991	1	0	0.0083	0	0.3719	0.8478	0.0293	0.1237	0.2707	0.9871	0	0.0181	0
	HISTO_BP.Contig459.Fgenesh_histo.162.final_new	0.847476725	1.274590048	1.386830616	1.007920867	0.94296033	1.078812624	1.081424624	0.980235551	1.158087299	0.7669	0.7328	0.9249	0.2848	0.1411	0.8919	0.5457	0.947	0.9319	0.2331	0.5024	0.7427	0.1469	0.0706	0.6675	0.346	0.7829	0.709	0.2672	0.4976	0.7287	0.1643	0.0845	0.6802	0.3653	0.7641	0.6813	0.0751	0.2573	0.2713	0.0494	0.0249	0.4283	0.1782	0.5913	0.4444	0.7152	0.8531	0.8357
	HISTO_BP.Contig459.Fgenesh_histo.164.final_new	0.800935493	1.41514	1.17429	1.30298	1.01121	1.22995	1.18733	1.22032	1.04164	0.5525	0.7132	0.6096	0.0707	0.7424	0.3194	0.9548	0.9888	0.9968	0.4475	0.6448	0.5516	0.0815	0.6863	0.2955	0.9134	0.9542	0.9921	0.2868	0.3552	0.3945	0.0418	0.5411	0.1796	0.8517	0.9076	0.9538	0.3904	0.4484	0.6055	0.0681	0.6402	0.2489	0.9078	0.9518	0.9849	0.9293	0.9185	0.9582
	HISTO_BP.Contig459.Fgenesh_histo.167.final_new	1.046936125	1.025568019	1.302168799	1.128887199	0.9042042	0.95945694	0.913018532	0.926975156	0.717195479	0.4921	0.7355	0.6808	0.1587	0.0002	0.0205	0.9968	0.7501	0.2303	0.5079	0.7174	0.6679	0.183	0.0018	0.032	0.9973	0.7233	0.28	0.2645	0.2826	0.4236	0.0882	0.0003	0.014	0.979	0.5288	0.1419	0.3192	0.3321	0.5764	0.1048	0.0013	0.0151	0.9889	0.5843	0.1718	0.8413	0.817	0.9118
	HISTO_BP.Contig459.Fgenesh_histo.168.final_new	1.487170789	0.626030701	0.847759514	0.684055734	0.75777121	0.485321453	0.655552805	0.548112342	0.643424622	0.9869	0.5615	0.9429	0.7147	0.055	0.4524	0.6215	0.1945	0	0.0131	0.0434	0.2204	0.0543	0.0015	0.0176	0.0801	0.0096	0	0.4385	0.9566	0.8726	0.6196	0.0716	0.3918	0.5512	0.2305	0.0057	0.0571	0.7796	0.1274	0.1656	0.0046	0.063	0.195	0.0338	0	0.2853	0.9457	0.3804
FPS	HISTO_BP.Contig459.Fgenesh_histo.17.final_new	0.487121551	0.726881903	0.731576938	0.84328907	0.887580784	1.4495708	1.639182329	1.064040558	1.335702063	0.9367	0.7962	0.9913	1	0.9998	0.998	0.9348	0.9979	0.9995	0.0633	0.3408	0.8899	0.9988	0.9907	0.9765	0.6164	0.9539	0.9505	0.2038	0.6592	0.9123	0.9971	0.9906	0.9781	0.7077	0.9596	0.9557	0.0087	0.1101	0.0877	0.9364	0.8932	0.7892	0.252	0.7183	0.5934	0	0.0012	0.0029
	HISTO_BP.Contig459.Fgenesh_histo.171.final_new	1.469290411	0.51523653	0.50609194	0.599909155	0.604344515	0.538178163	0.573577545	0.469493541	0.991346372	0.9242	0.8548	0.977	0.9684	0.954	0.769	0.0203	0.7733	0.0045	0.0758	0.3553	0.7511	0.6076	0.6211	0.3036	0.0033	0.288	0.0009	0.1452	0.6447	0.853	0.737	0.7281	0.4087	0.0074	0.4008	0.0017	0.023	0.2489	0.147	0.3285	0.3603	0.1282	0.0009	0.1308	0.0002	0.0316	0.3924	0.263
	HISTO_BP.Contig459.Fgenesh_histo.174.final_new	0.936377101	1.119978804	0.937590459	1.077887361	0.807496105	1.05940414	1.043127516	1.104777798	0.955630778	0.5522	0.6245	0.2994	0.2422	0.9608	0.4472	0.9223	1	0.8779	0.4478	0.5908	0.2731	0.2246	0.9449	0.4001	0.8754	0.999	0.8091	0.3755	0.4092	0.2174	0.1855	0.9086	0.3404	0.824	0.9976	0.7207	0.7006	0.7269	0.7826	0.4256	0.9773	0.6368	0.9414	0.9999	0.9192	0.7578	0.7754	0.8145
	HISTO_BP.Contig459.Fgenesh_histo.175.final_new	0.912152809	1.67920031	2.347843658	1.544384603	1.057263272	1.33282473	1.168952634	1.330127756	0.824762675	0.0202	0.2796	0.026	0	0	0.0011	0.9853	0.6299	0.8266	0.9798	0.8827	0.5174	0.0257	0	0.104	0.9995	0.9603	0.9972	0.7204	0.1173	0.1381	0.0016	0	0.0137	0.9875	0.7803	0.8976	0.974	0.4826	0.8619	0.0231	0	0.1147	0.9983	0.9522	0.9931	1	0.9743	0.9984
FPS	HISTO_BP.Contig459.Fgenesh_histo.176.final_new	0.39456915	1.54249	1.85425	1.37772	1.00211	2.16359	1.76161	1.61864	1.69284	0.8305	0.9734	0.9955	0.9985	0.9453	0.9986	0.9788	1	1	0.1695	0.8229	0.9291	0.9531	0.7596	0.9788	0.8527	0.9997	0.9998	0.0266	0.1771	0.6606	0.7316	0.4132	0.8719	0.5647	0.9904	0.998	0.0045	0.0709	0.3394	0.6054	0.2638	0.7965	0.434	0.9886	0.9962	0.0015	0.0469	0.2684
YPS	HISTO_BP.Contig459.Fgenesh_histo.180.final_new	5.418091016	0.293573986	0.407885393	0.260791713	0.197502839	0.23627141	0.251786942	0.230096035	0.112545567	0.1161	0.06	0.1425	0.0078	0.0011	0.0459	0.9689	0.3673	0	0.8839	0.3999	0.5632	0.1706	0.0211	0.3407	0.9923	0.744	0	0.94	0.6001	0.6564	0.2293	0.0325	0.43814	0.9974	0.8113	0	0.8575	0.4368	0.3436	0.1098	0.0129	0.2759	0.995	0.6981	0	0.9922	0.8294	0.7707
	HISTO_BP.Contig459.Fgenesh_histo.183.final_new	1.32392446	0.922054657	1.182457423	0.848319776	0.680900588	0.78691771	0.624598605	0.697675411	0.63157542	0.3686	0.939	0.7421	0.0431	0.0002	0.1684	0.8951	0.7829	0.0091	0.6314	0.9438	0.8095	0.1161	0.0036	0.2951	0.8928	0.7998	0.0435	0.061	0.0562	0.2227	0.0026	0.0002	0.016	0.4794	0.3085	0.0012	0.2579	0.1905	0.7773	0.0152	0.0001	0.0746	0.721	0.5544	0.0059	0.9569	0.8839	0.9974
	HISTO_BP.Contig459.Fgenesh_histo.187.final_new	1.295085562	0.645821153	0.319471466	0.578508516	0.834111246	0.728516343	0.89447538	0.524131277	0.917956533	0.6556	0.1479	0.9938	0.8946	1	0.981	0.138	0.3182	0.0115	0.3444	0.116	0.9686	0.768	0.9999	0.9313	0.1232	0.2476	0.0203	0.8521	0.884	0.9987	0.9742	1	0.9958	0.4369	0.6338	0.2207	0.0062	0.0314	0.0013	0.1151	0.9942	0.2812	0.0022	0.0126	0.0001	0.1054	0.232	0.0258
	HISTO_BP.Contig459.Fgenesh_histo.188.final_new	1.497365715	0.578464346	0.728868651	0.655726832	0.797362962	0.662185364	0.824504791	0.47039565	0.864093289	0.517	0.1011	0.9677	0.8086	0.3123	0.5394	0.0791	0.1557	0.0018	0.483	0.1446	0.9351	0.7441	0.3282	0.5174	0.1306	0.2124	0.0185	0.8989	0.8554	0.9946	0.9604	0.7289	0.8819	0.4157	0.5654	0.1427	0.0323	0.0649	0.0054	0.1659	0.0329	0.0608	0.0098	0.0188	0.0004	0.1914	0.2559	0.0396
	HISTO_BP.Contig459.Fgenesh_histo.189.final_new	0.95602239	1.113726313	0.777562652	1.041646256	1.073946208	1.169384248	0.9987559	0.950259317	0.782601258	0.1627	0.6666	0.8325	0.2765	0.9869	0.5154	0.9863	0.4273	0.7037	0.8373	0.8777	0.9531	0.6451	0.9927	0.8102	0.9956	0.7165	0.9014	0.3334	0.1223	0.6664	0.1895	0.9488	0.3871	0.9292	0.329	0.5063	0.1675	0.0469	0.3336	0.0918	0.9052	0.2367	0.8887	0.2001	0.338	0.7235	0.3549	0.8105
	HISTO_BP.Contig459.Fgenesh_histo.191.final_new	0.829476269	1.4885	1.54726	1.41274	1.23047	1.20747	1.08109	1.18767	1.0199	0.4908	0.8845	0.569	0.0042	0.0084	0.0504	0.934	0.4247	0.9901	0.5092	0.8598	0.5652	0.0169	0.015	0.0808	0.903	0.4445	0.9657	0.1155	0.1402	0.1987	0.0011	0.0033	0.0095	0.6703	0.1487	0.7534	0.431	0.4348	0.8013	0.0159	0.0137	0.0607	0.8678	0.3929	0.9406	0.9958	0.9831	0.9989
	HISTO_BP.Contig459.Fgenesh_histo.192.final_new	1.00152207	1.047779022	0.888746689	0.98249169	0.951901029	1.12157166	1.034323397	0.996329476	0.916591123	0.062	0.3403	0.533	0.262	0.9415	0.5941	0.845	0.7235	0.5093	0.938	0.8503	0.9323	0.7994	0.9952	0.9436	0.9714	0.9548	0.9296	0.6597	0.1497	0.6622	0.4373	0.9459	0.7124	0.8611	0.7813	0.6506	0.467	0.0677	0.3378	0.2612	0.9093	0.5693	0.7752	0.6655	0.4767	0.738	0.2006	0.5627
	HISTO_BP.Contig459.Fgenesh_histo.194.final_new	0.812011983	1.30625945	0.76466586	0.914529785	1.453122165	1.234011188	1.072323858	1.027267917	2.483935591	0.49	0.8697	0.9214	0.32	0.9993	0.9867	0	0.1454	0.9734	0.51	0.8236	0.8817	0.3499	0.998	0.9714	0	0.1753	0.9301	0.1303	0.1764	0.6174	0.0941	0.9823	0.854	0	0.0544	0.6836	0.0786	0.1183	0.3826	0.0535	0.9646	0.7663	0	0.0343	0.5671	0.68	0.6501	0.9059
	HISTO_BP.Contig459.Fgenesh_histo.198.final_new	0.784602952	1.53689	1.28169	1.16437	1.29743	1.37718	1.17604	1.20862	1.11511	0.1763	0.8315	0.7249	0.0104	0.4668	0.8389	0.9015	0.4174	0.9981	0.8237	0.9487	0.9109	0.1064	0.7556	0.9549	0.956	0.6851	0.9995	0.1685	0.0513	0.3798	0.0043	0.1984	0.5266	0.6508	0.2039	0.947	0.2751	0.0891	0.6202	0.0069	0.2918	0.6461	0.7427	0.2703	0.9769	0.9896	0.8936	0.9957
	HISTO_BP.Contig459.Fgenesh_histo.2.final_new	1.256472508	0.834599855	0.634808777	0.799288799	0.711043635	0.551196701	0.71405839	0.609083233	0.807450828	0.9985	0.8002	0.9787	0.3669	0.9038	0.4864	0.4607	0.7923	0.0185	0.0015	0.0459	0.2263	0.0038	0.2279	0.0102	0.0224	0.0791	0	0.1998	0.9541	0.8495	0.1542	0.7287	0.2311	0.2561	0.5147	0.0115	0.0213	0.7737	0.1505	0.0213	0.4184	0.0401	0.0695	0.1892	0.0004	0.6331	0.9962	0.8458
	HISTO_BP.Contig459.Fgenesh_histo.207.final_new	0.784622835	1.192130888	0.969820637	1.285570838	0.962183674	1.217003989	1.190822747	1.152481322	1.010428278	0.6814	0.733	0.8231	0.7339	0.9917	0.4697	0.9749	0.988	0.995	0.3186	0.5794	0.6856	0.5789	0.9751	0.3144	0.9086	0.957	0.9724	0.267	0.4206	0.5949	0.496	0.9431	0.2751	0.8723	0.9429	0.9304	0.1769	0.3144	0.4051	0.4123	0.9163	0.1961	0.8198	0.9117	0.8837	0.2661	0.4211	0.504
	HISTO_BP.Contig459.Fgenesh_histo.21.final_new	1.144800434	1.008253682	1.159065215	0.972464009	0.932081051	0.79058258	0.821320431	0.814023354	1.121733906	0.835	0.7164	0.7574	0.0777	0.0063	0.1879	0.0313	0.2887	0.0715	0.165	0.3826	0.4266	0.0191	0.0018	0.0587	0.0106	0.1256	0.0247	0.2836	0.6174	0.5281	0.0432	0.006	0.1059	0.0238	0.2025	0.0578	0.2426	0.5734	0.4719	0.0347	0.0047	0.0926	0.019	0.1731	0.0471	0.9223	0.9809	0.9568
	HISTO_BP.Contig459.Fgenesh_histo.215.final_new	1.064245831	1.127402569	1.409000215	1.085961387	0.82056987	1.059010981	0.97347305	0.987203043	0.758795665	0.0928	0.35	0.2808	0.0241	0	0.0665	0.9844	0.9364	0.1846	0.9072	0.8187	0.7651	0.2654	0.0075	0.4024	0.9978	0.9883	0.7295	0.65	0.1813	0.4215	0.0721	0.0006	0.1424	0.9808	0.928	0.3737	0.7192	0.2349	0.5785	0.0957	0.0002	0.1868	0.9891	0.9472	0.4468	0.9759	0.7346	0.9279
	HISTO_BP.Contig459.Fgenesh_histo.22.final_new	0.874992348	1.198607795	0.950048535	1.086706719	0.874500442	1.016195748	1.064494408	0.99038924	1.743675176	0.839	0.6792	0.8846	0.3577	0.9109	0.6726	0.0018	0.9792	0.913	0.161	0.3942	0.5782	0.1152	0.6716	0.3066	0.0002	0.8225	0.5509	0.3208	0.6058	0.6689	0.2491	0.7332	0.4553	0.0071	0.8335	0.648	0.1154	0.4218	0.3311	0.0887	0.6153	0.246	0.001	0.7788	0.4697	0.6423	0.8848	0.7509
	HISTO_BP.Contig459.Fgenesh_histo.220.final_new	1.046242645	1.266263194	1.64254159	1.206099189	0.821563408	1.103877474	0.966271045	1.05546793	0.82984934	0.0237	0.4368	0.1172	0.0007	0	0.0019	0.9281	0.9501	0.2439	0.9763	0.9394	0.6922	0.0819	0.0006	0.168	0.9914	0.9969	0.8861	0.5632	0.0606	0.182	0.0037	0	0.0173	0.9006	0.927	0.3602	0.8828	0.3078	0.818	0.0348	0	0.099	0.9731	0.9873	0.715	0.9993	0.9181	0.9963
	HISTO_BP.Contig459.Fgenesh_histo.28.final_new	1.120377879	0.764490525	1.445210437	1.281969626	0.756269678	0.603143584	0.908412647	0.707831216	1.174447219	0.9974	0.4474	0.9529	0.8991	0.0007	0.0059	0.0501	0.8714	0.1527	0.0026	0.0077	0.1659	0.0567	0	0	0.0001	0.1034	0.0011	0.5526	0.9923	0.9288	0.8761	0.0069	0.0233	0.1021	0.8375	0.2748	0.0471	0.8341	0.0712	0.3016	0	0.0005	0.0059	0.3639	0.0171	0.1009	0.9433	0.1239
	HISTO_BP.Contig459.Fgenesh_histo.31.final_new	0.768692428	0.80660145	0.802685878	0.795872015	0.847529415	0.893460611	1.478512339	0.839339983	0.639799359	0.9426	0.2731	0.9653	0.9862	0.9735	0.982	0.9942	0.9763	0.9358	0.0574	0.0273	0.5963	0.663	0.6425	0.6676	0.8459	0.5843	0.3247	0.7269	0.9727	0.9808	0.992	0.9849	0.9907	0.9952	0.9749	0.9539	0.0347	0.4037	0.0192	0.558	0.5669	0.574	0.799	0.4854	0.2374	0.0138	0.337	0.008
	HISTO_BP.Contig459.Fgenesh_histo.32.final_new	1.203445929	0.653820989	0.554489703	0.617191399	0.927311945	0.627660164	0.748117507	0.581709603	1.263837291	0.9948	0.7986	0.998	0.9836	0.9984	0.9808	0.0014	0.1775	0.0213	0.0052	0.0865	0.7143	0.3513	0.8048	0.5377	0	0.0046	0	0.2014	0.9135	0.9565	0.8379	0.971	0.8896	0.0003	0.0879	0.0159	0.002	0.2857	0.0435	0.1924	0.6166	0.3602	0	0.001	0	0.0164	0.6487	0.1621
	HISTO_BP.Contig459.Fgenesh_histo.33.final_new	1.138508332	1.073622264	1.253008331	1.047139922	0.766061363	0.988275224	0.845869613	0.939396904	0.752553036	0.188	0.5948	0.3039	0.0739	0.0117	0.1004	0.8254	0.8348	0.1321	0.812	0.8113	0.6389	0.3069	0.0629	0.3579	0.9196	0.9225	0.4661	0.4052	0.1887	0.2824	0.1034	0.0168	0.1203	0.7062	0.6952	0.1644	0.6961	0.3611	0.7176	0.1998	0.0362	0.2395	0.8734	0.8623	0.3361	0.9261	0.6931	0.8966
	HISTO_BP.Contig459.Fgenesh_histo.34.final_new	1.134766987	0.792102445	1.115934989	1.014069752	0.695715281	0.629281939	0.900329504	0.706566079	0.832438855	0.9995	0.4104	0.9895	0.8804	0.0152	0.0691	0.696	0.9907	0.0476	0.0005	0.0003	0.1324	0.0213	0	0	0.0227	0.2139	0	0.5896	0.9997	0.9788	0.8669	0.0415	0.1495	0.7262	0.9775	0.1467	0.0105	0.8676	0.0212	0.1438	0.0004	0.0002	0.1128	0.5424	0.0009	0.1196	0.9787	0.1331
	HISTO_BP.Contig459.Fgenesh_histo.37.final_new	0.875948214	1.28506	1.18423	1.29466	1.10105	1.39496	1.23954	1.24267	1.35751	0.0208	0.2248	0.2162	0.1092	0.3574	0.1186	0.0937	0.6157	0.9317	0.9792	0.8422	0.8335	0.7712	0.9047	0.7433	0.5793	0.947	0.9979	0.7752	0.1578	0.4845	0.3719	0.6324	0.3616	0.2841	0.7734	0.9592	0.7838	0.1665	0.5155	0.3783	0.638	0.3676	0.2842	0.7858	0.9677	0.8908	0.2288	0.6281
	HISTO_BP.Contig459.Fgenesh_histo.40.final_new	0.968615178	1.56009939	0.914718485	1.415845469	3.08639696	1.144507781	1.196802905	1.364619633	3.722131192	0.301	0.2495	0.1072	0.0197	0.6658	0.0924	0	0.0009	0.576	0.699	0.4334	0.2344	0.0828	0.7749	0.2049	0	0.0041	0.7269	0.7505	0.5666	0.3147	0.1487	0.8041	0.2861	0.0008	0.0083	0.7684	0.8928	0.7656	0.6853	0.3011	0.8888	0.4543	0.0012	0.0213	0.8923	0.9803	0.9172	0.8513
	HISTO_BP.Contig459.Fgenesh_histo.41.final_new	1.049449276	1.088608061	1.257264404	1.029926105	0.736008479	0.909250155	1.00174434	0.968197074	0.821966909	0.6751	0.3243	0.4488	0.0978	0.0122	0.2294	0.8791	0.9825	0.2945	0.3249	0.2184	0.2916	0.0648	0.0074	0.1437	0.7395	0.9261	0.2023	0.6757	0.7816	0.612	0.2526	0.0482	0.3995	0.8898	0.9781	0.512	0.5512	0.7084	0.388	0.1604	0.028	0.3023	0.8646	0.9669	0.39	0.9022	0.9352	0.7474
	HISTO_BP.Contig459.Fgenesh_histo.43.final_new	0.648689269	1.896930929	0.839461402	1.35852557	1.377782815	1.805866156	1.554674121	1.48684564	1.270860616	0.1288	0.4835	0.6239	0.0621	0.999	0.8363	0.8799	0.7778	0.9991	0.8712	0.822	0.8959	0.3793	0.9999	0.9662	0.9574	0.9261	0.9997	0.5165	0.178	0.6209	0.0974	0.9976	0.8223	0.8476	0.748	0.9946	0.3761	0.1041	0.3791	0.0514	0.9968	0.7287	0.7786	0.6699	0.9959	0.9379	0.6207	0.9026
	HISTO_BP.Contig459.Fgenesh_histo.45.final_new	0.919694855	0.786331999	0.711921396	0.909948452	0.759930136	0.907927101	0.943984353	0.796746212	0.87421828	0.9767	0.9186	0.9995	0.9995	1	0.9649	0.9621	0.9981	0.8374	0.0233	0.3588	0.8886	0.9072	0.9779	0.4903	0.6138	0.9159	0.1786	0.0814	0.6412	0.9255	0.9387	0.9872	0.6276	0.6929	0.9455	0.3193	0.0005	0.1114	0.0745	0.5496	0.8407	0.121	0.254	0.6503	0.0267	0.0005	0.0928	0.0613
	HISTO_BP.Contig459.Fgenesh_histo.48.final_new	1.026306411	0.980115086	0.942393276	0.901475424	1.080170361	0.860330801	0.909036793	0.951747548	0.708656953	0.9593	0.8193	0.6303	0.4741	0.6564	0.8343	0.9996	0.1033	0.3341	0.0407	0.2651	0.1042	0.06	0.1566	0.311	0.9586	0.0142	0.0408	0.1807	0.7349	0.2973	0.198	0.3536	0.5469	0.9877	0.0419	0.1297	0.3697	0.8958	0.7027	0.375	0.5676	0.7202	0.9954	0.1027	0.2705	0.5259	0.94	0.802
	HISTO_BP.Contig459.Fgenesh_histo.49.final_new	0.641681359	1.031171718	1.096536824	1.209035258	1.447637462	1.173080536	1.703626002	1.110486598	0.971732528	0.9529	0.3081	0.9491	0.9953	0.9656	0.9342	0.9833	0.6572	0.9984	0.0471	0.0408	0.5978	0.7496	0.6184	0.4454	0.7716	0.1804	0.8039	0.6919	0.9592	0.9605	0.9938	0.9728	0.9492	0.9806	0.7438	0.9948	0.0509	0.4022	0.0395	0.6261	0.5249	0.3484	0.6796	0.1515	0.6737	0.0047	0.2504	0.0062
	HISTO_BP.Contig459.Fgenesh_histo.51.final_new	0.739244468	1.372867312	0.931806712	1.231614628	0.753267297	1.42178449	1.33284622	1.222153591	0.875635569	0.26	0.5688	0.8965	0.4416	0.9999	0.8521	0.9999	1	1	0.74	0.7574	0.9423	0.6576	1	0.9199	0.9994	1	1	0.4312	0.2426	0.8116	0.3908	0.9992	0.7762	0.9996	0.9999	0.9951	0.1035	0.0577	0.1884	0.122	0.9949	0.4783	0.9959	1	0.9793	0.5584	0.3424	0.6092
	HISTO_BP.Contig459.Fgenesh_histo.55.final_new	1.296375156	0.398650965	0.412484154	0.416068026	0.604506351	0.60333033	0.780510752	0.495244094	0.623366528	0.9606	0.4591	0.9977	1	0.9997	1	0.8637	0.9459	0.017	0.0394	0.066	0.8756	0.9927	0.9792	0.9837	0.4292	0.4883	0.0011	0.5409	0.934	0.9962	0.9999	0.9995	0.9995	0.8405	0.9072	0.0646	0.0023	0.1244	0.0038	0.8991	0.8384	0.8424	0.1393	0.1446	0	0	0.0073	0.0001
	HISTO_BP.Contig459.Fgenesh_histo.56.final_new	0.505575113	1.154203236	1.277960495	1.775357552	0.939690654	1.643152474	1.8250296	1.428207634	1.782414629	0.8268	0.6457	0.9393	0.9776	0.9614	0.6804	0.6507	0.9997	1	0.1732	0.3339	0.7232	0.8919	0.8264	0.3761	0.3865	0.9765	0.9846	0.3543	0.6661	0.837	0.9369	0.902	0.5421	0.531	0.9898	0.9939	0.0607	0.2768	0.163	0.7747	0.6563	0.2053	0.2388	0.9283	0.9368	0.0224	0.1081	0.0631
	HISTO_BP.Contig459.Fgenesh_histo.58.final_new	0.761748059	1.60522	1.69168	1.41738	1.30087	1.47103	1.30256	1.31765	1.04338	0.0544	0.529	0.4621	0.0055	0.0017	0.1908	0.9895	0.5341	1	0.9456	0.9126	0.8923	0.1587	0.0711	0.6745	0.9984	0.8728	1	0.471	0.0874	0.4604	0.0204	0.0041	0.2083	0.957	0.5249	0.9964	0.5379	0.1077	0.5396	0.012	0.0056	0.2357	0.9724	0.5374	0.998	0.9945	0.8413	0.9796
	HISTO_BP.Contig459.Fgenesh_histo.6.final_new	0.785100363	1.392522886	0.853941795	1.218207747	1.442324771	1.504739377	1.264013185	1.084933051	0.939686091	0.0982	0.5311	0.8878	0.2601	0.9862	0.6361	0.9623	0.2161	0.9654	0.9018	0.8711	0.9841	0.7113	0.9992	0.918	0.993	0.5916	0.995	0.4689	0.1289	0.8324	0.2784	0.9726	0.5841	0.9282	0.2412	0.9148	0.1122	0.0159	0.1676	0.0517	0.8915	0.229	0.7739	0.0613	0.6937	0.7399	0.2887	0.7216
	HISTO_BP.Contig459.Fgenesh_histo.63.final_new	1.344725756	0.529164925	0.592236092	0.621837578	0.708229044	0.654434137	0.75637776	0.589627309	0.544918165	0.7862	0.4516	0.9078	0.9892	0.8949	0.8651	0.9548	0.6053	0.0137	0.2138	0.2261	0.6793	0.8668	0.6819	0.6061	0.7749	0.3517	0.0136	0.5484	0.7739	0.889	0.9772	0.8807	0.8537	0.9192	0.615	0.0624	0.0922	0.3207	0.111	0.7279	0.5101	0.3931	0.6272	0.2121	0.0049	0.0108	0.1332	0.0228
	HISTO_BP.Contig459.Fgenesh_histo.65.final_new	0.75608078	1.49414	1.15657	1.2114	1.29517	1.37161	1.3477	1.26934	1.21028	0.3523	0.4308	0.7039	0.0978	0.9385	0.8228	0.8211	0.5979	0.9997	0.6477	0.5656	0.7833	0.2117	0.9325	0.853	0.8391	0.7011	0.9977	0.5692	0.4344	0.7147	0.1717	0.9275	0.817	0.8143	0.6367	0.9967	0.2961	0.2167	0.2853	0.0578	0.814	0.6664	0.6546	0.4195	0.9893	0.9022	0.7883	0.8283
	HISTO_BP.Contig459.Fgenesh_histo.68.final_new	0.768614669	1.389584864	1.220608937	1.229276412	1.604837496	1.456861825	1.160547494	1.085196236	0.885339661	0.12	0.8746	0.9701	0.2411	0.7338	0.7227	0.9989	0.0294	0.9984	0.88	0.9757	0.9922	0.668	0.9363	0.9292	0.9991	0.233	0.9995	0.1254	0.0243	0.7195	0.0671	0.3495	0.3276	0.9585	0.0092	0.8984	0.0299	0.0078	0.2805	0.0174	0.1727	0.1545	0.9224	0.0023	0.7872	0.7589	0.332	0.9329
	HISTO_BP.Contig459.Fgenesh_histo.71.final_new	0.889789565	1.501668117	2.458335325	1.409429399	0.993862861	1.164115898	0.973367492	1.187268782	0.955940693	0.3308	0.9136	0.2955	0.0017	0	0.0183	0.9066	0.864	0.9026	0.6692	0.9383	0.4393	0.0133	0	0.054	0.9262	0.891	0.9302	0.0864	0.0617	0.0593	0.0004	0	0.002	0.5573	0.4545	0.4121	0.7045	0.5607	0.9407	0.0318	0	0.1006	0.9228	0.8932	0.9293	0.9983	0.9867	0.9996
FPS	HISTO_BP.Contig459.Fgenesh_histo.75.final_new	0.410867522	1.745327233	0.929903848	2.424863769	2.10918931	1.612416076	2.458079935	1.404917332	1.80445052	0.9777	0.4782	0.9878	0.9437	1	0.5112	0.8451	0.7304	1	0.0223	0.0426	0.6809	0.3608	0.9644	0.0486	0.3629	0.1632	0.9732	0.5218	0.9574	0.9707	0.9146	0.9994	0.5277	0.82	0.7008	0.9998	0.0122	0.3191	0.0293	0.2163	0.9026	0.0255	0.239	0.0985	0.886	0.0563	0.6392	0.0854
	HISTO_BP.Contig459.Fgenesh_histo.76.final_new	0.787964912	1.324862062	1.167982687	1.228178433	0.974829892	1.492289096	1.301446648	1.225380671	1.092267649	0.0332	0.4025	0.6651	0.3266	0.8278	0.6525	0.9194	0.9961	0.9993	0.9668	0.9048	0.9765	0.8924	0.9915	0.9688	0.9909	0.9991	1	0.5975	0.0952	0.7078	0.4382	0.8404	0.7029	0.9065	0.9887	0.9924	0.3349	0.0235	0.2922	0.2333	0.6827	0.5045	0.812	0.9702	0.9782	0.6734	0.1076	0.5618
	HISTO_BP.Contig459.Fgenesh_histo.77.final_new	0.845045465	0.983330156	0.657328224	0.955117629	1.230623607	1.127738594	1.096844167	0.834359861	1.042522563	0.6815	0.7962	0.9995	0.9753	0.9999	0.9849	0.8904	0.3469	0.9836	0.3185	0.5932	0.9938	0.8901	0.9998	0.9311	0.7385	0.2343	0.8772	0.2038	0.4068	0.9937	0.8515	1	0.8871	0.6587	0.1708	0.8243	0.0005	0.0062	0.0063	0.0698	0.9765	0.1139	0.0555	0.0016	0.0387	0.0247	0.1099	0.1485
	HISTO_BP.Contig459.Fgenesh_histo.79.final_new	0.721469489	2.33416	1.68789	1.80628	1.20923	1.4244	1.31076	1.34103	1.26618	0.4018	0.6902	0.625	0	0.0665	0.0163	0.7504	0.8686	0.9992	0.5982	0.7485	0.69	0	0.1113	0.0365	0.7738	0.8636	0.9983	0.3098	0.2515	0.4208	0	0.0436	0.0125	0.5768	0.6766	0.9824	0.375	0.31	0.5792	0.0005	0.0577	0.0162	0.6368	0.7447	0.9917	1	1	1
	HISTO_BP.Contig459.Fgenesh_histo.80.final_new	0.783697691	1.31857309	2.358720822	1.490576177	1.001299501	0.977068209	0.998075176	1.140795529	1.259655877	0.9935	0.9746	0.8101	0.3965	0	0.1075	0.5445	0.9737	0.9918	0.0065	0.4382	0.1273	0.0135	0	0.0005	0.0622	0.4457	0.4197	0.0254	0.5618	0.1795	0.032	0	0.0035	0.0976	0.5022	0.4974	0.1899	0.8727	0.8205	0.1708	0	0.0392	0.2973	0.8014	0.8399	0.6035	0.9865	0.968
	HISTO_BP.Contig459.Fgenesh_histo.81.final_new	1.373709186	0.84818681	0.921699954	0.789290814	0.943738812	0.502825881	0.510996802	0.629356986	0.905629639	0.9754	0.9853	0.8323	0.1581	0.1694	0.3037	0.101	0.0535	0.0074	0.0246	0.4655	0.1435	0.0074	0.0172	0.0216	0.0059	0.0044	0.0008	0.0147	0.5345	0.125	0.0032	0.0179	0.0128	0.0047	0.0029	0.0001	0.1677	0.8565	0.875	0.0455	0.0767	0.1173	0.0454	0.023	0.0048	0.8419	0.9926	0.9968
	HISTO_BP.Contig459.Fgenesh_histo.82.final_new	0.712763455	1.80946	1.94804	1.58514	1.33408	1.4427	1.05726	1.46671	1.29329	0.42	0.9816	0.3653	0.0148	0.0149	0.2081	0.69	0.6257	0.9987	0.58	0.9704	0.4477	0.0562	0.0424	0.2871	0.7201	0.665	0.9884	0.0184	0.0296	0.028	0.0005	0.0004	0.0123	0.1566	0.1232	0.6225	0.6347	0.5523	0.972	0.0895	0.0565	0.3296	0.7521	0.699	0.9908	0.9852	0.9438	0.9995
	HISTO_BP.Contig459.Fgenesh_histo.84.final_new	1.32851456	0.740530211	0.371765178	0.640332061	0.740612	0.680508723	0.637447163	0.527315446	1.119243681	0.834	0.9237	0.9985	0.5548	1	0.9252	0.004	0.5491	0.0014	0.166	0.6808	0.9692	0.2395	1	0.6797	0.0023	0.2926	0.0016	0.0763	0.3192	0.9157	0.1193	0.9998	0.4818	0.0002	0.17	0.0004	0.0015	0.0308	0.0843	0.0035	0.9924	0.0662	0	0.0198	0	0.4452	0.7605	0.8807
	HISTO_BP.Contig459.Fgenesh_histo.85.final_new	1.078051677	0.867197557	1.114642397	0.943148819	0.900787354	0.598748615	0.782013592	0.826093465	1.172828788	1	0.9594	0.9031	0.7665	0.0532	0.4423	0.0153	0.6042	0.1758	0	0.0102	0.0011	0.0004	0	0.0002	0	0.0006	0	0.0406	0.9898	0.3053	0.1804	0.0018	0.0614	0.0006	0.136	0.0107	0.0969	0.9989	0.6947	0.3291	0.0074	0.1283	0.0057	0.252	0.0364	0.2335	0.9996	0.8196
	HISTO_BP.Contig459.Fgenesh_histo.86.final_new	0.750537449	1.389295283	0.881336812	1.284971445	1.152638722	1.453192202	1.316875837	1.155608827	1.030388493	0.172	0.5357	0.9396	0.3467	0.9998	0.6489	0.9817	0.9159	0.9997	0.828	0.8099	0.9791	0.6519	1	0.8743	0.9924	0.9642	0.9999	0.4643	0.1901	0.8766	0.3321	0.9985	0.5837	0.9527	0.8574	0.994	0.0604	0.0209	0.1234	0.0481	0.9912	0.1698	0.8009	0.5073	0.9225	0.6533	0.3481	0.6679
	HISTO_BP.Contig459.Fgenesh_histo.87.final_new	1.579910821	0.857613586	1.64215488	0.986234664	0.72951407	0.513363197	0.487441081	0.607726916	0.56968214	0.9486	0.9818	0.6305	0.0041	0	0.0001	0.7749	0.1121	0	0.0514	0.6549	0.1139	0.0008	0	0	0.2809	0.0144	0	0.0182	0.3451	0.0644	0	0	0	0.1874	0.0082	0	0.3695	0.8861	0.9356	0.0057	0	0.0005	0.6515	0.1236	0.0003	0.9959	0.9992	1
	HISTO_BP.Contig459.Fgenesh_histo.89.final_new	1.00599031	0.933203335	0.654356048	0.723868291	1.073909516	1.114401068	0.910176545	0.820771878	0.982162254	0.1152	0.7924	0.9692	0.7219	0.9999	0.9964	0.5317	0.2537	0.4685	0.8848	0.9573	0.9955	0.9385	1	0.9994	0.7943	0.5996	0.8339	0.2076	0.0427	0.8061	0.4232	0.9909	0.957	0.3086	0.1308	0.2128	0.0308	0.0045	0.1939	0.1282	0.9487	0.8412	0.1238	0.027	0.0432	0.2781	0.0615	0.5768
	HISTO_BP.Contig459.Fgenesh_histo.9.final_new	1.288910943	0.573433777	0.735893327	0.737818265	0.788111168	0.600211223	0.646929984	0.520253467	0.828628508	0.9915	0.941	0.9986	0.9954	0.6557	0.6828	0.3025	0.4484	0.0037	0.0085	0.2751	0.8537	0.6476	0.0693	0.0571	0.0204	0.0357	0.0001	0.059	0.7249	0.9382	0.8173	0.1903	0.1625	0.0567	0.095	0.0003	0.0014	0.1463	0.0618	0.2327	0.011	0.0075	0.0045	0.0038	0	0.0046	0.3524	0.1827
	HISTO_BP.Contig459.Fgenesh_histo.90.final_new	0.908788048	1.195273971	1.487362971	0.975877559	0.879097694	1.071593716	0.88958533	1.304941408	1.090731673	0.5894	0.9396	0.1139	0.2921	0.0159	0.8045	0.5366	0.9462	0.8124	0.4106	0.9057	0.089	0.2455	0.0127	0.7382	0.4701	0.8821	0.6961	0.0604	0.0943	0.0088	0.0359	0.0007	0.2877	0.1489	0.5434	0.2124	0.8861	0.911	0.9912	0.7	0.2099	0.967	0.8277	0.9851	0.9628	0.7079	0.7545	0.9641
YPS	HISTO_BP.Contig459.Fgenesh_histo.91.final_new	2.312526988	0.353352042	0.392237518	0.409838683	0.607462093	0.434919802	0.350483464	0.433628941	0.270620614	0.4878	0.9082	0.4834	0.9174	0.7684	0.6418	0.9939	0.0167	0	0.5122	0.8947	0.4996	0.9045	0.7538	0.6407	0.9909	0.0336	0	0.0918	0.1053	0.1197	0.4853	0.2683	0.1947	0.8785	0.0069	0	0.5166	0.5004	0.8803	0.8819	0.7329	0.6351	0.9869	0.0494	0	0.0826	0.0955	0.5147
	HISTO_BP.Contig459.Fgenesh_histo.92.final_new	0.632195171	1.65641	1.60864	1.48298	1.28348	1.63859	1.46041	1.53555	1.37513	0.3593	0.7874	0.6209	0.2953	0.4492	0.7337	0.8517	0.9689	1	0.6407	0.8447	0.7104	0.4395	0.5648	0.8155	0.8646	0.953	0.9997	0.2126	0.1553	0.3282	0.1308	0.2275	0.4512	0.6563	0.8226	0.9985	0.3791	0.2896	0.6718	0.2253	0.3516	0.6187	0.7648	0.9078	0.9994	0.7047	0.5605	0.8692
	HISTO_BP.Contig459.Fgenesh_histo.98.final_new	0.70018695	1.63669	1.31237	1.38523	1.24898	1.49926	1.13004	1.105	1.21787	0.3017	0.9787	0.9879	0.0884	0.7482	0.5948	0.8996	0.853	0.9995	0.6983	0.987	0.9916	0.2249	0.8427	0.7395	0.919	0.893	0.999	0.0213	0.013	0.5719	0.003	0.1537	0.0611	0.328	0.242	0.8321	0.0121	0.0084	0.4281	0.0015	0.1112	0.0486	0.2763	0.2108	0.7857	0.9116	0.7751	0.997
	HISTO_BP.Contig459.Fgenesh_Neurospora.123.final_new	0.940725401	1.181632296	1.035939616	0.966970922	1.044477807	1.168019084	1.058809443	1.011282939	0.921056267	0.1026	0.5109	0.7479	0.073	0.633	0.8933	0.9414	0.5635	0.8199	0.8974	0.8257	0.9534	0.4387	0.9031	0.9828	0.9815	0.8596	0.9629	0.4891	0.1743	0.6712	0.15	0.5765	0.7955	0.8684	0.5416	0.7122	0.2521	0.0466	0.3288	0.0284	0.3906	0.7013	0.8143	0.3766	0.5579	0.927	0.5613	0.85
	HISTO_BP.Contig459.Fgenesh_Neurospora.135.final_new	1.095643075	1.216962689	1.058264375	0.824219777	0.735637415	0.855479992	0.640972227	0.881689346	0.97877741	0.6812	0.9949	0.5816	0.0287	0.2364	0.741	0.319	0.9302	0.206	0.3188	0.9625	0.4198	0.0226	0.175	0.5872	0.2414	0.7879	0.1563	0.0051	0.0375	0.0403	0.0002	0.0121	0.0831	0.0191	0.2329	0.0028	0.4184	0.5802	0.9597	0.0477	0.2165	0.6505	0.3157	0.821	0.237	0.9713	0.9774	0.9998
	HISTO_BP.Contig459.Fgenesh_Neurospora.168.final_new	1.042583319	1.180272396	1.251632457	1.087527336	0.866096298	1.106464608	1.008463457	1.073094188	0.877467869	0.0198	0.2546	0.0688	0.0057	0	0.0477	0.8326	0.8882	0.2355	0.9802	0.8702	0.6488	0.2197	0.0712	0.5825	0.9846	0.9909	0.9005	0.7454	0.1298	0.2471	0.046	0.0093	0.194	0.8894	0.9262	0.5388	0.9312	0.3512	0.7529	0.1487	0.0443	0.4417	0.9666	0.9812	0.7979	0.9943	0.7803	0.954
	HISTO_BP.Contig459.Fgenesh_Neurospora.175.final_new	1.118890254	1.030818714	0.790060076	0.947563342	0.883706905	0.972768813	0.931303494	0.916388968	0.878627152	0.1204	0.2956	0.3716	0.0361	0.9412	0.2249	0.5662	0.543	0.0446	0.8796	0.6988	0.7379	0.2647	0.9913	0.6108	0.8174	0.8139	0.3735	0.7044	0.3012	0.5611	0.1375	0.9653	0.4141	0.6911	0.6819	0.1965	0.6284	0.2621	0.4389	0.1108	0.9421	0.3623	0.642	0.6228	0.1679	0.9639	0.7353	0.8625
	HISTO_BP.Contig459.Fgenesh_Neurospora.176.final_new	0.956011507	1.42224602	1.07385544	1.010850422	0.954385748	1.149241975	1.112495685	1.019851139	1.032144153	0.2053	0.3129	0.5773	0.0084	0.4177	0.6048	0.5403	0.7438	0.6686	0.7947	0.5874	0.8012	0.063	0.668	0.8175	0.7423	0.8688	0.8537	0.6871	0.4126	0.7122	0.0524	0.5839	0.7383	0.6628	0.8096	0.7719	0.4227	0.1988	0.2878	0.0169	0.3637	0.5251	0.4744	0.6496	0.5554	0.9916	0.937	0.9476
[truncated: 8,324 more rows]
[truncated: 51 more columns]
