# Supplementary material for: A Temperature-Responsive Network Links Cell Shape and Virulence Traits in a Primary Fungal Pathogen
Source: PLoS Biol. 2013 Jul 23;11(7):e1001614. doi: 10.1371/journal.pbio.1001614 (PMC3720256; doi:10.1371/journal.pbio.1001614)
Supplement: Table S4 — Motif position weight matrices. Position weight matrices of motifs shown in Figure S6A and S6B in Mochiview format. Each row corresponds to each nucleotide position and columns indicate weights for A, C, G, and T, respectively. (TXT) [file pbio.1001614.s011.txt]

Table S4. Motif position weight matrices
/Motif A
0.41	0.05	0	0.53
0.01	0.02	0.01	0.97
0.75	0	0.01	0.24
0.78	0	0.19	0.03
0.53	0	0.47	0
0.02	0.17	0.8	0.01
0	0.01	0.01	0.99
0.01	0.01	0.01	0.98
0.31	0.14	0.12	0.43
0.28	0.19	0.32	0.2
/Motif A1
0.43	0	0.01	0.56
0	0	0.01	0.99
0.98	0	0.01	0.01
0.94	0	0.05	0.01
0.53	0	0.45	0.01
0	0	0.99	0.01
0	0	0.01	0.99
0	0	0.01	0.99
0.56	0	0.01	0.43
0.35	0	0.39	0.25
/Motif A2
0.41	0.15	0.43	0
0.62	0.07	0.31	0
0.6	0	0	0.4
0	0	0	1
0.75	0	0	0.25
0.63	0	0.37	0
0.57	0	0.43	0
0	0.24	0.76	0
0	0	0	1
0	0	0	1
/Motif A3
0.26	0.01	0.01	0.72
0	0	0.01	0.99
0.64	0	0.01	0.35
0.75	0	0.24	0
0.55	0.07	0.38	0
0	0.31	0.63	0.06
0.01	0.01	0	0.99
0	0	0	1
0.31	0.19	0.02	0.47
0.27	0.18	0.35	0.2
/Motif A4
0.01	0.01	0	0.98
0.01	0.01	0	0.98
0.99	0.01	0	0
0.99	0.01	0	0
0.64	0.01	0.35	0
0.01	0.41	0.58	0
0.01	0.01	0	0.98
0.01	0.01	0	0.98
0.37	0.01	0	0.62
0.39	0.11	0.33	0.17
/Motif A5
0.46	0.14	0.27	0.12
0.15	0.13	0.26	0.45
0	0	0	1
0	0	0	1
0.73	0	0	0.27
0.99	0	0.01	0
0.52	0	0.48	0
0	0.44	0.56	0
0	0	0	1
0	0	0	1
/Motif B
0.54	0.14	0	0.31
0	1	0	0
0	1	0	0
1	0	0	0
0.17	0.2	0	0.63
0	0	1	0
0	0	1	0
0.46	0	0	0.54
0.26	0	0	0.74
0.29	0.71	0	0
/Motif B1
0.01	0.96	0.01	0.01
0.01	0.96	0.01	0.01
0.96	0.01	0.01	0.01
0.11	0.11	0.01	0.76
0.01	0.01	0.96	0.01
0.01	0.01	0.96	0.01
0.81	0.01	0.01	0.16
0.46	0.01	0.01	0.51
0.36	0.51	0.11	0.01
0.01	0.86	0.11	0.01
/Motif B2
0.01	0.96	0.01	0.01
0.01	0.96	0.01	0.01
0.96	0.01	0.01	0.01
0.01	0.01	0.01	0.96
0.01	0.01	0.96	0.01
0.01	0.01	0.96	0.01
0.56	0.21	0.01	0.21
0.11	0.01	0.01	0.86
0.16	0.81	0.01	0.01
0.11	0.51	0.21	0.16
/Motif B3
0.02	0.87	0	0.11
0	0.96	0.03	0
0.67	0.04	0.12	0.17
0.16	0.05	0.18	0.61
0.09	0	0.89	0.02
0	0	0.98	0.02
0.4	0	0.05	0.54
0.5	0.03	0	0.47
0.22	0.48	0.3	0
0.05	0.59	0.34	0.02
/Motif B4
0.24	0	0.16	0.61
0	1	0	0
0	1	0	0
0.98	0.02	0	0
0.27	0	0	0.72
0	0	0.98	0.02
0.08	0	0.92	0
0.49	0	0.12	0.39
0.14	0	0	0.86
0.2	0.53	0.27	0
/Motif B5
0.01	0.96	0.01	0.01
0.01	0.96	0.01	0.01
0.96	0.01	0.01	0.01
0.16	0.01	0.01	0.81
0.01	0.01	0.96	0.01
0.01	0.01	0.96	0.01
0.36	0.01	0.01	0.61
0.16	0.01	0.01	0.81
0.01	0.41	0.56	0.01
0.01	0.66	0.31	0.01
