# Supplementary material for: A Temperature-Responsive Network Links Cell Shape and Virulence Traits in a Primary Fungal Pathogen
Source: PLoS Biol. 2013 Jul 23;11(7):e1001614. doi: 10.1371/journal.pbio.1001614 (PMC3720256; doi:10.1371/journal.pbio.1001614)
Supplement: Table S5 — Genomic coordinates of Motif A and Motif B hits. All intergenic sequences were searched for occurrences of Motif A and Motif B using MAST. Motif hits were filtered using <10% false positive rate as a cut-off (corresponding to p values of 2.08e-04 for Motif A and 9.18e-05 for Motif B). (TXT) [file pbio.1001614.s012.txt]

Table S5. Genome-wide coordinates of Motif A and Motif B hits
Motif	SEQ_NAME	START	END	STRAND	P-value(-log10)
Motif A	HISTO_AAC.Contig51	1220	1229	+	3.966576245
Motif A	HISTO_AAC.Contig51	2498	2507	-	3.70333481
Motif A	HISTO_AAC.Contig51	2520	2529	+	4.15490196
Motif A	HISTO_AAC.Contig51	2991	3000	+	3.829738285
Motif A	HISTO_AAC.Contig51	3914	3923	+	4.07211659
Motif B	HISTO_AAD.Contig1	5679	5688	-	4.040481623
Motif A	HISTO_AAD.Contig1	7872	7881	-	3.966576245
Motif B	HISTO_AAD.Contig1	8104	8113	+	4.146301788
Motif B	HISTO_AAD.Contig1	11920	11929	-	4.665546249
Motif A	HISTO_AAD.Contig1	13418	13427	+	4.882728704
Motif A	HISTO_AAD.Contig1	24278	24287	+	3.829738285
Motif A	HISTO_AAE.Contig19	3506	3515	+	4.19314197
Motif A	HISTO_AAE.Contig19	3698	3707	+	4.415668776
Motif A	HISTO_AAE.Contig19	5612	5621	+	4.305394801
Motif A	HISTO_AAE.Contig19	5829	5838	+	4.07211659
Motif B	HISTO_AAE.Contig19	7420	7429	-	4.040481623
Motif A	HISTO_AAE.Contig19	10809	10818	+	3.829738285
Motif A	HISTO_AAK.Contig20	829	838	+	3.913640169
Motif A	HISTO_AAK.Contig20	2118	2127	+	4.000434512
Motif A	HISTO_AAK.Contig20	3020	3029	+	5.087246696
Motif A	HISTO_AAK.Contig20	4884	4893	+	4.458420756
Motif A	HISTO_AAM.Contig2	1098	1107	-	4.07211659
Motif A	HISTO_AAM.Contig2	4405	4414	-	3.913640169
Motif A	HISTO_AAM.Contig2	4901	4910	-	4.882728704
Motif A	HISTO_AAM.Contig2	6043	6052	+	4.07211659
Motif A	HISTO_AAM.Contig2	6664	6673	+	4.698970004
Motif A	HISTO_AAM.Contig2	10256	10265	-	3.723538196
Motif A	HISTO_AAM.Contig2	13347	13356	-	4.07211659
Motif A	HISTO_AAM.Contig2	16654	16663	-	3.913640169
Motif A	HISTO_AAM.Contig2	17875	17884	+	3.913640169
Motif A	HISTO_AAN.Contig10	9874	9883	-	4.19314197
Motif B	HISTO_AAN.Contig8	254	263	+	4.512861625
Motif A	HISTO_AAP.Contig12	4196	4205	-	3.876148359
Motif A	HISTO_AAP.Contig12	4455	4464	-	3.913640169
Motif A	HISTO_AAP.Contig12	6612	6621	+	4.305394801
Motif B	HISTO_AAQ.Contig6	642	651	-	4.040481623
Motif A	HISTO_AAQ.Contig6	3467	3476	-	4.07211659
Motif A	HISTO_AAR.Contig2	1178	1187	-	3.723538196
Motif B	HISTO_AAR.Contig2	5181	5190	-	4.117475462
Motif B	HISTO_AAR.Contig2	5216	5225	-	4.18243463
Motif A	HISTO_AAR.Contig2	9127	9136	+	4.112945622
Motif A	HISTO_AAS.Contig1	2872	2881	+	4.305394801
Motif A	HISTO_AAS.Contig1	3088	3097	+	4.663540266
Motif B	HISTO_AAS.Contig1	3528	3537	-	4.040481623
Motif A	HISTO_AAS.Contig1	3925	3934	-	4.554395797
Motif A	HISTO_AAU.Contig13	3177	3186	+	4.698970004
Motif A	HISTO_AAU.Contig13	6394	6403	-	3.70333481
Motif A	HISTO_AAU.Contig13	6416	6425	+	4.15490196
Motif A	HISTO_AAU.Contig13	6887	6896	+	3.829738285
Motif A	HISTO_AAX.Contig8	2065	2074	+	4.07211659
Motif A	HISTO_AAX.Contig8	6412	6421	-	4.256490235
Motif A	HISTO_AAZ.Contig1	2356	2365	+	3.829738285
Motif A	HISTO_AB.Contig7	878	887	+	4.07211659
Motif A	HISTO_AB.Contig7	5206	5215	+	3.829738285
Motif A	HISTO_AB.Contig7	6591	6600	-	3.876148359
Motif A	HISTO_AB.Contig7	15456	15465	-	4.415668776
Motif B	HISTO_AB.Contig7	17917	17926	+	4.040481623
Motif A	HISTO_AB.Contig7	21012	21021	-	3.913640169
Motif A	HISTO_AB.Contig7	21508	21517	-	4.882728704
Motif A	HISTO_AB.Contig7	29273	29282	-	4.07211659
Motif A	HISTO_AB.Contig7	29327	29336	-	4.305394801
Motif A	HISTO_AB.Contig7	32339	32348	+	3.876148359
Motif A	HISTO_AB.Contig7	33724	33733	-	3.829738285
Motif A	HISTO_AB.Contig7	34457	34466	+	3.876148359
Motif A	HISTO_AB.Contig7	36610	36619	+	3.723538196
Motif A	HISTO_AB.Contig7	37566	37575	-	3.876148359
Motif A	HISTO_AB.Contig7	40578	40587	+	4.305394801
Motif A	HISTO_AB.Contig7	42124	42133	-	4.458420756
Motif A	HISTO_AB.Contig7	48835	48844	-	4.07211659
Motif A	HISTO_AB.Contig7	50895	50904	-	4.698970004
Motif A	HISTO_AB.Contig7	51516	51525	-	4.07211659
Motif A	HISTO_AB.Contig7	51780	51789	+	4.882728704
Motif A	HISTO_ABA.Contig1	307	316	+	3.876148359
Motif A	HISTO_ABA.Contig1	1117	1126	+	3.966576245
Motif A	HISTO_ABA.Contig1	2963	2972	-	3.829738285
Motif A	HISTO_ABC.Contig3	2683	2692	-	4.19314197
Motif A	HISTO_AE.Contig41	1307	1316	-	3.966576245
Motif A	HISTO_AE.Contig41	1651	1660	-	4.415668776
Motif A	HISTO_AE.Contig41	2562	2571	+	5.307153081
Motif A	HISTO_AE.Contig41	8250	8259	+	4.19314197
Motif A	HISTO_AL.Contig313	2748	2757	+	4.415668776
Motif A	HISTO_AL.Contig313	9686	9695	+	3.754487332
Motif A	HISTO_AL.Contig313	19604	19613	+	4.882728704
Motif A	HISTO_AL.Contig313	20100	20109	+	3.913640169
Motif A	HISTO_AL.Contig313	22926	22935	+	3.876148359
Motif A	HISTO_AL.Contig313	24218	24227	+	4.882728704
Motif A	HISTO_AL.Contig313	25656	25665	+	4.415668776
Motif A	HISTO_AL.Contig313	40331	40340	+	3.70333481
Motif A	HISTO_AL.Contig317	1056	1065	+	3.966576245
Motif A	HISTO_AL.Contig317	2902	2911	-	3.829738285
Motif A	HISTO_AL.Contig317	7376	7385	+	4.07211659
Motif A	HISTO_AL.Contig317	7997	8006	+	4.698970004
Motif A	HISTO_AL.Contig317	11024	11033	+	3.829738285
Motif A	HISTO_AL.Contig317	12915	12924	-	5.087246696
Motif A	HISTO_AL.Contig317	13021	13030	-	4.458420756
Motif A	HISTO_AL.Contig317	14133	14142	+	5.087246696
Motif B	HISTO_AL.Contig317	18203	18212	+	4.872895202
Motif B	HISTO_AL.Contig317	23633	23642	-	4.117475462
Motif B	HISTO_AL.Contig317	24025	24034	-	4.228412519
Motif A	HISTO_AL.Contig317	26230	26239	+	4.554395797
Motif A	HISTO_AL.Contig317	34096	34105	-	3.913640169
Motif B	HISTO_AL.Contig317	34390	34399	+	4.872895202
Motif B	HISTO_AL.Contig317	40991	41000	-	4.040481623
Motif A	HISTO_AL.Contig317	41064	41073	-	4.256490235
Motif A	HISTO_AL.Contig317	46113	46122	+	4.554395797
Motif A	HISTO_AL.Contig317	53539	53548	-	4.112945622
Motif A	HISTO_AL.Contig317	55432	55441	+	4.000434512
Motif B	HISTO_AL.Contig317	55871	55880	-	4.872895202
Motif B	HISTO_AL.Contig317	58710	58719	-	4.427128398
Motif A	HISTO_AL.Contig317	60163	60172	+	4.256490235
Motif B	HISTO_AL.Contig317	61123	61132	+	4.396855627
Motif A	HISTO_AL.Contig317	73407	73416	-	3.876148359
Motif B	HISTO_AL.Contig317	75363	75372	-	4.665546249
Motif A	HISTO_AL.Contig317	76656	76665	-	3.790484985
Motif B	HISTO_AL.Contig317	77724	77733	+	5.744727495
Motif A	HISTO_AL.Contig317	78764	78773	-	3.966576245
Motif A	HISTO_AL.Contig317	78958	78967	-	4.458420756
Motif B	HISTO_AL.Contig317	81372	81381	+	4.396855627
Motif A	HISTO_AL.Contig317	83586	83595	-	4.000434512
Motif B	HISTO_AL.Contig317	85400	85409	-	4.040481623
Motif A	HISTO_AL.Contig317	86535	86544	+	3.876148359
Motif B	HISTO_AL.Contig317	89315	89324	+	4.728158393
Motif A	HISTO_AL.Contig317	90272	90281	+	4.15490196
Motif A	HISTO_AL.Contig317	91393	91402	-	3.876148359
Motif A	HISTO_AL.Contig317	93275	93284	-	3.754487332
Motif A	HISTO_AL.Contig317	93595	93604	+	3.966576245
Motif B	HISTO_AL.Contig317	100629	100638	+	4.233587153
Motif A	HISTO_AL.Contig317	102568	102577	-	3.70333481
Motif A	HISTO_AL.Contig317	105523	105532	+	3.876148359
Motif B	HISTO_AL.Contig317	106045	106054	-	4.512861625
Motif A	HISTO_AL.Contig317	106308	106317	-	3.754487332
Motif A	HISTO_AL.Contig317	106381	106390	+	3.913640169
Motif A	HISTO_AL.Contig317	108257	108266	+	3.723538196
Motif A	HISTO_AL.Contig317	108514	108523	+	3.829738285
Motif A	HISTO_AL.Contig317	108738	108747	-	4.305394801
Motif A	HISTO_AL.Contig317	109140	109149	-	4.07211659
Motif A	HISTO_AL.Contig317	110308	110317	-	3.754487332
Motif B	HISTO_AL.Contig317	113351	113360	+	5.568636236
Motif B	HISTO_AL.Contig317	115863	115872	-	4.342944147
Motif A	HISTO_AL.Contig317	117454	117463	+	4.415668776
Motif B	HISTO_AL.Contig317	123132	123141	-	4.18243463
Motif B	HISTO_AL.Contig317	124852	124861	-	4.203425667
Motif B	HISTO_AL.Contig317	126359	126368	-	4.427128398
Motif B	HISTO_AL.Contig317	135807	135816	-	4.248720896
Motif A	HISTO_AL.Contig317	135837	135846	+	3.790484985
Motif B	HISTO_AL.Contig317	137893	137902	-	4.812479279
Motif B	HISTO_AL.Contig317	138563	138572	-	4.970616222
Motif B	HISTO_AL.Contig317	149145	149154	+	4.580044252
Motif A	HISTO_AL.Contig317	156603	156612	+	4.458420756
Motif A	HISTO_AL.Contig317	161157	161166	+	4.279840697
Motif B	HISTO_AL.Contig317	161510	161519	+	4.233587153
Motif B	HISTO_AL.Contig317	161698	161707	-	4.360513511
Motif A	HISTO_AL.Contig317	164493	164502	-	4.000434512
Motif B	HISTO_AL.Contig317	166822	166831	-	4.872895202
Motif B	HISTO_AL.Contig317	166883	166892	-	6.046240308
Motif A	HISTO_AL.Contig317	173540	173549	+	3.876148359
Motif B	HISTO_AL.Contig317	178596	178605	+	4.427128398
Motif B	HISTO_AL.Contig317	179030	179039	+	4.812479279
Motif B	HISTO_AL.Contig317	180192	180201	+	4.396855627
Motif B	HISTO_AL.Contig317	195740	195749	+	4.146301788
Motif B	HISTO_AL.Contig317	196316	196325	-	4.220403509
Motif A	HISTO_AL.Contig317	205097	205106	-	4.000434512
Motif B	HISTO_AL.Contig317	208177	208186	+	4.728158393
Motif A	HISTO_AL.Contig317	209629	209638	-	4.458420756
Motif B	HISTO_AL.Contig317	209880	209889	+	4.040481623
Motif B	HISTO_AL.Contig317	212451	212460	+	4.316052869
Motif A	HISTO_AL.Contig317	212838	212847	-	3.754487332
Motif B	HISTO_AL.Contig317	214405	214414	-	4.117475462
Motif A	HISTO_AL.Contig317	216142	216151	-	4.882728704
Motif A	HISTO_AL.Contig317	220942	220951	-	4.07211659
Motif B	HISTO_AL.Contig317	221747	221756	+	4.580044252
Motif A	HISTO_AL.Contig317	223749	223758	-	3.754487332
Motif A	HISTO_AL.Contig317	223819	223828	+	4.07211659
Motif B	HISTO_AL.Contig317	226547	226556	+	4.040481623
Motif A	HISTO_AL.Contig317	230163	230172	-	3.70333481
Motif A	HISTO_AL.Contig317	232810	232819	+	4.338187314
Motif B	HISTO_AL.Contig317	232989	232998	-	4.643974143
Motif B	HISTO_AL.Contig317	237945	237954	+	4.728158393
Motif B	HISTO_AL.Contig317	237961	237970	+	5.568636236
Motif B	HISTO_AL.Contig317	238688	238697	+	4.970616222
Motif B	HISTO_AL.Contig317	241366	241375	+	4.580044252
Motif B	HISTO_AL.Contig317	242635	242644	+	4.146301788
Motif B	HISTO_AL.Contig317	248095	248104	+	4.30980392
Motif A	HISTO_AL.Contig317	248102	248111	-	3.790484985
Motif A	HISTO_AL.Contig317	249202	249211	+	4.000434512
Motif A	HISTO_AL.Contig317	256810	256819	+	3.723538196
Motif B	HISTO_AL.Contig317	264373	264382	-	4.233587153
Motif A	HISTO_AL.Contig317	269319	269328	+	3.754487332
Motif B	HISTO_AL.Contig317	271462	271471	+	4.220403509
Motif B	HISTO_AL.Contig317	274610	274619	+	4.228412519
Motif A	HISTO_AL.Contig317	275936	275945	-	4.554395797
Motif B	HISTO_AL.Contig317	275956	275965	-	4.580044252
Motif B	HISTO_AL.Contig317	276818	276827	+	5.744727495
Motif A	HISTO_AL.Contig317	279055	279064	+	3.829738285
Motif B	HISTO_AL.Contig317	283261	283270	+	4.040481623
Motif A	HISTO_AL.Contig317	283549	283558	+	3.913640169
Motif B	HISTO_AL.Contig317	288202	288211	+	4.396855627
Motif A	HISTO_AL.Contig317	288237	288246	+	3.913640169
Motif B	HISTO_AL.Contig317	291878	291887	-	4.18243463
Motif A	HISTO_AL.Contig317	293292	293301	-	3.70333481
Motif B	HISTO_AL.Contig317	295225	295234	-	4.13430394
Motif A	HISTO_AL.Contig317	297489	297498	+	4.211831629
Motif A	HISTO_AL.Contig317	298515	298524	+	3.876148359
Motif A	HISTO_AL.Contig317	298548	298557	-	4.882728704
Motif B	HISTO_AL.Contig317	305518	305527	+	4.48945499
Motif A	HISTO_AL.Contig317	312480	312489	+	4.000434512
Motif B	HISTO_AL.Contig317	320229	320238	+	4.13430394
Motif A	HISTO_AL.Contig317	328270	328279	-	4.415668776
Motif B	HISTO_AL.Contig317	328305	328314	-	4.512861625
Motif B	HISTO_AL.Contig317	329360	329369	-	4.970616222
Motif B	HISTO_AL.Contig317	332076	332085	-	4.13430394
Motif B	HISTO_AL.Contig317	332412	332421	+	4.48945499
Motif A	HISTO_AL.Contig317	332488	332497	-	4.15490196
Motif B	HISTO_AL.Contig317	334980	334989	-	4.197226275
Motif A	HISTO_AL.Contig317	339419	339428	+	4.458420756
Motif B	HISTO_AL.Contig317	339646	339655	-	4.117475462
Motif B	HISTO_AL.Contig317	339683	339692	-	4.728158393
Motif A	HISTO_AL.Contig317	340349	340358	+	3.790484985
Motif A	HISTO_AL.Contig317	343948	343957	-	4.458420756
Motif A	HISTO_AL.Contig317	344415	344424	+	3.876148359
Motif B	HISTO_AL.Contig317	345167	345176	+	4.197226275
Motif A	HISTO_AL.Contig317	345941	345950	+	3.913640169
Motif A	HISTO_AL.Contig317	346977	346986	-	3.829738285
Motif A	HISTO_AL.Contig317	349760	349769	+	3.966576245
Motif B	HISTO_AL.Contig317	353056	353065	+	4.812479279
Motif A	HISTO_AL.Contig317	353081	353090	+	3.754487332
Motif B	HISTO_AL.Contig317	358416	358425	-	4.040481623
Motif B	HISTO_AL.Contig317	360083	360092	+	5.568636236
Motif A	HISTO_AL.Contig317	360405	360414	+	3.876148359
Motif A	HISTO_AL.Contig317	363753	363762	-	3.829738285
Motif B	HISTO_AL.Contig317	366174	366183	-	4.040481623
Motif A	HISTO_AL.Contig317	369602	369611	+	3.913640169
Motif A	HISTO_AL.Contig317	371019	371028	-	4.112945622
Motif B	HISTO_AL.Contig317	380784	380793	-	4.396855627
Motif A	HISTO_AL.Contig317	381361	381370	-	4.458420756
Motif A	HISTO_AL.Contig317	385531	385540	-	3.790484985
Motif A	HISTO_AL.Contig317	388670	388679	+	3.754487332
Motif A	HISTO_AL.Contig317	392501	392510	-	3.913640169
Motif A	HISTO_AL.Contig317	396949	396958	-	4.367542708
Motif B	HISTO_AL.Contig317	400442	400451	-	4.360513511
Motif A	HISTO_AL.Contig317	400897	400906	-	3.70333481
Motif A	HISTO_AL.Contig317	401679	401688	-	3.754487332
Motif B	HISTO_AL.Contig317	404887	404896	+	4.389339837
Motif B	HISTO_AL.Contig317	405395	405404	-	4.665546249
Motif B	HISTO_AL.Contig317	406907	406916	-	4.117475462
Motif A	HISTO_AL.Contig317	409667	409676	+	3.754487332
Motif B	HISTO_AL.Contig317	412167	412176	-	4.117475462
Motif B	HISTO_AL.Contig317	415874	415883	-	4.172630727
Motif A	HISTO_AL.Contig317	416169	416178	+	3.790484985
Motif A	HISTO_AL.Contig317	417084	417093	-	3.723538196
Motif A	HISTO_AL.Contig317	418136	418145	-	4.000434512
Motif B	HISTO_AL.Contig317	419759	419768	-	4.040481623
Motif A	HISTO_AL.Contig317	420415	420424	-	3.913640169
Motif B	HISTO_AL.Contig317	423961	423970	-	4.233587153
Motif A	HISTO_AL.Contig317	424739	424748	+	4.15490196
Motif A	HISTO_AL.Contig317	425999	426008	-	4.000434512
Motif B	HISTO_AL.Contig317	428539	428548	-	5.175223538
Motif B	HISTO_AL.Contig317	436263	436272	-	4.292429824
Motif B	HISTO_AL.Contig317	436379	436388	-	4.220403509
Motif A	HISTO_AL.Contig317	439246	439255	-	3.70333481
Motif B	HISTO_AL.Contig317	446728	446737	+	4.040481623
Motif B	HISTO_AL.Contig317	449960	449969	+	4.872895202
Motif B	HISTO_AL.Contig317	450294	450303	-	4.389339837
Motif B	HISTO_AL.Contig317	451658	451667	-	4.665546249
Motif B	HISTO_AL.Contig317	451702	451711	+	5.175223538
Motif B	HISTO_AL.Contig317	453520	453529	+	4.360513511
Motif A	HISTO_AL.Contig317	453815	453824	+	4.000434512
Motif B	HISTO_AL.Contig317	453979	453988	+	4.512861625
Motif A	HISTO_AL.Contig317	456662	456671	-	4.000434512
Motif B	HISTO_AL.Contig317	457734	457743	-	5.443697499
Motif B	HISTO_AL.Contig317	459156	459165	-	4.512861625
Motif A	HISTO_AL.Contig317	462346	462355	-	4.15490196
Motif A	HISTO_AL.Contig317	462475	462484	+	3.754487332
Motif A	HISTO_AL.Contig317	464953	464962	-	4.458420756
Motif A	HISTO_AL.Contig317	466073	466082	+	3.790484985
Motif B	HISTO_AL.Contig317	468234	468243	+	4.197226275
Motif A	HISTO_AL.Contig317	469117	469126	+	3.876148359
Motif A	HISTO_AL.Contig317	475009	475018	+	4.554395797
Motif B	HISTO_AL.Contig317	481967	481976	-	4.512861625
Motif A	HISTO_AL.Contig317	483936	483945	+	3.790484985
Motif A	HISTO_AL.Contig317	484366	484375	+	3.913640169
Motif B	HISTO_AL.Contig317	484576	484585	-	4.040481623
Motif B	HISTO_AL.Contig317	485793	485802	-	4.580044252
Motif A	HISTO_AL.Contig317	487871	487880	+	3.790484985
Motif B	HISTO_AL.Contig317	488965	488974	-	4.13430394
Motif B	HISTO_AL.Contig317	489486	489495	+	4.274088368
Motif B	HISTO_AL.Contig317	496579	496588	+	4.872895202
Motif B	HISTO_AL.Contig317	498412	498421	-	4.728158393
Motif B	HISTO_AL.Contig317	503263	503272	+	4.040481623
Motif A	HISTO_AL.Contig317	505678	505687	+	3.876148359
Motif B	HISTO_AL.Contig317	506987	506996	-	4.117475462
Motif A	HISTO_AL.Contig317	507751	507760	-	4.279840697
Motif B	HISTO_AL.Contig317	516296	516305	+	4.48945499
Motif B	HISTO_AL.Contig317	516593	516602	+	4.292429824
Motif A	HISTO_AL.Contig317	519710	519719	+	4.305394801
Motif A	HISTO_AL.Contig317	519779	519788	+	3.966576245
Motif B	HISTO_AL.Contig317	522533	522542	+	5.175223538
Motif B	HISTO_AL.Contig317	525607	525616	+	4.457174573
Motif B	HISTO_AL.Contig317	525904	525913	-	4.292429824
Motif B	HISTO_AL.Contig317	525924	525933	-	4.70333481
Motif A	HISTO_AL.Contig317	527859	527868	-	3.913640169
Motif B	HISTO_AL.Contig317	535070	535079	+	4.457174573
Motif A	HISTO_AL.Contig317	535609	535618	-	4.112945622
Motif B	HISTO_AL.Contig317	536841	536850	+	4.274088368
Motif A	HISTO_AL.Contig317	538085	538094	-	4.367542708
Motif A	HISTO_AL.Contig317	538884	538893	+	4.458420756
Motif B	HISTO_AL.Contig317	541592	541601	+	4.040481623
Motif A	HISTO_AL.Contig317	543595	543604	-	4.698970004
Motif A	HISTO_AL.Contig317	543622	543631	-	4.15490196
Motif A	HISTO_AL.Contig317	543633	543642	+	3.754487332
Motif A	HISTO_AL.Contig317	544438	544447	-	3.966576245
Motif A	HISTO_AL.Contig317	544450	544459	+	3.876148359
Motif A	HISTO_AL.Contig317	544636	544645	+	3.876148359
Motif A	HISTO_AL.Contig317	545780	545789	-	3.876148359
Motif A	HISTO_AL.Contig317	553753	553762	+	3.913640169
Motif A	HISTO_AL.Contig317	561589	561598	-	4.000434512
Motif A	HISTO_AL.Contig317	562028	562037	-	4.415668776
Motif A	HISTO_AL.Contig317	567584	567593	-	3.913640169
Motif A	HISTO_AL.Contig317	568080	568089	-	4.882728704
Motif A	HISTO_AL.Contig317	577421	577430	+	3.876148359
Motif A	HISTO_AL.Contig317	589210	589219	+	4.305394801
Motif A	HISTO_AL.Contig317	589706	589715	+	3.913640169
Motif A	HISTO_AL.Contig317	593013	593022	+	4.07211659
Motif A	HISTO_AL.Contig317	593634	593643	+	4.698970004
Motif A	HISTO_AL.Contig320	7397	7406	-	4.415668776
Motif A	HISTO_AL.Contig320	14977	14986	-	4.698970004
Motif B	HISTO_AL.Contig320	24075	24084	+	4.220403509
Motif A	HISTO_AL.Contig320	40779	40788	-	3.913640169
Motif A	HISTO_AL.Contig320	41275	41284	-	4.305394801
Motif A	HISTO_AL.Contig320	43216	43225	+	3.754487332
Motif A	HISTO_AL.Contig320	45491	45500	-	3.70333481
Motif A	HISTO_AL.Contig320	45758	45767	-	4.458420756
Motif A	HISTO_AL.Contig320	51252	51261	+	3.723538196
Motif A	HISTO_AL.Contig320	64325	64334	+	4.07211659
Motif B	HISTO_AL.Contig320	76170	76179	-	4.512861625
Motif A	HISTO_AL.Contig320	82435	82444	-	3.754487332
Motif A	HISTO_AL.Contig320	91668	91677	-	3.876148359
Motif B	HISTO_AL.Contig320	97296	97305	+	4.342944147
Motif B	HISTO_AL.Contig320	97943	97952	+	4.040481623
Motif A	HISTO_AL.Contig320	100156	100165	+	3.790484985
Motif A	HISTO_AL.Contig320	100677	100686	-	4.000434512
Motif A	HISTO_AL.Contig320	103339	103348	+	3.913640169
Motif A	HISTO_AL.Contig320	105970	105979	-	3.790484985
Motif A	HISTO_AL.Contig320	107608	107617	-	4.367542708
Motif B	HISTO_AL.Contig320	109816	109825	-	4.970616222
Motif A	HISTO_AL.Contig320	109870	109879	+	4.698970004
Motif B	HISTO_AL.Contig320	111773	111782	-	4.396855627
Motif B	HISTO_AL.Contig320	116606	116615	+	4.728158393
Motif A	HISTO_AL.Contig320	119743	119752	+	4.19314197
Motif B	HISTO_AL.Contig320	120014	120023	-	4.396855627
Motif A	HISTO_AL.Contig320	120151	120160	+	4.338187314
Motif A	HISTO_AL.Contig320	128495	128504	+	3.723538196
Motif B	HISTO_AL.Contig320	129082	129091	-	4.172630727
Motif B	HISTO_AL.Contig320	132214	132223	+	4.728158393
Motif B	HISTO_AL.Contig320	135169	135178	-	4.040481623
Motif A	HISTO_AL.Contig320	140141	140150	-	4.305394801
Motif A	HISTO_AL.Contig320	140585	140594	-	3.790484985
Motif B	HISTO_AL.Contig320	142134	142143	-	4.427128398
Motif B	HISTO_AL.Contig320	144185	144194	-	4.172630727
Motif B	HISTO_AL.Contig320	147258	147267	+	4.040481623
Motif A	HISTO_AL.Contig320	147480	147489	+	4.15490196
Motif B	HISTO_AL.Contig320	148457	148466	+	5.443697499
Motif B	HISTO_AL.Contig320	148605	148614	+	4.728158393
Motif B	HISTO_AL.Contig320	148723	148732	+	4.872895202
Motif A	HISTO_AL.Contig320	149790	149799	+	3.723538196
Motif B	HISTO_AL.Contig320	149994	150003	-	4.872895202
Motif A	HISTO_AL.Contig320	153572	153581	-	4.554395797
Motif B	HISTO_AL.Contig320	154569	154578	-	4.146301788
Motif A	HISTO_AL.Contig320	164227	164236	-	3.754487332
Motif A	HISTO_AL.Contig320	193829	193838	-	4.698970004
Motif A	HISTO_AL.Contig320	204622	204631	+	4.305394801
Motif A	HISTO_AL.Contig320	206451	206460	+	4.15490196
Motif A	HISTO_AL.Contig320	206573	206582	+	3.829738285
Motif A	HISTO_AL.Contig320	208419	208428	-	3.966576245
Motif A	HISTO_AL.Contig320	216715	216724	-	3.70333481
Motif A	HISTO_AL.Contig320	217208	217217	+	3.829738285
Motif A	HISTO_AL.Contig320	231721	231730	-	4.305394801
Motif A	HISTO_AL.Contig320	234136	234145	-	4.882728704
Motif A	HISTO_AL.Contig320	234732	234741	-	4.211831629
Motif A	HISTO_AL.Contig320	237144	237153	+	4.07211659
Motif A	HISTO_AL.Contig320	246516	246525	+	5.087246696
Motif A	HISTO_AL.Contig320	246665	246674	+	4.458420756
Motif A	HISTO_AL.Contig320	248939	248948	+	3.754487332
Motif A	HISTO_AL.Contig320	267700	267709	-	4.415668776
Motif A	HISTO_AL.Contig320	268932	268941	-	3.754487332
Motif A	HISTO_AL.Contig320	273919	273928	-	4.415668776
Motif A	HISTO_AL.Contig320	274868	274877	-	4.415668776
Motif A	HISTO_AL.Contig320	276306	276315	-	4.882728704
Motif A	HISTO_AL.Contig320	280901	280910	-	4.305394801
Motif B	HISTO_AL.Contig320	282318	282327	-	4.197226275
Motif A	HISTO_AL.Contig320	283298	283307	-	4.07211659
Motif A	HISTO_AL.Contig320	292833	292842	-	3.913640169
Motif A	HISTO_AL.Contig320	293310	293319	-	4.882728704
Motif A	HISTO_AL.Contig320	311961	311970	+	4.882728704
Motif A	HISTO_AL.Contig320	312457	312466	+	3.913640169
Motif A	HISTO_AL.Contig320	317635	317644	+	3.876148359
Motif A	HISTO_AL.Contig320	318055	318064	+	4.415668776
Motif A	HISTO_AL.Contig320	318494	318503	+	5.087246696
Motif A	HISTO_AL.Contig320	321366	321375	+	3.754487332
Motif A	HISTO_AL.Contig320	336023	336032	-	4.07211659
Motif A	HISTO_AL.Contig320	336946	336955	-	3.829738285
Motif A	HISTO_AL.Contig320	337439	337448	+	3.70333481
Motif B	HISTO_AL.Contig320	343515	343524	-	4.220403509
Motif A	HISTO_AL.Contig320	345657	345666	-	3.913640169
Motif A	HISTO_AL.Contig320	353497	353506	-	4.000434512
Motif B	HISTO_AL.Contig320	355695	355704	+	4.040481623
Motif A	HISTO_AL.Contig320	359590	359599	-	3.723538196
Motif A	HISTO_AL.Contig320	360766	360775	-	3.754487332
Motif A	HISTO_AL.Contig320	361198	361207	-	3.829738285
Motif B	HISTO_AL.Contig320	376627	376636	+	4.427128398
Motif B	HISTO_AL.Contig320	377602	377611	+	4.146301788
Motif A	HISTO_AL.Contig320	377620	377629	-	3.723538196
Motif A	HISTO_AL.Contig320	379554	379563	+	3.723538196
Motif A	HISTO_AL.Contig320	392460	392469	-	4.698970004
Motif B	HISTO_AL.Contig320	402063	402072	-	4.228412519
Motif A	HISTO_AL.Contig320	414650	414659	+	3.876148359
Motif A	HISTO_AL.Contig320	414662	414671	+	3.966576245
Motif A	HISTO_AL.Contig320	415422	415431	-	3.876148359
Motif A	HISTO_AL.Contig320	415434	415443	-	3.876148359
Motif A	HISTO_AL.Contig320	415446	415455	-	3.876148359
Motif A	HISTO_AL.Contig320	415458	415467	-	3.876148359
Motif A	HISTO_AL.Contig320	415470	415479	-	3.876148359
Motif A	HISTO_AL.Contig320	415482	415491	-	3.876148359
Motif A	HISTO_AL.Contig320	415494	415503	-	3.876148359
Motif A	HISTO_AL.Contig320	415506	415515	-	3.876148359
Motif A	HISTO_AL.Contig320	415518	415527	-	3.876148359
Motif A	HISTO_AL.Contig320	415530	415539	-	3.876148359
Motif A	HISTO_AL.Contig320	415542	415551	-	3.876148359
Motif A	HISTO_AL.Contig320	415554	415563	-	3.876148359
Motif A	HISTO_AL.Contig320	415566	415575	-	3.876148359
Motif B	HISTO_AP.Contig1	24	33	+	4.292429824
Motif B	HISTO_AP.Contig11	4827	4836	-	4.228412519
Motif A	HISTO_AP.Contig11	10273	10282	+	4.07211659
Motif A	HISTO_AP.Contig11	29839	29848	-	3.966576245
Motif B	HISTO_AQ.Contig96	4531	4540	+	4.159893906
Motif A	HISTO_AQ.Contig96	13543	13552	-	4.415668776
Motif A	HISTO_AQ.Contig96	19077	19086	+	3.754487332
Motif A	HISTO_AQ.Contig96	25758	25767	+	4.211831629
Motif A	HISTO_AQ.Contig96	29306	29315	+	4.305394801
Motif A	HISTO_AQ.Contig96	34301	34310	+	4.305394801
Motif A	HISTO_AQ.Contig96	41757	41766	-	5.307153081
Motif A	HISTO_AQ.Contig96	47342	47351	+	4.882728704
Motif A	HISTO_AQ.Contig96	47838	47847	+	3.913640169
Motif A	HISTO_AQ.Contig96	51145	51154	+	4.07211659
Motif A	HISTO_AQ.Contig96	53394	53403	+	4.415668776
Motif A	HISTO_AQ.Contig96	55190	55199	+	4.882728704
Motif A	HISTO_AQ.Contig96	55667	55676	+	3.913640169
Motif A	HISTO_AQ.Contig96	58974	58983	+	4.07211659
Motif A	HISTO_AQ.Contig96	61223	61232	+	4.415668776
Motif A	HISTO_AQ.Contig96	62931	62940	-	3.913640169
Motif A	HISTO_AQ.Contig96	63408	63417	-	4.882728704
Motif A	HISTO_AQ.Contig96	64055	64064	-	4.000434512
Motif A	HISTO_AQ.Contig96	64494	64503	-	4.415668776
Motif A	HISTO_AQ.Contig96	70545	70554	-	4.882728704
Motif A	HISTO_AQ.Contig96	81998	82007	-	3.754487332
Motif A	HISTO_AQ.Contig96	86213	86222	-	4.698970004
Motif A	HISTO_AQ.Contig96	94608	94617	-	4.07211659
Motif A	HISTO_AQ.Contig96	95804	95813	-	3.829738285
Motif A	HISTO_AQ.Contig96	96297	96306	+	3.70333481
Motif A	HISTO_AQ.Contig96	98358	98367	+	3.966576245
Motif A	HISTO_AQ.Contig96	106482	106491	+	3.829738285
Motif A	HISTO_AQ.Contig96	108414	108423	+	4.698970004
Motif A	HISTO_AQ.Contig96	110684	110693	-	4.554395797
Motif A	HISTO_AQ.Contig96	112461	112470	+	5.087246696
Motif A	HISTO_AQ.Contig96	112939	112948	+	3.913640169
Motif A	HISTO_AQ.Contig96	114835	114844	+	4.882728704
Motif A	HISTO_AQ.Contig96	120572	120581	+	3.876148359
Motif A	HISTO_AS.Contig189	1279	1288	+	4.882728704
Motif A	HISTO_AS.Contig189	7329	7338	+	4.415668776
Motif A	HISTO_AS.Contig189	7768	7777	+	4.000434512
Motif A	HISTO_AS.Contig189	9634	9643	-	4.415668776
Motif A	HISTO_AS.Contig189	10034	10043	-	3.754487332
Motif A	HISTO_AS.Contig189	10656	10665	+	4.305394801
Motif B	HISTO_AS.Contig189	14247	14256	-	4.040481623
Motif B	HISTO_AS.Contig189	19509	19518	-	6.046240308
Motif B	HISTO_AS.Contig189	19532	19541	-	4.970616222
Motif A	HISTO_AS.Contig189	20415	20424	+	4.279840697
Motif B	HISTO_AS.Contig189	20756	20765	-	4.040481623
Motif A	HISTO_AS.Contig189	22148	22157	-	4.07211659
Motif A	HISTO_AS.Contig189	25565	25574	+	4.305394801
Motif A	HISTO_AS.Contig189	26061	26070	+	3.913640169
Motif A	HISTO_AS.Contig189	29368	29377	+	4.07211659
Motif A	HISTO_AS.Contig189	29530	29539	+	4.000434512
Motif A	HISTO_AS.Contig189	31691	31700	-	4.415668776
Motif A	HISTO_AS.Contig189	37258	37267	-	4.305394801
Motif A	HISTO_AS.Contig189	40701	40710	-	3.754487332
Motif A	HISTO_AS.Contig189	50360	50369	-	4.458420756
Motif A	HISTO_AS.Contig189	50509	50518	-	5.087246696
Motif A	HISTO_AS.Contig189	58414	58423	-	3.790484985
Motif B	HISTO_AS.Contig189	61514	61523	+	4.228412519
Motif A	HISTO_AS.Contig189	63526	63535	-	3.829738285
Motif A	HISTO_AS.Contig189	70747	70756	+	3.754487332
Motif B	HISTO_AS.Contig189	77736	77745	+	5.175223538
Motif A	HISTO_AS.Contig189	86682	86691	-	4.367542708
Motif A	HISTO_AS.Contig189	93090	93099	+	3.790484985
Motif A	HISTO_AS.Contig189	93232	93241	-	4.458420756
Motif A	HISTO_AS.Contig189	94280	94289	-	3.913640169
Motif A	HISTO_AS.Contig189	95360	95369	-	4.698970004
Motif B	HISTO_AS.Contig189	97783	97792	-	4.228412519
Motif A	HISTO_AS.Contig189	100797	100806	+	4.882728704
Motif B	HISTO_AS.Contig189	104616	104625	-	4.970616222
Motif A	HISTO_AS.Contig189	113030	113039	-	4.305394801
Motif A	HISTO_AS.Contig189	115188	115197	+	3.913640169
Motif A	HISTO_AS.Contig189	116043	116052	+	3.876148359
Motif A	HISTO_AS.Contig189	117577	117586	+	3.70333481
Motif A	HISTO_AS.Contig189	121149	121158	-	3.723538196
Motif A	HISTO_AS.Contig189	126281	126290	-	3.754487332
Motif B	HISTO_AS.Contig189	130556	130565	+	4.040481623
Motif A	HISTO_AS.Contig189	132018	132027	-	3.70333481
Motif A	HISTO_AS.Contig189	132511	132520	+	3.829738285
Motif A	HISTO_AS.Contig189	133433	133442	+	4.07211659
Motif A	HISTO_AS.Contig189	142403	142412	+	4.305394801
Motif A	HISTO_AS.Contig189	145852	145861	-	3.876148359
Motif A	HISTO_AS.Contig189	148864	148873	+	4.305394801
Motif A	HISTO_AS.Contig189	152081	152090	+	3.723538196
Motif A	HISTO_AS.Contig189	162055	162064	-	4.07211659
Motif A	HISTO_AS.Contig189	162977	162986	-	3.829738285
Motif A	HISTO_AS.Contig189	163470	163479	+	3.70333481
Motif A	HISTO_AS.Contig189	165529	165538	+	3.966576245
Motif A	HISTO_AS.Contig189	173727	173736	-	3.829738285
Motif B	HISTO_AS.Contig189	175139	175148	+	4.427128398
Motif A	HISTO_AS.Contig189	177382	177391	+	3.913640169
Motif A	HISTO_AS.Contig189	179193	179202	-	4.882728704
Motif A	HISTO_AS.Contig189	179632	179641	-	4.415668776
Motif A	HISTO_AS.Contig189	181253	181262	-	4.698970004
Motif A	HISTO_AS.Contig189	181874	181883	-	4.07211659
Motif A	HISTO_AS.Contig189	184726	184735	+	4.458420756
Motif A	HISTO_AS.Contig189	185925	185934	+	4.458420756
Motif B	HISTO_AS.Contig189	188105	188114	-	5.443697499
Motif A	HISTO_AS.Contig189	188199	188208	+	3.754487332
Motif A	HISTO_AS.Contig189	191112	191121	+	3.829738285
Motif A	HISTO_AS.Contig189	198667	198676	-	3.754487332
Motif A	HISTO_AS.Contig189	200941	200950	-	4.458420756
Motif A	HISTO_AS.Contig189	201090	201099	-	5.087246696
Motif A	HISTO_AS.Contig189	206049	206058	-	4.000434512
Motif A	HISTO_AS.Contig189	211631	211640	-	3.913640169
Motif A	HISTO_AS.Contig189	216352	216361	+	3.829738285
Motif A	HISTO_AZ.Contig47	1279	1288	+	3.70333481
Motif A	HISTO_AZ.Contig47	3320	3329	-	3.70333481
Motif B	HISTO_AZ.Contig47	5731	5740	-	4.040481623
Motif A	HISTO_AZ.Contig47	7864	7873	-	3.829738285
Motif A	HISTO_AZ.Contig47	8335	8344	-	4.15490196
Motif A	HISTO_AZ.Contig47	8357	8366	+	3.70333481
Motif A	HISTO_AZ.Contig47	10418	10427	+	3.966576245
Motif B	HISTO_AZ.Contig47	19145	19154	+	4.13430394
Motif A	HISTO_AZ.Contig47	19512	19521	-	3.913640169
Motif A	HISTO_AZ.Contig47	22796	22805	-	3.913640169
Motif A	HISTO_AZ.Contig47	25899	25908	-	3.829738285
Motif A	HISTO_AZ.Contig47	26802	26811	-	4.882728704
Motif A	HISTO_AZ.Contig47	36105	36114	-	4.305394801
Motif A	HISTO_AZ.Contig47	38521	38530	+	3.876148359
Motif A	HISTO_AZ.Contig47	44916	44925	-	4.882728704
Motif A	HISTO_AZ.Contig47	45892	45901	+	4.07211659
Motif A	HISTO_AZ.Contig47	46248	46257	+	4.07211659
Motif A	HISTO_AZ.Contig47	47235	47244	+	3.829738285
Motif A	HISTO_AZ.Contig47	48074	48083	-	4.112945622
Motif A	HISTO_AZ.Contig47	48495	48504	+	4.415668776
Motif A	HISTO_AZ.Contig47	48925	48934	+	4.07211659
Motif A	HISTO_AZ.Contig47	52748	52757	+	3.876148359
Motif A	HISTO_AZ.Contig47	53527	53536	+	3.913640169
Motif A	HISTO_AZ.Contig47	55750	55759	-	3.790484985
Motif A	HISTO_AZ.Contig47	55953	55962	-	4.07211659
Motif A	HISTO_AZ.Contig47	56643	56652	-	4.07211659
Motif A	HISTO_AZ.Contig47	65314	65323	+	3.754487332
Motif A	HISTO_AZ.Contig47	72521	72530	-	4.415668776
Motif A	HISTO_AZ.Contig47	74770	74779	-	4.07211659
Motif A	HISTO_AZ.Contig47	78554	78563	-	4.882728704
Motif A	HISTO_AZ.Contig47	84831	84840	-	4.882728704
Motif A	HISTO_AZ.Contig47	89415	89424	-	3.876148359
Motif A	HISTO_AZ.Contig47	91532	91541	+	3.754487332
Motif A	HISTO_AZ.Contig47	94063	94072	-	3.913640169
Motif A	HISTO_AZ.Contig47	98977	98986	+	3.829738285
Motif A	HISTO_AZ.Contig47	122861	122870	+	4.305394801
Motif A	HISTO_AZ.Contig47	131697	131706	+	4.07211659
Motif A	HISTO_AZ.Contig47	134649	134658	-	3.966576245
Motif A	HISTO_AZ.Contig47	141262	141271	+	3.754487332
Motif A	HISTO_AZ.Contig47	144587	144596	-	3.876148359
Motif A	HISTO_AZ.Contig47	148300	148309	-	3.754487332
Motif A	HISTO_AZ.Contig47	154933	154942	-	3.70333481
Motif A	HISTO_AZ.Contig47	156824	156833	+	3.913640169
Motif A	HISTO_AZ.Contig47	157438	157447	-	4.15490196
Motif A	HISTO_AZ.Contig47	161117	161126	+	3.829738285
Motif A	HISTO_AZ.Contig47	162716	162725	+	4.07211659
Motif A	HISTO_AZ.Contig47	171241	171250	+	3.876148359
Motif B	HISTO_AZ.Contig47	172247	172256	-	4.812479279
Motif B	HISTO_AZ.Contig47	172702	172711	-	4.872895202
Motif A	HISTO_AZ.Contig47	174445	174454	-	3.790484985
Motif A	HISTO_AZ.Contig47	175660	175669	+	3.966576245
Motif B	HISTO_AZ.Contig47	177095	177104	+	4.360513511
Motif B	HISTO_AZ.Contig47	179135	179144	+	4.643974143
Motif A	HISTO_AZ.Contig47	180044	180053	+	3.913640169
Motif A	HISTO_AZ.Contig47	181846	181855	+	3.754487332
Motif B	HISTO_AZ.Contig47	183389	183398	-	4.812479279
Motif A	HISTO_AZ.Contig47	189396	189405	-	3.913640169
Motif A	HISTO_AZ.Contig47	191818	191827	+	4.112945622
Motif B	HISTO_AZ.Contig47	192210	192219	-	4.292429824
Motif B	HISTO_AZ.Contig47	194736	194745	-	4.427128398
Motif B	HISTO_AZ.Contig47	196142	196151	+	4.228412519
Motif B	HISTO_AZ.Contig47	196454	196463	+	4.812479279
Motif A	HISTO_AZ.Contig47	197900	197909	-	4.112945622
Motif B	HISTO_AZ.Contig47	199711	199720	+	4.13430394
Motif A	HISTO_AZ.Contig47	201119	201128	-	3.829738285
Motif B	HISTO_AZ.Contig47	201998	202007	+	4.292429824
Motif A	HISTO_AZ.Contig47	203624	203633	+	4.305394801
Motif A	HISTO_AZ.Contig47	205209	205218	+	3.790484985
Motif A	HISTO_AZ.Contig47	209448	209457	-	4.000434512
Motif A	HISTO_AZ.Contig47	209998	210007	-	4.367542708
Motif A	HISTO_AZ.Contig47	210591	210600	+	3.723538196
Motif B	HISTO_AZ.Contig47	211368	211377	-	4.274088368
Motif B	HISTO_AZ.Contig47	211792	211801	+	4.117475462
Motif B	HISTO_AZ.Contig47	214456	214465	-	4.146301788
Motif A	HISTO_AZ.Contig47	222467	222476	+	3.829738285
Motif A	HISTO_AZ.Contig47	227967	227976	-	4.415668776
Motif B	HISTO_AZ.Contig47	230095	230104	-	4.30980392
Motif B	HISTO_AZ.Contig47	232033	232042	+	4.643974143
Motif B	HISTO_AZ.Contig47	232305	232314	+	5.328827157
Motif A	HISTO_AZ.Contig47	233759	233768	+	4.415668776
Motif A	HISTO_AZ.Contig47	235157	235166	-	4.415668776
Motif A	HISTO_AZ.Contig47	240713	240722	-	3.913640169
Motif A	HISTO_AZ.Contig47	241209	241218	-	4.305394801
Motif A	HISTO_AZ.Contig47	250392	250401	-	3.70333481
Motif A	HISTO_AZ.Contig47	251139	251148	-	4.882728704
Motif A	HISTO_AZ.Contig47	253187	253196	-	4.112945622
Motif B	HISTO_AZ.Contig47	253859	253868	-	4.13430394
Motif B	HISTO_AZ.Contig47	255497	255506	+	4.512861625
Motif A	HISTO_AZ.Contig47	265610	265619	+	3.876148359
Motif B	HISTO_AZ.Contig47	266050	266059	-	4.665546249
Motif A	HISTO_AZ.Contig47	270664	270673	+	3.723538196
Motif A	HISTO_AZ.Contig47	271047	271056	+	4.458420756
Motif A	HISTO_AZ.Contig47	271094	271103	+	3.876148359
Motif A	HISTO_AZ.Contig47	272354	272363	-	4.458420756
Motif A	HISTO_AZ.Contig47	272371	272380	-	3.829738285
Motif A	HISTO_AZ.Contig47	272625	272634	-	3.966576245
Motif A	HISTO_AZ.Contig47	273660	273669	-	4.15490196
Motif B	HISTO_AZ.Contig47	278662	278671	-	4.812479279
Motif A	HISTO_AZ.Contig47	281640	281649	-	3.790484985
Motif A	HISTO_AZ.Contig47	286024	286033	-	3.829738285
Motif A	HISTO_AZ.Contig47	286478	286487	-	3.70333481
Motif A	HISTO_AZ.Contig47	288664	288673	+	4.554395797
Motif B	HISTO_AZ.Contig47	290447	290456	-	4.040481623
Motif A	HISTO_AZ.Contig47	291828	291837	-	4.112945622
Motif B	HISTO_AZ.Contig47	292857	292866	+	4.389339837
Motif A	HISTO_AZ.Contig47	298958	298967	-	3.790484985
Motif B	HISTO_AZ.Contig47	300318	300327	+	4.040481623
Motif B	HISTO_AZ.Contig47	305781	305790	+	4.040481623
Motif B	HISTO_AZ.Contig47	306982	306991	+	4.728158393
Motif A	HISTO_AZ.Contig47	308520	308529	+	4.07211659
Motif B	HISTO_AZ.Contig47	309153	309162	+	4.427128398
Motif A	HISTO_AZ.Contig47	310350	310359	+	3.913640169
Motif B	HISTO_AZ.Contig47	311751	311760	-	4.197226275
Motif B	HISTO_AZ.Contig47	324793	324802	-	4.48945499
Motif B	HISTO_AZ.Contig47	325715	325724	+	4.872895202
Motif B	HISTO_AZ.Contig47	327619	327628	+	4.728158393
Motif B	HISTO_AZ.Contig47	329064	329073	-	4.18243463
Motif A	HISTO_AZ.Contig47	329559	329568	-	3.790484985
Motif A	HISTO_AZ.Contig47	332881	332890	+	3.966576245
Motif B	HISTO_AZ.Contig47	336323	336332	+	4.292429824
Motif B	HISTO_AZ.Contig47	345028	345037	-	4.316052869
Motif A	HISTO_AZ.Contig47	347194	347203	+	4.000434512
Motif A	HISTO_AZ.Contig47	348975	348984	+	3.790484985
Motif A	HISTO_AZ.Contig47	351557	351566	+	3.790484985
Motif B	HISTO_AZ.Contig47	352326	352335	-	5.568636236
Motif B	HISTO_AZ.Contig47	354832	354841	+	4.396855627
Motif A	HISTO_AZ.Contig47	355119	355128	-	5.087246696
Motif A	HISTO_AZ.Contig47	356321	356330	-	3.723538196
Motif B	HISTO_AZ.Contig47	357552	357561	-	4.18243463
Motif B	HISTO_AZ.Contig47	368383	368392	-	4.220403509
Motif B	HISTO_AZ.Contig47	368972	368981	-	4.159893906
Motif A	HISTO_AZ.Contig47	369925	369934	+	5.307153081
Motif A	HISTO_AZ.Contig47	376936	376945	+	3.70333481
Motif A	HISTO_AZ.Contig47	377905	377914	-	4.000434512
Motif B	HISTO_AZ.Contig47	379774	379783	+	4.872895202
Motif A	HISTO_AZ.Contig47	386200	386209	+	3.913640169
Motif B	HISTO_AZ.Contig47	386244	386253	-	4.457174573
Motif B	HISTO_AZ.Contig47	387817	387826	-	4.040481623
Motif B	HISTO_AZ.Contig47	390720	390729	-	4.037157319
Motif B	HISTO_AZ.Contig47	390742	390751	+	4.812479279
Motif B	HISTO_AZ.Contig47	395869	395878	+	4.48945499
Motif A	HISTO_AZ.Contig47	398148	398157	+	4.000434512
Motif B	HISTO_AZ.Contig47	399979	399988	-	4.040481623
Motif A	HISTO_AZ.Contig47	407366	407375	+	3.876148359
Motif A	HISTO_AZ.Contig47	408060	408069	-	3.913640169
Motif B	HISTO_AZ.Contig47	416412	416421	+	4.872895202
Motif B	HISTO_AZ.Contig47	416799	416808	-	4.360513511
Motif B	HISTO_AZ.Contig47	419144	419153	-	4.146301788
Motif A	HISTO_AZ.Contig47	420646	420655	+	4.305394801
Motif A	HISTO_AZ.Contig47	420774	420783	+	3.723538196
Motif B	HISTO_AZ.Contig47	422872	422881	+	4.396855627
Motif B	HISTO_AZ.Contig47	422995	423004	-	4.512861625
Motif A	HISTO_AZ.Contig47	426389	426398	+	3.723538196
Motif A	HISTO_AZ.Contig47	428141	428150	+	4.882728704
Motif B	HISTO_AZ.Contig47	429499	429508	+	4.146301788
Motif A	HISTO_AZ.Contig47	432568	432577	+	4.554395797
Motif A	HISTO_AZ.Contig47	434197	434206	+	4.000434512
Motif B	HISTO_AZ.Contig47	435784	435793	-	4.970616222
Motif A	HISTO_AZ.Contig47	436790	436799	+	4.15490196
Motif A	HISTO_AZ.Contig47	436821	436830	-	4.112945622
Motif A	HISTO_AZ.Contig47	437799	437808	+	3.723538196
Motif A	HISTO_AZ.Contig47	439534	439543	-	3.829738285
Motif A	HISTO_AZ.Contig47	441876	441885	+	4.000434512
Motif B	HISTO_AZ.Contig47	443752	443761	+	4.248720896
Motif A	HISTO_AZ.Contig47	444106	444115	+	4.112945622
Motif A	HISTO_AZ.Contig47	444159	444168	+	3.70333481
Motif A	HISTO_AZ.Contig47	447853	447862	+	3.790484985
Motif A	HISTO_AZ.Contig47	448872	448881	-	4.698970004
Motif A	HISTO_AZ.Contig47	460160	460169	-	3.754487332
Motif A	HISTO_AZ.Contig47	460542	460551	-	3.754487332
Motif A	HISTO_AZ.Contig47	461658	461667	+	4.000434512
Motif A	HISTO_AZ.Contig47	464439	464448	-	4.698970004
Motif A	HISTO_AZ.Contig47	464855	464864	+	4.15490196
Motif A	HISTO_AZ.Contig47	465077	465086	-	3.829738285
Motif A	HISTO_AZ.Contig47	465636	465645	-	4.554395797
Motif A	HISTO_AZ.Contig47	466418	466427	+	4.000434512
Motif A	HISTO_AZ.Contig47	466573	466582	+	4.338187314
Motif B	HISTO_AZ.Contig47	466976	466985	-	4.316052869
Motif A	HISTO_AZ.Contig47	468641	468650	+	4.211831629
Motif A	HISTO_AZ.Contig47	468867	468876	+	4.000434512
Motif A	HISTO_AZ.Contig47	468892	468901	-	3.790484985
Motif A	HISTO_AZ.Contig47	472592	472601	+	3.723538196
Motif A	HISTO_AZ.Contig47	472752	472761	+	4.882728704
Motif B	HISTO_AZ.Contig47	473388	473397	+	4.457174573
Motif A	HISTO_AZ.Contig47	477393	477402	+	3.723538196
Motif B	HISTO_AZ.Contig47	477413	477422	+	4.342944147
Motif A	HISTO_AZ.Contig47	477817	477826	-	3.70333481
Motif A	HISTO_AZ.Contig47	477965	477974	+	4.07211659
Motif A	HISTO_AZ.Contig47	479206	479215	-	4.112945622
Motif B	HISTO_AZ.Contig47	479747	479756	-	4.040481623
Motif A	HISTO_AZ.Contig47	481851	481860	-	4.112945622
Motif B	HISTO_AZ.Contig47	482872	482881	-	4.970616222
Motif A	HISTO_AZ.Contig47	485964	485973	-	3.829738285
Motif A	HISTO_AZ.Contig47	497174	497183	-	3.966576245
Motif A	HISTO_AZ.Contig47	499145	499154	+	4.000434512
Motif B	HISTO_AZ.Contig47	499250	499259	+	4.457174573
Motif A	HISTO_AZ.Contig47	503270	503279	+	4.458420756
Motif A	HISTO_AZ.Contig47	506940	506949	+	3.876148359
Motif B	HISTO_AZ.Contig47	509210	509219	-	4.360513511
Motif A	HISTO_AZ.Contig47	513699	513708	+	3.966576245
Motif B	HISTO_AZ.Contig47	521698	521707	+	4.643974143
Motif B	HISTO_AZ.Contig47	527075	527084	-	4.203425667
Motif A	HISTO_AZ.Contig47	529080	529089	+	3.723538196
Motif A	HISTO_AZ.Contig47	533818	533827	-	3.829738285
Motif B	HISTO_AZ.Contig47	533838	533847	-	4.48945499
Motif A	HISTO_AZ.Contig47	534385	534394	+	3.913640169
Motif A	HISTO_AZ.Contig47	537525	537534	-	4.279840697
Motif A	HISTO_AZ.Contig47	551776	551785	+	3.829738285
Motif B	HISTO_AZ.Contig47	552451	552460	+	4.040481623
Motif A	HISTO_AZ.Contig47	553120	553129	-	4.000434512
Motif B	HISTO_AZ.Contig47	554224	554233	-	4.040481623
Motif A	HISTO_AZ.Contig47	555048	555057	+	4.000434512
Motif B	HISTO_AZ.Contig47	557168	557177	-	4.396855627
Motif B	HISTO_AZ.Contig47	557753	557762	+	4.76700389
Motif B	HISTO_AZ.Contig47	561176	561185	-	4.812479279
Motif A	HISTO_AZ.Contig47	564777	564786	-	3.70333481
Motif B	HISTO_AZ.Contig47	568290	568299	-	4.172630727
Motif B	HISTO_AZ.Contig47	570425	570434	-	4.117475462
Motif B	HISTO_AZ.Contig47	571822	571831	+	4.665546249
Motif B	HISTO_AZ.Contig47	573832	573841	+	4.728158393
Motif A	HISTO_AZ.Contig47	574095	574104	-	4.211831629
Motif A	HISTO_AZ.Contig47	580208	580217	-	4.211831629
Motif A	HISTO_AZ.Contig47	581736	581745	-	4.000434512
Motif A	HISTO_AZ.Contig47	586323	586332	+	3.723538196
Motif B	HISTO_AZ.Contig47	588622	588631	-	4.728158393
Motif A	HISTO_AZ.Contig47	588896	588905	+	5.790484985
Motif A	HISTO_AZ.Contig47	591622	591631	-	4.554395797
Motif A	HISTO_AZ.Contig47	592828	592837	-	5.790484985
Motif B	HISTO_AZ.Contig47	596374	596383	+	4.040481623
Motif A	HISTO_AZ.Contig47	598267	598276	-	4.367542708
Motif B	HISTO_AZ.Contig47	598326	598335	-	4.396855627
Motif B	HISTO_AZ.Contig47	598599	598608	+	5.175223538
Motif B	HISTO_AZ.Contig47	598671	598680	-	5.568636236
Motif B	HISTO_AZ.Contig47	598826	598835	+	4.146301788
Motif A	HISTO_AZ.Contig47	600610	600619	-	4.000434512
Motif B	HISTO_AZ.Contig47	604253	604262	+	4.292429824
Motif A	HISTO_AZ.Contig47	605409	605418	-	4.15490196
Motif B	HISTO_AZ.Contig47	606499	606508	-	4.040481623
Motif B	HISTO_AZ.Contig47	606770	606779	-	4.389339837
Motif B	HISTO_AZ.Contig47	608164	608173	-	4.30980392
Motif B	HISTO_AZ.Contig47	609448	609457	-	4.040481623
Motif B	HISTO_AZ.Contig47	618888	618897	-	4.728158393
Motif B	HISTO_AZ.Contig47	620417	620426	+	4.040481623
Motif A	HISTO_AZ.Contig47	622014	622023	-	3.723538196
Motif B	HISTO_AZ.Contig47	623274	623283	-	4.274088368
Motif B	HISTO_AZ.Contig47	626574	626583	+	4.117475462
Motif B	HISTO_AZ.Contig47	626612	626621	+	4.197226275
Motif A	HISTO_AZ.Contig47	627805	627814	-	3.913640169
Motif A	HISTO_AZ.Contig47	628819	628828	-	3.790484985
Motif A	HISTO_AZ.Contig47	629301	629310	+	3.754487332
Motif A	HISTO_AZ.Contig47	630890	630899	+	3.876148359
Motif B	HISTO_AZ.Contig47	636149	636158	+	4.389339837
Motif A	HISTO_AZ.Contig47	640106	640115	+	3.966576245
Motif B	HISTO_AZ.Contig47	640334	640343	-	4.220403509
Motif A	HISTO_AZ.Contig47	641110	641119	-	4.07211659
Motif B	HISTO_AZ.Contig47	641724	641733	-	4.040481623
Motif B	HISTO_AZ.Contig47	642930	642939	+	4.228412519
Motif B	HISTO_AZ.Contig47	653343	653352	-	4.037157319
Motif B	HISTO_AZ.Contig47	657792	657801	+	4.292429824
Motif B	HISTO_AZ.Contig47	657936	657945	-	4.728158393
Motif A	HISTO_AZ.Contig47	658221	658230	+	3.790484985
Motif B	HISTO_AZ.Contig47	664192	664201	-	5.328827157
Motif A	HISTO_AZ.Contig47	664748	664757	+	3.70333481
Motif A	HISTO_AZ.Contig47	674854	674863	-	3.754487332
Motif B	HISTO_AZ.Contig47	675223	675232	+	4.13430394
Motif B	HISTO_AZ.Contig47	675388	675397	-	4.427128398
Motif B	HISTO_AZ.Contig47	678280	678289	+	4.360513511
Motif B	HISTO_AZ.Contig47	678856	678865	-	4.220403509
Motif A	HISTO_AZ.Contig47	681937	681946	+	4.415668776
Motif A	HISTO_AZ.Contig47	683741	683750	-	3.876148359
Motif A	HISTO_AZ.Contig47	683985	683994	+	3.966576245
Motif A	HISTO_AZ.Contig47	684185	684194	+	3.790484985
Motif B	HISTO_AZ.Contig47	684595	684604	+	4.812479279
Motif B	HISTO_AZ.Contig47	688212	688221	+	4.872895202
Motif A	HISTO_AZ.Contig47	688849	688858	+	4.882728704
Motif B	HISTO_AZ.Contig47	689129	689138	-	4.70333481
Motif A	HISTO_AZ.Contig47	689782	689791	+	4.458420756
Motif A	HISTO_AZ.Contig47	690463	690472	+	3.913640169
Motif B	HISTO_AZ.Contig47	692968	692977	+	4.970616222
Motif A	HISTO_AZ.Contig47	707194	707203	-	3.829738285
Motif B	HISTO_AZ.Contig47	710305	710314	+	4.872895202
Motif A	HISTO_AZ.Contig47	716391	716400	-	4.367542708
Motif B	HISTO_AZ.Contig47	717217	717226	+	5.129596095
Motif A	HISTO_AZ.Contig47	718780	718789	+	3.876148359
Motif B	HISTO_AZ.Contig47	725493	725502	-	4.18243463
Motif A	HISTO_AZ.Contig47	729077	729086	-	5.307153081
Motif B	HISTO_AZ.Contig47	730194	730203	-	4.292429824
Motif A	HISTO_AZ.Contig47	733835	733844	-	3.829738285
Motif B	HISTO_AZ.Contig47	734264	734273	-	4.970616222
Motif A	HISTO_AZ.Contig47	737600	737609	+	3.790484985
Motif A	HISTO_AZ.Contig47	738433	738442	-	3.913640169
Motif B	HISTO_AZ.Contig47	741287	741296	+	4.197226275
Motif A	HISTO_AZ.Contig47	745457	745466	-	3.790484985
Motif A	HISTO_AZ.Contig47	748782	748791	+	3.790484985
Motif B	HISTO_AZ.Contig47	750745	750754	+	4.970616222
Motif B	HISTO_AZ.Contig47	753058	753067	+	4.427128398
Motif A	HISTO_AZ.Contig47	753469	753478	+	3.754487332
Motif B	HISTO_AZ.Contig47	755708	755717	-	4.203425667
Motif A	HISTO_AZ.Contig47	758839	758848	-	4.458420756
Motif A	HISTO_AZ.Contig47	759390	759399	+	4.000434512
Motif A	HISTO_AZ.Contig47	772214	772223	-	3.913640169
Motif A	HISTO_AZ.Contig47	776286	776295	+	4.554395797
Motif B	HISTO_AZ.Contig47	778784	778793	-	4.30980392
Motif B	HISTO_AZ.Contig47	784964	784973	+	4.360513511
Motif A	HISTO_AZ.Contig47	787989	787998	-	4.07211659
Motif A	HISTO_AZ.Contig47	788849	788858	-	5.087246696
Motif A	HISTO_AZ.Contig47	789288	789297	-	4.415668776
Motif A	HISTO_AZ.Contig47	798737	798746	-	4.367542708
Motif A	HISTO_AZ.Contig47	800222	800231	+	3.754487332
Motif A	HISTO_AZ.Contig47	806167	806176	-	3.754487332
Motif A	HISTO_AZ.Contig47	811740	811749	-	4.15490196
Motif A	HISTO_AZ.Contig47	824734	824743	-	4.415668776
Motif A	HISTO_AZ.Contig47	826983	826992	-	4.07211659
Motif A	HISTO_AZ.Contig47	832042	832051	-	4.458420756
Motif A	HISTO_AZ.Contig47	837703	837712	-	3.913640169
Motif A	HISTO_AZ.Contig47	838907	838916	-	3.913640169
Motif A	HISTO_AZ.Contig47	840775	840784	+	4.305394801
Motif A	HISTO_AZ.Contig47	841252	841261	+	3.913640169
Motif A	HISTO_AZ.Contig47	841607	841616	+	4.000434512
Motif A	HISTO_AZ.Contig47	846808	846817	+	4.415668776
Motif A	HISTO_AZ.Contig47	847225	847234	+	5.087246696
Motif A	HISTO_AZ.Contig47	861894	861903	-	5.087246696
Motif A	HISTO_AZ.Contig47	862332	862341	-	4.415668776
Motif A	HISTO_AZ.Contig47	864581	864590	-	4.07211659
Motif A	HISTO_AZ.Contig47	867483	867492	-	3.913640169
Motif A	HISTO_AZ.Contig47	867960	867969	-	4.305394801
Motif A	HISTO_AZ.Contig47	868830	868839	-	3.966576245
Motif A	HISTO_AZ.Contig47	871029	871038	+	3.790484985
Motif A	HISTO_BI.Contig285	8213	8222	+	4.415668776
Motif A	HISTO_BI.Contig285	14065	14074	+	3.70333481
Motif A	HISTO_BI.Contig285	18397	18406	-	4.07211659
Motif A	HISTO_BI.Contig285	21774	21783	-	4.07211659
Motif A	HISTO_BI.Contig285	22697	22706	-	3.829738285
Motif A	HISTO_BI.Contig285	23168	23177	-	4.15490196
Motif A	HISTO_BI.Contig285	23190	23199	+	3.70333481
Motif A	HISTO_BI.Contig285	24957	24966	+	3.790484985
Motif A	HISTO_BI.Contig285	26932	26941	+	3.876148359
Motif A	HISTO_BI.Contig285	36080	36089	+	4.211831629
Motif A	HISTO_BI.Contig285	36381	36390	+	3.790484985
Motif A	HISTO_BI.Contig285	38134	38143	+	4.07211659
Motif A	HISTO_BI.Contig285	39168	39177	+	4.15490196
Motif A	HISTO_BI.Contig285	40940	40949	+	4.554395797
Motif A	HISTO_BI.Contig285	42206	42215	-	4.112945622
Motif A	HISTO_BI.Contig285	42516	42525	+	4.458420756
Motif B	HISTO_BI.Contig285	46508	46517	-	4.360513511
Motif A	HISTO_BI.Contig285	47173	47182	-	3.913640169
Motif B	HISTO_BI.Contig285	54590	54599	-	5.328827157
Motif B	HISTO_BI.Contig285	55216	55225	+	4.248720896
Motif A	HISTO_BI.Contig285	56427	56436	+	5.087246696
Motif A	HISTO_BI.Contig285	59086	59095	+	3.754487332
Motif A	HISTO_BI.Contig285	64293	64302	-	3.913640169
Motif B	HISTO_BI.Contig285	67440	67449	+	4.117475462
Motif B	HISTO_BI.Contig285	68387	68396	-	4.70333481
Motif A	HISTO_BI.Contig285	85106	85115	+	5.307153081
Motif A	HISTO_BI.Contig285	85195	85204	+	3.723538196
Motif A	HISTO_BI.Contig285	92316	92325	-	3.829738285
Motif A	HISTO_BI.Contig285	93489	93498	-	4.338187314
Motif B	HISTO_BI.Contig285	93932	93941	+	4.292429824
Motif A	HISTO_BI.Contig285	95857	95866	+	4.000434512
Motif B	HISTO_BI.Contig285	96151	96160	-	4.396855627
Motif A	HISTO_BI.Contig285	96427	96436	-	3.966576245
Motif B	HISTO_BI.Contig285	97374	97383	-	5.443697499
Motif A	HISTO_BI.Contig285	99737	99746	+	3.829738285
Motif B	HISTO_BI.Contig285	105602	105611	-	4.728158393
Motif A	HISTO_BI.Contig285	108044	108053	-	3.70333481
Motif A	HISTO_BI.Contig285	108170	108179	+	3.790484985
Motif A	HISTO_BI.Contig285	112559	112568	-	3.790484985
Motif B	HISTO_BI.Contig285	115537	115546	+	4.812479279
Motif B	HISTO_BI.Contig285	115880	115889	+	4.512861625
Motif A	HISTO_BI.Contig285	120402	120411	+	4.000434512
Motif A	HISTO_BI.Contig285	120488	120497	-	3.913640169
Motif B	HISTO_BI.Contig285	120591	120600	-	4.197226275
Motif B	HISTO_BI.Contig285	123353	123362	+	4.292429824
Motif B	HISTO_BI.Contig285	124989	124998	-	4.220403509
Motif B	HISTO_BI.Contig285	127866	127875	+	4.18243463
Motif B	HISTO_BI.Contig285	129763	129772	-	4.396855627
Motif A	HISTO_BI.Contig285	131171	131180	-	4.112945622
Motif B	HISTO_BI.Contig285	138260	138269	+	4.512861625
Motif A	HISTO_BI.Contig285	139211	139220	-	4.112945622
Motif A	HISTO_BI.Contig285	139890	139899	-	4.554395797
Motif A	HISTO_BI.Contig285	140190	140199	+	4.211831629
Motif A	HISTO_BI.Contig285	141165	141174	-	3.790484985
Motif A	HISTO_BI.Contig285	144502	144511	+	3.754487332
Motif A	HISTO_BI.Contig285	147564	147573	+	4.000434512
Motif A	HISTO_BI.Contig285	150916	150925	+	4.698970004
Motif B	HISTO_BI.Contig285	152322	152331	-	4.512861625
Motif B	HISTO_BI.Contig285	153479	153488	-	4.48945499
Motif B	HISTO_BI.Contig285	158762	158771	-	4.274088368
Motif A	HISTO_BI.Contig285	160182	160191	-	3.829738285
Motif A	HISTO_BI.Contig285	174580	174589	-	3.754487332
Motif B	HISTO_BI.Contig285	175365	175374	-	4.040481623
Motif B	HISTO_BI.Contig285	176845	176854	+	4.342944147
Motif A	HISTO_BI.Contig285	178021	178030	+	5.087246696
Motif A	HISTO_BI.Contig285	178170	178179	+	4.458420756
Motif A	HISTO_BI.Contig285	180444	180453	+	3.754487332
Motif A	HISTO_BI.Contig285	183868	183877	+	3.913640169
Motif A	HISTO_BI.Contig285	187588	187597	-	4.07211659
Motif A	HISTO_BI.Contig285	191370	191379	+	4.15490196
Motif A	HISTO_BI.Contig285	192836	192845	+	4.07211659
Motif A	HISTO_BI.Contig285	201905	201914	+	3.70333481
Motif A	HISTO_BI.Contig285	204739	204748	-	4.415668776
Motif A	HISTO_BI.Contig285	207082	207091	-	4.415668776
Motif A	HISTO_BI.Contig285	208710	208719	-	4.698970004
Motif A	HISTO_BM.Contig14	2027	2036	+	3.829738285
Motif A	HISTO_BM.Contig14	2973	2982	+	3.829738285
Motif A	HISTO_BM.Contig14	5138	5147	-	3.723538196
Motif A	HISTO_BM.Contig14	8229	8238	-	4.07211659
Motif A	HISTO_BM.Contig14	8725	8734	+	3.723538196
Motif A	HISTO_BM.Contig14	11536	11545	-	3.913640169
Motif A	HISTO_BM.Contig14	12032	12041	-	4.882728704
Motif A	HISTO_BM.Contig14	16345	16354	-	3.723538196
Motif A	HISTO_BM.Contig14	16520	16529	+	3.70333481
Motif A	HISTO_BM.Contig14	19774	19783	-	3.829738285
Motif A	HISTO_BM.Contig14	20509	20518	+	3.723538196
Motif A	HISTO_BM.Contig14	21897	21906	+	3.829738285
Motif A	HISTO_BM.Contig14	22910	22919	+	4.458420756
Motif A	HISTO_BM.Contig14	23387	23396	+	3.913640169
Motif A	HISTO_BM.Contig14	24065	24074	+	3.723538196
Motif A	HISTO_BM.Contig14	28332	28341	+	4.07211659
Motif A	HISTO_BM.Contig14	31692	31701	+	5.087246696
Motif A	HISTO_BM.Contig14	31849	31858	+	3.913640169
Motif A	HISTO_BM.Contig14	34132	34141	+	3.754487332
Motif A	HISTO_BM.Contig14	35705	35714	+	4.000434512
Motif A	HISTO_BM.Contig14	42880	42889	-	3.829738285
Motif A	HISTO_BM.Contig14	43272	43281	-	4.698970004
Motif A	HISTO_BM.Contig14	43871	43880	-	4.000434512
Motif A	HISTO_BP.Contig457	239	248	+	3.723538196
Motif B	HISTO_BP.Contig457	4283	4292	+	4.728158393
Motif B	HISTO_BP.Contig457	6052	6061	+	4.117475462
Motif B	HISTO_BP.Contig457	7781	7790	-	4.396855627
Motif B	HISTO_BP.Contig457	9605	9614	-	4.396855627
Motif B	HISTO_BP.Contig457	12308	12317	-	4.18243463
Motif B	HISTO_BP.Contig457	13354	13363	+	4.220403509
Motif A	HISTO_BP.Contig457	16820	16829	-	3.723538196
Motif B	HISTO_BP.Contig457	19604	19613	-	4.172630727
Motif B	HISTO_BP.Contig457	20428	20437	-	4.117475462
Motif B	HISTO_BP.Contig457	21230	21239	+	4.457174573
Motif A	HISTO_BP.Contig457	22489	22498	+	4.698970004
Motif B	HISTO_BP.Contig457	22536	22545	+	5.129596095
Motif B	HISTO_BP.Contig457	23919	23928	-	4.30980392
Motif B	HISTO_BP.Contig457	24359	24368	-	5.175223538
Motif A	HISTO_BP.Contig457	25033	25042	+	5.790484985
Motif B	HISTO_BP.Contig457	26134	26143	+	4.512861625
Motif A	HISTO_BP.Contig457	30034	30043	-	3.913640169
Motif A	HISTO_BP.Contig457	31325	31334	+	4.15490196
Motif A	HISTO_BP.Contig457	32662	32671	+	4.554395797
Motif A	HISTO_BP.Contig457	37182	37191	-	4.698970004
Motif A	HISTO_BP.Contig457	37406	37415	-	4.415668776
Motif B	HISTO_BP.Contig457	38319	38328	+	4.040481623
Motif B	HISTO_BP.Contig457	42122	42131	-	4.117475462
Motif A	HISTO_BP.Contig457	49684	49693	-	4.663540266
Motif B	HISTO_BP.Contig457	50246	50255	-	4.970616222
Motif B	HISTO_BP.Contig457	50270	50279	+	4.040481623
Motif B	HISTO_BP.Contig457	51860	51869	+	4.248720896
Motif B	HISTO_BP.Contig457	53347	53356	-	4.427128398
Motif A	HISTO_BP.Contig457	53686	53695	+	4.000434512
Motif B	HISTO_BP.Contig457	54702	54711	-	4.228412519
Motif A	HISTO_BP.Contig457	55515	55524	-	3.876148359
Motif B	HISTO_BP.Contig457	56245	56254	-	5.328827157
Motif A	HISTO_BP.Contig457	61901	61910	-	3.913640169
Motif A	HISTO_BP.Contig457	62366	62375	-	4.458420756
Motif B	HISTO_BP.Contig457	68311	68320	+	4.512861625
Motif B	HISTO_BP.Contig457	75645	75654	-	4.360513511
Motif A	HISTO_BP.Contig457	79351	79360	-	4.112945622
Motif A	HISTO_BP.Contig457	79373	79382	-	3.913640169
Motif B	HISTO_BP.Contig457	79578	79587	+	4.18243463
Motif B	HISTO_BP.Contig457	81321	81330	-	5.744727495
Motif A	HISTO_BP.Contig457	81489	81498	-	4.15490196
Motif B	HISTO_BP.Contig457	81637	81646	-	4.360513511
Motif A	HISTO_BP.Contig457	81824	81833	+	3.913640169
Motif A	HISTO_BP.Contig457	81835	81844	+	4.367542708
Motif B	HISTO_BP.Contig457	82808	82817	-	4.728158393
Motif B	HISTO_BP.Contig457	86599	86608	-	4.040481623
Motif B	HISTO_BP.Contig457	86741	86750	-	4.146301788
Motif A	HISTO_BP.Contig457	89180	89189	+	4.882728704
Motif B	HISTO_BP.Contig457	91934	91943	+	4.197226275
Motif A	HISTO_BP.Contig457	93281	93290	+	4.367542708
Motif A	HISTO_BP.Contig457	95521	95530	-	4.305394801
Motif B	HISTO_BP.Contig457	98829	98838	-	4.812479279
Motif A	HISTO_BP.Contig457	99284	99293	-	3.829738285
Motif B	HISTO_BP.Contig457	102113	102122	-	4.197226275
Motif A	HISTO_BP.Contig457	104701	104710	+	3.790484985
Motif A	HISTO_BP.Contig457	105364	105373	+	4.19314197
Motif B	HISTO_BP.Contig457	108117	108126	-	4.76700389
Motif B	HISTO_BP.Contig457	108509	108518	+	4.040481623
Motif B	HISTO_BP.Contig457	112332	112341	+	4.13430394
Motif B	HISTO_BP.Contig457	112455	112464	+	4.396855627
Motif A	HISTO_BP.Contig457	112781	112790	+	4.698970004
Motif A	HISTO_BP.Contig457	115072	115081	-	4.698970004
Motif B	HISTO_BP.Contig457	117370	117379	-	4.040481623
Motif B	HISTO_BP.Contig457	117454	117463	-	4.512861625
Motif B	HISTO_BP.Contig457	119984	119993	+	4.48945499
Motif B	HISTO_BP.Contig457	125913	125922	-	5.568636236
Motif B	HISTO_BP.Contig457	131587	131596	+	4.790484985
Motif A	HISTO_BP.Contig457	132396	132405	+	3.876148359
Motif A	HISTO_BP.Contig457	133135	133144	-	3.829738285
Motif B	HISTO_BP.Contig457	135446	135455	-	4.274088368
Motif B	HISTO_BP.Contig457	136329	136338	+	4.040481623
Motif A	HISTO_BP.Contig457	138132	138141	+	4.000434512
Motif A	HISTO_BP.Contig457	138653	138662	+	3.754487332
Motif A	HISTO_BP.Contig457	143945	143954	-	4.305394801
Motif B	HISTO_BP.Contig457	146402	146411	+	4.316052869
Motif A	HISTO_BP.Contig457	147455	147464	-	4.112945622
Motif B	HISTO_BP.Contig457	148918	148927	+	4.274088368
Motif A	HISTO_BP.Contig457	150061	150070	-	4.07211659
Motif A	HISTO_BP.Contig457	157698	157707	-	3.790484985
Motif B	HISTO_BP.Contig457	161669	161678	+	4.812479279
Motif B	HISTO_BP.Contig457	161876	161885	+	4.248720896
Motif A	HISTO_BP.Contig457	165500	165509	+	4.256490235
Motif A	HISTO_BP.Contig457	168312	168321	+	3.876148359
Motif A	HISTO_BP.Contig457	172799	172808	+	4.458420756
Motif A	HISTO_BP.Contig457	173428	173437	+	3.876148359
Motif A	HISTO_BP.Contig457	173439	173448	+	3.829738285
Motif B	HISTO_BP.Contig457	173457	173466	-	4.274088368
Motif B	HISTO_BP.Contig457	179509	179518	+	4.040481623
Motif A	HISTO_BP.Contig457	180574	180583	-	3.723538196
Motif B	HISTO_BP.Contig457	183350	183359	+	4.512861625
Motif B	HISTO_BP.Contig457	195500	195509	+	4.292429824
Motif B	HISTO_BP.Contig457	197971	197980	-	4.159893906
Motif B	HISTO_BP.Contig457	201299	201308	-	4.040481623
Motif B	HISTO_BP.Contig457	203407	203416	+	4.13430394
Motif A	HISTO_BP.Contig457	203476	203485	+	4.554395797
Motif B	HISTO_BP.Contig457	203570	203579	-	4.146301788
Motif B	HISTO_BP.Contig457	206413	206422	-	4.172630727
Motif B	HISTO_BP.Contig457	213541	213550	+	4.117475462
Motif A	HISTO_BP.Contig457	214104	214113	-	3.790484985
Motif A	HISTO_BP.Contig457	214949	214958	-	3.829738285
Motif B	HISTO_BP.Contig457	220122	220131	-	4.970616222
Motif A	HISTO_BP.Contig457	221246	221255	-	3.754487332
Motif B	HISTO_BP.Contig457	222246	222255	+	4.48945499
Motif A	HISTO_BP.Contig457	222874	222883	-	4.698970004
Motif B	HISTO_BP.Contig457	226544	226553	-	4.197226275
Motif B	HISTO_BP.Contig457	228496	228505	-	4.643974143
Motif B	HISTO_BP.Contig457	235517	235526	-	4.76700389
Motif A	HISTO_BP.Contig457	240284	240293	-	3.723538196
Motif B	HISTO_BP.Contig457	246983	246992	+	4.643974143
Motif A	HISTO_BP.Contig457	247313	247322	+	3.876148359
Motif A	HISTO_BP.Contig457	248101	248110	+	3.790484985
Motif B	HISTO_BP.Contig457	248261	248270	+	4.172630727
Motif B	HISTO_BP.Contig457	251430	251439	+	4.396855627
Motif B	HISTO_BP.Contig457	252190	252199	-	4.342944147
Motif A	HISTO_BP.Contig457	254572	254581	+	3.966576245
Motif B	HISTO_BP.Contig457	258896	258905	+	4.790484985
Motif B	HISTO_BP.Contig457	259939	259948	-	4.812479279
Motif A	HISTO_BP.Contig457	260319	260328	-	4.458420756
Motif A	HISTO_BP.Contig457	261125	261134	-	3.913640169
Motif B	HISTO_BP.Contig457	264115	264124	+	4.220403509
Motif A	HISTO_BP.Contig457	264579	264588	+	4.415668776
Motif B	HISTO_BP.Contig457	266242	266251	-	4.159893906
Motif A	HISTO_BP.Contig457	267065	267074	-	4.458420756
Motif A	HISTO_BP.Contig457	269223	269232	+	3.754487332
Motif A	HISTO_BP.Contig457	269925	269934	-	3.829738285
Motif A	HISTO_BP.Contig457	271998	272007	+	3.790484985
Motif A	HISTO_BP.Contig457	276331	276340	-	3.723538196
Motif B	HISTO_BP.Contig457	281944	281953	-	4.040481623
Motif B	HISTO_BP.Contig457	283542	283551	-	4.203425667
Motif A	HISTO_BP.Contig457	287899	287908	+	3.876148359
Motif B	HISTO_BP.Contig457	287990	287999	-	4.342944147
Motif B	HISTO_BP.Contig457	291887	291896	-	4.220403509
Motif A	HISTO_BP.Contig457	292956	292965	-	5.307153081
Motif A	HISTO_BP.Contig457	298634	298643	-	3.723538196
Motif A	HISTO_BP.Contig457	304136	304145	-	4.458420756
Motif B	HISTO_BP.Contig457	305006	305015	-	4.48945499
Motif B	HISTO_BP.Contig457	307378	307387	-	4.159893906
Motif B	HISTO_BP.Contig457	310096	310105	+	4.790484985
Motif B	HISTO_BP.Contig457	311232	311241	+	4.512861625
Motif B	HISTO_BP.Contig457	314444	314453	-	4.48945499
Motif A	HISTO_BP.Contig457	315347	315356	-	3.723538196
Motif A	HISTO_BP.Contig457	315514	315523	-	4.07211659
Motif B	HISTO_BP.Contig457	316718	316727	-	4.360513511
Motif A	HISTO_BP.Contig457	317296	317305	+	4.458420756
Motif B	HISTO_BP.Contig457	326366	326375	-	4.040481623
Motif B	HISTO_BP.Contig457	326695	326704	+	4.580044252
Motif B	HISTO_BP.Contig457	326862	326871	-	4.728158393
Motif A	HISTO_BP.Contig457	327590	327599	+	4.698970004
Motif B	HISTO_BP.Contig457	327937	327946	-	4.457174573
Motif A	HISTO_BP.Contig457	328405	328414	+	4.000434512
Motif B	HISTO_BP.Contig457	329293	329302	+	4.342944147
Motif B	HISTO_BP.Contig457	331762	331771	+	4.18243463
Motif A	HISTO_BP.Contig457	334857	334866	+	3.876148359
Motif A	HISTO_BP.Contig457	340325	340334	+	3.913640169
Motif A	HISTO_BP.Contig457	340519	340528	-	3.829738285
Motif B	HISTO_BP.Contig457	345038	345047	-	4.970616222
Motif B	HISTO_BP.Contig457	346091	346100	+	4.812479279
Motif B	HISTO_BP.Contig457	346853	346862	-	4.18243463
Motif B	HISTO_BP.Contig457	347937	347946	+	4.220403509
Motif B	HISTO_BP.Contig457	348086	348095	-	4.117475462
Motif B	HISTO_BP.Contig457	351416	351425	-	4.580044252
Motif A	HISTO_BP.Contig457	351434	351443	-	3.829738285
Motif A	HISTO_BP.Contig457	351774	351783	-	3.876148359
Motif A	HISTO_BP.Contig457	352934	352943	+	3.966576245
Motif B	HISTO_BP.Contig457	353177	353186	-	4.040481623
Motif B	HISTO_BP.Contig457	353873	353882	+	4.040481623
Motif A	HISTO_BP.Contig457	355624	355633	+	3.723538196
Motif A	HISTO_BP.Contig457	364815	364824	+	3.829738285
Motif A	HISTO_BP.Contig457	370147	370156	-	3.913640169
Motif A	HISTO_BP.Contig457	374537	374546	+	3.913640169
Motif A	HISTO_BP.Contig457	377374	377383	+	3.913640169
Motif A	HISTO_BP.Contig457	382751	382760	+	3.829738285
Motif A	HISTO_BP.Contig457	383103	383112	+	3.913640169
Motif B	HISTO_BP.Contig457	384204	384213	-	4.18243463
Motif A	HISTO_BP.Contig457	386351	386360	-	5.008330993
Motif A	HISTO_BP.Contig457	387167	387176	-	3.966576245
Motif A	HISTO_BP.Contig457	390110	390119	-	3.966576245
Motif B	HISTO_BP.Contig457	395385	395394	+	4.728158393
Motif B	HISTO_BP.Contig457	401327	401336	-	4.812479279
Motif A	HISTO_BP.Contig457	401626	401635	+	4.458420756
Motif A	HISTO_BP.Contig457	402331	402340	-	4.458420756
Motif A	HISTO_BP.Contig457	403473	403482	-	3.723538196
Motif A	HISTO_BP.Contig457	404101	404110	-	3.876148359
Motif B	HISTO_BP.Contig457	409110	409119	-	4.233587153
Motif A	HISTO_BP.Contig457	410788	410797	+	4.415668776
Motif B	HISTO_BP.Contig457	413815	413824	-	4.172630727
Motif A	HISTO_BP.Contig457	414549	414558	-	4.112945622
Motif A	HISTO_BP.Contig457	420113	420122	+	4.554395797
Motif A	HISTO_BP.Contig457	421291	421300	+	4.112945622
Motif B	HISTO_BP.Contig457	425200	425209	-	4.117475462
Motif B	HISTO_BP.Contig457	425230	425239	-	4.427128398
Motif B	HISTO_BP.Contig457	426766	426775	-	4.70333481
Motif B	HISTO_BP.Contig457	426874	426883	-	4.117475462
Motif A	HISTO_BP.Contig457	431334	431343	-	4.000434512
Motif A	HISTO_BP.Contig457	433641	433650	+	3.876148359
Motif B	HISTO_BP.Contig457	434336	434345	+	4.389339837
Motif A	HISTO_BP.Contig457	434761	434770	-	4.000434512
Motif A	HISTO_BP.Contig457	436104	436113	+	4.882728704
Motif B	HISTO_BP.Contig457	437581	437590	+	4.203425667
Motif B	HISTO_BP.Contig457	442186	442195	-	4.396855627
Motif B	HISTO_BP.Contig457	442989	442998	+	4.580044252
Motif A	HISTO_BP.Contig457	444641	444650	-	3.754487332
Motif B	HISTO_BP.Contig457	445415	445424	-	4.872895202
Motif A	HISTO_BP.Contig457	447193	447202	+	3.876148359
Motif B	HISTO_BP.Contig457	448687	448696	+	4.117475462
Motif A	HISTO_BP.Contig457	448889	448898	+	4.256490235
Motif A	HISTO_BP.Contig457	451288	451297	+	3.754487332
Motif B	HISTO_BP.Contig457	451441	451450	+	4.117475462
Motif B	HISTO_BP.Contig457	451850	451859	-	4.342944147
Motif B	HISTO_BP.Contig457	454177	454186	+	4.970616222
Motif A	HISTO_BP.Contig457	454975	454984	-	4.663540266
Motif B	HISTO_BP.Contig457	454995	455004	+	4.159893906
Motif A	HISTO_BP.Contig457	456393	456402	+	4.19314197
Motif B	HISTO_BP.Contig457	456629	456638	+	4.389339837
Motif B	HISTO_BP.Contig457	467978	467987	+	4.360513511
Motif B	HISTO_BP.Contig457	468557	468566	+	4.172630727
Motif A	HISTO_BP.Contig457	474252	474261	+	3.790484985
Motif A	HISTO_BP.Contig457	474873	474882	-	3.723538196
Motif A	HISTO_BP.Contig457	497385	497394	-	3.723538196
Motif B	HISTO_BP.Contig457	501994	502003	-	4.872895202
Motif B	HISTO_BP.Contig457	503852	503861	-	4.040481623
Motif A	HISTO_BP.Contig457	508564	508573	-	3.829738285
Motif B	HISTO_BP.Contig457	512776	512785	-	4.512861625
Motif A	HISTO_BP.Contig457	512949	512958	+	4.305394801
Motif B	HISTO_BP.Contig457	515112	515121	-	4.203425667
Motif A	HISTO_BP.Contig457	519018	519027	-	4.338187314
Motif B	HISTO_BP.Contig457	525897	525906	-	4.13430394
Motif B	HISTO_BP.Contig457	530858	530867	-	4.117475462
Motif B	HISTO_BP.Contig457	532073	532082	-	5.443697499
Motif A	HISTO_BP.Contig457	533773	533782	+	4.698970004
Motif A	HISTO_BP.Contig457	534804	534813	+	3.723538196
Motif B	HISTO_BP.Contig457	537444	537453	+	4.220403509
Motif A	HISTO_BP.Contig457	539720	539729	-	4.279840697
Motif B	HISTO_BP.Contig457	540441	540450	+	4.970616222
Motif A	HISTO_BP.Contig457	540952	540961	+	4.458420756
Motif A	HISTO_BP.Contig457	541292	541301	-	4.000434512
Motif A	HISTO_BP.Contig457	541538	541547	+	4.698970004
Motif B	HISTO_BP.Contig457	542074	542083	-	4.342944147
Motif A	HISTO_BP.Contig457	542853	542862	-	3.829738285
Motif B	HISTO_BP.Contig457	546681	546690	+	4.342944147
Motif B	HISTO_BP.Contig457	551426	551435	-	4.292429824
Motif A	HISTO_BP.Contig457	551677	551686	+	4.367542708
Motif A	HISTO_BP.Contig457	552035	552044	-	4.112945622
Motif A	HISTO_BP.Contig457	552708	552717	+	3.790484985
Motif A	HISTO_BP.Contig457	552730	552739	+	3.966576245
Motif B	HISTO_BP.Contig457	554483	554492	-	4.040481623
Motif B	HISTO_BP.Contig457	554877	554886	-	4.316052869
Motif B	HISTO_BP.Contig457	555370	555379	-	4.228412519
Motif B	HISTO_BP.Contig457	562331	562340	-	4.76700389
Motif B	HISTO_BP.Contig457	568755	568764	-	4.18243463
Motif B	HISTO_BP.Contig457	570288	570297	-	4.665546249
Motif B	HISTO_BP.Contig457	570939	570948	+	4.040481623
Motif B	HISTO_BP.Contig457	571788	571797	-	4.643974143
Motif B	HISTO_BP.Contig457	572858	572867	-	4.197226275
Motif B	HISTO_BP.Contig457	572984	572993	+	4.040481623
Motif A	HISTO_BP.Contig457	576112	576121	-	4.882728704
Motif B	HISTO_BP.Contig457	576177	576186	+	4.233587153
Motif A	HISTO_BP.Contig457	579823	579832	-	3.913640169
Motif B	HISTO_BP.Contig457	586275	586284	+	4.396855627
Motif B	HISTO_BP.Contig457	586551	586560	-	4.396855627
Motif B	HISTO_BP.Contig457	591508	591517	+	4.728158393
Motif A	HISTO_BP.Contig457	591572	591581	-	3.754487332
Motif A	HISTO_BP.Contig457	591918	591927	+	3.913640169
Motif A	HISTO_BP.Contig457	594602	594611	+	4.07211659
Motif A	HISTO_BP.Contig457	594620	594629	-	3.876148359
Motif B	HISTO_BP.Contig457	594859	594868	+	4.360513511
Motif B	HISTO_BP.Contig457	602299	602308	+	4.512861625
Motif A	HISTO_BP.Contig457	602790	602799	+	4.000434512
Motif A	HISTO_BP.Contig457	603445	603454	+	3.876148359
Motif B	HISTO_BP.Contig457	608573	608582	+	4.316052869
Motif A	HISTO_BP.Contig457	610087	610096	-	4.458420756
Motif A	HISTO_BP.Contig457	610161	610170	+	4.305394801
Motif A	HISTO_BP.Contig457	617657	617666	-	3.913640169
Motif B	HISTO_BP.Contig457	622200	622209	-	4.316052869
Motif A	HISTO_BP.Contig457	623461	623470	-	3.829738285
Motif B	HISTO_BP.Contig457	626172	626181	+	4.197226275
Motif A	HISTO_BP.Contig457	626302	626311	+	3.829738285
Motif A	HISTO_BP.Contig457	634547	634556	+	4.112945622
Motif A	HISTO_BP.Contig457	634716	634725	-	3.790484985
Motif B	HISTO_BP.Contig457	635618	635627	-	4.790484985
Motif A	HISTO_BP.Contig457	636566	636575	-	4.07211659
Motif B	HISTO_BP.Contig457	636931	636940	-	4.197226275
Motif A	HISTO_BP.Contig457	644053	644062	-	3.913640169
Motif B	HISTO_BP.Contig457	644431	644440	-	4.970616222
Motif A	HISTO_BP.Contig457	647631	647640	-	3.876148359
Motif B	HISTO_BP.Contig457	648516	648525	-	4.970616222
Motif B	HISTO_BP.Contig457	651688	651697	-	4.040481623
Motif B	HISTO_BP.Contig457	659696	659705	-	4.248720896
Motif A	HISTO_BP.Contig457	660613	660622	+	4.07211659
Motif B	HISTO_BP.Contig457	663709	663718	+	4.248720896
Motif A	HISTO_BP.Contig457	663897	663906	+	4.15490196
Motif A	HISTO_BP.Contig457	664355	664364	+	4.211831629
Motif A	HISTO_BP.Contig457	666813	666822	+	4.07211659
Motif B	HISTO_BP.Contig457	669629	669638	-	4.360513511
Motif B	HISTO_BP.Contig457	671765	671774	+	4.172630727
Motif B	HISTO_BP.Contig457	674397	674406	-	4.233587153
Motif A	HISTO_BP.Contig457	677615	677624	+	3.966576245
Motif A	HISTO_BP.Contig457	678513	678522	-	3.876148359
Motif A	HISTO_BP.Contig457	681924	681933	-	4.000434512
Motif A	HISTO_BP.Contig457	692562	692571	+	3.829738285
Motif A	HISTO_BP.Contig457	692917	692926	+	3.754487332
Motif B	HISTO_BP.Contig457	693185	693194	+	4.970616222
Motif A	HISTO_BP.Contig457	694078	694087	+	4.000434512
Motif B	HISTO_BP.Contig457	698200	698209	-	4.13430394
Motif B	HISTO_BP.Contig457	699563	699572	+	4.220403509
Motif B	HISTO_BP.Contig457	699908	699917	-	4.360513511
Motif A	HISTO_BP.Contig457	702918	702927	-	4.279840697
Motif A	HISTO_BP.Contig457	704559	704568	-	4.000434512
Motif B	HISTO_BP.Contig457	706214	706223	-	4.233587153
Motif B	HISTO_BP.Contig457	708339	708348	+	4.248720896
Motif B	HISTO_BP.Contig457	711483	711492	-	4.040481623
Motif A	HISTO_BP.Contig459	5815	5824	-	4.256490235
Motif A	HISTO_BP.Contig459	9119	9128	-	5.307153081
Motif A	HISTO_BP.Contig459	9159	9168	+	4.211831629
Motif B	HISTO_BP.Contig459	11482	11491	+	4.040481623
Motif B	HISTO_BP.Contig459	12783	12792	+	4.172630727
Motif A	HISTO_BP.Contig459	14074	14083	-	4.000434512
Motif B	HISTO_BP.Contig459	16138	16147	-	4.197226275
Motif B	HISTO_BP.Contig459	16671	16680	+	4.117475462
Motif A	HISTO_BP.Contig459	18264	18273	-	4.112945622
Motif A	HISTO_BP.Contig459	18517	18526	+	3.913640169
Motif B	HISTO_BP.Contig459	23942	23951	+	4.18243463
Motif A	HISTO_BP.Contig459	25131	25140	+	3.876148359
Motif B	HISTO_BP.Contig459	25704	25713	+	4.040481623
Motif A	HISTO_BP.Contig459	25840	25849	+	3.876148359
Motif B	HISTO_BP.Contig459	30947	30956	+	4.040481623
Motif B	HISTO_BP.Contig459	31729	31738	-	4.040481623
Motif A	HISTO_BP.Contig459	41662	41671	+	4.000434512
Motif B	HISTO_BP.Contig459	44548	44557	+	4.512861625
Motif B	HISTO_BP.Contig459	45712	45721	+	5.328827157
Motif A	HISTO_BP.Contig459	45863	45872	-	3.829738285
Motif B	HISTO_BP.Contig459	48098	48107	+	4.040481623
Motif A	HISTO_BP.Contig459	49028	49037	+	4.554395797
Motif B	HISTO_BP.Contig459	50958	50967	+	4.233587153
Motif B	HISTO_BP.Contig459	56727	56736	-	4.292429824
Motif B	HISTO_BP.Contig459	61721	61730	-	4.728158393
Motif B	HISTO_BP.Contig459	63078	63087	+	4.13430394
Motif A	HISTO_BP.Contig459	65584	65593	+	4.112945622
Motif A	HISTO_BP.Contig459	67315	67324	+	3.70333481
Motif B	HISTO_BP.Contig459	70122	70131	+	4.248720896
Motif A	HISTO_BP.Contig459	74709	74718	+	4.15490196
Motif A	HISTO_BP.Contig459	74762	74771	-	4.554395797
Motif B	HISTO_BP.Contig459	74868	74877	-	4.872895202
Motif A	HISTO_BP.Contig459	75368	75377	-	3.913640169
Motif A	HISTO_BP.Contig459	77912	77921	+	3.70333481
Motif A	HISTO_BP.Contig459	78246	78255	-	3.723538196
Motif A	HISTO_BP.Contig459	79087	79096	-	4.367542708
Motif B	HISTO_BP.Contig459	82244	82253	-	4.292429824
Motif A	HISTO_BP.Contig459	87743	87752	+	4.15490196
Motif B	HISTO_BP.Contig459	88714	88723	-	4.146301788
Motif B	HISTO_BP.Contig459	94190	94199	-	4.389339837
Motif B	HISTO_BP.Contig459	96390	96399	+	4.117475462
Motif B	HISTO_BP.Contig459	96755	96764	-	4.665546249
Motif B	HISTO_BP.Contig459	97064	97073	-	4.274088368
Motif B	HISTO_BP.Contig459	97123	97132	-	4.292429824
Motif B	HISTO_BP.Contig459	97441	97450	-	4.220403509
Motif B	HISTO_BP.Contig459	99436	99445	+	4.040481623
Motif B	HISTO_BP.Contig459	102297	102306	-	4.360513511
Motif A	HISTO_BP.Contig459	102654	102663	+	4.554395797
Motif A	HISTO_BP.Contig459	105161	105170	-	4.367542708
Motif B	HISTO_BP.Contig459	105347	105356	-	4.274088368
Motif A	HISTO_BP.Contig459	108908	108917	+	3.70333481
Motif B	HISTO_BP.Contig459	109885	109894	+	4.643974143
Motif B	HISTO_BP.Contig459	113188	113197	-	4.396855627
Motif A	HISTO_BP.Contig459	114314	114323	+	3.913640169
Motif B	HISTO_BP.Contig459	114476	114485	+	4.790484985
Motif B	HISTO_BP.Contig459	114870	114879	-	5.443697499
Motif A	HISTO_BP.Contig459	116196	116205	+	3.966576245
Motif A	HISTO_BP.Contig459	119686	119695	+	4.07211659
Motif A	HISTO_BP.Contig459	120031	120040	+	4.112945622
Motif A	HISTO_BP.Contig459	121274	121283	-	4.367542708
Motif A	HISTO_BP.Contig459	124356	124365	-	4.458420756
Motif A	HISTO_BP.Contig459	125121	125130	-	4.698970004
Motif B	HISTO_BP.Contig459	126088	126097	-	4.665546249
Motif B	HISTO_BP.Contig459	127363	127372	-	5.744727495
Motif B	HISTO_BP.Contig459	131234	131243	-	4.457174573
Motif B	HISTO_BP.Contig459	132454	132463	+	4.274088368
Motif A	HISTO_BP.Contig459	134701	134710	+	4.112945622
Motif A	HISTO_BP.Contig459	136961	136970	-	3.829738285
Motif A	HISTO_BP.Contig459	141041	141050	+	3.876148359
Motif A	HISTO_BP.Contig459	142842	142851	-	3.829738285
Motif A	HISTO_BP.Contig459	144884	144893	-	3.790484985
Motif A	HISTO_BP.Contig459	151363	151372	+	4.000434512
Motif A	HISTO_BP.Contig459	151981	151990	+	3.723538196
Motif B	HISTO_BP.Contig459	153198	153207	+	4.457174573
Motif B	HISTO_BP.Contig459	156991	157000	+	5.328827157
Motif B	HISTO_BP.Contig459	157877	157886	+	4.292429824
Motif A	HISTO_BP.Contig459	160623	160632	+	3.876148359
Motif A	HISTO_BP.Contig459	162806	162815	-	4.663540266
Motif A	HISTO_BP.Contig459	166389	166398	-	4.458420756
Motif A	HISTO_BP.Contig459	166820	166829	-	3.790484985
Motif A	HISTO_BP.Contig459	167152	167161	-	3.70333481
Motif B	HISTO_BP.Contig459	168273	168282	+	5.568636236
Motif A	HISTO_BP.Contig459	170116	170125	+	3.913640169
Motif B	HISTO_BP.Contig459	173834	173843	-	4.76700389
Motif B	HISTO_BP.Contig459	176957	176966	-	4.457174573
Motif B	HISTO_BP.Contig459	180267	180276	+	4.220403509
Motif B	HISTO_BP.Contig459	181016	181025	+	4.18243463
Motif A	HISTO_BP.Contig459	181439	181448	-	3.829738285
Motif B	HISTO_BP.Contig459	182981	182990	+	4.427128398
Motif A	HISTO_BP.Contig459	185563	185572	-	4.000434512
Motif A	HISTO_BP.Contig459	185845	185854	+	4.211831629
Motif B	HISTO_BP.Contig459	188618	188627	+	4.872895202
Motif B	HISTO_BP.Contig459	190711	190720	+	4.220403509
Motif B	HISTO_BP.Contig459	190825	190834	+	5.443697499
Motif B	HISTO_BP.Contig459	191861	191870	-	4.790484985
Motif A	HISTO_BP.Contig459	192072	192081	-	3.913640169
Motif B	HISTO_BP.Contig459	193966	193975	+	4.233587153
Motif A	HISTO_BP.Contig459	197904	197913	-	3.723538196
Motif A	HISTO_BP.Contig459	201798	201807	-	4.000434512
Motif A	HISTO_BP.Contig459	210737	210746	-	4.15490196
Motif B	HISTO_BP.Contig459	213597	213606	+	5.129596095
Motif A	HISTO_BP.Contig459	215665	215674	-	3.876148359
Motif B	HISTO_BP.Contig459	220685	220694	-	4.360513511
Motif B	HISTO_BP.Contig459	223971	223980	-	4.872895202
Motif A	HISTO_BP.Contig459	234854	234863	+	4.000434512
Motif B	HISTO_BP.Contig459	235196	235205	+	4.342944147
Motif A	HISTO_BP.Contig459	242538	242547	-	4.211831629
Motif A	HISTO_BP.Contig459	243048	243057	+	4.698970004
Motif A	HISTO_BP.Contig459	245323	245332	+	4.554395797
Motif B	HISTO_BP.Contig459	250363	250372	+	4.292429824
Motif B	HISTO_BP.Contig459	251154	251163	-	4.274088368
Motif B	HISTO_BP.Contig459	255907	255916	-	4.427128398
Motif B	HISTO_BP.Contig459	258288	258297	+	4.316052869
Motif A	HISTO_BP.Contig459	259621	259630	+	4.000434512
Motif B	HISTO_BP.Contig459	261441	261450	+	4.040481623
Motif A	HISTO_BP.Contig459	262341	262350	+	3.70333481
Motif A	HISTO_BP.Contig459	268653	268662	+	3.966576245
Motif B	HISTO_BP.Contig459	269385	269394	-	4.197226275
Motif B	HISTO_BP.Contig459	271649	271658	+	4.18243463
Motif A	HISTO_BP.Contig459	272063	272072	-	3.913640169
Motif A	HISTO_BP.Contig459	272914	272923	+	4.000434512
Motif B	HISTO_BP.Contig459	279864	279873	-	4.396855627
Motif A	HISTO_BP.Contig459	282388	282397	+	3.70333481
Motif A	HISTO_BP.Contig459	282569	282578	-	4.15490196
Motif A	HISTO_BP.Contig459	282938	282947	-	4.15490196
Motif B	HISTO_BP.Contig459	283018	283027	+	4.970616222
Motif A	HISTO_BP.Contig459	284619	284628	+	3.829738285
Motif B	HISTO_BP.Contig459	284807	284816	+	4.040481623
Motif A	HISTO_BP.Contig459	288632	288641	+	3.913640169
Motif A	HISTO_BP.Contig459	289258	289267	+	3.913640169
Motif A	HISTO_BP.Contig459	294000	294009	+	3.723538196
Motif A	HISTO_BP.Contig459	294012	294021	+	4.112945622
Motif B	HISTO_BP.Contig459	294248	294257	+	5.568636236
Motif B	HISTO_BP.Contig459	297694	297703	-	4.040481623
Motif A	HISTO_BP.Contig459	299387	299396	-	3.876148359
Motif A	HISTO_BP.Contig459	301642	301651	-	4.000434512
Motif B	HISTO_BP.Contig459	306464	306473	-	4.427128398
Motif B	HISTO_BP.Contig459	306769	306778	+	4.248720896
Motif B	HISTO_BP.Contig459	312246	312255	-	5.129596095
Motif B	HISTO_BP.Contig459	315118	315127	+	4.292429824
Motif A	HISTO_BP.Contig459	317716	317725	+	3.829738285
Motif A	HISTO_BP.Contig459	320280	320289	+	3.913640169
Motif B	HISTO_BP.Contig459	323913	323922	-	4.872895202
Motif B	HISTO_BP.Contig459	330347	330356	+	4.197226275
Motif A	HISTO_BP.Contig459	331642	331651	-	3.723538196
Motif B	HISTO_BP.Contig459	332648	332657	-	4.427128398
Motif B	HISTO_BP.Contig459	339866	339875	-	4.274088368
Motif B	HISTO_BP.Contig459	344632	344641	-	4.040481623
Motif B	HISTO_BP.Contig459	347988	347997	+	4.037157319
Motif B	HISTO_BP.Contig459	349370	349379	+	4.728158393
Motif B	HISTO_BP.Contig459	350173	350182	-	4.040481623
Motif A	HISTO_BP.Contig459	354404	354413	+	4.000434512
Motif A	HISTO_BP.Contig459	356718	356727	-	3.723538196
Motif B	HISTO_BP.Contig459	358848	358857	-	4.457174573
Motif B	HISTO_BP.Contig459	359877	359886	+	4.292429824
Motif B	HISTO_BP.Contig459	362706	362715	+	4.292429824
Motif A	HISTO_BP.Contig459	363572	363581	+	3.876148359
Motif B	HISTO_BP.Contig459	365211	365220	-	4.13430394
Motif A	HISTO_BP.Contig459	369302	369311	+	4.367542708
Motif A	HISTO_BP.Contig459	371303	371312	-	4.07211659
Motif B	HISTO_BP.Contig459	374793	374802	+	4.665546249
Motif A	HISTO_BP.Contig459	376102	376111	-	3.913640169
Motif B	HISTO_BP.Contig459	376977	376986	+	5.568636236
Motif A	HISTO_BP.Contig459	381647	381656	-	4.367542708
Motif A	HISTO_BP.Contig459	383661	383670	+	3.966576245
Motif A	HISTO_BP.Contig459	383833	383842	-	3.754487332
Motif A	HISTO_BP.Contig459	385872	385881	-	3.966576245
Motif B	HISTO_BP.Contig459	388380	388389	+	5.744727495
Motif B	HISTO_BP.Contig459	388535	388544	+	4.342944147
Motif B	HISTO_BP.Contig459	388745	388754	-	4.117475462
Motif B	HISTO_BP.Contig459	392087	392096	-	4.360513511
Motif B	HISTO_BP.Contig459	396118	396127	+	4.13430394
Motif B	HISTO_BP.Contig459	398970	398979	-	5.175223538
Motif B	HISTO_BP.Contig459	399345	399354	-	4.360513511
Motif A	HISTO_BP.Contig459	400181	400190	+	4.000434512
Motif A	HISTO_BP.Contig459	401216	401225	+	3.723538196
Motif A	HISTO_BP.Contig459	403261	403270	-	4.554395797
Motif A	HISTO_BP.Contig459	403846	403855	+	3.966576245
Motif B	HISTO_BP.Contig459	406540	406549	+	4.665546249
Motif B	HISTO_BP.Contig459	408064	408073	-	4.457174573
Motif A	HISTO_BP.Contig459	410480	410489	+	3.790484985
Motif B	HISTO_BP.Contig459	412715	412724	-	4.970616222
Motif B	HISTO_BP.Contig459	414065	414074	+	4.159893906
Motif A	HISTO_BP.Contig459	415033	415042	-	3.829738285
Motif B	HISTO_BP.Contig459	415039	415048	-	4.292429824
Motif B	HISTO_BP.Contig459	416111	416120	-	4.220403509
Motif A	HISTO_BP.Contig459	417249	417258	+	3.829738285
Motif B	HISTO_BP.Contig459	419617	419626	-	4.040481623
Motif B	HISTO_BP.Contig459	426892	426901	+	4.274088368
Motif B	HISTO_BP.Contig459	427750	427759	-	4.18243463
Motif A	HISTO_BP.Contig459	428243	428252	+	3.790484985
Motif A	HISTO_BP.Contig459	429722	429731	-	3.913640169
Motif A	HISTO_BP.Contig459	431424	431433	-	3.913640169
Motif B	HISTO_BP.Contig459	432005	432014	-	4.970616222
Motif A	HISTO_BP.Contig459	434191	434200	-	3.913640169
Motif A	HISTO_BP.Contig459	435408	435417	-	4.15490196
Motif A	HISTO_BP.Contig459	437272	437281	-	3.723538196
Motif B	HISTO_BP.Contig459	439867	439876	+	4.970616222
Motif A	HISTO_BP.Contig459	443477	443486	+	5.790484985
Motif A	HISTO_BP.Contig459	445868	445877	-	3.790484985
Motif A	HISTO_BP.Contig459	446646	446655	+	3.913640169
Motif B	HISTO_BP.Contig459	451967	451976	-	4.220403509
Motif B	HISTO_BP.Contig459	454657	454666	+	4.812479279
Motif B	HISTO_BP.Contig459	458609	458618	-	5.568636236
Motif A	HISTO_BP.Contig459	464385	464394	-	3.723538196
Motif A	HISTO_BP.Contig459	466239	466248	-	4.112945622
Motif A	HISTO_BP.Contig459	467094	467103	-	4.882728704
Motif A	HISTO_BP.Contig459	467878	467887	-	4.554395797
Motif A	HISTO_BP.Contig459	468259	468268	+	3.754487332
Motif B	HISTO_BP.Contig459	468328	468337	+	4.248720896
Motif B	HISTO_BP.Contig459	471159	471168	-	4.040481623
Motif A	HISTO_BP.Contig459	473116	473125	+	4.279840697
Motif A	HISTO_BP.Contig459	475300	475309	-	5.008330993
Motif A	HISTO_BP.Contig459	476443	476452	-	4.256490235
Motif B	HISTO_BP.Contig459	476544	476553	+	5.443697499
Motif A	HISTO_BP.Contig459	476793	476802	+	4.256490235
Motif A	HISTO_BP.Contig459	481262	481271	-	4.07211659
Motif B	HISTO_BP.Contig459	483867	483876	-	4.172630727
Motif A	HISTO_BP.Contig459	483974	483983	-	4.000434512
Motif A	HISTO_BP.Contig459	488129	488138	+	4.000434512
Motif B	HISTO_BP.Contig459	489620	489629	+	4.457174573
Motif B	HISTO_BP.Contig459	491243	491252	+	4.292429824
Motif A	HISTO_BP.Contig459	494553	494562	+	5.307153081
Motif A	HISTO_BP.Contig459	495512	495521	-	3.70333481
Motif B	HISTO_BP.Contig459	497243	497252	-	4.872895202
Motif A	HISTO_BP.Contig459	497563	497572	-	3.723538196
Motif B	HISTO_BP.Contig459	498097	498106	+	4.203425667
Motif B	HISTO_BP.Contig459	499483	499492	-	4.037157319
Motif B	HISTO_BP.Contig459	499885	499894	-	4.812479279
Motif B	HISTO_BP.Contig459	500337	500346	+	4.172630727
Motif B	HISTO_BP.Contig459	500973	500982	-	4.040481623
Motif A	HISTO_BP.Contig459	502947	502956	+	5.087246696
Motif B	HISTO_BP.Contig459	504903	504912	+	4.512861625
Motif A	HISTO_BP.Contig459	509999	510008	-	4.000434512
Motif B	HISTO_BP.Contig459	511060	511069	+	5.568636236
Motif A	HISTO_BP.Contig459	515560	515569	-	4.367542708
Motif A	HISTO_BP.Contig459	515866	515875	+	3.913640169
Motif B	HISTO_BP.Contig459	517063	517072	-	4.203425667
Motif A	HISTO_BP.Contig459	519123	519132	+	3.70333481
Motif A	HISTO_BP.Contig459	520515	520524	-	3.913640169
Motif B	HISTO_BP.Contig459	522348	522357	+	5.175223538
Motif A	HISTO_BP.Contig459	523775	523784	-	3.790484985
Motif A	HISTO_BP.Contig459	526795	526804	+	3.754487332
Motif A	HISTO_BP.Contig459	526816	526825	+	4.698970004
Motif A	HISTO_BP.Contig459	527676	527685	+	3.723538196
Motif B	HISTO_BP.Contig459	528043	528052	-	4.457174573
Motif B	HISTO_BP.Contig459	529721	529730	+	4.040481623
Motif B	HISTO_BP.Contig459	531585	531594	+	4.248720896
Motif B	HISTO_BP.Contig459	531780	531789	-	4.197226275
Motif B	HISTO_BP.Contig459	531819	531828	+	4.146301788
Motif A	HISTO_BP.Contig459	533260	533269	+	3.913640169
Motif B	HISTO_BP.Contig459	533684	533693	-	4.427128398
Motif A	HISTO_BP.Contig459	533718	533727	+	3.723538196
Motif B	HISTO_BP.Contig459	535145	535154	+	4.76700389
Motif A	HISTO_BP.Contig459	537606	537615	+	3.876148359
Motif B	HISTO_BP.Contig459	538929	538938	-	4.812479279
Motif B	HISTO_BP.Contig459	538969	538978	+	5.443697499
Motif B	HISTO_BP.Contig459	540762	540771	+	4.457174573
Motif B	HISTO_BP.Contig459	541461	541470	+	4.13430394
Motif B	HISTO_BP.Contig459	542818	542827	+	6.046240308
Motif A	HISTO_BP.Contig459	543991	544000	-	3.876148359
Motif A	HISTO_BP.Contig459	545182	545191	+	3.876148359
Motif B	HISTO_BP.Contig459	551886	551895	-	4.970616222
Motif B	HISTO_BP.Contig459	553276	553285	+	4.197226275
Motif B	HISTO_BP.Contig459	555353	555362	-	4.18243463
Motif B	HISTO_BP.Contig459	561526	561535	-	4.316052869
Motif A	HISTO_BP.Contig459	565794	565803	-	3.876148359
Motif B	HISTO_BP.Contig459	567932	567941	-	4.342944147
Motif B	HISTO_BP.Contig459	575096	575105	-	4.360513511
Motif A	HISTO_BP.Contig459	576950	576959	+	4.698970004
Motif A	HISTO_BP.Contig459	577898	577907	-	4.554395797
Motif A	HISTO_BP.Contig459	582786	582795	-	3.790484985
Motif A	HISTO_BP.Contig459	584427	584436	+	5.008330993
Motif B	HISTO_BP.Contig459	588541	588550	-	4.292429824
Motif B	HISTO_BP.Contig459	590681	590690	+	4.220403509
Motif A	HISTO_BP.Contig459	593910	593919	+	3.754487332
Motif A	HISTO_BP.Contig459	612906	612915	+	4.07211659
Motif A	HISTO_BP.Contig459	613151	613160	-	3.70333481
Motif A	HISTO_BP.Contig459	615057	615066	+	4.305394801
Motif A	HISTO_BP.Contig459	615553	615562	+	3.913640169
Motif A	HISTO_BP.Contig459	617666	617675	-	3.829738285
Motif B	HISTO_BP.Contig459	620875	620884	-	4.172630727
Motif A	HISTO_BP.Contig459	620960	620969	-	3.913640169
Motif A	HISTO_BP.Contig459	622746	622755	-	4.000434512
Motif A	HISTO_BP.Contig459	626014	626023	+	4.07211659
Motif A	HISTO_BP.Contig459	626635	626644	+	4.698970004
Motif A	HISTO_BP.Contig459	629090	629099	+	4.415668776
Motif A	HISTO_BP.Contig459	629529	629538	+	4.000434512
Motif B	HISTO_BQ.Contig243	1807	1816	-	4.172630727
Motif A	HISTO_BQ.Contig243	18327	18336	-	5.087246696
Motif A	HISTO_BQ.Contig243	18765	18774	-	4.415668776
Motif A	HISTO_BQ.Contig243	24322	24331	-	3.913640169
Motif A	HISTO_BQ.Contig243	24799	24808	-	4.882728704
Motif A	HISTO_BQ.Contig243	25232	25241	-	3.913640169
Motif A	HISTO_BQ.Contig243	31907	31916	-	4.882728704
Motif B	HISTO_BQ.Contig243	39723	39732	+	4.316052869
Motif B	HISTO_BQ.Contig243	40176	40185	+	4.197226275
Motif B	HISTO_BQ.Contig243	40624	40633	+	4.396855627
Motif B	HISTO_BQ.Contig243	42003	42012	+	4.220403509
Motif A	HISTO_BQ.Contig243	45938	45947	-	3.876148359
Motif A	HISTO_BQ.Contig243	46308	46317	-	4.554395797
Motif A	HISTO_BQ.Contig243	53736	53745	-	3.70333481
Motif B	HISTO_BQ.Contig243	55222	55231	-	4.040481623
Motif B	HISTO_BQ.Contig243	56357	56366	+	4.580044252
Motif A	HISTO_BQ.Contig243	56895	56904	-	3.876148359
Motif B	HISTO_BQ.Contig243	57060	57069	-	4.040481623
Motif A	HISTO_BQ.Contig243	59777	59786	-	4.07211659
Motif B	HISTO_BQ.Contig243	62887	62896	-	4.396855627
Motif A	HISTO_BQ.Contig243	65237	65246	+	3.876148359
Motif B	HISTO_BQ.Contig243	67032	67041	+	4.812479279
Motif A	HISTO_BQ.Contig243	67780	67789	+	3.966576245
Motif A	HISTO_BQ.Contig243	68592	68601	-	3.790484985
Motif A	HISTO_BQ.Contig243	68604	68613	+	3.876148359
Motif B	HISTO_BQ.Contig243	75349	75358	-	4.248720896
Motif B	HISTO_BQ.Contig243	75507	75516	+	5.175223538
Motif A	HISTO_BQ.Contig243	76788	76797	+	4.07211659
Motif B	HISTO_BQ.Contig243	79383	79392	+	4.812479279
Motif A	HISTO_BQ.Contig243	83383	83392	+	3.876148359
Motif B	HISTO_BQ.Contig243	85094	85103	+	4.172630727
Motif A	HISTO_BQ.Contig243	93022	93031	-	3.790484985
Motif A	HISTO_BQ.Contig243	93851	93860	+	3.723538196
Motif A	HISTO_BQ.Contig243	99003	99012	+	4.07211659
Motif A	HISTO_BQ.Contig243	106084	106093	+	3.876148359
Motif B	HISTO_BQ.Contig243	111619	111628	-	4.040481623
Motif A	HISTO_BQ.Contig243	112705	112714	+	4.000434512
Motif A	HISTO_BQ.Contig243	115046	115055	-	3.70333481
Motif A	HISTO_BQ.Contig243	115539	115548	+	3.829738285
Motif A	HISTO_BQ.Contig243	118774	118783	+	3.913640169
Motif B	HISTO_BQ.Contig243	118859	118868	+	4.172630727
Motif A	HISTO_BQ.Contig243	121093	121102	+	3.723538196
Motif A	HISTO_BQ.Contig243	121482	121491	-	4.367542708
Motif A	HISTO_BQ.Contig243	122029	122038	+	3.829738285
Motif A	HISTO_BQ.Contig243	123573	123582	+	4.07211659
Motif A	HISTO_BQ.Contig243	126592	126601	-	3.70333481
Motif A	HISTO_BQ.Contig243	141868	141877	+	4.305394801
Motif B	HISTO_BQ.Contig243	147979	147988	-	4.040481623
Motif A	HISTO_BQ.Contig243	149002	149011	+	3.966576245
Motif A	HISTO_BQ.Contig243	150440	150449	+	4.415668776
Motif A	HISTO_BQ.Contig243	151905	151914	-	4.000434512
Motif A	HISTO_BQ.Contig243	152344	152353	-	4.415668776
Motif A	HISTO_BQ.Contig243	157900	157909	-	3.913640169
Motif A	HISTO_BQ.Contig243	168992	169001	+	3.829738285
Motif A	HISTO_BQ.Contig243	171080	171089	+	3.754487332
Motif A	HISTO_BQ.Contig243	171325	171334	-	4.07211659
Motif A	HISTO_BQ.Contig243	179117	179126	+	3.790484985
Motif A	HISTO_BQ.Contig243	181745	181754	-	4.07211659
Motif A	HISTO_BQ.Contig243	185442	185451	-	3.966576245
Motif A	HISTO_BQ.Contig243	187503	187512	-	3.70333481
Motif A	HISTO_BQ.Contig243	188480	188489	-	4.415668776
Motif A	HISTO_BQ.Contig243	194532	194541	-	4.882728704
Motif A	HISTO_BQ.Contig243	195353	195362	-	4.415668776
Motif A	HISTO_BQ.Contig243	198714	198723	-	3.723538196
Motif A	HISTO_BQ.Contig243	201405	201414	-	4.882728704
Motif A	HISTO_BQ.Contig243	202939	202948	+	4.07211659
Motif A	HISTO_BQ.Contig243	222987	222996	+	4.07211659
Motif A	HISTO_BQ.Contig243	226063	226072	-	4.211831629
Motif A	HISTO_BQ.Contig243	226902	226911	+	4.458420756
Motif A	HISTO_BQ.Contig243	230705	230714	+	4.07211659
Motif A	HISTO_BQ.Contig243	231692	231701	+	3.829738285
Motif A	HISTO_BQ.Contig243	232954	232963	+	4.415668776
Motif A	HISTO_BQ.Contig243	241340	241349	-	3.70333481
Motif A	HISTO_BQ.Contig243	246334	246343	+	3.966576245
Motif A	HISTO_BQ.Contig243	247742	247751	+	4.882728704
Motif A	HISTO_BQ.Contig243	248219	248228	+	3.913640169
Motif A	HISTO_BQ.Contig243	251241	251250	+	3.829738285
Motif A	HISTO_BQ.Contig243	252468	252477	+	4.458420756
Motif A	HISTO_BQ.Contig243	253769	253778	+	4.15490196
Motif A	HISTO_BQ.Contig243	255318	255327	+	3.70333481
Motif A	HISTO_BQ.Contig243	264053	264062	-	4.305394801
Motif A	HISTO_BQ.Contig243	267427	267436	-	3.913640169
Motif A	HISTO_BQ.Contig243	272276	272285	+	4.305394801
Motif A	HISTO_BQ.Contig243	279439	279448	+	3.829738285
Motif A	HISTO_BQ.Contig243	281142	281151	-	4.07211659
Motif A	HISTO_BQ.Contig243	282065	282074	-	3.829738285
Motif A	HISTO_BQ.Contig243	282536	282545	-	4.15490196
Motif A	HISTO_BQ.Contig243	282558	282567	+	3.70333481
Motif A	HISTO_BQ.Contig243	284201	284210	+	4.415668776
Motif A	HISTO_BQ.Contig243	284631	284640	+	4.07211659
Motif B	HISTO_BQ.Contig243	289402	289411	-	4.812479279
Motif B	HISTO_BQ.Contig243	292625	292634	+	4.728158393
Motif A	HISTO_BQ.Contig243	300697	300706	-	4.000434512
Motif A	HISTO_BQ.Contig243	312923	312932	+	3.723538196
Motif A	HISTO_BQ.Contig243	313163	313172	+	3.913640169
Motif A	HISTO_BQ.Contig243	314483	314492	+	3.723538196
Motif A	HISTO_BQ.Contig243	325450	325459	+	4.305394801
Motif A	HISTO_BQ.Contig243	329216	329225	+	4.07211659
Motif A	HISTO_BQ.Contig243	332576	332585	-	3.829738285
Motif A	HISTO_BQ.Contig243	333069	333078	+	3.70333481
Motif A	HISTO_BQ.Contig243	335130	335139	+	3.966576245
Motif A	HISTO_BQ.Contig243	338126	338135	+	4.367542708
Motif A	HISTO_BS.Contig36	5581	5590	-	4.305394801
Motif A	HISTO_BS.Contig36	6330	6339	-	4.415668776
Motif B	HISTO_BS.Contig36	9167	9176	-	4.040481623
Motif A	HISTO_BS.Contig36	16564	16573	-	4.305394801
Motif A	HISTO_BS.Contig36	23053	23062	-	4.07211659
Motif A	HISTO_BS.Contig36	26004	26013	-	3.913640169
Motif A	HISTO_BS.Contig36	26500	26509	-	4.882728704
Motif B	HISTO_BS.Contig36	40682	40691	-	4.48945499
Motif A	HISTO_BS.Contig36	51879	51888	-	4.112945622
Motif A	HISTO_BS.Contig36	52748	52757	-	3.723538196
Motif A	HISTO_BS.Contig36	55242	55251	+	4.07211659
Motif A	HISTO_BS.Contig36	58128	58137	+	3.723538196
Motif A	HISTO_BS.Contig36	59247	59256	-	5.087246696
Motif A	HISTO_BS.Contig36	62280	62289	+	4.15490196
Motif A	HISTO_BS.Contig36	63443	63452	-	4.415668776
Motif A	HISTO_BS.Contig36	68999	69008	-	3.913640169
Motif A	HISTO_BS.Contig36	69495	69504	-	4.305394801
Motif A	HISTO_BS.Contig36	70949	70958	+	3.70333481
Motif B	HISTO_BS.Contig36	76328	76337	+	4.228412519
Motif A	HISTO_BS.Contig36	80667	80676	-	5.087246696
Motif A	HISTO_BS.Contig36	81454	81463	-	3.876148359
Motif A	HISTO_BS.Contig36	83920	83929	+	3.723538196
Motif A	HISTO_BS.Contig36	84514	84523	+	3.754487332
Motif A	HISTO_BS.Contig36	85204	85213	-	3.966576245
Motif A	HISTO_BS.Contig36	85214	85223	-	3.70333481
Motif A	HISTO_BS.Contig36	87454	87463	+	4.000434512
Motif A	HISTO_BS.Contig36	88014	88023	+	3.70333481
Motif A	HISTO_BX.Contig20	2212	2221	-	3.966576245
Motif A	HISTO_BX.Contig20	9470	9479	-	3.829738285
Motif A	HISTO_BX.Contig20	9963	9972	+	3.70333481
Motif A	HISTO_BX.Contig20	12407	12416	+	3.966576245
Motif A	HISTO_BX.Contig20	18064	18073	-	4.07211659
Motif A	HISTO_BX.Contig20	18493	18502	-	4.415668776
Motif A	HISTO_BX.Contig20	26982	26991	-	4.07211659
Motif A	HISTO_BX.Contig20	31041	31050	-	4.415668776
Motif A	HISTO_BX.Contig20	32669	32678	-	4.698970004
Motif A	HISTO_BX.Contig20	33290	33299	-	4.07211659
Motif A	HISTO_BX.Contig20	36597	36606	-	3.913640169
Motif A	HISTO_BX.Contig20	37093	37102	-	4.882728704
Motif A	HISTO_BX.Contig20	37436	37445	-	3.913640169
Motif A	HISTO_BX.Contig20	38379	38388	+	4.211831629
Motif A	HISTO_BX.Contig20	38901	38910	+	3.829738285
Motif A	HISTO_BX.Contig20	41367	41376	+	4.367542708
Motif A	HISTO_BX.Contig20	47616	47625	+	4.882728704
Motif A	HISTO_BX.Contig20	48092	48101	+	3.913640169
Motif A	HISTO_BX.Contig20	52563	52572	-	4.415668776
Motif A	HISTO_BX.Contig20	53823	53832	-	3.829738285
Motif A	HISTO_BX.Contig20	56234	56243	+	3.790484985
Motif A	HISTO_BX.Contig20	58613	58622	-	4.305394801
Motif A	HISTO_BX.Contig20	60660	60669	+	4.698970004
Motif A	HISTO_BX.Contig20	62289	62298	+	4.415668776
Motif A	HISTO_BX.Contig20	62727	62736	+	5.087246696
Motif A	HISTO_BX.Contig20	65098	65107	+	4.305394801
Motif A	HISTO_BX.Contig20	69364	69373	+	4.458420756
Motif A	HISTO_BX.Contig20	71638	71647	+	3.754487332
Motif A	HISTO_BX.Contig20	75530	75539	+	4.882728704
Motif A	HISTO_BX.Contig20	76027	76036	+	3.913640169
Motif B	HISTO_BX.Contig20	83233	83242	-	4.040481623
Motif A	HISTO_BX.Contig20	85870	85879	+	5.087246696
Motif A	HISTO_BX.Contig20	86019	86028	+	4.458420756
Motif A	HISTO_BX.Contig20	86687	86696	+	4.07211659
Motif A	HISTO_BX.Contig20	88293	88302	+	3.754487332
Motif A	HISTO_BX.Contig20	90656	90665	-	3.790484985
Motif A	HISTO_BX.Contig20	92059	92068	+	3.754487332
Motif A	HISTO_BX.Contig20	98365	98374	-	3.723538196
Motif B	HISTO_BX.Contig20	101454	101463	-	4.215382707
Motif B	HISTO_BX.Contig20	108257	108266	+	4.76700389
Motif A	HISTO_BX.Contig20	109208	109217	-	4.07211659
Motif B	HISTO_BX.Contig20	110381	110390	-	4.220403509
Motif A	HISTO_BX.Contig20	121771	121780	+	3.70333481
Motif A	HISTO_BX.Contig20	121961	121970	+	3.966576245
Motif B	HISTO_BX.Contig20	123926	123935	-	4.040481623
Motif A	HISTO_BX.Contig20	128821	128830	-	4.305394801
Motif A	HISTO_BX.Contig20	132513	132522	-	4.211831629
Motif A	HISTO_CC.Contig38	2225	2234	-	3.876148359
Motif A	HISTO_CC.Contig38	4641	4650	+	4.305394801
Motif B	HISTO_CC.Contig38	25862	25871	+	4.040481623
Motif B	HISTO_CC.Contig38	31717	31726	-	4.040481623
Motif A	HISTO_CC.Contig38	32970	32979	+	3.723538196
Motif A	HISTO_CC.Contig38	34015	34024	+	5.087246696
Motif A	HISTO_CC.Contig38	34164	34173	+	4.458420756
Motif A	HISTO_CC.Contig38	36438	36447	+	3.754487332
Motif A	HISTO_CC.Contig38	41336	41345	-	3.754487332
Motif B	HISTO_CC.Contig38	42926	42935	-	4.580044252
Motif B	HISTO_CC.Contig38	43925	43934	-	4.580044252
Motif A	HISTO_CC.Contig38	49952	49961	+	4.338187314
Motif A	HISTO_CC.Contig38	50196	50205	+	4.000434512
Motif B	HISTO_CC.Contig38	50309	50318	+	5.129596095
Motif A	HISTO_CC.Contig38	51018	51027	+	3.829738285
Motif B	HISTO_CC.Contig38	53293	53302	-	4.197226275
Motif A	HISTO_CC.Contig38	55101	55110	+	3.790484985
Motif A	HISTO_CC.Contig38	59352	59361	+	3.966576245
Motif A	HISTO_CC.Contig38	63830	63839	-	3.829738285
Motif A	HISTO_CC.Contig38	64301	64310	-	4.15490196
Motif A	HISTO_CC.Contig38	64323	64332	+	3.70333481
Motif A	HISTO_CC.Contig38	77149	77158	+	4.458420756
Motif A	HISTO_CC.Contig38	79705	79714	-	4.458420756
Motif A	HISTO_CC.Contig38	80961	80970	-	4.458420756
Motif A	HISTO_CC.Contig38	81044	81053	-	4.000434512
Motif B	HISTO_CC.Contig38	85722	85731	+	5.443697499
Motif A	HISTO_CC.Contig38	92809	92818	-	3.754487332
Motif A	HISTO_CC.Contig38	93959	93968	-	4.415668776
Motif B	HISTO_CC.Contig38	95478	95487	+	5.175223538
Motif A	HISTO_CC.Contig38	99515	99524	-	3.913640169
Motif A	HISTO_CC.Contig38	100011	100020	-	4.882728704
Motif A	HISTO_CC.Contig38	104440	104449	+	4.211831629
Motif A	HISTO_CC.Contig38	105035	105044	-	3.876148359
Motif A	HISTO_CC.Contig38	108251	108260	-	3.876148359
Motif A	HISTO_CC.Contig38	119464	119473	+	3.70333481
Motif A	HISTO_CC.Contig38	122711	122720	+	3.966576245
Motif A	HISTO_CH.Contig27	13382	13391	-	3.829738285
Motif A	HISTO_CH.Contig27	14325	14334	-	3.723538196
Motif A	HISTO_CH.Contig27	23271	23280	-	3.754487332
Motif A	HISTO_CH.Contig27	25545	25554	-	4.458420756
Motif A	HISTO_CH.Contig27	25694	25703	-	5.087246696
Motif B	HISTO_CH.Contig27	27985	27994	+	4.040481623
Motif A	HISTO_CH.Contig27	45901	45910	-	3.754487332
Motif B	HISTO_CH.Contig27	60200	60209	-	4.040481623
Motif B	HISTO_CH.Contig27	68199	68208	-	4.040481623
Motif A	HISTO_CH.Contig27	74437	74446	-	3.829738285
Motif A	HISTO_CH.Contig27	76001	76010	-	4.000434512
Motif A	HISTO_CH.Contig27	78856	78865	-	4.415668776
Motif A	HISTO_CH.Contig27	79277	79286	+	4.112945622
Motif A	HISTO_CH.Contig27	82548	82557	-	3.913640169
Motif A	HISTO_CH.Contig27	83025	83034	-	4.882728704
Motif A	HISTO_CH.Contig27	101544	101553	+	3.876148359
Motif A	HISTO_CH.Contig27	102484	102493	-	4.112945622
Motif A	HISTO_CH.Contig27	106419	106428	+	3.70333481
Motif B	HISTO_CH.Contig27	108404	108413	-	4.040481623
Motif A	HISTO_CH.Contig45	1914	1923	+	3.754487332
Motif A	HISTO_CH.Contig45	3918	3927	+	4.698970004
Motif A	HISTO_CH.Contig45	5704	5713	+	3.913640169
Motif B	HISTO_CH.Contig45	5789	5798	+	4.172630727
Motif A	HISTO_CH.Contig45	19883	19892	+	3.70333481
Motif A	HISTO_CH.Contig45	24257	24266	-	4.305394801
Motif A	HISTO_CH.Contig45	26673	26682	+	3.876148359
Motif A	HISTO_CH.Contig45	29542	29551	-	3.754487332
Motif B	HISTO_CH.Contig45	44667	44676	-	4.812479279
Motif A	HISTO_CQ.Contig57	6192	6201	-	3.754487332
Motif A	HISTO_CQ.Contig57	9005	9014	-	4.458420756
Motif A	HISTO_CQ.Contig57	9154	9163	-	5.087246696
Motif A	HISTO_CQ.Contig57	18957	18966	-	4.458420756
Motif A	HISTO_CQ.Contig57	19246	19255	-	4.07211659
Motif A	HISTO_CQ.Contig57	20170	20179	-	3.829738285
Motif A	HISTO_CQ.Contig57	26297	26306	-	4.19314197
Motif A	HISTO_CQ.Contig57	31720	31729	-	4.07211659
Motif A	HISTO_CQ.Contig57	35465	35474	-	4.305394801
Motif A	HISTO_CQ.Contig57	43713	43722	-	4.367542708
Motif A	HISTO_CQ.Contig57	44739	44748	-	3.754487332
Motif A	HISTO_CQ.Contig57	47013	47022	-	4.458420756
Motif A	HISTO_CQ.Contig57	47162	47171	-	5.087246696
Motif A	HISTO_CQ.Contig57	52560	52569	+	3.876148359
Motif B	HISTO_CQ.Contig57	60953	60962	+	4.172630727
Motif A	HISTO_CQ.Contig57	63217	63226	+	3.723538196
Motif A	HISTO_CQ.Contig57	74395	74404	-	3.876148359
Motif B	HISTO_CQ.Contig57	83570	83579	-	4.457174573
Motif A	HISTO_CT.Contig15	1319	1328	+	4.19314197
Motif A	HISTO_CT.Contig15	4435	4444	-	4.07211659
Motif B	HISTO_CT.Contig15	5120	5129	-	4.040481623
Motif A	HISTO_CT.Contig15	7539	7548	+	3.966576245
Motif A	HISTO_CT.Contig15	7776	7785	-	4.000434512
Motif A	HISTO_CT.Contig15	7841	7850	-	4.882728704
Motif A	HISTO_CT.Contig15	7945	7954	+	4.415668776
Motif A	HISTO_CT.Contig15	12917	12926	-	3.966576245
Motif A	HISTO_CT.Contig15	14655	14664	-	3.70333481
Motif A	HISTO_CT.Contig16	2085	2094	+	4.305394801
Motif A	HISTO_CT.Contig16	6600	6609	-	4.07211659
Motif A	HISTO_CU.Contig66	3378	3387	-	3.70333481
Motif A	HISTO_CU.Contig66	7803	7812	-	3.754487332
Motif A	HISTO_CU.Contig66	10072	10081	-	4.458420756
Motif A	HISTO_CU.Contig66	10221	10230	-	5.087246696
Motif A	HISTO_CU.Contig66	30356	30365	-	3.966576245
Motif A	HISTO_CU.Contig66	31305	31314	-	4.07211659
Motif A	HISTO_CV.Contig55	490	499	+	3.966576245
Motif A	HISTO_CV.Contig55	3625	3634	-	4.305394801
Motif A	HISTO_CV.Contig55	11883	11892	+	3.913640169
Motif A	HISTO_CV.Contig55	15384	15393	-	3.790484985
Motif A	HISTO_CV.Contig55	23340	23349	+	4.07211659
Motif A	HISTO_CV.Contig55	25288	25297	+	4.07211659
Motif A	HISTO_CV.Contig55	25697	25706	+	3.829738285
Motif A	HISTO_CV.Contig55	26775	26784	-	4.07211659
Motif A	HISTO_CV.Contig55	27698	27707	-	3.829738285
Motif A	HISTO_CV.Contig55	28191	28200	+	3.70333481
Motif A	HISTO_CY.Contig28	2370	2379	-	3.876148359
Motif A	HISTO_CY.Contig28	2967	2976	+	4.07211659
Motif A	HISTO_CY.Contig28	5382	5391	+	4.305394801
Motif B	HISTO_DA.Contig93	277	286	-	4.159893906
Motif B	HISTO_DA.Contig93	1669	1678	+	4.197226275
Motif A	HISTO_DA.Contig93	2068	2077	+	3.913640169
Motif B	HISTO_DA.Contig93	2871	2880	-	4.76700389
Motif A	HISTO_DA.Contig93	3297	3306	-	3.829738285
Motif B	HISTO_DA.Contig93	4473	4482	-	4.040481623
Motif A	HISTO_DA.Contig93	7807	7816	+	5.008330993
Motif B	HISTO_DA.Contig93	12262	12271	+	4.220403509
Motif A	HISTO_DA.Contig93	12429	12438	-	4.882728704
Motif A	HISTO_DA.Contig93	14522	14531	+	4.112945622
Motif A	HISTO_DA.Contig93	15354	15363	+	4.000434512
Motif B	HISTO_DA.Contig93	16290	16299	-	4.928117993
Motif B	HISTO_DA.Contig93	17352	17361	+	4.18243463
Motif A	HISTO_DA.Contig93	20783	20792	+	4.112945622
Motif B	HISTO_DA.Contig93	21946	21955	+	4.037157319
Motif B	HISTO_DA.Contig93	22651	22660	-	4.457174573
Motif A	HISTO_DA.Contig93	22782	22791	+	3.829738285
Motif B	HISTO_DA.Contig93	24290	24299	-	4.040481623
Motif A	HISTO_DA.Contig93	24649	24658	-	4.000434512
Motif B	HISTO_DA.Contig93	28026	28035	+	4.665546249
Motif A	HISTO_DA.Contig93	29613	29622	-	4.415668776
Motif B	HISTO_DA.Contig93	32482	32491	-	4.427128398
Motif A	HISTO_DA.Contig93	32976	32985	+	3.913640169
Motif A	HISTO_DA.Contig93	34604	34613	+	4.112945622
Motif A	HISTO_DA.Contig93	36190	36199	+	4.15490196
Motif A	HISTO_DA.Contig93	37475	37484	+	4.279840697
Motif B	HISTO_DA.Contig93	47111	47120	+	5.744727495
Motif B	HISTO_DA.Contig93	48926	48935	+	4.342944147
Motif A	HISTO_DA.Contig93	55578	55587	-	3.829738285
Motif A	HISTO_DA.Contig93	58012	58021	+	4.112945622
Motif A	HISTO_DA.Contig93	62817	62826	-	4.279840697
Motif B	HISTO_DA.Contig93	66419	66428	-	4.203425667
Motif A	HISTO_DA.Contig93	66681	66690	+	4.367542708
Motif B	HISTO_DA.Contig93	67742	67751	-	4.117475462
Motif A	HISTO_DA.Contig93	67816	67825	-	4.338187314
Motif A	HISTO_DA.Contig93	76062	76071	+	4.112945622
Motif A	HISTO_DA.Contig93	79046	79055	+	3.70333481
Motif B	HISTO_DA.Contig93	82149	82158	-	4.580044252
Motif B	HISTO_DA.Contig93	87678	87687	-	5.443697499
Motif A	HISTO_DA.Contig93	93919	93928	-	5.307153081
Motif A	HISTO_DA.Contig93	94101	94110	+	3.966576245
Motif A	HISTO_DA.Contig93	95040	95049	-	4.338187314
Motif A	HISTO_DA.Contig93	95140	95149	-	3.723538196
Motif B	HISTO_DA.Contig93	95575	95584	+	4.970616222
Motif B	HISTO_DA.Contig93	96832	96841	+	5.129596095
Motif A	HISTO_DA.Contig93	97051	97060	-	3.754487332
Motif A	HISTO_DA.Contig93	102089	102098	+	3.876148359
Motif B	HISTO_DA.Contig93	105289	105298	+	4.220403509
Motif B	HISTO_DA.Contig93	105313	105322	+	4.643974143
Motif B	HISTO_DA.Contig93	108157	108166	-	4.512861625
Motif B	HISTO_DA.Contig93	109127	109136	-	4.396855627
Motif A	HISTO_DA.Contig93	109952	109961	+	4.112945622
Motif B	HISTO_DA.Contig93	110890	110899	-	4.248720896
Motif B	HISTO_DA.Contig93	117140	117149	+	5.568636236
Motif A	HISTO_DA.Contig93	121251	121260	+	3.876148359
Motif B	HISTO_DA.Contig93	123042	123051	-	4.512861625
Motif B	HISTO_DA.Contig93	130653	130662	+	4.812479279
Motif A	HISTO_DA.Contig93	131660	131669	+	4.698970004
Motif A	HISTO_DA.Contig93	131741	131750	-	3.966576245
Motif B	HISTO_DA.Contig93	138111	138120	+	5.175223538
Motif B	HISTO_DA.Contig93	141317	141326	+	4.48945499
Motif A	HISTO_DA.Contig93	143116	143125	-	3.70333481
Motif A	HISTO_DA.Contig93	150102	150111	+	4.000434512
Motif B	HISTO_DA.Contig93	152031	152040	-	4.146301788
Motif B	HISTO_DA.Contig93	157871	157880	+	5.568636236
Motif A	HISTO_DA.Contig93	161865	161874	-	3.790484985
Motif A	HISTO_DA.Contig93	161920	161929	-	4.256490235
Motif A	HISTO_DA.Contig93	164431	164440	+	3.913640169
Motif B	HISTO_DA.Contig93	165132	165141	+	4.037157319
Motif B	HISTO_DA.Contig93	165558	165567	+	4.233587153
Motif B	HISTO_DA.Contig93	173351	173360	+	4.580044252
Motif A	HISTO_DA.Contig93	175186	175195	+	4.338187314
Motif A	HISTO_DA.Contig93	177050	177059	+	3.790484985
Motif A	HISTO_DA.Contig93	179119	179128	-	4.367542708
Motif A	HISTO_DA.Contig93	179311	179320	-	4.000434512
Motif B	HISTO_DA.Contig93	181330	181339	+	5.744727495
Motif B	HISTO_DA.Contig93	186209	186218	-	5.175223538
Motif A	HISTO_DA.Contig93	186306	186315	+	4.19314197
Motif A	HISTO_DA.Contig93	186347	186356	+	3.723538196
Motif B	HISTO_DA.Contig93	196809	196818	-	4.197226275
Motif B	HISTO_DA.Contig93	203570	203579	+	4.040481623
Motif A	HISTO_DA.Contig93	208970	208979	+	4.698970004
Motif A	HISTO_DA.Contig93	209763	209772	-	3.829738285
Motif A	HISTO_DA.Contig93	215504	215513	+	3.723538196
Motif B	HISTO_DA.Contig93	217944	217953	+	4.580044252
Motif B	HISTO_DA.Contig93	218497	218506	-	4.292429824
Motif B	HISTO_DA.Contig93	224653	224662	+	4.580044252
Motif B	HISTO_DA.Contig93	228180	228189	+	4.342944147
Motif A	HISTO_DA.Contig93	228692	228701	+	4.698970004
Motif B	HISTO_DA.Contig93	231437	231446	-	4.872895202
Motif A	HISTO_DA.Contig93	235644	235653	+	4.279840697
Motif B	HISTO_DA.Contig93	238755	238764	+	4.040481623
Motif B	HISTO_DA.Contig93	239026	239035	-	4.274088368
Motif B	HISTO_DA.Contig93	240871	240880	-	5.744727495
Motif A	HISTO_DA.Contig93	243302	243311	-	4.07211659
Motif B	HISTO_DA.Contig93	256251	256260	+	4.427128398
Motif B	HISTO_DA.Contig93	265993	266002	-	5.129596095
Motif B	HISTO_DA.Contig93	269591	269600	+	4.427128398
Motif B	HISTO_DA.Contig93	276255	276264	-	4.040481623
Motif A	HISTO_DA.Contig93	276527	276536	+	4.15490196
Motif B	HISTO_DA.Contig93	277026	277035	-	4.215382707
Motif B	HISTO_DA.Contig93	278116	278125	+	4.396855627
Motif A	HISTO_DA.Contig93	278250	278259	-	3.876148359
Motif A	HISTO_DA.Contig93	278755	278764	+	3.70333481
Motif B	HISTO_DA.Contig93	280350	280359	-	4.233587153
Motif A	HISTO_DA.Contig93	283034	283043	+	3.913640169
Motif B	HISTO_DA.Contig93	283522	283531	-	4.037157319
Motif B	HISTO_DA.Contig93	283587	283596	+	4.427128398
Motif A	HISTO_DA.Contig93	284252	284261	+	3.70333481
Motif B	HISTO_DA.Contig93	287965	287974	-	4.872895202
Motif B	HISTO_DA.Contig93	292305	292314	+	4.233587153
Motif B	HISTO_DA.Contig93	293724	293733	+	4.248720896
Motif B	HISTO_DA.Contig93	301993	302002	+	4.457174573
Motif A	HISTO_DA.Contig93	302228	302237	-	3.723538196
Motif B	HISTO_DA.Contig93	310677	310686	+	4.040481623
Motif A	HISTO_DA.Contig93	319695	319704	-	3.754487332
Motif A	HISTO_DA.Contig93	320325	320334	+	4.000434512
Motif A	HISTO_DA.Contig93	321699	321708	-	3.754487332
Motif A	HISTO_DA.Contig93	323031	323040	-	4.305394801
Motif B	HISTO_DA.Contig93	328135	328144	-	4.316052869
Motif B	HISTO_DA.Contig93	331210	331219	+	4.728158393
Motif B	HISTO_DA.Contig93	332119	332128	-	4.197226275
Motif A	HISTO_DA.Contig93	332315	332324	+	4.211831629
Motif B	HISTO_DA.Contig93	332408	332417	+	4.427128398
Motif A	HISTO_DA.Contig93	339064	339073	+	4.000434512
Motif A	HISTO_DA.Contig93	342559	342568	-	3.790484985
Motif B	HISTO_DA.Contig93	343906	343915	+	4.360513511
Motif B	HISTO_DA.Contig93	345956	345965	-	4.13430394
Motif B	HISTO_DA.Contig93	352416	352425	+	4.13430394
Motif B	HISTO_DA.Contig93	360686	360695	-	4.228412519
Motif A	HISTO_DA.Contig93	362733	362742	+	3.829738285
Motif A	HISTO_DA.Contig93	364871	364880	+	3.966576245
Motif A	HISTO_DA.Contig93	364967	364976	+	3.829738285
Motif B	HISTO_DA.Contig93	365532	365541	+	4.203425667
Motif A	HISTO_DA.Contig93	371054	371063	+	4.15490196
Motif A	HISTO_DA.Contig93	373789	373798	-	4.000434512
Motif B	HISTO_DA.Contig93	374338	374347	-	4.117475462
Motif A	HISTO_DA.Contig93	375995	376004	+	3.876148359
Motif B	HISTO_DA.Contig93	380031	380040	+	4.117475462
Motif A	HISTO_DA.Contig93	384654	384663	-	3.876148359
Motif A	HISTO_DA.Contig93	385558	385567	+	3.790484985
Motif B	HISTO_DA.Contig93	389579	389588	+	4.970616222
Motif A	HISTO_DA.Contig93	398965	398974	+	3.754487332
Motif B	HISTO_DA.Contig93	401347	401356	+	5.443697499
Motif A	HISTO_DA.Contig93	405791	405800	+	3.966576245
Motif A	HISTO_DA.Contig93	406288	406297	+	4.698970004
Motif B	HISTO_DA.Contig93	407218	407227	-	4.040481623
[truncated: 12,527 more rows]
